# Supplementary material for: The human gut microbiome of athletes: metagenomic and metabolic insights
Source: Microbiome. 2023 Feb 14;11:27. doi: 10.1186/s40168-023-01470-9 (PMC9926762; doi:10.1186/s40168-023-01470-9)
Supplement: Supplementary file 2 — Additional file 1: Table S1. Samples metadata summary. [file 40168_2023_1470_MOESM1_ESM.xlsx]

## Sheet: Meta
Table_1: SRA metadata
SRA_ID	BioProject	BioProject	Group	Participant_Type	Additional_Data	Sex	Diet	Taxonomy cluster	Functional cluster	Sequenced reads	High quality reads	Homo sapiens filtering	Time
ERR1655206	PRJEB15388	P1	Athlete	Irish Rugby Football team	-	N/A	N/A	1	1	5000000	4929733	4928960	Time_1
ERR1655220	PRJEB15388	P1	Athlete	Irish Rugby Football team	-	N/A	N/A	1	1	5000000	4930541	4776420	Time_1
ERR1655231	PRJEB15388	P1	Athlete	Irish Rugby Football team	-	N/A	N/A	1	1	2835801	2809024	2156227	Time_1
ERR1655234	PRJEB15388	P1	Athlete	Irish Rugby Football team	-	N/A	N/A	1	1	3115202	3080647	2990861	Time_1
ERR1655244	PRJEB15388	P1	Athlete	Irish Rugby Football team	-	N/A	N/A	1	1	5000000	4941251	4939944	Time_1
ERR1655224	PRJEB15388	P1	Athlete	Irish Rugby Football team	-	N/A	N/A	4	1	5000000	4868486	3790103	Time_1
ERR1655226	PRJEB15388	P1	Athlete	Irish Rugby Football team	-	N/A	N/A	4	1	5000000	4943157	4290450	Time_1
ERR1655213	PRJEB15388	P1	Athlete	Irish Rugby Football team	-	N/A	N/A	5	1	5000000	4913666	4785451	Time_1
ERR1655217	PRJEB15388	P1	Athlete	Irish Rugby Football team	-	N/A	N/A	5	1	5000000	4935452	4798258	Time_1
ERR1655219	PRJEB15388	P1	Athlete	Irish Rugby Football team	-	N/A	N/A	5	1	5000000	4922776	3814129	Time_1
ERR1655223	PRJEB15388	P1	Athlete	Irish Rugby Football team	-	N/A	N/A	5	1	5000000	4928940	3887628	Time_1
ERR1655225	PRJEB15388	P1	Athlete	Irish Rugby Football team	-	N/A	N/A	1	2	5000000	4934057	4736786	Time_1
ERR1655238	PRJEB15388	P1	Athlete	Irish Rugby Football team	-	N/A	N/A	1	2	5000000	4939468	4222548	Time_1
ERR1655239	PRJEB15388	P1	Athlete	Irish Rugby Football team	-	N/A	N/A	1	2	5000000	4941996	4763840	Time_1
ERR1655208	PRJEB15388	P1	Athlete	Irish Rugby Football team	-	N/A	N/A	4	2	5000000	4843191	4638316	Time_1
ERR1655214	PRJEB15388	P1	Athlete	Irish Rugby Football team	-	N/A	N/A	4	2	5000000	4902137	3640313	Time_1
ERR1655218	PRJEB15388	P1	Athlete	Irish Rugby Football team	-	N/A	N/A	4	2	5000000	4928353	4142473	Time_1
ERR1655227	PRJEB15388	P1	Athlete	Irish Rugby Football team	-	N/A	N/A	4	2	5000000	4942308	4840540	Time_1
ERR1655229	PRJEB15388	P1	Athlete	Irish Rugby Football team	-	N/A	N/A	4	2	5000000	4893450	4614073	Time_1
ERR1655230	PRJEB15388	P1	Athlete	Irish Rugby Football team	-	N/A	N/A	4	2	5000000	4918878	3203030	Time_1
ERR1655233	PRJEB15388	P1	Athlete	Irish Rugby Football team	-	N/A	N/A	4	2	5000000	4943398	3998301	Time_1
ERR1655235	PRJEB15388	P1	Athlete	Irish Rugby Football team	-	N/A	N/A	4	2	5000000	4918937	4738969	Time_1
ERR1655243	PRJEB15388	P1	Athlete	Irish Rugby Football team	-	N/A	N/A	4	2	5000000	4949696	3930675	Time_1
ERR1655232	PRJEB15388	P1	Athlete	Irish Rugby Football team	-	N/A	N/A	5	2	5000000	4879910	4794715	Time_1
ERR1655211	PRJEB15388	P1	Athlete	Irish Rugby Football team	-	N/A	N/A	1	3	5000000	4965674	4835974	Time_1
ERR1655216	PRJEB15388	P1	Athlete	Irish Rugby Football team	-	N/A	N/A	1	3	3674250	3628462	2782889	Time_1
ERR1655228	PRJEB15388	P1	Athlete	Irish Rugby Football team	-	N/A	N/A	1	3	5000000	4946262	3731389	Time_1
ERR1655209	PRJEB15388	P1	Athlete	Irish Rugby Football team	-	N/A	N/A	4	3	5000000	4969228	4781128	Time_1
ERR1655210	PRJEB15388	P1	Athlete	Irish Rugby Football team	-	N/A	N/A	4	3	5000000	4969709	4728937	Time_1
ERR1655212	PRJEB15388	P1	Athlete	Irish Rugby Football team	-	N/A	N/A	4	3	5000000	4917704	4738668	Time_1
ERR1655236	PRJEB15388	P1	Athlete	Irish Rugby Football team	-	N/A	N/A	4	3	5000000	4948319	4745032	Time_1
ERR1655242	PRJEB15388	P1	Athlete	Irish Rugby Football team	-	N/A	N/A	4	3	5000000	4957799	4207695	Time_1
ERR1655221	PRJEB15388	P1	Athlete	Irish Rugby Football team	-	N/A	N/A	5	3	5000000	4936884	4245538	Time_1
ERR1655222	PRJEB15388	P1	Athlete	Irish Rugby Football team	-	N/A	N/A	5	3	5000000	4941556	4046437	Time_1
ERR1655240	PRJEB15388	P1	Athlete	Irish Rugby Football team	-	N/A	N/A	5	3	5000000	4958877	4246820	Time_1
ERR1655241	PRJEB15388	P1	Athlete	Irish Rugby Football team	-	N/A	N/A	5	3	5000000	4967582	3397683	Time_1
ERR1655245	PRJEB15388	P1	Athlete	Irish Rugby Football team	-	N/A	N/A	5	3	4241687	4207919	3707088	Time_1
ERR1655237	PRJEB15388	P1	Athlete	Irish Rugby Football team	-	N/A	N/A	6	3	2432642	2410638	1848526	Time_1
ERR1655215	PRJEB15388	P1	Athlete	Irish Rugby Football team	-	N/A	N/A	8	4	5000000	4944325	4715523	Time_1
ERR1655252	PRJEB15388	P1	Control	Sedentary	-	N/A	N/A	1	1	5000000	4941251	4805230	Time_1
ERR1655253	PRJEB15388	P1	Control	Sedentary	-	N/A	N/A	1	1	5000000	4831032	3411537	Time_1
ERR1655255	PRJEB15388	P1	Control	Sedentary	-	N/A	N/A	1	1	5000000	4932008	4482005	Time_1
ERR1655256	PRJEB15388	P1	Control	Sedentary	-	N/A	N/A	1	1	5000000	4874813	4017136	Time_1
ERR1655260	PRJEB15388	P1	Control	Sedentary	-	N/A	N/A	1	1	5000000	4915373	4432408	Time_1
ERR1655262	PRJEB15388	P1	Control	Sedentary	-	N/A	N/A	1	1	5000000	4796820	4731739	Time_1
ERR1655265	PRJEB15388	P1	Control	Sedentary	-	N/A	N/A	1	1	5000000	4945058	3830023	Time_1
ERR1655266	PRJEB15388	P1	Control	Sedentary	-	N/A	N/A	1	1	5000000	4943637	4176805	Time_1
ERR1655268	PRJEB15388	P1	Control	Sedentary	-	N/A	N/A	1	1	5000000	4939941	4027005	Time_1
ERR1655270	PRJEB15388	P1	Control	Sedentary	-	N/A	N/A	1	1	5000000	4951253	3997397	Time_1
ERR1655281	PRJEB15388	P1	Control	Sedentary	-	N/A	N/A	1	1	5000000	4941775	4075247	Time_1
ERR1655287	PRJEB15388	P1	Control	Sedentary	-	N/A	N/A	1	1	5000000	4947826	3880123	Time_1
ERR1655258	PRJEB15388	P1	Control	Sedentary	-	N/A	N/A	4	1	5000000	4932534	4278245	Time_1
ERR1655259	PRJEB15388	P1	Control	Sedentary	-	N/A	N/A	4	1	5000000	4871393	3927608	Time_1
ERR1655280	PRJEB15388	P1	Control	Sedentary	-	N/A	N/A	4	1	5000000	4926667	4124273	Time_1
ERR1655249	PRJEB15388	P1	Control	Sedentary	-	N/A	N/A	5	1	5000000	4935567	4848279	Time_1
ERR1655261	PRJEB15388	P1	Control	Sedentary	-	N/A	N/A	5	1	5000000	4958224	4310487	Time_1
ERR1655272	PRJEB15388	P1	Control	Sedentary	-	N/A	N/A	5	1	5000000	4954379	3975146	Time_1
ERR1655274	PRJEB15388	P1	Control	Sedentary	-	N/A	N/A	5	1	5000000	4893762	4706937	Time_1
ERR1655275	PRJEB15388	P1	Control	Sedentary	-	N/A	N/A	5	1	5000000	4934495	4086412	Time_1
ERR1655277	PRJEB15388	P1	Control	Sedentary	-	N/A	N/A	5	1	5000000	4859172	3851052	Time_1
ERR1655283	PRJEB15388	P1	Control	Sedentary	-	N/A	N/A	5	1	5000000	4936470	4879875	Time_1
ERR1655276	PRJEB15388	P1	Control	Sedentary	-	N/A	N/A	8	1	5000000	4930709	4801333	Time_1
ERR1655246	PRJEB15388	P1	Control	Sedentary	-	N/A	N/A	1	2	5000000	4923201	4837571	Time_1
ERR1655278	PRJEB15388	P1	Control	Sedentary	-	N/A	N/A	1	2	5000000	4919303	4322808	Time_1
ERR1655248	PRJEB15388	P1	Control	Sedentary	-	N/A	N/A	4	2	5000000	4862275	4759480	Time_1
ERR1655250	PRJEB15388	P1	Control	Sedentary	-	N/A	N/A	4	2	5000000	4942481	3754419	Time_1
ERR1655251	PRJEB15388	P1	Control	Sedentary	-	N/A	N/A	4	2	5000000	4940945	4799294	Time_1
ERR1655254	PRJEB15388	P1	Control	Sedentary	-	N/A	N/A	4	2	5000000	4919417	4000383	Time_1
ERR1655257	PRJEB15388	P1	Control	Sedentary	-	N/A	N/A	4	2	5000000	4952359	4951902	Time_1
ERR1655263	PRJEB15388	P1	Control	Sedentary	-	N/A	N/A	4	2	5000000	4932747	4797694	Time_1
ERR1655264	PRJEB15388	P1	Control	Sedentary	-	N/A	N/A	4	2	5000000	4932721	4861994	Time_1
ERR1655267	PRJEB15388	P1	Control	Sedentary	-	N/A	N/A	4	2	5000000	4887483	4886853	Time_1
ERR1655271	PRJEB15388	P1	Control	Sedentary	-	N/A	N/A	4	2	5000000	4940359	4383545	Time_1
ERR1655273	PRJEB15388	P1	Control	Sedentary	-	N/A	N/A	4	2	5000000	4947725	3938294	Time_1
ERR1655279	PRJEB15388	P1	Control	Sedentary	-	N/A	N/A	4	2	5000000	4932876	4299248	Time_1
ERR1655282	PRJEB15388	P1	Control	Sedentary	-	N/A	N/A	4	2	5000000	4864143	4743637	Time_1
ERR1655284	PRJEB15388	P1	Control	Sedentary	-	N/A	N/A	4	2	5000000	4941327	4050595	Time_1
ERR1655285	PRJEB15388	P1	Control	Sedentary	-	N/A	N/A	4	2	5000000	4798453	4797731	Time_1
ERR1655286	PRJEB15388	P1	Control	Sedentary	-	N/A	N/A	4	2	5000000	4931527	4475980	Time_1
ERR1655289	PRJEB15388	P1	Control	Sedentary	-	N/A	N/A	4	2	5000000	4932797	4270979	Time_1
ERR1655290	PRJEB15388	P1	Control	Sedentary	-	N/A	N/A	4	2	5000000	4857640	3921163	Time_1
ERR1655269	PRJEB15388	P1	Control	Sedentary	-	N/A	N/A	5	2	5000000	4872158	3786783	Time_1
ERR1655288	PRJEB15388	P1	Control	Sedentary	-	N/A	N/A	5	2	5000000	4963309	4818354	Time_1
ERR1655291	PRJEB15388	P1	Control	Sedentary	-	N/A	N/A	4	3	5000000	4932040	4424926	Time_1
ERR2503263	PRJEB20054	P6	Control	Sedentary	-	N/A	N/A	1	1	5000000	4766073	3955670	Time_1
ERR2503265	PRJEB20054	P6	Control	Sedentary	-	N/A	N/A	1	1	5000000	4579861	4447768	Time_1
ERR2503283	PRJEB20054	P6	Control	Sedentary	-	N/A	N/A	1	1	5000000	4561509	4408668	Time_1
ERR2503293	PRJEB20054	P6	Control	Sedentary	-	N/A	N/A	1	1	5000000	4651461	4153400	Time_1
ERR2503291	PRJEB20054	P6	Control	Sedentary	-	N/A	N/A	1	1	5000000	1327179	1307153	Time_1
ERR2503295	PRJEB20054	P6	Control	Sedentary	-	N/A	N/A	1	1	5000000	4742859	4242872	Time_1
ERR2503351	PRJEB20054	P6	Control	Sedentary	-	N/A	N/A	1	1	5000000	3000362	2770521	Time_1
ERR2503258	PRJEB20054	P6	Control	Sedentary	-	N/A	N/A	1	1	5000000	4745837	4325077	Time_1
ERR2503264	PRJEB20054	P6	Control	Sedentary	-	N/A	N/A	1	1	5000000	3054351	2624008	Time_1
ERR2503284	PRJEB20054	P6	Control	Sedentary	-	N/A	N/A	1	1	5000000	1410724	1168559	Time_1
ERR2503294	PRJEB20054	P6	Control	Sedentary	-	N/A	N/A	1	1	5000000	4775364	4188194	Time_1
ERR2503305	PRJEB20054	P6	Control	Sedentary	-	N/A	N/A	1	1	5000000	4710260	4589616	Time_1
ERR2503286	PRJEB20054	P6	Control	Sedentary	-	N/A	N/A	1	1	5000000	4638429	4269862	Time_1
ERR2503292	PRJEB20054	P6	Control	Sedentary	-	N/A	N/A	1	1	5000000	3021165	2855155	Time_1
ERR2503296	PRJEB20054	P6	Control	Sedentary	-	N/A	N/A	1	1	5000000	4830689	4122027	Time_1
ERR2503300	PRJEB20054	P6	Control	Sedentary	-	N/A	N/A	1	1	5000000	1346204	1314028	Time_1
ERR2503303	PRJEB20054	P6	Control	Sedentary	-	N/A	N/A	1	1	5000000	4796772	4008814	Time_1
ERR2503245	PRJEB20054	P6	Control	Sedentary	-	N/A	N/A	2	1	1241518	1145289	958694	Time_1
ERR2503246	PRJEB20054	P6	Control	Sedentary	-	N/A	N/A	2	1	5000000	1377589	1147124	Time_1
ERR2503277	PRJEB20054	P6	Control	Sedentary	-	N/A	N/A	3	1	5000000	2858331	2360079	Time_1
ERR2503299	PRJEB20054	P6	Control	Sedentary	-	N/A	N/A	3	1	5000000	3114176	3018346	Time_1
ERR2503340	PRJEB20054	P6	Control	Sedentary	-	N/A	N/A	3	1	5000000	4768130	4320388	Time_1
ERR2503271	PRJEB20054	P6	Control	Sedentary	-	N/A	N/A	3	1	5000000	4756786	3979269	Time_1
ERR2503341	PRJEB20054	P6	Control	Sedentary	-	N/A	N/A	3	1	5000000	4562151	4217416	Time_1
ERR2503306	PRJEB20054	P6	Control	Sedentary	-	N/A	N/A	4	1	5000000	4754917	4473188	Time_1
ERR2503289	PRJEB20054	P6	Control	Sedentary	-	N/A	N/A	4	1	5000000	3095946	2675441	Time_1
ERR2503324	PRJEB20054	P6	Control	Sedentary	-	N/A	N/A	4	1	5000000	997337	855972	Time_1
ERR2503326	PRJEB20054	P6	Control	Sedentary	-	N/A	N/A	4	1	5000000	4490142	4018404	Time_1
ERR2503256	PRJEB20054	P6	Control	Sedentary	-	N/A	N/A	4	1	5000000	4772900	4692082	Time_1
ERR2503347	PRJEB20054	P6	Control	Sedentary	-	N/A	N/A	4	1	5000000	2915970	2819895	Time_1
ERR2503290	PRJEB20054	P6	Control	Sedentary	-	N/A	N/A	4	1	5000000	4748037	4647906	Time_1
ERR2503298	PRJEB20054	P6	Control	Sedentary	-	N/A	N/A	4	1	5000000	1250318	1100420	Time_1
ERR2503325	PRJEB20054	P6	Control	Sedentary	-	N/A	N/A	4	1	5000000	4762892	4382972	Time_1
ERR2503350	PRJEB20054	P6	Control	Sedentary	-	N/A	N/A	4	1	5000000	4588787	4205029	Time_1
ERR2503354	PRJEB20054	P6	Control	Sedentary	-	N/A	N/A	4	1	5000000	1172154	1171608	Time_1
ERR2503252	PRJEB20054	P6	Control	Sedentary	-	N/A	N/A	5	1	5000000	4821713	4271245	Time_1
ERR2503279	PRJEB20054	P6	Control	Sedentary	-	N/A	N/A	5	1	5000000	1514055	1511134	Time_1
ERR2503329	PRJEB20054	P6	Control	Sedentary	-	N/A	N/A	5	1	5000000	4438839	3617942	Time_1
ERR2503336	PRJEB20054	P6	Control	Sedentary	-	N/A	N/A	5	1	5000000	4742514	4289987	Time_1
ERR2503269	PRJEB20054	P6	Control	Sedentary	-	N/A	N/A	5	1	5000000	4747193	4606688	Time_1
ERR2503281	PRJEB20054	P6	Control	Sedentary	-	N/A	N/A	5	1	5000000	4714461	4618024	Time_1
ERR2503287	PRJEB20054	P6	Control	Sedentary	-	N/A	N/A	5	1	5000000	4783692	4399443	Time_1
ERR2503320	PRJEB20054	P6	Control	Sedentary	-	N/A	N/A	5	1	514724	471589	470915	Time_1
ERR2503322	PRJEB20054	P6	Control	Sedentary	-	N/A	N/A	5	1	2331897	2158246	2110444	Time_1
ERR2503333	PRJEB20054	P6	Control	Sedentary	-	N/A	N/A	5	1	1516085	1386909	1362328	Time_1
ERR2503247	PRJEB20054	P6	Control	Sedentary	-	N/A	N/A	5	1	5000000	3004024	2636643	Time_1
ERR2503251	PRJEB20054	P6	Control	Sedentary	-	N/A	N/A	5	1	5000000	4517929	4223954	Time_1
ERR2503259	PRJEB20054	P6	Control	Sedentary	-	N/A	N/A	5	1	5000000	4553346	4509580	Time_1
ERR2503338	PRJEB20054	P6	Control	Sedentary	-	N/A	N/A	5	1	1653725	1557660	1515068	Time_1
ERR2503342	PRJEB20054	P6	Control	Sedentary	-	N/A	N/A	5	1	5000000	4641478	4234082	Time_1
ERR2503349	PRJEB20054	P6	Control	Sedentary	-	N/A	N/A	5	1	5000000	1459406	1418075	Time_1
ERR2503353	PRJEB20054	P6	Control	Sedentary	-	N/A	N/A	5	1	5000000	4739962	4380576	Time_1
ERR2503253	PRJEB20054	P6	Control	Sedentary	-	N/A	N/A	5	1	5000000	4777778	4328857	Time_1
ERR2503262	PRJEB20054	P6	Control	Sedentary	-	N/A	N/A	5	1	5000000	4841210	3959291	Time_1
ERR2503275	PRJEB20054	P6	Control	Sedentary	-	N/A	N/A	5	1	1218940	1112603	965737	Time_1
ERR2503276	PRJEB20054	P6	Control	Sedentary	-	N/A	N/A	5	1	5000000	4706724	4191912	Time_1
ERR2503278	PRJEB20054	P6	Control	Sedentary	-	N/A	N/A	5	1	5000000	4709196	4592975	Time_1
ERR2503280	PRJEB20054	P6	Control	Sedentary	-	N/A	N/A	5	1	5000000	4541887	4429503	Time_1
ERR2503307	PRJEB20054	P6	Control	Sedentary	-	N/A	N/A	5	1	5000000	4744837	4414571	Time_1
ERR2503309	PRJEB20054	P6	Control	Sedentary	-	N/A	N/A	5	1	5000000	4484355	4483931	Time_1
ERR2503313	PRJEB20054	P6	Control	Sedentary	-	N/A	N/A	5	1	5000000	3848929	3726286	Time_1
ERR2503319	PRJEB20054	P6	Control	Sedentary	-	N/A	N/A	5	1	5000000	2860433	2643859	Time_1
ERR2503330	PRJEB20054	P6	Control	Sedentary	-	N/A	N/A	5	1	2264052	2093560	1798363	Time_1
ERR2503337	PRJEB20054	P6	Control	Sedentary	-	N/A	N/A	5	1	5000000	4509047	4369532	Time_1
ERR2503270	PRJEB20054	P6	Control	Sedentary	-	N/A	N/A	5	1	5000000	3189392	3132230	Time_1
ERR2503282	PRJEB20054	P6	Control	Sedentary	-	N/A	N/A	5	1	5000000	4711463	4339321	Time_1
ERR2503288	PRJEB20054	P6	Control	Sedentary	-	N/A	N/A	5	1	5000000	4800622	3884143	Time_1
ERR2503302	PRJEB20054	P6	Control	Sedentary	-	N/A	N/A	5	1	5000000	1337647	1337273	Time_1
ERR2503315	PRJEB20054	P6	Control	Sedentary	-	N/A	N/A	5	1	5000000	4727168	4621413	Time_1
ERR2503317	PRJEB20054	P6	Control	Sedentary	-	N/A	N/A	5	1	5000000	4871642	4794147	Time_1
ERR2503323	PRJEB20054	P6	Control	Sedentary	-	N/A	N/A	5	1	5000000	4646741	4543879	Time_1
ERR2503327	PRJEB20054	P6	Control	Sedentary	-	N/A	N/A	5	1	5000000	4452743	4205020	Time_1
ERR2503239	PRJEB20054	P6	Control	Sedentary	-	N/A	N/A	5	1	5000000	4651477	4440701	Time_1
ERR2503243	PRJEB20054	P6	Control	Sedentary	-	N/A	N/A	5	1	5000000	4749682	4445549	Time_1
ERR2503260	PRJEB20054	P6	Control	Sedentary	-	N/A	N/A	5	1	5000000	4857189	4363122	Time_1
ERR2503339	PRJEB20054	P6	Control	Sedentary	-	N/A	N/A	5	1	5000000	4538102	4197676	Time_1
ERR2503343	PRJEB20054	P6	Control	Sedentary	-	N/A	N/A	5	1	5000000	4486046	3921296	Time_1
ERR2503285	PRJEB20054	P6	Control	Sedentary	-	N/A	N/A	6	1	5000000	909675	880011	Time_1
ERR2503328	PRJEB20054	P6	Control	Sedentary	-	N/A	N/A	8	1	5000000	958936	798578	Time_1
ERR2503257	PRJEB20054	P6	Control	Sedentary	-	N/A	N/A	4	2	5000000	3238578	3158675	Time_1
ERR2503312	PRJEB20054	P6	Control	Sedentary	-	N/A	N/A	4	2	5000000	4632775	4576478	Time_1
ERR2503310	PRJEB20054	P6	Control	Sedentary	-	N/A	N/A	4	2	5000000	4601092	4522918	Time_1
ERR2503314	PRJEB20054	P6	Control	Sedentary	-	N/A	N/A	4	2	5000000	4791805	4683085	Time_1
ERR2503331	PRJEB20054	P6	Control	Sedentary	-	N/A	N/A	4	2	5000000	4483396	4389410	Time_1
ERR2503238	PRJEB20054	P6	Control	Sedentary	-	N/A	N/A	4	2	2441319	2290025	1952586	Time_1
ERR2503240	PRJEB20054	P6	Control	Sedentary	-	N/A	N/A	4	2	5000000	4886129	4107490	Time_1
ERR2503242	PRJEB20054	P6	Control	Sedentary	-	N/A	N/A	4	2	5000000	4696189	4308608	Time_1
ERR2503249	PRJEB20054	P6	Control	Sedentary	-	N/A	N/A	4	2	5000000	4768962	4626111	Time_1
ERR2503244	PRJEB20054	P6	Control	Sedentary	-	N/A	N/A	4	2	5000000	4762148	4691910	Time_1
ERR2503321	PRJEB20054	P6	Control	Sedentary	-	N/A	N/A	4	2	5000000	1404188	1223565	Time_1
ERR2503332	PRJEB20054	P6	Control	Sedentary	-	N/A	N/A	4	2	5000000	1118724	1118522	Time_1
ERR2503241	PRJEB20054	P6	Control	Sedentary	-	N/A	N/A	4	2	5000000	1405278	1404863	Time_1
ERR2503248	PRJEB20054	P6	Control	Sedentary	-	N/A	N/A	4	2	5000000	4731592	4314944	Time_1
ERR2503250	PRJEB20054	P6	Control	Sedentary	-	N/A	N/A	4	2	1440461	1323025	1284829	Time_1
ERR2503348	PRJEB20054	P6	Control	Sedentary	-	N/A	N/A	4	2	1905054	1766099	1528697	Time_1
ERR2503308	PRJEB20054	P6	Control	Sedentary	-	N/A	N/A	5	2	5000000	4752341	4447363	Time_1
ERR2503318	PRJEB20054	P6	Control	Sedentary	-	N/A	N/A	5	2	5000000	3253299	3177928	Time_1
ERR2503254	PRJEB20054	P6	Control	Sedentary	-	N/A	N/A	5	2	5000000	3247732	3191862	Time_1
ERR2503272	PRJEB20054	P6	Control	Sedentary	-	N/A	N/A	5	2	5000000	3216382	2853095	Time_1
ERR2503311	PRJEB20054	P6	Control	Sedentary	-	N/A	N/A	5	2	5000000	1079749	1079578	Time_1
ERR2503273	PRJEB20054	P6	Control	Sedentary	-	N/A	N/A	5	2	5000000	1260365	1228934	Time_1
ERR2503352	PRJEB20054	P6	Control	Sedentary	-	N/A	N/A	2	4	5000000	4770900	4664744	Time_1
ERR2503267	PRJEB20054	P6	Control	Sedentary	-	N/A	N/A	3	4	5000000	4693750	4159214	Time_1
ERR2503266	PRJEB20054	P6	Control	Sedentary	-	N/A	N/A	3	4	5000000	4636186	4534805	Time_1
ERR2503268	PRJEB20054	P6	Control	Sedentary	-	N/A	N/A	3	4	5000000	4593513	4217703	Time_1
ERR2503274	PRJEB20054	P6	Control	Sedentary	-	N/A	N/A	5	4	5000000	4235187	3677391	Time_1
ERR2503304	PRJEB20054	P6	Control	Sedentary	-	N/A	N/A	5	4	5000000	4798227	4797605	Time_1
ERR2503301	PRJEB20054	P6	Control	Sedentary	-	N/A	N/A	5	4	5000000	4305214	3997960	Time_1
ERR2503334	PRJEB20054	P6	Control	Sedentary	-	N/A	N/A	5	4	5000000	3161152	3102846	Time_1
ERR2503344	PRJEB20054	P6	Control	Sedentary	-	N/A	N/A	5	4	5000000	4359447	3893819	Time_1
ERR2503335	PRJEB20054	P6	Control	Sedentary	-	N/A	N/A	5	4	5000000	4511929	3921714	Time_1
ERR2503261	PRJEB20054	P6	Control	Sedentary	-	N/A	N/A	8	4	5000000	4764066	4446031	Time_1
ERR2503255	PRJEB20054	P6	Control	Sedentary	-	N/A	N/A	8	4	5000000	4835959	4383554	Time_1
ERR2503346	PRJEB20054	P6	Control	Sedentary	-	N/A	N/A	8	4	5000000	4496350	4404182	Time_1
ERR2753099	PRJEB28338	P2	Athlete	elite Irish athletes	-	N/A	N/A	1	1	5000000	4990838	4774263	Time_1
ERR2753098	PRJEB28338	P2	Athlete	elite Irish athletes	-	N/A	N/A	5	1	5000000	4992215	4733098	Time_1
ERR2753100	PRJEB28338	P2	Athlete	elite Irish athletes	-	N/A	N/A	3	4	3513308	3506932	2813086	Time_1
ERR2753101	PRJEB28338	P2	Athlete	elite Irish athletes	-	N/A	N/A	7	4	3532670	3525267	2871425	Time_1
ERR3342945	PRJEB32794	P3	Athlete	elite Irish athletes	-	N/A	N/A	8	1	2746372	2736983	2605345	Time_1
ERR3342969	PRJEB32794	P3	Athlete	elite Irish athletes	-	N/A	N/A	8	1	5000000	4979954	4870248	Time_1
ERR3342963	PRJEB32794	P3	Athlete	elite Irish athletes	-	N/A	N/A	1	4	5000000	4977005	4269267	Time_1
ERR3342972	PRJEB32794	P3	Athlete	elite Irish athletes	-	N/A	N/A	2	4	4631999	4609055	4568259	Time_1
ERR3342978	PRJEB32794	P3	Athlete	elite Irish athletes	-	N/A	N/A	2	4	3641224	3630838	3471167	Time_1
ERR3342980	PRJEB32794	P3	Athlete	elite Irish athletes	-	N/A	N/A	2	4	4073392	4061386	3473847	Time_1
ERR3342950	PRJEB32794	P3	Athlete	elite Irish athletes	-	N/A	N/A	3	4	5000000	4976887	4391974	Time_1
ERR3342962	PRJEB32794	P3	Athlete	elite Irish athletes	-	N/A	N/A	3	4	4785115	4769461	4601129	Time_1
ERR3342973	PRJEB32794	P3	Athlete	elite Irish athletes	-	N/A	N/A	3	4	5000000	4976489	4799897	Time_1
ERR3342981	PRJEB32794	P3	Athlete	elite Irish athletes	-	N/A	N/A	3	4	4178958	4166554	4072529	Time_1
ERR3342949	PRJEB32794	P3	Athlete	elite Irish athletes	-	N/A	N/A	5	4	5000000	4985374	4544288	Time_1
ERR3342961	PRJEB32794	P3	Athlete	elite Irish athletes	-	N/A	N/A	5	4	5000000	4979918	4895861	Time_1
ERR3342976	PRJEB32794	P3	Athlete	elite Irish athletes	-	N/A	N/A	7	4	5000000	4981518	4795875	Time_1
ERR3342944	PRJEB32794	P3	Athlete	elite Irish athletes	-	N/A	N/A	8	4	5000000	4984623	4846955	Time_1
ERR3342946	PRJEB32794	P3	Athlete	elite Irish athletes	-	N/A	N/A	8	4	5000000	4982202	4304123	Time_1
ERR3342947	PRJEB32794	P3	Athlete	elite Irish athletes	-	N/A	N/A	8	4	5000000	4981125	4764062	Time_1
ERR3342948	PRJEB32794	P3	Athlete	elite Irish athletes	-	N/A	N/A	8	4	5000000	4979690	4493524	Time_1
ERR3342951	PRJEB32794	P3	Athlete	elite Irish athletes	-	N/A	N/A	8	4	1948988	1942699	1878072	Time_1
ERR3342952	PRJEB32794	P3	Athlete	elite Irish athletes	-	N/A	N/A	8	4	5000000	4981904	4900838	Time_1
ERR3342953	PRJEB32794	P3	Athlete	elite Irish athletes	-	N/A	N/A	8	4	3842833	3830351	3720717	Time_1
ERR3342954	PRJEB32794	P3	Athlete	elite Irish athletes	-	N/A	N/A	8	4	4225767	4211534	4024480	Time_1
ERR3342955	PRJEB32794	P3	Athlete	elite Irish athletes	-	N/A	N/A	8	4	5000000	4976916	4905594	Time_1
ERR3342956	PRJEB32794	P3	Athlete	elite Irish athletes	-	N/A	N/A	8	4	5000000	4984416	4782774	Time_1
ERR3342957	PRJEB32794	P3	Athlete	elite Irish athletes	-	N/A	N/A	8	4	3684367	3670787	3514998	Time_1
ERR3342958	PRJEB32794	P3	Athlete	elite Irish athletes	-	N/A	N/A	8	4	5000000	4977488	4828492	Time_1
ERR3342959	PRJEB32794	P3	Athlete	elite Irish athletes	-	N/A	N/A	8	4	4476012	4458722	4390483	Time_1
ERR3342960	PRJEB32794	P3	Athlete	elite Irish athletes	-	N/A	N/A	8	4	4770795	4755057	4608982	Time_1
ERR3342964	PRJEB32794	P3	Athlete	elite Irish athletes	-	N/A	N/A	8	4	4511612	4494531	4464500	Time_1
ERR3342965	PRJEB32794	P3	Athlete	elite Irish athletes	-	N/A	N/A	8	4	5000000	4985187	4780618	Time_1
ERR3342966	PRJEB32794	P3	Athlete	elite Irish athletes	-	N/A	N/A	8	4	5000000	4979486	4872417	Time_1
ERR3342967	PRJEB32794	P3	Athlete	elite Irish athletes	-	N/A	N/A	8	4	5000000	4981788	4808065	Time_1
ERR3342968	PRJEB32794	P3	Athlete	elite Irish athletes	-	N/A	N/A	8	4	5000000	4982996	4891178	Time_1
ERR3342970	PRJEB32794	P3	Athlete	elite Irish athletes	-	N/A	N/A	8	4	4326584	4312552	3899384	Time_1
ERR3342971	PRJEB32794	P3	Athlete	elite Irish athletes	-	N/A	N/A	8	4	3887077	3873552	3697297	Time_1
ERR3342974	PRJEB32794	P3	Athlete	elite Irish athletes	-	N/A	N/A	8	4	5000000	4985237	4735735	Time_1
ERR3342975	PRJEB32794	P3	Athlete	elite Irish athletes	-	N/A	N/A	8	4	5000000	4985200	4878895	Time_1
ERR3342977	PRJEB32794	P3	Athlete	elite Irish athletes	-	N/A	N/A	8	4	3482868	3471443	3377106	Time_1
ERR3342979	PRJEB32794	P3	Athlete	elite Irish athletes	-	N/A	N/A	8	4	4384854	4367606	4308933	Time_1
ERR3342982	PRJEB32794	P3	Athlete	elite Irish athletes	-	N/A	N/A	8	4	5000000	4985028	4339650	Time_1
ERR3342983	PRJEB32794	P3	Athlete	elite Irish athletes	-	N/A	N/A	8	4	4833666	4819273	4659939	Time_1
SRR2992885	PRJNA305507	P5	Athlete	Cyclists	-	F	Equal protein, fat, carbs	1	1	5000000	4913914	4902881	Time_1
SRR2992966	PRJNA305507	P5	Athlete	Cyclists	-	F	Gluten-free	3	1	5000000	4808710	4804350	Time_1
SRR2992882	PRJNA305507	P5	Athlete	Cyclists	-	F	Paleo	5	1	5000000	4887208	4876322	Time_1
SRR2992892	PRJNA305507	P5	Athlete	Cyclists	-	M	Equal protein, fat, carbs	5	1	5000000	4940359	4930615	Time_1
SRR2992893	PRJNA305507	P5	Athlete	Cyclists	-	M	Equal protein, fat, carbs	5	1	5000000	4929696	4919080	Time_1
SRR2992901	PRJNA305507	P5	Athlete	Cyclists	-	F	Equal protein, fat, carbs	7	1	3604825	3335182	3328238	Time_1
SRR2992926	PRJNA305507	P5	Athlete	Cyclists	-	F	Equal protein, fat, carbs	7	1	3865868	3627205	3595733	Time_1
SRR2992956	PRJNA305507	P5	Athlete	Cyclists	-	M	Equal protein, fat, carbs	4	2	4930129	4697503	4691369	Time_1
SRR2992957	PRJNA305507	P5	Athlete	Cyclists	-	M	Equal protein, fat, carbs	4	2	1019982	1004759	1002911	Time_2
SRR2992958	PRJNA305507	P5	Athlete	Cyclists	-	M	Equal protein, fat, carbs	4	2	1019601	1003554	1001956	Time_3
SRR2992959	PRJNA305507	P5	Athlete	Cyclists	-	M	Equal protein, fat, carbs	4	2	1003014	987674	985927	Time_4
SRR2992960	PRJNA305507	P5	Athlete	Cyclists	-	M	Equal protein, fat, carbs	4	2	983880	968106	966599	Time_5
SRR2992883	PRJNA305507	P5	Athlete	Cyclists	-	M	High complex carbs	1	4	5000000	4926837	4915363	Time_1
SRR2992888	PRJNA305507	P5	Athlete	Cyclists	-	M	Equal protein, fat, carbs	1	4	5000000	4911267	4894462	Time_1
SRR2992889	PRJNA305507	P5	Athlete	Cyclists	-	M	High complex carbs	1	4	5000000	4934726	4922916	Time_1
SRR2992890	PRJNA305507	P5	Athlete	Cyclists	-	M	Equal protein, fat, carbs	2	4	5000000	4861075	4835771	Time_1
SRR2992897	PRJNA305507	P5	Athlete	Cyclists	-	M	Paleo	2	4	5000000	4949157	4941437	Time_1
SRR2992900	PRJNA305507	P5	Athlete	Cyclists	-	M	Equal protein, fat, carbs	2	4	5000000	4894407	4878580	Time_1
SRR2992884	PRJNA305507	P5	Athlete	Cyclists	-	M	Equal protein, fat, carbs	3	4	5000000	4923130	4907290	Time_1
SRR2992886	PRJNA305507	P5	Athlete	Cyclists	-	M	Equal protein, fat, carbs	3	4	5000000	4944565	4935964	Time_1
SRR2992887	PRJNA305507	P5	Athlete	Cyclists	-	F	Gluten-free	3	4	5000000	4912900	4893990	Time_1
SRR2992891	PRJNA305507	P5	Athlete	Cyclists	-	F	Paleo	3	4	5000000	4939296	4929725	Time_1
SRR2992967	PRJNA305507	P5	Athlete	Cyclists	-	F	Gluten-free	3	4	2086667	2061916	2058835	Time_2
SRR2992968	PRJNA305507	P5	Athlete	Cyclists	-	F	Gluten-free	3	4	2056994	2030103	2027240	Time_3
SRR2992969	PRJNA305507	P5	Athlete	Cyclists	-	F	Gluten-free	3	4	2082008	2057181	2054348	Time_4
SRR2992970	PRJNA305507	P5	Athlete	Cyclists	-	F	Gluten-free	3	4	2013442	1987185	1984531	Time_5
SRR2992896	PRJNA305507	P5	Athlete	Cyclists	-	F	Equal protein, fat, carbs	5	4	5000000	4937537	4915691	Time_1
SRR2992911	PRJNA305507	P5	Athlete	Cyclists	-	M	Equal protein, fat, carbs	7	4	3543995	3276633	3272173	Time_1
SRR2992902	PRJNA305507	P5	Athlete	Cyclists	-	F	Equal protein, fat, carbs	7	4	725998	713427	711131	Time_2
SRR2992912	PRJNA305507	P5	Athlete	Cyclists	-	M	Equal protein, fat, carbs	7	4	1625325	1588809	1585617	Time_2
SRR2992927	PRJNA305507	P5	Athlete	Cyclists	-	F	Equal protein, fat, carbs	7	4	852708	839113	832051	Time_2
SRR2992903	PRJNA305507	P5	Athlete	Cyclists	-	F	Equal protein, fat, carbs	7	4	719665	706590	704488	Time_3
SRR2992913	PRJNA305507	P5	Athlete	Cyclists	-	M	Equal protein, fat, carbs	7	4	1623939	1586454	1583224	Time_3
SRR2992928	PRJNA305507	P5	Athlete	Cyclists	-	F	Equal protein, fat, carbs	7	4	848848	834469	827595	Time_3
SRR2992904	PRJNA305507	P5	Athlete	Cyclists	-	F	Equal protein, fat, carbs	7	4	714717	702171	700026	Time_4
SRR2992914	PRJNA305507	P5	Athlete	Cyclists	-	M	Equal protein, fat, carbs	7	4	1596071	1560369	1557197	Time_4
SRR2992929	PRJNA305507	P5	Athlete	Cyclists	-	F	Equal protein, fat, carbs	7	4	833553	820198	813602	Time_4
SRR2992905	PRJNA305507	P5	Athlete	Cyclists	-	F	Equal protein, fat, carbs	7	4	692648	679971	677980	Time_5
SRR2992915	PRJNA305507	P5	Athlete	Cyclists	-	M	Equal protein, fat, carbs	7	4	1551751	1515242	1512278	Time_5
SRR2992930	PRJNA305507	P5	Athlete	Cyclists	-	F	Equal protein, fat, carbs	7	4	810046	796097	789769	Time_5
SRR2992894	PRJNA305507	P5	Athlete	Cyclists	-	M	Equal protein, fat, carbs	8	4	5000000	4932229	4919821	Time_1
SRR2992931	PRJNA305507	P5	Athlete	Cyclists	-	M	Equal protein, fat, carbs	8	4	5000000	4712132	4707660	Time_1
SRR2992932	PRJNA305507	P5	Athlete	Cyclists	-	M	Equal protein, fat, carbs	8	4	1799958	1762948	1759214	Time_2
SRR2992933	PRJNA305507	P5	Athlete	Cyclists	-	M	Equal protein, fat, carbs	8	4	1793556	1755884	1752714	Time_3
SRR2992934	PRJNA305507	P5	Athlete	Cyclists	-	M	Equal protein, fat, carbs	8	4	1766979	1730576	1727151	Time_4
SRR2992935	PRJNA305507	P5	Athlete	Cyclists	-	M	Equal protein, fat, carbs	8	4	1727468	1690641	1687567	Time_5
SRR2992895	PRJNA305507	P5	Moderate Athlete	Cyclists	-	M	Equal protein, fat, carbs	1	1	5000000	4959020	4953910	Time_1
SRR2992941	PRJNA305507	P5	Moderate Athlete	Cyclists	-	M	Equal protein, fat, carbs	1	1	5000000	4774355	4770197	Time_1
SRR2992961	PRJNA305507	P5	Moderate Athlete	Cyclists	-	M	Equal protein, fat, carbs	1	1	5000000	4721448	4717744	Time_1
SRR2992942	PRJNA305507	P5	Moderate Athlete	Cyclists	-	M	Equal protein, fat, carbs	1	1	1670136	1642945	1640059	Time_2
SRR2992962	PRJNA305507	P5	Moderate Athlete	Cyclists	-	M	Equal protein, fat, carbs	1	1	2299614	2261450	2258518	Time_2
SRR2992943	PRJNA305507	P5	Moderate Athlete	Cyclists	-	M	Equal protein, fat, carbs	1	1	1653417	1624121	1621555	Time_3
SRR2992963	PRJNA305507	P5	Moderate Athlete	Cyclists	-	M	Equal protein, fat, carbs	1	1	2288797	2248504	2245942	Time_3
SRR2992944	PRJNA305507	P5	Moderate Athlete	Cyclists	-	M	Equal protein, fat, carbs	1	1	1640073	1612752	1610091	Time_4
SRR2992964	PRJNA305507	P5	Moderate Athlete	Cyclists	-	M	Equal protein, fat, carbs	1	1	2249016	2210237	2207492	Time_4
SRR2992945	PRJNA305507	P5	Moderate Athlete	Cyclists	-	M	Equal protein, fat, carbs	1	1	1598556	1570120	1567614	Time_5
SRR2992965	PRJNA305507	P5	Moderate Athlete	Cyclists	-	M	Equal protein, fat, carbs	1	1	2202001	2162019	2159687	Time_5
SRR2992921	PRJNA305507	P5	Moderate Athlete	Cyclists	-	M	Equal protein, fat, carbs	4	1	5000000	4739439	4735110	Time_1
SRR2992936	PRJNA305507	P5	Moderate Athlete	Cyclists	-	F	Paleo	4	1	4162188	3879846	3866805	Time_1
SRR2992951	PRJNA305507	P5	Moderate Athlete	Cyclists	-	M	Paleo	4	1	4875752	4659200	4654222	Time_1
SRR2992922	PRJNA305507	P5	Moderate Athlete	Cyclists	-	M	Equal protein, fat, carbs	4	1	1759836	1730682	1727960	Time_2
SRR2992937	PRJNA305507	P5	Moderate Athlete	Cyclists	-	F	Paleo	4	1	1493348	1470615	1465542	Time_2
SRR2992952	PRJNA305507	P5	Moderate Athlete	Cyclists	-	M	Paleo	4	1	1814611	1790961	1787901	Time_2
SRR2992923	PRJNA305507	P5	Moderate Athlete	Cyclists	-	M	Equal protein, fat, carbs	4	1	1760332	1730632	1728155	Time_3
SRR2992938	PRJNA305507	P5	Moderate Athlete	Cyclists	-	F	Paleo	4	1	1480209	1456417	1451698	Time_3
SRR2992953	PRJNA305507	P5	Moderate Athlete	Cyclists	-	M	Paleo	4	1	1795252	1769700	1767103	Time_3
SRR2992924	PRJNA305507	P5	Moderate Athlete	Cyclists	-	M	Equal protein, fat, carbs	4	1	1722712	1694440	1692054	Time_4
SRR2992939	PRJNA305507	P5	Moderate Athlete	Cyclists	-	F	Paleo	4	1	1467983	1445173	1440411	Time_4
SRR2992954	PRJNA305507	P5	Moderate Athlete	Cyclists	-	M	Paleo	4	1	1792012	1768447	1765759	Time_4
SRR2992925	PRJNA305507	P5	Moderate Athlete	Cyclists	-	M	Equal protein, fat, carbs	4	1	1690164	1660842	1658660	Time_5
SRR2992940	PRJNA305507	P5	Moderate Athlete	Cyclists	-	F	Paleo	4	1	1422853	1400146	1395794	Time_5
SRR2992955	PRJNA305507	P5	Moderate Athlete	Cyclists	-	M	Paleo	4	1	1744864	1719825	1717410	Time_5
SRR2992916	PRJNA305507	P5	Moderate Athlete	Cyclists	-	F	Vegetarian	5	1	4261608	4077908	4053682	Time_1
SRR2992946	PRJNA305507	P5	Moderate Athlete	Cyclists	-	M	Equal protein, fat, carbs	5	1	5000000	4749901	4744488	Time_1
SRR2992917	PRJNA305507	P5	Moderate Athlete	Cyclists	-	F	Vegetarian	5	1	1332666	1311464	1304285	Time_2
SRR2992947	PRJNA305507	P5	Moderate Athlete	Cyclists	-	M	Equal protein, fat, carbs	5	1	1301286	1281130	1278863	Time_2
SRR2992918	PRJNA305507	P5	Moderate Athlete	Cyclists	-	F	Vegetarian	5	1	1334221	1311627	1304617	Time_3
SRR2992948	PRJNA305507	P5	Moderate Athlete	Cyclists	-	M	Equal protein, fat, carbs	5	1	1301688	1280200	1278065	Time_3
SRR2992919	PRJNA305507	P5	Moderate Athlete	Cyclists	-	F	Vegetarian	5	1	1312265	1290638	1283733	Time_4
SRR2992949	PRJNA305507	P5	Moderate Athlete	Cyclists	-	M	Equal protein, fat, carbs	5	1	1268459	1248433	1246443	Time_4
SRR2992920	PRJNA305507	P5	Moderate Athlete	Cyclists	-	F	Vegetarian	5	1	1287986	1266215	1259507	Time_5
SRR2992950	PRJNA305507	P5	Moderate Athlete	Cyclists	-	M	Equal protein, fat, carbs	5	1	1249745	1228748	1226687	Time_5
SRR2992898	PRJNA305507	P5	Moderate Athlete	Cyclists	-	F	Paleo	2	4	5000000	4946350	4931322	Time_1
SRR2992899	PRJNA305507	P5	Moderate Athlete	Cyclists	-	M	High complex carbs	7	4	5000000	4923061	4875841	Time_1
SRR2992906	PRJNA305507	P5	Moderate Athlete	Cyclists	-	M	Equal protein, fat, carbs	8	4	5000000	4756161	4752707	Time_1
SRR2992907	PRJNA305507	P5	Moderate Athlete	Cyclists	-	M	Equal protein, fat, carbs	8	4	1620737	1593987	1590826	Time_2
SRR2992908	PRJNA305507	P5	Moderate Athlete	Cyclists	-	M	Equal protein, fat, carbs	8	4	1609065	1580555	1577798	Time_3
SRR2992909	PRJNA305507	P5	Moderate Athlete	Cyclists	-	M	Equal protein, fat, carbs	8	4	1606633	1579945	1577103	Time_4
SRR2992910	PRJNA305507	P5	Moderate Athlete	Cyclists	-	M	Equal protein, fat, carbs	8	4	1560325	1532853	1530263	Time_5
SAMN09243402	PRJNA472785	P4	Athlete	Rower	Elite	F	N/A	8	3	11304	8373	8290	Time_2
SAMN09243399	PRJNA472785	P4	Athlete	Rower	Elite	F	N/A	8	3	11317	10175	10051	Time_4
SAMN09243400	PRJNA472785	P4	Athlete	Rower	Elite	F	N/A	8	3	11395	8650	8567	Time_5
SAMN09243407	PRJNA472785	P4	Athlete	Rower	Elite	F	N/A	8	3	30666	23516	23385	Time_7
SAMN09243349	PRJNA472785	P4	Athlete	Ultra	Elite	F	N/A	1	4	5000000	4973547	4939356	Time_5
SAMN09243347	PRJNA472785	P4	Athlete	Ultra	Elite	F	N/A	2	4	1624544	1611773	1348024	Time_3
SAMN09243345	PRJNA472785	P4	Athlete	Ultra	Elite	F	N/A	3	4	1008897	1004183	964469	Time_1
SAMN09243359	PRJNA472785	P4	Athlete	Ultra	Elite	M	N/A	3	4	881062	874045	743423	Time_1
SAMN09243367	PRJNA472785	P4	Athlete	Ultra	Elite	M	N/A	3	4	3148506	3129275	2971021	Time_10
SAMN09243369	PRJNA472785	P4	Athlete	Ultra	Elite	M	N/A	3	4	2284975	2276076	2029204	Time_11
SAMN09243346	PRJNA472785	P4	Athlete	Ultra	Elite	F	N/A	3	4	1422917	1417582	1362975	Time_2
SAMN09243360	PRJNA472785	P4	Athlete	Ultra	Elite	M	N/A	3	4	5000000	4980961	4951210	Time_2
SAMN09243361	PRJNA472785	P4	Athlete	Ultra	Elite	M	N/A	3	4	100898	97734	97490	Time_3
SAMN09243348	PRJNA472785	P4	Athlete	Ultra	Elite	F	N/A	3	4	336741	334873	332878	Time_4
SAMN09243362	PRJNA472785	P4	Athlete	Ultra	Elite	M	N/A	3	4	411227	408496	407452	Time_4
SAMN09243363	PRJNA472785	P4	Athlete	Ultra	Elite	M	N/A	3	4	165359	163891	162984	Time_5
SAMN09243364	PRJNA472785	P4	Athlete	Ultra	Elite	M	N/A	3	4	4063166	4050468	3946687	Time_6
SAMN09243366	PRJNA472785	P4	Athlete	Ultra	Elite	M	N/A	3	4	774471	767258	754416	Time_7
SAMN09243365	PRJNA472785	P4	Athlete	Ultra	Elite	M	N/A	3	4	2664258	2655295	2648763	Time_8
SAMN09243368	PRJNA472785	P4	Athlete	Ultra	Elite	M	N/A	3	4	1121327	1113762	1080680	Time_9
SAMN09243387	PRJNA472785	P4	Athlete	Rower	Elite	M	N/A	8	4	711528	707561	686566	Time_1
SAMN09243396	PRJNA472785	P4	Athlete	Rower	Elite	F	N/A	8	4	621114	617278	599511	Time_1
SAMN09243401	PRJNA472785	P4	Athlete	Rower	Elite	F	N/A	8	4	1237990	1233791	864515	Time_1
SAMN09243414	PRJNA472785	P4	Athlete	Rower	Elite	M	N/A	8	4	75075	72830	72543	Time_1
SAMN09243423	PRJNA472785	P4	Athlete	Rower	Elite	F	N/A	8	4	56828	55239	53608	Time_1
SAMN09243428	PRJNA472785	P4	Athlete	Rower	Elite	F	N/A	8	4	489955	481922	480559	Time_1
SAMN09243416	PRJNA472785	P4	Athlete	Rower	Elite	F	N/A	8	4	2965355	2951905	2571419	Time_10
SAMN09243388	PRJNA472785	P4	Athlete	Rower	Elite	M	N/A	8	4	5000000	4988494	4643334	Time_2
SAMN09243397	PRJNA472785	P4	Athlete	Rower	Elite	F	N/A	8	4	15478	12274	12194	Time_2
SAMN09243413	PRJNA472785	P4	Athlete	Rower	Elite	M	N/A	8	4	2068145	2061874	1994200	Time_2
SAMN09243424	PRJNA472785	P4	Athlete	Rower	Elite	F	N/A	8	4	158024	154542	154043	Time_2
SAMN09243427	PRJNA472785	P4	Athlete	Rower	Elite	F	N/A	8	4	270972	266986	265471	Time_2
SAMN09243389	PRJNA472785	P4	Athlete	Rower	Elite	M	N/A	8	4	1161187	1157192	1109502	Time_3
SAMN09243398	PRJNA472785	P4	Athlete	Rower	Elite	F	N/A	8	4	10087	7954	7893	Time_3
SAMN09243403	PRJNA472785	P4	Athlete	Rower	Elite	F	N/A	8	4	972147	965247	919398	Time_3
SAMN09243410	PRJNA472785	P4	Athlete	Rower	Elite	M	N/A	8	4	5000000	4985271	4343194	Time_3
SAMN09243421	PRJNA472785	P4	Athlete	Rower	Elite	F	N/A	8	4	401758	395892	394694	Time_3
SAMN09243426	PRJNA472785	P4	Athlete	Rower	Elite	F	N/A	8	4	17311	13274	13216	Time_3
SAMN09243390	PRJNA472785	P4	Athlete	Rower	Elite	M	N/A	8	4	5000000	4969676	4831439	Time_4
SAMN09243404	PRJNA472785	P4	Athlete	Rower	Elite	F	N/A	8	4	5000000	4983083	4575073	Time_4
SAMN09243409	PRJNA472785	P4	Athlete	Rower	Elite	M	N/A	8	4	11009	6958	6902	Time_4
SAMN09243422	PRJNA472785	P4	Athlete	Rower	Elite	F	N/A	8	4	564025	560223	457614	Time_4
SAMN09243425	PRJNA472785	P4	Athlete	Rower	Elite	F	N/A	8	4	10873	8047	8018	Time_4
SAMN09243406	PRJNA472785	P4	Athlete	Rower	Elite	F	N/A	8	4	1506079	1500916	1065493	Time_5
SAMN09243412	PRJNA472785	P4	Athlete	Rower	Elite	M	N/A	8	4	33069	31384	31063	Time_5
SAMN09243419	PRJNA472785	P4	Athlete	Rower	Elite	F	N/A	8	4	1584645	1575991	1369505	Time_5
SAMN09243431	PRJNA472785	P4	Athlete	Rower	Elite	F	N/A	8	4	5000000	4984923	4819217	Time_5
SAMN09243405	PRJNA472785	P4	Athlete	Rower	Elite	F	N/A	8	4	1545005	1539422	1169409	Time_6
SAMN09243411	PRJNA472785	P4	Athlete	Rower	Elite	M	N/A	8	4	1997767	1988846	1636921	Time_6
SAMN09243420	PRJNA472785	P4	Athlete	Rower	Elite	F	N/A	8	4	294070	291098	290677	Time_6
SAMN09243430	PRJNA472785	P4	Athlete	Rower	Elite	F	N/A	8	4	563091	559791	532774	Time_6
SAMN09243408	PRJNA472785	P4	Athlete	Rower	Elite	M	N/A	8	4	30863	29779	29572	Time_7
SAMN09243417	PRJNA472785	P4	Athlete	Rower	Elite	F	N/A	8	4	2424407	2416033	2136539	Time_7
SAMN09243429	PRJNA472785	P4	Athlete	Rower	Elite	F	N/A	8	4	315551	312376	311556	Time_7
SAMN09243418	PRJNA472785	P4	Athlete	Rower	Elite	F	N/A	8	4	94075	92726	37541	Time_8
SAMN09243415	PRJNA472785	P4	Athlete	Rower	Elite	F	N/A	8	4	157801	155502	154628	Time_9
SAMN09243391	PRJNA472785	P4	Control	Control	Control	M	N/A	8	4	1230207	1222114	1179775	Time_1
SAMN09243392	PRJNA472785	P4	Control	Control	Control	M	N/A	8	4	2286753	2274347	2213346	Time_2
SAMN09243393	PRJNA472785	P4	Control	Control	Control	M	N/A	8	4	3275204	3264135	3169716	Time_3
SAMN09243394	PRJNA472785	P4	Control	Control	Control	M	N/A	8	4	1965839	1958225	1621092	Time_4
SAMN09243395	PRJNA472785	P4	Control	Control	Control	M	N/A	8	4	2364327	2352110	2276301	Time_5
SAMN09243379	PRJNA472785	P4	Moderate Athlete	Marathon	Everyday	F	N/A	8	1	1098932	1092789	1029943	Time_1
SAMN09243386	PRJNA472785	P4	Moderate Athlete	Marathon	Everyday	F	N/A	8	1	1446452	1441322	1388295	Time_8
SAMN09243350	PRJNA472785	P4	Moderate Athlete	Ultra	Everyday	M	N/A	8	4	231352	229650	228872	Time_1
SAMN09243370	PRJNA472785	P4	Moderate Athlete	Ultra	Everyday	M	N/A	8	4	2655306	2644611	2393861	Time_1
SAMN09243351	PRJNA472785	P4	Moderate Athlete	Ultra	Everyday	M	N/A	8	4	535639	532865	532066	Time_2
SAMN09243371	PRJNA472785	P4	Moderate Athlete	Ultra	Everyday	M	N/A	8	4	1343984	1334928	1332620	Time_2
SAMN09243380	PRJNA472785	P4	Moderate Athlete	Marathon	Everyday	F	N/A	8	4	2763502	2749765	2693747	Time_2
SAMN09243352	PRJNA472785	P4	Moderate Athlete	Ultra	Everyday	M	N/A	8	4	1328051	1323064	1320694	Time_3
SAMN09243372	PRJNA472785	P4	Moderate Athlete	Ultra	Everyday	M	N/A	8	4	1186536	1180620	1178655	Time_3
SAMN09243381	PRJNA472785	P4	Moderate Athlete	Marathon	Everyday	F	N/A	8	4	3064660	3054643	3050455	Time_3
SAMN09243353	PRJNA472785	P4	Moderate Athlete	Ultra	Everyday	M	N/A	8	4	237649	236312	235270	Time_4
SAMN09243373	PRJNA472785	P4	Moderate Athlete	Ultra	Everyday	M	N/A	8	4	2869909	2852834	2484064	Time_4
SAMN09243382	PRJNA472785	P4	Moderate Athlete	Marathon	Everyday	F	N/A	8	4	1746490	1737861	1717706	Time_4
SAMN09243354	PRJNA472785	P4	Moderate Athlete	Ultra	Everyday	M	N/A	8	4	723263	717722	681391	Time_5
SAMN09243374	PRJNA472785	P4	Moderate Athlete	Ultra	Everyday	M	N/A	8	4	1447902	1442057	1403182	Time_5
SAMN09243383	PRJNA472785	P4	Moderate Athlete	Marathon	Everyday	F	N/A	8	4	3013860	2997318	2955205	Time_5
SAMN09243355	PRJNA472785	P4	Moderate Athlete	Ultra	Everyday	M	N/A	8	4	1141306	1135333	1086068	Time_6
SAMN09243375	PRJNA472785	P4	Moderate Athlete	Ultra	Everyday	M	N/A	8	4	2185713	2175454	1729964	Time_6
SAMN09243384	PRJNA472785	P4	Moderate Athlete	Marathon	Everyday	F	N/A	8	4	448460	445634	444563	Time_6
SAMN09243356	PRJNA472785	P4	Moderate Athlete	Ultra	Everyday	M	N/A	8	4	1007289	1000862	970726	Time_7
SAMN09243376	PRJNA472785	P4	Moderate Athlete	Ultra	Everyday	M	N/A	8	4	4429238	4413666	4366627	Time_7
SAMN09243385	PRJNA472785	P4	Moderate Athlete	Marathon	Everyday	F	N/A	8	4	1353226	1343312	1308628	Time_7
SAMN09243357	PRJNA472785	P4	Moderate Athlete	Ultra	Everyday	M	N/A	8	4	1883694	1877195	1828186	Time_8
SAMN09243377	PRJNA472785	P4	Moderate Athlete	Ultra	Everyday	M	N/A	8	4	2349510	2343770	2241447	Time_8
SAMN09243358	PRJNA472785	P4	Moderate Athlete	Ultra	Everyday	M	N/A	8	4	1648259	1642247	1603726	Time_9
SAMN09243378	PRJNA472785	P4	Moderate Athlete	Ultra	Everyday	M	N/A	8	4	3686614	3660906	3563746	Time_9
