# Supplementary material for: The human gut microbiome of athletes: metagenomic and metabolic insights
Source: Microbiome. 2023 Feb 14;11:27. doi: 10.1186/s40168-023-01470-9 (PMC9926762; doi:10.1186/s40168-023-01470-9)
Supplement: Supplementary file 3 — Additional file 2: Table S2. Relative abundance profiles of bacterial species for each sample (Sheet_1). Relative abundance profiles of EC Numbers for each sample (Sheet_2). [file 40168_2023_1470_MOESM2_ESM.xlsx]

## Sheet: Sheet_1
Table_S2: Species average relative abundance
Prevalence %	Prevalence	MAX	AVG	Status	Athlete	Athlete	Athlete	Athlete	Athlete	Athlete	Athlete	Athlete	Athlete	Athlete	Athlete	Athlete	Athlete	Athlete	Athlete	Athlete	Athlete	Athlete	Athlete	Athlete	Athlete	Athlete	Athlete	Athlete	Athlete	Athlete	Athlete	Athlete	Athlete	Athlete	Athlete	Athlete	Athlete	Athlete	Athlete	Athlete	Athlete	Athlete	Athlete	Control	Control	Control	Control	Control	Control
				Taxonomy	ERR1655206	ERR1655208	ERR1655209	ERR1655210	ERR1655211	ERR1655212	ERR1655213	ERR1655214	ERR1655215	ERR1655216	ERR1655217	ERR1655218	ERR1655219	ERR1655220	ERR1655221	ERR1655222	ERR1655223	ERR1655224	ERR1655225	ERR1655226	ERR1655227	ERR1655228	ERR1655229	ERR1655230	ERR1655231	ERR1655232	ERR1655233	ERR1655234	ERR1655235	ERR1655236	ERR1655237	ERR1655238	ERR1655239	ERR1655240	ERR1655241	ERR1655242	ERR1655243	ERR1655244	ERR1655245	ERR1655246	ERR1655247	ERR1655248	ERR1655249	ERR1655250	ERR1655251
0.940476	395	0.286963	0.0566429	Faecalibacterium unknown_species	0.0136173	0.0352403	0.0229817	0.0391413	0.0284123	0.00980408	0.0286499	0	0.0653911	0.00793851	0.0612504	0.0129468	0.0285454	0.0151188	0.0327313	0.121527	0.0103839	0.0180198	0	0.00997449	0.0244549	0	0	0	0	0.0246745	0.0271328	0.0502696	0	0.0161306	0.0123184	0.00783315	0	0.0521848	0.0377733	0.0173476	0.0197598	0.00723153	0.0416822	0	0.0226601	0.0233101	0.0483561	0.0433938	0
0.938095	394	0.334199	0.0731017	Bacteroides uniformis	0.00903589	0.171929	0.0612927	0.0546953	0.0120482	0.0711626	0.147746	0.273432	0.0173894	0	0.0820888	0.136321	0.0851738	0.00731228	0.121629	0.0772376	0.0503429	0.178076	0.0178165	0.120775	0.205739	0.0611454	0.0679584	0.037291	0.0162821	0.0846481	0.059126	0.00779042	0.195262	0.180055	0.052492	0.0259773	0.031002	0.0143611	0.0363655	0.148079	0.0805904	0.0211778	0	0.0338666	0.0547557	0.194217	0.178895	0.115811	0.265479
0.938095	394	0.210708	0.0497856	Faecalibacterium prausnitzii	0.0171418	0.0143351	0.0123316	0.0354909	0.0344878	0.0351794	0.0180147	0	0.0523764	0.0230805	0.109202	0.00997054	0.0150705	0.0187185	0.0184686	0.0481332	0.0194133	0.0288966	0	0.0127367	0.0259598	0.00842473	0.0133908	0.00746821	0.00694668	0.0224714	0.00980281	0.0510707	0	0.0231552	0.0150131	0.00979143	0.0138295	0.0562317	0.0317295	0.0171548	0.0275753	0.0124682	0.0255048	0	0.01442	0.0148925	0.0602389	0.0274827	0.0105996
0.921429	387	0.0925459	0.0153146	Bacteroides unknown_species	0.0159028	0.016705	0.0111504	0.0137806	0.0117199	0.0130625	0.0128245	0	0	0.0122478	0.0468158	0.0107274	0.00911424	0.0121946	0.00853553	0.0199688	0.012938	0.0261867	0.0174655	0.012966	0.0166727	0.0267108	0.0288055	0.011736	0.0245486	0.0157076	0.0131359	0.0163306	0.0129544	0.00637971	0.00697533	0.0168224	0.020281	0.0142216	0.0127219	0.00717507	0.0108913	0.0134817	0.00878366	0.0121922	0.0127806	0.0204048	0.0128721	0.0147431	0.0304799
0.833333	350	0.104974	0.0159414	Blautia unknown_species	0	0	0	0.0143018	0	0	0.0180271	0	0.0288521	0	0.00880606	0	0	0	0.00916982	0	0.0240553	0.00763217	0	0	0.0142976	0	0	0	0	0.00563904	0	0.0194591	0	0.00530033	0.00914944	0.00590166	0	0.00968	0.0130229	0.0111763	0.00647049	0	0	0	0.00659104	0.0115	0.0170698	0.007367	0
0.830952	349	0.335763	0.0519917	Eubacterium rectale	0.0268559	0.018155	0	0.017559	0	0.0157588	0	0.0143761	0.0469267	0	0.0747037	0.0137069	0.0235162	0.0104994	0.0299796	0	0.0168415	0.0119622	0.0332598	0	0.0143812	0	0.0491432	0.00687876	0.00775194	0.0273265	0	0.0121751	0	0.00958547	0	0.00693743	0	0.0372757	0.0720194	0	0.0369439	0.0078092	0.0412114	0	0	0.0365791	0.0206736	0.0449651	0
0.811905	341	0.205411	0.0194207	Phocaeicola vulgatus	0.032403	0.0393414	0.0127423	0.0254156	0.00729105	0.0159114	0.0268206	0.0248396	0.00851118	0	0.0269675	0	0.0197391	0	0	0.0517346	0.0432893	0.00558292	0.00772995	0.0064401	0.023136	0.00586883	0.103299	0.0329724	0.00482781	0.0356991	0.0679548	0	0.0969976	0.0114495	0.00770378	0	0.0172875	0.0671674	0.0133206	0.0317954	0.0177923	0.0159158	0.00959944	0.0153768	0	0.114987	0	0.0846279	0.0496327
0.769048	323	0.0594397	0.0146859	Eubacterium unknown_species	0	0	0	0.0144976	0	0	0.0148779	0	0.0315508	0	0.0115556	0	0	0	0.0112809	0	0.0227684	0.011287	0.00766664	0	0.00921057	0.0086524	0	0	0	0.0117936	0	0.0198083	0	0	0.00841885	0	0	0.0110547	0.0103571	0.0101926	0	0	0	0	0	0.0135268	0	0.00920689	0
0.759524	319	0.258118	0.0367521	Alistipes putredinis	0.0632249	0.160787	0.0798829	0.0926356	0.0644275	0.0206058	0.0930595	0	0.0164327	0	0.0419805	0.0723249	0.126122	0.0200233	0.0400916	0	0.0368448	0.0326272	0.0562452	0.0884114	0.064845	0.075087	0.0351703	0.20787	0.00960054	0.0758533	0.126014	0	0	0	0.0393871	0.02	0.0152216	0.0272418	0.0216248	0.0521216	0.0942992	0.0112384	0.258118	0.0192481	0.0545752	0.0741373	0	0.0110117	0
0.740476	311	0.0864223	0.0188425	Ruminococcus unknown_species	0.00989922	0	0	0.0380055	0	0	0.0288017	0	0.0244377	0	0	0	0.0156252	0	0.0118547	0	0.0171499	0.009209	0	0	0.00952776	0.00874218	0	0	0.0159682	0.0113071	0	0.0156214	0	0	0.00753894	0	0	0.00992506	0.0112877	0.00859104	0	0	0	0	0	0.00918263	0	0	0
0.692857	291	0.295875	0.0159477	Parabacteroides distasonis	0	0.0233128	0	0.0183331	0	0.0262417	0	0.0170234	0	0	0.00761384	0.0370168	0.0485128	0.0136131	0.0106501	0.0161544	0.00821718	0.00827324	0.0148313	0.0826725	0	0	0.0153598	0.0769292	0	0.0115838	0.0128505	0	0.0530965	0.00647165	0.00848557	0.00941328	0	0	0.00790629	0	0.0189664	0.00574893	0.0383747	0	0.0239544	0	0.0818042	0.0123955	0.0676296
0.642857	270	0.0339829	0.00791785	Roseburia unknown_species	0	0	0	0.0108366	0	0	0.0121018	0	0.0244591	0	0	0	0	0	0.00778825	0	0.0251728	0.00653726	0	0	0.0087406	0	0	0	0	0.00784792	0	0.0138035	0	0	0.00566403	0	0	0.00676285	0.00716665	0.00641844	0	0	0	0	0.00691284	0	0.00754056	0	0
0.602381	253	0.274244	0.020234	Phocaeicola dorei	0.00802485	0.00963697	0	0.0272804	0	0.0267245	0.155874	0.0310914	0	0	0.00632535	0.0417945	0.00518904	0.0246498	0.0685426	0.0132571	0.0137214	0.0215632	0.0144783	0.0204692	0.0131286	0	0.0275561	0.0192278	0	0.0432329	0.0133006	0	0.0077881	0.129006	0	0.0182283	0.00515781	0.0116285	0.0273188	0.00911272	0.0239026	0	0.00500369	0	0.0562321	0.0587949	0	0.0184191	0.011136
0.561905	236	0.202707	0.0107384	Blautia wexlerae	0	0.00748025	0	0	0	0	0	0	0.00678152	0	0	0	0	0	0.00862124	0	0	0	0	0	0	0	0	0	0	0	0.0172801	0.00678685	0	0	0	0	0	0	0.0073741	0	0.00586612	0	0	0	0	0	0.0295439	0.0103893	0
0.554762	233	0.133027	0.0120422	Parabacteroides merdae	0.0105565	0	0.00731396	0.0157452	0.0205184	0.0117893	0.0294534	0.0233404	0.00828384	0	0	0.0375732	0.042105	0.021841	0.0400842	0.0601329	0.00868913	0	0.0170956	0.0241278	0	0.0139421	0.0193838	0.117973	0.00505504	0.0321001	0	0	0	0	0.00862271	0	0.00695719	0.0472475	0.0346245	0.0137071	0.0212615	0	0	0.0156774	0.0202716	0.0243606	0	0	0.0126781
0.538095	226	0.144568	0.00745402	Bacteroides thetaiotaomicron	0	0.0194153	0.0117196	0.00904368	0	0.00772464	0.00840235	0.0104843	0	0	0.00523191	0.00408374	0.011903	0	0	0.010037	0.0271015	0	0	0.00909889	0.0132743	0.0105727	0.0203011	0.0432152	0.00386235	0.0120193	0	0	0.0176126	0.00892447	0	0.0111465	0.00996126	0.0150303	0	0	0	0	0.0176403	0.0139513	0.00832813	0.0239031	0	0.00673374	0.00770468
0.5	210	0.066116	0.00885029	Gemmiger unknown_species	0	0	0	0.0180663	0	0	0.0180313	0	0.0160451	0	0	0	0.0108253	0	0.0164723	0	0	0	0	0	0	0	0	0	0	0	0	0	0	0	0	0	0	0	0	0	0	0	0.0084608	0	0.00996586	0	0	0	0
0.466667	196	0.116849	0.00851201	Roseburia intestinalis	0.00751241	0.00889864	0.00848782	0	0	0.0104231	0.0248085	0	0.0154667	0.00689369	0.022096	0	0	0.0141546	0.0115223	0.0175086	0.0398608	0.0343757	0	0.00674616	0.0140588	0	0	0	0	0.0184019	0	0.010272	0	0	0	0.0129136	0	0.0110806	0.006504	0.0324826	0.0230137	0.0166265	0.0105717	0	0.00616326	0	0	0.0292776	0
0.464286	195	0.0912984	0.00989587	Gemmiger formicilis	0	0.00996408	0	0.0182693	0	0	0.0171624	0	0.0119147	0	0	0	0	0	0.00823612	0	0	0	0	0.0133628	0	0	0.0184294	0	0	0	0	0	0	0	0	0	0	0	0	0	0	0	0	0	0.00841944	0	0.0300646	0	0
0.454762	191	0.167751	0.00975993	Bacteroides caccae	0.00712417	0.0238783	0	0	0	0	0.0419708	0	0	0	0	0.035595	0.0578193	0.0149567	0	0.0213907	0.0275294	0	0.0165788	0.0135446	0.037137	0	0.0552625	0.0463578	0.00486056	0.012073	0	0	0.0174359	0	0	0	0.0124615	0.0127727	0.0106893	0.0101299	0.0097369	0	0.0369223	0.012671	0.0306514	0	0	0.0271668	0.0286861
0.45	189	0.0693215	0.00895632	Alistipes shahii	0.0212278	0.0371099	0	0	0.0179951	0.00967954	0.0105451	0.0300538	0	0	0	0	0.0410347	0	0.00726882	0.0253306	0.0153544	0.0077439	0.0115737	0.0233156	0	0.0137952	0.0133077	0.0240024	0	0.00622758	0	0	0.0103186	0.0149387	0.010655	0	0	0	0.00917609	0.0408646	0	0	0.0428715	0	0.0178941	0.0122022	0	0	0
0.438095	184	0.192081	0.0155029	Ruminococcus bicirculans	0	0	0	0	0	0.0453027	0	0	0	0	0.0520591	0	0.0106799	0	0	0	0	0	0	0.0139463	0	0	0	0	0	0.0217294	0	0	0	0.0147094	0	0.00939219	0	0.0384906	0	0	0	0	0	0	0.0177784	0	0	0	0
0.428571	180	0.0983499	0.0100234	Barnesiella intestinihominis	0	0	0	0.0190668	0	0.010844	0.0116604	0.0416115	0.00653715	0	0	0.0358433	0.0361956	0	0.00900501	0	0	0.0114833	0.0157369	0.0226711	0.00842179	0.0215263	0.0155495	0.0110975	0	0	0.00956099	0	0.019148	0.0112983	0	0	0	0.0184995	0.0279029	0.0110456	0	0	0.0625072	0.00841931	0.0126041	0.00830996	0.0121174	0.0134371	0.0216705
0.419048	176	0.174401	0.00635456	Bacteroides xylanisolvens	0	0.0307322	0	0	0	0.00652608	0.0278611	0	0	0	0	0	0	0.00464624	0	0	0	0.0180834	0	0.00659323	0	0	0.0179794	0.025707	0	0	0.00928532	0	0.018874	0.00351911	0	0.0043148	0	0	0.0136247	0.0043964	0.0147834	0.00489402	0.0140699	0	0	0.00767056	0.00630303	0.00460354	0.0118071
0.414286	174	0.0884364	0.00836165	Lachnospira eligens	0	0	0	0.010381	0	0	0	0	0	0	0.0216237	0	0	0.00967032	0	0	0.024093	0	0	0	0.0221263	0	0	0	0	0.00847767	0	0.0119966	0	0.00906716	0	0.0349443	0	0.0113668	0	0.0197327	0.0321197	0.0388355	0	0	0	0.0239764	0.0100655	0	0
0.404762	170	0.576044	0.0398409	Prevotella unknown_species	0.0662611	0	0.0416416	0.0893467	0.0370467	0.0121557	0	0	0	0.0821381	0.0392214	0	0	0.100625	0.0170595	0	0	0.354066	0.066747	0.175136	0	0.0988328	0	0.0278366	0.122001	0	0	0.17439	0	0	0.0212821	0.0844779	0.379119	0.0117021	0	0	0	0.0913763	0	0.0908379	0.0400387	0.037811	0	0	0
0.385714	162	0.237306	0.0154042	Ruminococcus bromii	0.0127379	0	0.0137556	0	0	0	0.0159791	0	0.0116848	0	0	0	0	0	0.0266549	0	0.014957	0	0	0	0	0	0	0	0	0.0173005	0	0	0	0	0.0109583	0	0	0.0125449	0.0119579	0.0127714	0	0	0	0	0	0	0	0	0
0.369048	155	0.323159	0.0223131	Bacteroides stercoris	0.0254895	0	0.226765	0.156194	0	0.0908722	0	0	0	0	0	0	0.0163534	0	0	0	0.11625	0	0	0.106272	0.139674	0.012951	0	0.0467771	0	0	0	0	0	0.0217973	0.0272214	0	0	0	0	0.133783	0	0	0	0	0	0	0	0	0
0.369048	155	0.192163	0.00715692	Phocaeicola unknown_species	0	0.010925	0	0	0.0180371	0	0	0	0	0	0.0411127	0	0	0	0	0	0	0.00692848	0.0468679	0	0.00688157	0.0109969	0.0182847	0	0.00497747	0	0	0	0	0	0.00625874	0	0.00541805	0.00562747	0.0184242	0	0.0189803	0	0	0	0	0.0086267	0	0.00747165	0.0703697
0.366667	154	0.232609	0.0145013	Alistipes onderdonkii	0	0	0.0103453	0.0162197	0	0.0370004	0.0350987	0.0648879	0.0219	0	0	0.019749	0.0174522	0	0	0	0	0.00984466	0	0.013082	0.0370335	0.0189621	0.014711	0	0	0	0.019077	0	0	0	0.0130818	0	0	0	0.0117852	0	0.0403054	0.00657474	0.00781338	0.00608322	0.0175013	0.0459049	0.0477204	0.0333703	0.00962619
0.366667	154	0.0591243	0.00720952	Coprococcus unknown_species	0	0	0	0.00960545	0	0	0.00945748	0	0.00992277	0	0	0	0	0	0	0	0.00898086	0	0	0	0	0	0	0	0	0	0	0.00872686	0	0	0	0	0	0	0	0	0	0	0	0	0	0.0165605	0	0	0
0.357143	150	0.0519989	0.0052561	Lachnospira unknown_species	0	0	0	0	0	0	0	0	0	0	0	0	0	0	0	0	0.0142001	0	0	0	0	0	0	0	0	0.00907976	0.00873338	0	0	0	0	0.0125801	0	0	0	0	0.0105556	0.0133875	0	0	0	0.0117045	0.0114558	0.0100011	0
0.354762	149	0.11032	0.00761892	Phascolarctobacterium faecium	0	0	0	0	0.0462034	0.0321477	0.048302	0.0406067	0	0.0132377	0	0.0166546	0	0	0.11032	0	0.017423	0.0206744	0.0332967	0.0159894	0	0	0.0250312	0.0269812	0	0	0	0	0.0106339	0.00937102	0	0	0	0.0109599	0	0	0.0263671	0	0.0119987	0	0	0	0	0.0211654	0.0152259
0.338095	142	0.212685	0.00883539	Alistipes unknown_species	0	0.0494617	0.012752	0.00978124	0	0	0	0	0	0	0.0155111	0	0.130687	0	0	0	0	0	0	0.00865783	0	0.0117802	0	0	0	0	0	0	0	0.00627401	0	0	0	0.0162815	0	0	0	0	0.0125993	0	0	0	0	0	0
0.32619	137	0.139507	0.0056795	Roseburia inulinivorans	0.0223135	0	0	0	0	0	0	0	0	0	0	0	0	0	0	0.00973177	0.0193059	0.00780147	0	0	0.00858044	0	0	0	0	0.0108862	0.0075568	0	0.00892882	0	0.00533032	0.00687101	0	0	0	0	0.00624567	0	0	0	0	0	0.00994748	0.0410884	0
0.311905	131	0.0301181	0.00270653	Clostridium unknown_species	0	0	0	0	0	0	0.00670049	0	0.00657288	0	0	0	0	0	0	0	0	0	0	0	0	0	0	0	0	0	0	0	0	0	0	0	0	0	0	0	0	0	0	0	0	0	0	0	0
0.3	126	0.208253	0.0112762	Phocaeicola massiliensis	0.0346881	0.0867977	0	0	0	0	0	0.0323654	0	0	0.0372907	0.208253	0.0155878	0.0147341	0	0	0.0826653	0	0.057234	0.0149408	0.11003	0	0.00790538	0	0.0105801	0	0	0	0	0	0.00661961	0.0302088	0.0736077	0	0	0	0.0466076	0.0268154	0	0	0	0	0	0.176566	0
0.292857	123	0.664154	0.0750371	Prevotella copri	0.412395	0	0	0	0.273337	0	0	0	0	0.661735	0	0	0	0.621791	0	0	0	0	0.44397	0.0364049	0	0.313949	0	0	0.63976	0	0	0.198384	0	0	0	0.452976	0.0401185	0	0	0	0	0.541694	0	0.60034	0	0	0	0	0
0.280952	118	0.181756	0.0137274	Dialister invisus	0.0393445	0	0	0	0	0	0	0	0.176051	0	0	0	0	0.0460565	0	0	0	0	0	0.0484188	0.0507884	0	0	0	0	0	0.171108	0	0	0	0	0	0	0.0387998	0.0233454	0	0	0.0652968	0	0.0556505	0.0563989	0	0	0	0
0.278571	117	0.14646	0.00634457	Bacteroides cellulosilyticus	0	0.0200539	0	0	0	0.0509646	0	0.0121648	0.00475069	0	0	0	0	0	0.0263239	0.0107045	0.00579151	0	0	0	0	0	0	0	0	0	0.14646	0	0.092212	0	0	0	0.0142495	0.0161918	0	0.00476206	0	0	0	0	0.024713	0	0.0848414	0	0
0.271429	114	0.0271482	0.00312267	Dysosmobacter unknown_species	0	0	0	0	0	0	0.00954489	0	0	0	0	0	0	0	0	0	0.0120683	0	0	0	0	0	0	0	0	0	0	0	0	0	0	0	0	0	0	0	0	0	0	0	0	0	0	0	0
0.266667	112	0.114784	0.00355992	Blautia massiliensis	0	0	0	0	0	0	0	0	0.0140344	0	0	0	0	0	0.00894789	0	0	0	0	0	0	0	0	0	0	0	0	0	0	0	0	0	0	0.0100571	0	0	0	0	0	0	0	0	0	0.0100894	0
0.261905	110	0.193702	0.00730906	Eubacterium siraeum	0	0	0	0	0	0	0	0	0	0	0	0	0	0	0.015589	0	0.0504254	0	0	0	0	0.0186264	0	0	0	0	0	0	0	0	0	0	0	0	0	0.0118563	0	0	0	0	0	0.0472818	0	0	0
0.257143	108	0.0783798	0.00438951	Alistipes communis	0	0	0	0.0102293	0	0	0.0107448	0	0	0	0	0	0.0347777	0	0.00802749	0	0.0212958	0	0	0	0	0	0	0	0	0.00685928	0	0	0	0.00789793	0.0133039	0	0	0	0	0	0	0	0.016744	0	0.024533	0	0	0	0
0.245238	103	0.191186	0.00787837	Coprococcus eutactus	0	0	0	0	0	0	0.0271383	0	0.0553496	0	0.0279947	0	0	0	0	0	0	0	0	0	0	0	0	0	0	0	0	0	0	0	0.00977695	0	0	0	0	0	0	0	0	0	0	0.0111743	0	0	0
0.238095	100	0.0384797	0.00241074	Bacteroides ovatus	0	0.0214319	0	0	0	0.00438419	0.00960291	0.00799902	0	0	0	0.0157476	0	0	0.00458729	0	0	0	0	0	0.00712166	0	0.0299668	0	0	0	0	0	0.0201643	0.00350077	0	0.00453482	0.00440798	0	0	0	0.00780222	0	0.0189457	0	0.00407167	0.00433167	0.0225833	0.00618528	0.0198224
0.238095	100	0.0488413	0.00301179	Dorea longicatena	0	0	0	0	0	0	0	0	0	0	0	0	0	0	0	0	0.0209727	0	0	0	0	0	0	0	0	0	0	0	0	0	0	0	0	0	0	0	0	0	0	0	0	0	0.0133548	0.00830891	0
0.230952	97	0.0284694	0.00298041	Intestinimonas unknown_species	0	0	0	0	0	0	0	0	0	0	0	0	0	0	0	0	0.0119179	0	0	0	0	0	0	0	0	0	0	0	0	0	0	0	0	0	0	0	0	0	0	0	0	0	0	0	0
0.230952	97	0.0571878	0.00377604	Paraprevotella clara	0	0	0	0	0	0.0199562	0	0	0	0	0	0	0	0	0	0.0456355	0	0.00739574	0.00990422	0.00756394	0.00842944	0.00844032	0	0	0	0	0	0.00673083	0	0	0.0107332	0	0	0	0.010861	0.0238962	0	0	0	0	0	0.044328	0	0	0
0.230952	97	0.103151	0.00644856	Sutterella wadsworthensis	0.0226237	0	0	0	0	0.0437259	0	0	0	0.0177493	0.0585565	0.103151	0.0181573	0	0.0969828	0.0136158	0.0102205	0	0	0	0	0	0	0	0	0.0375237	0	0	0	0.0267844	0	0	0	0	0	0.0128826	0	0	0.0210527	0	0.0544069	0.0479299	0	0	0
0.22619	95	0.186918	0.00422997	Bacteroides fragilis	0	0	0	0	0	0	0	0.0061515	0	0	0	0	0	0	0.0139153	0	0	0	0	0.0150534	0.00883532	0	0	0	0	0	0.00468326	0	0.0105773	0.0076566	0	0	0	0	0	0	0	0	0.0592669	0	0.0208205	0	0.186918	0.00526727	0.0397011
0.22381	94	0.0826121	0.00387693	Anaerostipes hadrus	0	0	0	0	0	0	0	0.0118109	0.0127947	0	0	0	0	0	0.013248	0.010102	0	0	0	0	0.00998179	0	0	0	0	0	0	0	0	0	0	0	0	0.0141277	0	0	0	0	0	0	0	0	0.00875728	0.0118081	0
0.207143	87	0.457295	0.0127483	Bacteroides eggerthii	0	0	0	0	0	0	0	0	0	0	0.0884291	0.140511	0.0123581	0	0	0	0	0	0	0	0.0521771	0	0	0.0433882	0	0.0748265	0	0	0	0	0.0106958	0	0	0.0476002	0.0420713	0.0437676	0.0503317	0	0	0	0.0125822	0	0	0	0
0.192857	81	0.0818155	0.00417156	Bacteroides faecis	0.00930038	0	0	0	0	0	0	0	0	0	0	0.0285468	0	0	0	0	0	0	0.00508142	0	0	0	0	0	0	0	0.00715779	0	0	0.019044	0	0	0	0	0.00524381	0	0	0.00962995	0	0	0	0	0	0	0.0669743
0.192857	81	0.0218509	0.00180354	Flavonifractor unknown_species	0	0	0	0	0	0	0	0	0	0	0	0	0	0	0	0	0.0094361	0	0	0	0	0	0	0	0	0	0	0	0	0	0	0	0	0	0	0	0	0	0	0	0	0	0	0	0
0.188095	79	0.0119343	0.000883934	Eisenbergiella unknown_species	0	0	0	0.00411013	0	0	0.00962219	0	0.00717036	0	0	0	0	0	0	0	0.00695762	0	0	0	0	0	0	0	0	0	0	0.0040589	0	0	0	0	0	0	0	0	0	0	0	0	0	0	0	0	0
0.185714	78	0.0772311	0.00351061	Collinsella aerofaciens	0	0	0	0	0	0	0	0.0261975	0.0213168	0	0	0	0.0306166	0	0	0	0	0	0	0	0	0	0	0	0	0	0	0	0	0	0.0165306	0	0	0	0	0	0	0	0	0	0	0	0	0.012142	0
0.178571	75	0.252446	0.00316357	Alistipes finegoldii	0	0	0	0	0	0	0	0.0100617	0	0	0	0	0	0	0	0	0	0	0	0.0126561	0.00876925	0	0	0.0220793	0	0	0	0	0.0154658	0	0	0	0	0	0	0.0127868	0	0	0.009407	0	0	0	0	0	0
0.17619	74	0.0508068	0.00253895	Ruminococcus faecis	0.0105291	0	0	0.00915124	0	0	0	0	0	0	0	0	0	0	0	0	0	0	0	0	0	0	0	0	0	0	0	0.00903719	0	0	0	0	0	0	0	0	0	0	0	0	0	0	0	0	0
0.17381	73	0.368651	0.00783696	Phocaeicola plebeius	0	0.0133418	0	0	0	0	0	0	0	0	0	0	0.0181929	0	0	0	0.0318293	0	0	0	0	0.0185028	0	0	0	0	0	0	0	0	0.0095839	0	0	0	0.0253122	0	0.265669	0	0	0	0	0	0	0	0.139592
0.169048	71	0.205794	0.0065743	Akkermansia muciniphila	0	0	0	0	0	0	0	0	0	0	0	0	0	0	0	0	0	0	0	0	0	0	0	0	0	0	0	0	0	0	0	0	0	0	0.0341747	0	0	0	0	0	0	0	0	0	0
0.154762	65	0.0277599	0.00183798	Coprococcus comes	0	0	0	0	0.010336	0	0	0	0.00767549	0	0	0	0	0	0	0	0	0	0	0	0	0	0	0	0	0	0	0.00740647	0	0	0	0	0	0	0	0	0	0	0	0	0	0	0	0	0
0.152381	64	0.0507595	0.00268646	Ruminococcus lactaris	0	0	0	0	0	0	0	0	0	0	0	0	0	0	0	0	0	0	0	0	0	0	0	0	0	0	0	0	0	0	0	0	0	0.0111374	0	0	0	0	0	0	0	0	0.0172592	0	0
0.147619	62	0.026788	0.00157081	Parabacteroides unknown_species	0	0	0	0	0	0	0	0	0	0	0.00498772	0	0	0	0	0	0	0	0	0	0	0.0184819	0	0	0	0	0	0.0116142	0	0	0	0	0	0	0	0	0	0	0	0	0	0.00613043	0	0	0
0.147619	62	0.036764	0.00184864	Roseburia hominis	0.00987902	0	0	0	0	0.0218722	0	0	0	0	0	0	0	0	0	0	0	0	0	0	0	0.036764	0	0	0	0	0	0	0	0.00689196	0	0	0	0	0	0	0	0	0	0	0	0	0	0	0
0.142857	60	0.0793456	0.00346679	Bifidobacterium adolescentis	0	0	0	0	0	0	0	0	0.0116841	0	0	0	0	0	0	0	0	0	0	0	0	0	0	0	0	0	0.0124003	0	0	0	0	0	0	0	0	0.0155283	0	0	0	0	0	0	0	0	0
0.138095	58	0.0332852	0.00144283	Flavonifractor plautii	0	0	0	0	0	0	0	0.0187341	0	0	0	0.00668141	0	0	0	0.0198191	0	0	0	0	0	0	0	0.0124233	0	0	0.00948547	0	0	0	0	0	0	0	0	0	0	0	0	0	0	0	0	0	0
0.128571	54	0.0287231	0.00149678	Anaerobutyricum hallii	0	0	0	0	0	0	0	0	0.00686717	0	0	0	0	0	0	0	0	0	0	0	0	0	0	0	0	0	0	0	0	0	0	0	0	0	0	0	0	0	0	0	0	0	0	0	0
0.116667	49	0.0172354	0.00109688	Dorea unknown_species	0	0	0	0	0	0	0	0	0.00730559	0	0	0	0	0	0.00734229	0	0	0	0	0	0	0	0	0	0	0	0	0	0	0	0	0	0	0	0	0	0	0	0	0	0	0	0	0	0
0.114286	48	0.183479	0.00503852	Bacteroides intestinalis	0	0	0	0	0	0	0	0	0	0	0	0	0	0	0	0	0	0	0	0	0	0	0	0	0	0	0	0	0	0	0	0	0	0	0	0	0	0	0	0	0	0	0	0	0
0.114286	48	0.0165405	0.00109624	Oscillibacter unknown_species	0	0	0	0	0	0	0	0	0	0	0	0	0	0	0	0	0.00957295	0	0	0	0	0	0	0	0	0	0	0	0	0	0	0	0	0	0	0	0	0	0	0	0	0	0	0	0
0.114286	48	0.0581771	0.0020731	Parasutterella excrementihominis	0	0.018279	0	0.0217599	0.0156151	0	0.0314505	0.0182344	0.0393256	0	0	0	0	0.0169888	0	0	0	0	0	0	0	0.00931891	0	0.0581771	0	0	0.00910055	0	0.0174927	0	0	0	0	0.00965984	0	0	0.0215308	0.0166876	0	0	0	0	0.0244622	0.0169997	0
0.109524	46	0.0397239	0.00129407	Agathobaculum butyriciproducens	0	0	0	0	0.0112	0	0	0	0	0	0	0	0	0	0	0	0	0	0	0	0	0	0	0	0	0	0	0	0	0	0	0	0	0	0	0	0	0	0	0	0	0	0	0	0
0.107143	45	0.0783914	0.00294122	Ruminococcus callidus	0	0	0	0	0	0	0	0	0	0	0	0	0	0	0.00847142	0	0.0126469	0	0	0	0	0	0	0	0	0	0	0	0	0	0	0	0	0	0	0.0107988	0	0	0	0	0	0	0	0	0
0.104762	44	0.0401403	0.00131338	Dysosmobacter welbionis	0	0	0	0	0	0	0	0.0139122	0	0	0	0	0	0	0	0	0	0	0	0	0	0	0	0	0	0	0	0	0	0	0	0	0	0	0	0	0	0	0.00829429	0	0	0	0	0	0
0.104762	44	0.389583	0.00773935	Phocaeicola coprocola	0	0	0.0346677	0	0	0	0	0	0	0.0132122	0	0	0	0	0	0.126183	0	0	0.0223502	0	0	0	0.389583	0	0	0	0	0	0	0	0	0	0	0	0.0442145	0	0	0	0	0	0	0	0	0	0
0.102381	43	0.0269929	0.000851479	Bilophila wadsworthia	0	0	0	0	0.0138739	0	0	0.0269929	0.00475618	0	0	0	0	0	0.0180578	0.00650981	0	0	0	0	0	0	0	0	0	0	0	0	0	0	0	0	0	0	0	0	0	0	0	0	0	0	0.00629443	0.00640334	0
0.097619	41	0.0468742	0.00122307	Blautia obeum	0	0	0	0	0	0	0	0	0.011804	0	0	0	0	0	0	0	0	0	0	0	0	0	0	0	0	0	0	0	0	0	0	0	0	0	0	0	0	0	0	0	0	0	0	0	0
0.0928571	39	0.0741946	0.00152349	Bacteroides finegoldii	0	0	0	0	0	0.00826716	0	0	0	0	0	0	0.00808	0	0	0	0	0	0	0	0	0	0	0	0	0	0.00505613	0	0	0	0	0	0	0	0	0.00927897	0	0	0	0	0	0	0	0.0133462	0
0.0928571	39	0.0850902	0.00133203	Escherichia coli	0	0	0	0	0	0	0	0.00772722	0	0	0	0	0.0850902	0	0	0.0371973	0	0	0	0.00740111	0	0	0	0.00548756	0	0	0	0	0	0	0	0	0	0	0	0	0	0	0	0	0	0	0	0.00732083	0
0.0904762	38	0.0296753	0.00123272	Subdoligranulum unknown_species	0	0	0	0	0	0	0	0	0	0	0	0	0	0	0	0	0	0	0	0	0	0	0	0	0	0	0	0	0	0	0	0	0	0	0	0	0	0	0	0	0	0	0	0	0
0.0880952	37	0.114493	0.0033581	Akkermansia unknown_species	0	0	0	0	0	0	0	0	0	0	0	0	0	0	0.0127785	0	0	0	0	0	0	0	0	0	0	0	0	0	0	0	0	0	0	0	0	0	0	0	0	0	0	0	0	0	0
0.0809524	34	0.0526891	0.00209808	Phascolarctobacterium succinatutens	0	0	0	0	0	0	0	0	0	0	0	0	0	0	0	0	0	0	0	0	0	0	0	0	0	0	0	0	0	0	0	0.0324222	0.0413414	0	0	0	0	0	0	0	0	0	0	0	0
0.0785714	33	0.0264279	0.000945635	Agathobaculum unknown_species	0	0	0	0	0	0	0	0	0	0	0	0	0	0	0	0	0	0	0	0	0	0	0	0	0	0	0	0	0	0	0	0	0	0	0	0	0	0	0	0	0	0	0	0	0
0.0761905	32	0.0134311	0.000650197	Pseudoflavonifractor unknown_species	0	0	0	0	0	0	0	0	0	0	0	0	0	0	0	0	0.00772658	0	0	0	0	0	0	0	0	0	0	0	0	0	0	0	0	0	0	0	0	0	0	0	0	0	0	0	0
0.0738095	31	0.0614536	0.0015704	Dialister unknown_species	0	0	0	0	0	0	0	0	0.0182242	0	0	0	0	0	0	0	0	0	0	0	0	0	0	0	0	0	0.0178971	0.0198463	0	0	0	0	0	0	0	0	0	0	0	0	0	0	0	0	0
0.0738095	31	0.0503726	0.00181514	Holdemanella biformis	0	0	0	0	0.0158578	0	0	0	0	0	0	0	0	0	0	0	0	0	0	0	0	0	0	0	0	0	0	0	0	0	0	0	0	0	0.011095	0	0	0	0	0	0	0	0	0	0
0.0738095	31	0.0260803	0.0008946	Methanosarcina unknown_species	0	0.00679987	0.0260803	0.0212312	0.024014	0.0189831	0	0	0.01037	0.00796793	0.0076489	0	0	0	0.00733129	0.00836404	0.0122349	0	0.0121002	0	0	0.0192229	0	0	0	0	0	0	0	0	0	0.0115199	0.0126185	0.0183448	0.0161261	0.0108764	0	0	0	0	0	0	0	0	0
0.0714286	30	0.207196	0.00458022	Halococcus sediminicola	0	0	0	0	0	0	0	0	0	0	0	0	0	0	0	0	0	0	0	0	0	0	0	0	0	0	0	0	0	0	0	0	0	0	0	0	0	0	0	0	0	0	0	0	0
0.0690476	29	0.0883002	0.00192786	Mycobacterium avium	0	0	0	0	0	0	0	0	0	0	0	0	0	0	0	0.0179737	0.0236342	0.00903875	0.0190492	0	0.0102461	0.033203	0	0	0	0	0	0	0	0	0.00559127	0.0437591	0.0622168	0.0883002	0.0858397	0.0772231	0.024631	0.0294279	0.0619176	0	0	0	0	0	0
0.0690476	29	0.128799	0.00270226	Phocaeicola coprophilus	0	0	0.0518633	0	0.0504764	0	0	0	0	0	0	0	0	0	0	0	0	0	0	0	0	0	0	0	0	0	0	0	0	0	0	0.0287775	0	0	0	0	0	0	0	0	0	0	0	0	0
0.0666667	28	0.0483121	0.000816683	Bacteroides salyersiae	0	0	0	0	0	0	0	0	0	0	0	0	0	0	0	0	0	0	0	0	0	0	0	0	0	0.00801291	0.013411	0	0.00834408	0	0	0	0	0	0	0	0	0	0	0	0	0	0	0	0
0.0642857	27	0.0251763	0.000591508	Dorea formicigenerans	0	0	0	0	0	0	0	0	0.00730397	0	0	0	0	0	0	0	0	0	0	0	0	0	0	0	0	0	0	0	0	0	0	0	0	0	0	0	0	0	0	0	0	0	0	0	0
0.0595238	25	0.0551177	0.00138468	Holdemanella unknown_species	0	0	0	0	0.0134009	0	0	0	0	0	0	0	0	0	0	0	0	0	0	0	0	0	0	0	0	0	0	0	0	0	0	0	0	0	0	0	0	0	0	0	0	0	0	0	0
0.0571429	24	0.0411862	0.00097838	Bifidobacterium longum	0	0	0	0	0	0	0	0.0116887	0	0	0	0	0	0	0.00993076	0	0	0	0	0	0	0	0	0	0	0	0	0	0	0	0	0	0	0	0	0	0	0	0	0	0	0	0	0.0107122	0
0.0571429	24	0.0430677	0.00100187	Paraprevotella xylaniphila	0	0	0	0	0	0	0	0	0	0	0	0	0	0	0	0.0118037	0	0	0	0	0	0	0	0	0	0	0	0	0	0	0	0	0	0	0	0	0	0	0	0	0	0.00983754	0	0	0
0.0571429	24	0.0235494	0.000815051	Parasutterella unknown_species	0	0.0196004	0	0	0.0235214	0	0.0158453	0	0.0165027	0	0	0	0	0	0	0	0	0	0	0	0	0	0	0	0	0	0.0110368	0	0	0	0	0	0	0.0122515	0	0	0	0	0	0	0	0	0.0235494	0	0.012897
0.0547619	23	0.0118618	0.00026347	Streptomyces unknown_species	0	0	0.00562247	0.00455777	0	0	0	0	0	0	0	0	0	0	0	0.00403097	0.00533109	0	0	0	0	0.00649641	0	0	0	0	0	0	0	0	0.00566977	0	0	0	0	0	0	0	0	0	0.00326949	0	0	0	0
0.052381	22	0.409348	0.00349911	Butyrivibrio crossotus	0	0	0	0	0	0	0	0	0	0	0	0	0	0	0	0	0	0	0	0	0	0	0	0	0	0	0	0	0	0	0	0	0	0	0	0	0	0	0	0	0	0	0	0	0
0.052381	22	0.0328825	0.000547475	Eubacterium ramulus	0	0	0	0	0	0	0	0	0	0	0	0	0	0	0	0	0	0	0	0	0	0	0	0	0	0	0	0	0	0	0	0	0	0	0	0	0	0	0	0	0	0	0	0	0
0.052381	22	0.0373488	0.000711455	Ruthenibacterium lactatiformans	0	0	0	0	0.00738296	0	0	0.0225573	0	0	0	0	0	0	0.00669971	0	0	0	0	0	0	0	0	0	0	0	0.00832411	0	0	0	0	0	0	0	0	0	0	0	0	0	0	0	0	0	0
0.05	21	0.0547361	0.00105888	Acidaminococcus intestini	0	0	0	0	0	0	0	0	0	0	0	0	0	0	0	0	0	0	0	0	0	0	0	0	0	0	0.0250634	0	0.02475	0	0	0	0	0	0	0	0	0	0	0	0	0	0	0	0
0.047619	20	0.0691683	0.000970425	Aeromonas media	0	0	0	0	0	0	0	0	0	0	0	0	0	0	0	0	0	0	0	0	0	0	0	0	0	0	0	0	0	0	0	0	0	0	0	0	0	0	0	0	0	0	0	0	0
0.047619	20	0.0946495	0.000858231	Alistipes ihumii	0	0	0.0186039	0	0	0	0	0.0946495	0	0	0	0	0	0	0	0	0	0	0	0	0	0	0	0	0	0	0	0	0	0	0	0	0	0	0	0	0	0	0.00775041	0	0	0	0	0	0
0.047619	20	0.0436612	0.000677799	Bacteroides clarus	0	0	0	0	0	0	0	0	0	0	0	0	0	0	0	0	0	0	0.0125167	0	0	0	0	0	0	0	0.0292547	0	0	0	0	0	0	0	0	0	0	0	0	0	0	0	0	0	0
0.047619	20	0.0822533	0.0011171	Elizabethkingia anophelis	0	0	0	0	0	0	0	0.0481276	0.0348697	0.0822533	0.0427182	0.00724029	0.0254743	0.0124056	0.0583835	0	0	0	0	0	0	0	0	0	0	0	0	0	0	0	0	0	0	0	0	0	0	0	0	0	0	0	0	0	0
0.047619	20	0.0762328	0.00102439	Legionella sainthelensi	0	0	0	0	0	0	0	0	0	0	0	0	0	0	0	0.012899	0.0177154	0.0084935	0.0189248	0	0.00943187	0.0386722	0	0	0	0	0	0	0	0	0	0	0	0	0	0	0	0	0	0	0	0	0	0	0
0.047619	20	0.0568722	0.00110053	Streptococcus salivarius	0	0	0	0	0	0	0	0	0	0	0	0	0	0	0	0	0	0	0	0	0	0	0	0	0	0	0	0	0	0	0	0	0	0	0	0	0	0	0	0	0	0	0	0	0
0.0452381	19	0.0371334	0.000556494	Anaerostipes unknown_species	0	0	0	0	0	0	0	0	0	0	0	0	0	0	0	0	0	0	0	0	0	0	0	0	0	0	0	0	0	0	0	0	0	0	0	0	0	0	0	0	0	0	0	0	0
0.0452381	19	0.013094	0.00024428	Bacteroides koreensis	0	0	0	0	0	0	0	0	0	0	0	0	0	0	0	0	0	0	0	0	0	0	0.00426328	0	0	0	0	0	0	0	0	0	0	0	0	0	0	0	0	0	0	0	0.00411007	0.00499401	0
0.0452381	19	0.134394	0.000935096	Sutterella unknown_species	0	0	0	0	0	0	0	0	0	0	0	0	0	0	0	0.134394	0	0	0.0102805	0	0	0	0.00935532	0	0.0107809	0	0	0	0	0	0	0	0.00854035	0	0	0.0155552	0	0	0	0	0	0	0	0	0
0.0428571	18	0.0114213	0.000250434	Parabacteroides goldsteinii	0	0	0	0	0	0	0	0	0	0	0	0	0	0	0	0	0	0	0	0	0	0	0	0	0	0	0	0	0	0	0	0	0	0	0	0	0	0	0	0	0.00587079	0	0	0	0
0.0404762	17	0.0299405	0.000511912	Faecalibacillus intestinalis	0	0	0	0	0	0	0	0	0	0	0	0	0	0	0	0	0	0	0	0	0	0	0	0	0	0	0	0	0	0	0	0	0	0	0	0	0	0	0	0	0	0	0	0	0
0.0380952	16	0.0590395	0.000847189	Alistipes dispar	0	0	0	0.0132997	0	0	0	0	0	0	0	0	0	0	0	0	0	0	0	0	0	0	0	0	0	0	0.0235058	0	0	0	0	0	0	0.0172939	0	0	0	0	0	0	0	0	0	0	0
0.0380952	16	0.0127866	0.000326318	Alistipes senegalensis	0	0	0	0	0	0	0	0	0	0	0	0	0	0	0	0	0	0	0	0	0	0	0	0	0	0	0	0	0	0	0	0	0	0	0	0	0	0	0	0	0	0	0	0	0
0.0380952	16	0.0189012	0.000334738	Butyricimonas faecalis	0	0	0	0	0	0	0	0	0	0	0	0	0	0	0	0	0	0	0	0	0	0.0108227	0	0	0	0	0	0	0	0	0	0	0	0	0	0	0	0	0	0	0	0	0	0	0
0.0380952	16	0.0191987	0.000301657	Butyricimonas virosa	0	0	0	0	0	0.00608884	0	0	0	0	0	0	0	0	0	0	0	0	0	0	0	0.00916481	0	0	0	0	0	0	0	0	0	0.00671869	0	0	0	0.00535753	0	0	0	0	0	0	0	0	0
0.0380952	16	0.0658467	0.000743883	Coprobacter fastidiosus	0	0	0	0	0	0	0	0	0	0	0	0	0	0	0	0	0	0	0	0	0	0	0	0	0	0	0	0	0	0	0	0	0	0	0	0	0	0	0	0	0	0	0	0	0
0.0380952	16	0.00561219	0.000170408	Enterocloster unknown_species	0	0	0	0	0	0	0	0	0	0	0	0	0	0	0	0	0	0	0	0	0	0	0	0	0	0	0	0	0	0	0	0	0	0	0	0	0	0	0	0	0	0	0	0	0
0.0380952	16	0.0899003	0.00154347	Streptomyces otsuchiensis	0	0	0	0	0	0	0	0	0	0	0	0	0	0	0	0	0	0	0	0	0	0	0	0	0	0	0	0	0	0	0	0	0	0	0	0	0	0	0	0	0	0	0	0	0
0.0357143	15	0.572014	0.00615611	Campylobacter coli	0	0	0	0	0	0	0	0	0	0	0	0	0	0	0	0	0	0	0	0	0	0	0	0.0843127	0.0865311	0.257774	0.0770405	0.142166	0.248751	0.405143	0.572014	0	0	0	0	0	0	0	0	0	0	0	0	0	0
0.0357143	15	0.0471186	0.000475349	Duncaniella unknown_species	0	0	0	0	0	0.0471186	0	0	0	0	0.0105561	0	0	0	0	0	0	0	0	0	0	0	0	0	0	0	0	0	0	0	0.00642802	0	0	0	0	0	0	0	0	0	0	0	0	0	0
0.0357143	15	0.0443018	0.000451015	Prevotellamassilia unknown_species	0	0	0	0	0	0	0	0	0	0	0	0	0	0	0	0	0	0.00679672	0	0	0	0.0159245	0	0	0	0	0	0.00767141	0	0	0	0	0	0	0	0	0	0	0	0	0	0	0	0	0
0.0357143	15	0.0687593	0.000990385	Pseudoruminococcus massiliensis	0	0	0	0	0	0	0	0	0	0	0.0329364	0	0	0	0	0	0	0	0	0	0	0	0	0	0	0	0	0	0	0	0	0	0	0	0	0	0	0	0	0	0	0	0	0	0
0.0333333	14	0.156979	0.0024725	Erwinia mediterraneensis	0	0	0	0	0	0	0	0	0	0	0	0	0	0	0	0	0	0	0	0	0	0	0	0	0	0	0	0	0	0	0	0	0	0	0	0	0	0	0	0.109345	0.156979	0.0364225	0.018329	0.0691076	0.0965697
0.0333333	14	0.0700053	0.000667768	Prevotellamassilia timonensis	0	0	0	0	0	0	0	0	0	0	0	0	0	0	0	0	0	0	0	0	0	0	0	0	0.00749703	0	0	0	0	0	0	0	0.00756963	0	0	0	0	0	0	0	0	0	0	0	0
0.0309524	13	0.0425168	0.000603049	Bifidobacterium pseudocatenulatum	0	0	0	0	0	0	0	0.0164426	0	0	0	0	0	0	0	0	0	0	0	0	0	0	0	0	0	0	0	0	0	0	0	0	0	0	0	0	0	0	0	0	0	0	0	0	0
0.0309524	13	0.0131521	0.000317311	Eubacterium ventriosum	0	0	0	0	0	0	0	0	0.00938964	0	0	0	0	0	0	0	0	0	0	0	0	0	0	0	0	0	0	0	0	0	0	0	0	0	0	0	0	0	0	0	0	0	0	0	0
0.0285714	12	0.0568039	0.000596485	Acinetobacter nosocomialis	0	0	0	0	0	0	0	0	0	0	0	0	0	0	0	0	0	0	0	0	0	0	0	0	0	0	0	0	0	0	0	0	0	0	0	0	0	0	0	0	0	0	0	0	0
0.0285714	12	0.0508514	0.000505448	Alistipes indistinctus	0	0	0	0	0	0	0	0	0	0	0	0	0	0	0	0	0	0	0	0	0	0	0	0	0	0	0	0	0	0	0	0	0	0	0	0	0	0	0	0	0	0	0	0	0
0.0285714	12	0.0245222	0.000325644	Bacteroides congonensis	0	0	0	0	0	0	0	0	0	0	0	0	0	0	0	0	0	0	0	0	0	0	0	0	0	0	0	0	0	0	0	0	0	0	0	0	0	0	0	0	0	0	0	0	0
0.0285714	12	0.0141355	0.000241797	Bacteroides nordii	0	0.00647018	0	0	0	0	0	0	0	0	0	0.0055615	0	0	0	0	0	0	0	0	0	0	0	0	0	0	0	0	0	0	0	0	0	0	0	0	0	0	0	0	0	0	0	0	0
0.0285714	12	0.047853	0.00065307	Bifidobacterium animalis	0	0	0	0	0	0	0	0	0	0	0	0	0	0	0	0	0	0	0	0	0	0	0	0	0	0	0	0	0	0	0	0	0	0	0	0	0	0	0	0	0	0	0	0.0223391	0
0.0285714	12	0.135412	0.00128673	Prevotella stercorea	0	0	0	0	0	0	0	0	0	0	0	0	0	0	0	0	0	0.029667	0	0	0	0	0	0	0	0	0	0.0154212	0	0	0	0	0.10948	0	0	0	0	0	0	0	0	0	0	0	0
0.0285714	12	0.0168015	0.00022808	Streptomyces ochraceiscleroticus	0	0	0	0	0	0	0	0	0	0	0	0	0	0	0	0	0	0	0	0	0	0	0	0.00380949	0.00443457	0.0105093	0.00348652	0.00554024	0.0125275	0.0154977	0.0168015	0	0	0	0	0	0	0	0	0	0	0	0	0	0
0.0261905	11	0.00751457	0.00011034	Corallococcus unknown_species	0	0	0	0	0	0	0	0	0	0	0	0	0	0	0	0	0	0	0	0	0	0	0	0	0	0	0	0	0	0	0	0	0	0	0	0	0	0	0	0	0	0	0	0	0
0.0261905	11	0.0418553	0.000608326	Duodenibacillus massiliensis	0	0	0	0	0	0	0	0	0	0	0	0	0	0	0	0	0	0	0	0	0	0	0	0	0	0	0	0	0	0	0	0	0	0	0	0	0	0	0	0	0	0	0	0	0
0.0261905	11	0.0224669	0.000341613	Herpetosiphon llansteffanensis	0	0	0	0	0	0	0	0	0	0	0	0	0	0	0	0	0	0	0	0	0	0	0	0	0	0	0	0	0	0	0	0	0	0	0	0	0	0	0	0	0	0	0	0	0
0.0261905	11	0.0740651	0.000702546	Luteococcus japonicus	0	0	0	0	0	0	0	0	0	0	0	0	0	0	0	0	0	0	0	0	0	0	0	0	0	0	0	0	0	0	0	0	0	0	0	0	0	0	0	0	0	0	0	0	0
0.0261905	11	0.0560789	0.00064765	Mycolicibacterium setense	0	0	0	0	0	0	0	0	0	0	0	0	0	0	0	0	0	0	0	0	0	0	0	0	0	0	0	0	0	0	0	0	0	0	0	0	0	0	0	0	0	0	0	0	0
0.0261905	11	0.105173	0.0014362	Mycoplasma hyopneumoniae	0	0	0	0	0	0	0	0	0	0	0	0	0	0	0	0	0	0	0	0	0	0	0	0	0	0	0	0	0	0	0	0	0	0	0	0	0	0	0	0	0	0	0	0	0
0.0261905	11	0.225463	0.00206256	Paraburkholderia ribeironis	0.0218194	0.0974128	0.225463	0.0978187	0.164008	0.182108	0.0238182	0	0	0	0	0	0	0	0	0	0	0	0	0	0	0	0	0	0	0	0	0	0	0	0	0	0	0	0	0	0	0	0	0	0	0	0	0	0
0.0261905	11	0.118331	0.000875617	Prevotella rara	0	0	0	0	0	0	0	0	0	0	0	0	0	0	0	0	0	0.0318782	0	0	0	0	0	0	0.00725374	0	0	0	0	0	0	0	0	0	0.0342775	0	0	0	0	0	0.0759746	0	0	0	0
0.0238095	10	0.0954225	0.00101213	Bifidobacterium bifidum	0	0	0	0	0	0	0	0	0.0134986	0	0	0	0	0	0	0	0	0	0	0	0	0	0	0	0	0	0	0	0	0	0	0	0	0	0	0	0	0	0	0	0	0	0	0.0195938	0
0.0238095	10	0.0786347	0.000939386	Brachyspira aalborgi	0	0	0	0	0	0	0	0	0	0	0	0	0	0	0	0	0	0	0	0	0	0	0	0	0	0	0	0	0	0	0	0.0217745	0	0	0	0	0	0	0	0	0	0	0	0	0
0.0238095	10	0.0268758	0.000249919	Butyrivibrio unknown_species	0	0	0	0	0	0	0	0	0	0	0	0	0	0	0	0	0	0	0	0	0	0	0	0	0	0	0	0	0	0	0	0	0	0	0	0	0	0	0	0	0	0	0	0	0
0.0238095	10	0.0868132	0.00125236	Corynebacterium bouchesdurhonense	0	0	0	0	0	0	0	0	0	0	0	0	0	0	0	0	0	0	0	0	0	0	0	0	0	0	0	0	0	0	0	0.0360053	0.0490338	0.0868132	0.0785428	0.0703046	0.01691	0.0225662	0.0638307	0	0	0	0	0	0
0.0238095	10	0.00602622	0.000100866	Eisenbergiella tayi	0	0	0	0	0	0	0	0	0	0	0	0	0	0	0	0	0	0	0	0	0	0	0	0	0	0	0	0	0	0	0	0	0	0	0	0	0	0	0	0	0	0	0	0	0
0.0238095	10	0.018089	0.000335251	Haemophilus unknown_species	0.0133525	0	0	0	0	0	0	0	0.0132285	0.0124931	0	0	0	0	0.0164359	0	0	0	0	0	0	0	0	0	0	0	0	0	0	0	0.0148889	0	0	0	0	0	0	0	0	0	0	0	0	0	0
0.0238095	10	0.100083	0.00140321	Janibacter massiliensis	0	0	0	0	0	0	0	0	0	0	0	0	0	0	0	0	0	0	0	0	0	0	0	0	0	0	0	0	0	0	0	0.0337599	0.0441314	0.100083	0.0988439	0.0652875	0.0200917	0.0211158	0.0790582	0	0	0	0	0	0
0.0238095	10	0.0364614	0.00051336	Methanobrevibacter smithii	0	0	0	0	0	0	0	0	0	0	0	0	0	0	0	0	0	0	0	0	0	0	0	0	0	0	0	0	0	0	0	0	0	0	0	0	0	0	0	0	0	0	0	0	0
0.0238095	10	0.133875	0.000967284	Prevotella marseillensis	0	0	0	0	0	0	0	0	0	0	0	0	0	0	0	0	0	0.0337533	0	0	0	0	0	0	0	0	0	0	0	0	0	0	0	0	0.0353729	0	0	0	0	0	0.0995707	0	0	0	0
0.0214286	9	0.0361354	0.000529385	Brachybacterium nesterenkovii	0	0	0	0	0	0	0	0	0	0	0	0	0	0	0	0	0	0	0	0	0	0	0	0	0	0	0	0	0	0	0	0	0	0	0	0	0	0	0	0	0	0	0	0	0
0.0214286	9	0.0168018	0.000200599	Butyricimonas faecihominis	0.0168018	0	0	0	0	0	0	0	0	0	0	0	0	0	0	0	0	0	0	0.0131318	0	0	0	0	0	0	0	0	0	0	0	0	0	0	0	0	0	0	0	0	0	0	0	0	0
0.0214286	9	0.0310166	0.000347425	Corallococcus aberystwythensis	0	0	0	0	0	0	0	0	0	0	0	0	0	0	0	0	0	0	0	0	0	0	0	0	0	0	0	0	0	0	0	0	0	0	0	0	0	0	0	0	0	0	0	0	0
0.0214286	9	0.483067	0.00447277	Helicobacter felis	0	0	0	0	0	0	0	0	0	0	0	0	0	0	0	0	0	0	0	0	0	0	0	0	0	0	0	0	0	0	0	0	0	0	0	0	0	0	0	0	0	0	0	0	0
0.0214286	9	0.00645869	9.76759e-05	Kitasatospora niigatensis	0	0	0	0	0	0	0	0	0.0033328	0.00465754	0	0	0	0	0.00431127	0	0	0	0	0	0	0	0	0	0	0	0	0	0	0	0	0	0	0	0	0	0	0	0	0	0	0	0	0	0
0.0214286	9	0.0220647	0.000252367	Mycolicibacterium unknown_species	0	0	0	0	0	0	0	0	0	0	0	0	0	0	0	0	0	0	0	0	0	0	0	0	0	0	0	0	0	0	0	0	0	0	0	0	0	0	0	0	0	0	0	0	0
0.0214286	9	0.0201488	0.000299975	Phascolarctobacterium unknown_species	0	0	0	0	0	0	0	0	0	0	0	0	0	0	0	0	0	0	0	0	0	0	0	0	0	0	0	0	0	0	0	0	0.0159894	0	0	0	0	0	0	0	0	0	0	0	0
0.0214286	9	0.0752277	0.000678043	Rhodoplanes piscinae	0	0	0	0	0	0	0	0	0	0	0	0	0	0	0	0	0	0	0	0	0	0	0	0	0	0	0	0	0	0	0	0	0	0	0	0	0	0	0	0	0	0	0	0	0
0.0214286	9	0.0249678	0.00026105	Streptomyces chryseus	0	0	0	0	0	0	0	0	0	0	0	0	0	0	0	0	0	0	0	0	0	0	0	0	0	0	0	0	0	0	0	0	0	0	0	0	0	0	0	0	0	0	0	0	0
0.0214286	9	0.0207365	0.00020555	Streptomyces novaecaesareae	0	0	0	0	0	0	0	0	0	0	0	0	0	0	0	0.0103782	0.012677	0.00651203	0.0111993	0	0.00691045	0.0207365	0	0	0	0	0	0	0	0	0	0	0	0	0	0	0	0	0	0	0	0	0	0	0
0.0190476	8	0.0138016	0.000204679	Barnesiella unknown_species	0	0	0	0	0	0	0	0	0	0	0	0	0	0	0	0	0	0	0	0	0	0	0	0	0	0	0	0	0	0	0	0	0	0	0	0	0	0	0	0	0	0	0	0	0
0.0190476	8	0.0311482	0.000289811	Dialister succinatiphilus	0	0	0	0	0	0	0	0	0	0	0	0	0	0	0	0	0	0	0	0	0	0	0	0	0	0	0	0	0	0	0	0	0	0	0	0	0	0	0	0	0	0	0	0	0
0.0190476	8	0.0213114	0.00023949	Hydrogenophaga intermedia	0	0	0	0	0	0	0	0	0	0	0	0	0	0	0	0	0	0	0	0	0	0	0	0	0	0.015916	0	0.00743105	0.0151349	0.0201495	0.0213114	0	0	0	0	0	0	0	0	0	0	0	0	0	0
0.0190476	8	0.0769594	0.000413586	Megamonas funiformis	0	0	0	0	0	0	0	0	0	0	0	0	0	0	0	0	0	0	0	0	0	0	0	0	0	0	0	0	0	0	0	0	0	0	0	0	0	0	0	0	0	0	0	0	0
0.0190476	8	0.0157542	0.000167861	Mycobacterium lehmannii	0	0	0	0	0	0	0	0	0	0	0	0	0	0	0	0	0	0	0	0	0	0	0	0	0	0	0	0	0	0	0	0	0	0	0	0	0	0	0	0	0	0	0	0	0
0.0190476	8	0.0126235	0.000183878	Pectobacterium unknown_species	0	0	0	0	0	0	0	0	0	0	0	0	0	0	0	0	0	0	0	0	0	0	0	0	0	0	0	0	0	0	0	0	0	0	0	0	0	0	0	0	0	0	0	0	0
0.0190476	8	0.114032	0.00051302	Photobacterium phosphoreum	0	0	0	0	0	0	0	0	0	0	0	0	0	0	0	0	0	0	0	0	0	0	0	0	0	0	0	0	0	0	0	0	0	0	0	0	0	0	0	0	0	0	0	0	0
0.0190476	8	0.117955	0.00109148	Streptomyces varsoviensis	0	0	0	0	0	0	0	0	0	0	0	0	0	0	0	0	0	0	0	0	0	0	0	0	0	0	0	0	0	0	0	0	0	0	0	0	0	0	0	0	0	0	0	0	0
0.0166667	7	0.134297	0.00129671	Acidipropionibacterium timonense	0	0	0	0	0	0	0	0	0	0	0	0	0	0	0	0	0	0	0	0	0	0	0	0	0	0	0	0	0	0	0	0	0	0	0	0	0	0	0	0	0	0	0	0	0
0.0166667	7	0.00814202	0.00011088	Acinetobacter proteolyticus	0	0	0	0	0	0	0	0	0	0	0	0	0	0	0	0	0	0	0	0	0	0	0	0	0	0	0	0	0	0	0	0	0	0	0	0	0	0	0	0	0	0	0	0	0
0.0166667	7	0.0139954	0.000143007	Bacteroides cutis	0	0	0	0	0	0.00762884	0	0	0	0	0	0	0	0	0	0	0	0	0	0	0	0	0	0	0	0	0	0	0	0	0	0	0	0	0	0	0	0	0	0	0	0	0	0	0
0.0166667	7	0.062186	0.000583328	Bacteroides mediterraneensis	0	0	0	0	0	0	0	0	0	0	0	0	0	0	0	0	0	0	0	0	0	0	0	0	0	0	0	0	0	0	0	0	0	0	0	0	0	0	0	0	0	0	0	0	0
0.0166667	7	0.028643	0.000246245	Catenibacterium mitsuokai	0	0	0	0	0	0	0	0	0	0	0	0	0	0	0	0	0	0	0	0	0	0	0	0	0	0	0	0	0	0	0	0	0	0	0	0	0	0	0	0	0	0	0	0	0
0.0166667	7	0.0209484	0.000224363	Halococcus unknown_species	0	0	0	0	0	0	0	0	0	0	0	0	0	0	0	0	0	0	0	0	0	0	0	0	0	0	0	0	0	0	0	0	0	0	0	0	0	0	0	0	0	0	0	0	0
0.0166667	7	0.0338246	0.000353468	Kocuria rhizophila	0	0	0.0283459	0.0122607	0.0273133	0.0138146	0	0	0	0	0	0	0	0	0	0	0	0	0	0	0	0	0	0	0	0	0	0	0	0	0	0	0	0	0	0	0	0	0	0	0	0	0	0	0
0.0166667	7	0.05008	0.000393641	Legionella unknown_species	0	0	0	0	0	0	0	0	0	0	0	0	0	0	0	0	0	0	0	0	0	0	0	0	0	0	0	0	0	0	0	0	0	0	0	0	0	0	0	0	0	0	0	0	0
0.0166667	7	0.011056	0.000109728	Mycobacterium ahvazicum	0	0	0	0	0	0	0	0	0	0	0	0	0	0	0	0	0	0	0	0	0	0	0	0	0	0	0	0	0	0	0	0	0	0	0	0	0	0	0	0	0	0	0	0	0
0.0166667	7	0.0131446	0.00015031	Mycolicibacterium fortuitum	0	0	0	0	0	0	0	0	0	0	0	0	0	0	0	0	0	0	0	0	0	0	0	0	0	0	0	0	0	0	0	0	0	0	0	0	0	0	0	0	0	0	0	0	0
0.0166667	7	0.0751387	0.000610925	Odoribacter laneus	0	0	0	0	0	0	0	0	0	0	0	0	0	0	0	0	0	0	0	0	0	0	0	0	0	0	0	0	0	0	0	0	0	0	0	0	0	0	0	0	0	0	0	0	0
0.0166667	7	0.0423415	0.000283133	Prevotella lascolaii	0	0	0	0	0	0	0	0	0	0	0	0	0	0	0	0	0	0	0	0	0	0	0	0	0.00648085	0	0	0	0	0	0	0	0	0	0	0	0	0	0	0	0	0	0	0	0
0.0166667	7	0.0755504	0.000656531	Rubneribacter badeniensis	0	0	0.0579319	0.0226911	0.037784	0.00874933	0	0	0	0	0	0	0	0	0	0	0	0	0	0	0	0	0	0	0	0	0	0	0	0	0	0	0	0	0	0	0	0	0	0	0	0	0	0	0
0.0166667	7	0.0106961	0.000143451	Ruthenibacterium unknown_species	0	0	0	0	0	0	0	0	0	0	0	0	0	0	0	0	0	0	0	0	0	0	0	0	0	0	0	0	0	0	0	0	0	0	0	0	0	0	0	0	0	0	0	0	0
0.0166667	7	0.00949952	0.000100164	Streptomyces violens	0	0	0	0	0	0	0	0	0	0	0	0	0	0	0	0	0	0	0	0	0	0	0	0	0	0	0	0	0	0	0	0	0	0	0	0	0	0	0	0	0	0	0	0	0
0.0166667	7	0.130219	0.00103523	Succinivibrio unknown_species	0	0	0	0	0	0	0	0	0	0	0	0	0	0	0	0	0	0	0	0.0374383	0	0	0	0	0	0	0	0.130219	0	0	0	0	0	0	0	0	0	0	0	0	0	0	0	0	0
0.0142857	6	0.0225581	0.000167288	Actinomadura geliboluensis	0	0	0	0	0	0	0	0	0	0	0	0	0	0	0	0	0	0	0	0	0	0	0	0	0	0	0	0	0	0	0	0	0	0	0	0	0	0	0	0	0	0	0	0	0
0.0142857	6	0.0359513	0.000252973	Actinomadura unknown_species	0	0	0	0	0	0	0	0	0	0	0	0	0	0	0	0	0	0	0	0	0	0	0	0	0	0	0	0	0	0	0	0	0	0	0	0	0	0	0	0	0	0	0	0	0
0.0142857	6	0.0211831	0.000179056	Actinospica acidiphila	0	0	0	0	0	0	0	0	0	0	0	0	0	0	0	0	0	0	0	0	0	0	0	0	0	0	0	0	0	0	0	0	0	0	0	0	0	0	0	0	0	0	0	0	0
0.0142857	6	0.0201914	0.00023136	Aggregatibacter actinomycetemcomitans	0	0	0	0	0	0	0	0	0	0	0	0	0	0	0	0	0	0	0	0	0	0	0	0	0	0	0	0	0	0	0	0	0	0	0	0	0	0	0	0	0	0	0	0	0
0.0142857	6	0.0173039	0.000162958	Alistipes megaguti	0	0	0	0	0	0	0	0	0	0	0	0	0	0	0	0	0	0	0	0	0	0	0	0	0	0	0	0	0	0	0	0	0	0	0	0	0	0	0	0	0	0	0	0	0
0.0142857	6	0.010223	9.84921e-05	Bacteroides timonensis	0	0	0	0	0	0	0	0	0	0	0	0	0	0	0	0	0	0	0	0	0	0	0	0	0	0	0	0	0	0	0	0	0	0	0	0	0	0	0	0	0	0	0	0	0
0.0142857	6	0.0103791	9.87696e-05	Butyricimonas paravirosa	0.00598814	0	0	0	0	0	0	0	0	0	0	0	0	0	0	0	0	0	0	0	0	0	0	0	0	0	0.0046305	0	0.00661386	0	0	0	0	0	0	0	0	0	0	0	0	0	0	0	0
0.0142857	6	0.025028	0.000291942	Collinsella intestinalis	0	0	0	0	0	0	0	0	0	0	0	0	0	0	0	0	0	0	0	0	0	0	0	0	0	0	0	0	0	0	0	0	0	0	0	0	0	0	0	0	0	0	0	0	0
0.0142857	6	0.0259246	0.000180442	Coprococcus phoceensis	0	0	0	0	0	0	0	0.0112623	0	0	0	0	0	0	0	0	0	0	0	0	0	0	0	0	0	0	0	0	0	0	0	0	0	0	0	0	0	0	0	0	0	0	0	0	0
0.0142857	6	0.0182569	0.000165645	Escherichia albertii	0	0.00864637	0.0182569	0.00919589	0.0136946	0.0152236	0	0	0	0	0	0	0	0	0	0	0	0	0	0	0	0	0	0	0	0	0	0	0	0	0	0	0	0	0	0	0	0	0	0	0	0	0	0	0
0.0142857	6	0.0293551	0.000254928	Faecalibacillus faecis	0	0	0	0	0	0	0	0	0	0	0	0	0	0	0	0	0	0	0	0	0	0	0	0	0	0	0	0	0	0	0	0	0	0	0	0	0	0	0	0	0	0	0	0	0
0.0142857	6	0.0623076	0.000416921	Haemophilus parainfluenzae	0.0339513	0	0	0	0	0	0	0	0	0	0	0	0	0	0	0	0	0	0	0	0	0	0	0	0	0	0	0	0	0	0	0	0	0	0	0	0	0	0	0	0	0	0	0	0
0.0142857	6	0.0895893	0.000795103	Helicobacter unknown_species	0	0	0	0	0	0	0	0	0	0	0	0	0	0	0	0	0	0	0	0	0	0	0	0	0	0	0	0	0	0	0	0	0	0	0	0	0	0	0	0	0	0	0	0	0
0.0142857	6	0.0342259	0.000179642	Methanosarcina mazei	0	0	0	0	0	0	0	0	0	0.00715789	0	0	0	0	0.00635947	0	0	0	0	0	0	0.00952845	0	0	0	0	0	0	0	0	0	0	0	0	0	0	0	0	0	0	0	0	0	0	0
0.0142857	6	0.0810227	0.000511048	Micrococcus lylae	0	0	0	0	0	0	0	0	0	0	0	0	0	0	0	0	0	0	0	0	0	0	0	0	0	0	0	0	0	0	0	0	0	0	0	0	0	0	0	0	0	0	0	0	0
0.0142857	6	0.0149465	0.000160074	Monoglobus pectinilyticus	0	0	0	0	0	0	0	0	0	0	0	0	0	0	0	0	0	0	0	0	0	0	0	0	0	0	0	0	0	0	0	0	0	0	0	0	0	0	0	0	0	0	0	0	0
0.0142857	6	0.0654291	0.000592359	Mycoplasma unknown_species	0	0	0	0	0	0	0	0	0	0	0	0	0	0	0	0	0	0	0	0	0	0	0	0	0	0	0	0	0	0	0	0	0	0	0	0	0	0	0	0	0	0	0	0	0
0.0142857	6	0.00771734	9.62719e-05	Nocardia cyriacigeorgica	0	0	0	0	0	0	0	0	0	0	0	0	0	0	0	0	0	0	0	0	0	0	0	0	0	0	0	0	0	0	0	0	0	0	0	0	0	0	0	0	0	0	0	0	0
0.0142857	6	0.00752983	5.47837e-05	Nonomuraea zeae	0	0	0	0	0	0	0	0	0	0	0	0	0	0	0	0	0	0	0	0	0	0	0	0	0	0	0	0	0	0	0	0	0	0	0	0	0	0	0	0	0	0	0	0	0
0.0142857	6	0.0589146	0.000267142	Parabacteroides johnsonii	0	0	0	0	0	0	0	0	0	0	0	0	0	0	0	0	0	0	0	0	0	0	0	0	0	0	0	0	0.0589146	0	0	0	0	0	0	0	0	0	0	0	0	0	0	0	0
0.0142857	6	0.0157384	0.000118988	Photobacterium unknown_species	0	0	0	0	0	0	0	0	0	0	0	0	0	0	0	0	0	0	0	0	0	0	0	0	0	0	0	0	0	0	0	0	0	0	0	0	0	0	0	0	0	0	0	0	0
0.0142857	6	0.136026	0.00051547	Prevotella pectinovora	0	0	0	0	0	0	0	0	0	0	0	0	0	0	0	0	0	0.0169598	0	0	0	0	0	0	0	0	0	0	0	0	0	0	0	0	0	0	0	0	0	0	0	0	0	0	0
0.0142857	6	0.00795662	7.85409e-05	Streptomyces niger	0	0	0	0	0	0	0	0	0	0	0	0	0	0	0	0	0	0	0	0	0	0	0	0	0	0	0	0	0	0	0	0	0	0	0	0	0	0	0	0.00633902	0.00795662	0	0	0.00468504	0.00470651
0.0119048	5	0.0102514	0.000108675	Anaerotruncus unknown_species	0	0	0	0	0	0	0	0	0	0	0	0	0	0	0	0	0	0	0	0	0	0	0	0	0	0	0	0	0	0	0	0	0	0	0	0	0	0	0	0	0	0	0	0	0
0.0119048	5	0.0146941	0.000129206	Desulfovibrio piger	0	0	0	0	0	0	0	0	0	0	0	0	0	0	0	0	0	0	0	0	0	0	0	0	0	0	0	0	0	0	0	0	0	0	0	0	0	0	0	0	0	0	0	0	0
0.0119048	5	0.0398306	0.000261991	Olsenella provencensis	0	0	0	0	0	0	0	0.0176894	0.0137756	0.0398306	0.0147195	0	0	0	0.0240208	0	0	0	0	0	0	0	0	0	0	0	0	0	0	0	0	0	0	0	0	0	0	0	0	0	0	0	0	0	0
0.0119048	5	0.0109052	0.000109157	Paraprevotella unknown_species	0	0	0	0	0	0	0	0	0	0	0	0	0	0	0	0	0	0	0	0	0	0	0	0	0	0	0	0	0	0	0	0	0	0	0	0	0	0	0	0	0	0	0	0	0
0.0119048	5	0.0182621	0.000116289	Serratia fonticola	0	0	0	0	0	0	0	0	0	0	0	0	0	0	0	0	0	0	0	0	0	0	0	0	0	0	0	0	0	0	0	0	0	0	0	0	0	0	0	0	0	0	0	0	0
0.00952381	4	0.0223969	0.000147686	Acinetobacter unknown_species	0	0	0	0	0	0	0	0	0	0	0	0	0	0	0	0	0	0	0	0	0	0	0	0	0	0	0	0	0	0	0	0	0	0	0	0	0	0	0	0	0	0	0	0	0
0.00952381	4	0.0454214	0.00024273	Aromatoleum evansii	0	0	0	0	0	0	0	0	0	0	0	0	0	0	0	0	0	0	0	0	0	0	0	0	0	0	0	0	0	0	0	0	0	0	0	0	0	0	0	0	0	0	0	0	0
0.00952381	4	0.0229981	0.000118985	Aromatoleum unknown_species	0	0	0	0	0	0	0	0	0	0	0	0	0	0	0	0	0	0	0	0	0	0	0	0	0	0	0	0	0	0	0	0	0	0	0	0	0	0	0	0	0	0	0	0	0
0.00952381	4	0.0193163	9.96377e-05	Bacillus unknown_species	0	0	0	0	0	0	0	0	0	0	0	0	0	0	0	0	0	0	0	0	0	0	0	0	0	0	0	0	0	0	0	0	0	0	0	0	0	0	0	0	0	0	0	0	0
0.00952381	4	0.0240554	0.00017919	Bifidobacterium angulatum	0	0	0	0	0	0	0	0	0	0	0	0	0	0	0	0	0	0	0	0	0	0	0	0	0	0	0	0	0	0	0	0	0	0	0	0	0	0	0	0	0	0	0	0	0
0.00952381	4	0.0217662	0.000105952	Blautia faecicola	0	0	0	0	0	0	0	0	0	0	0	0	0	0	0	0	0	0	0	0	0	0	0	0	0	0	0	0	0	0	0	0	0	0	0	0	0	0	0	0	0	0	0	0	0
0.00952381	4	0.00814469	7.18739e-05	Desulfovibrio unknown_species	0	0	0	0	0	0	0	0	0	0	0	0	0	0	0	0	0	0	0	0	0	0	0	0	0	0	0	0	0	0	0	0	0	0	0	0	0	0	0	0	0	0	0	0	0
0.00952381	4	0.016991	0.000145442	Haemophilus haemolyticus	0	0	0	0	0	0	0	0	0	0	0	0	0	0	0	0	0	0	0	0	0	0	0	0	0	0	0	0	0	0	0	0	0	0	0	0	0	0	0	0	0	0	0	0	0
0.00952381	4	0.0069216	5.3737e-05	Phocaeicola sartorii	0	0	0	0	0	0	0	0	0	0	0	0	0	0	0	0	0	0	0	0	0	0	0	0	0	0	0	0	0	0	0	0	0	0	0	0	0	0	0	0	0	0	0	0	0
0.00952381	4	0.0402656	0.000196126	Streptococcus thermophilus	0	0	0	0	0	0	0	0	0	0	0	0	0	0	0	0	0	0	0	0	0	0	0	0	0	0	0	0	0	0	0	0	0	0	0	0	0	0	0	0	0	0	0	0	0
0.00952381	4	0.00629366	5.6586e-05	Victivallis vadensis	0	0	0	0	0	0	0	0	0	0	0	0	0	0	0	0	0	0	0	0	0	0	0	0	0	0	0	0	0	0	0	0	0	0	0	0	0	0	0	0	0	0	0	0	0
0.00714286	3	0.0158938	9.0133e-05	Aeromonas caviae	0	0	0	0	0	0	0	0	0	0	0	0	0	0	0	0	0	0	0	0	0	0	0	0	0	0	0	0	0	0	0	0	0	0	0	0	0	0	0	0	0	0	0	0	0
0.00714286	3	0.0126861	6.34638e-05	Anaerobiospirillum unknown_species	0	0	0	0	0	0	0	0	0	0	0	0	0	0	0	0	0	0	0	0	0	0	0	0	0	0	0	0.0126861	0	0	0	0	0	0	0	0	0	0	0	0	0	0	0	0	0
0.00714286	3	0.0231203	0.000142375	Campylobacter unknown_species	0	0	0	0	0	0	0	0	0	0	0	0	0	0	0	0	0	0	0	0	0	0	0	0	0	0	0	0	0	0	0	0	0	0	0	0	0	0	0	0	0	0	0	0	0
0.00714286	3	0.0290872	0.00014392	Corynebacterium unknown_species	0	0	0	0	0	0	0	0	0	0	0	0	0	0	0	0	0	0	0	0	0	0	0	0	0	0	0	0	0	0	0	0	0	0	0	0	0	0	0	0	0	0	0	0	0
0.00714286	3	0.0200897	0.000104292	Dakarella massiliensis	0	0	0	0	0	0	0	0	0	0	0	0	0	0	0	0	0	0	0	0	0	0	0	0	0	0	0.0200897	0	0	0	0	0	0	0	0	0	0	0	0	0	0	0	0	0	0
0.00714286	3	0.0378006	0.00019131	Dialister hominis	0	0	0	0	0	0	0	0	0	0	0	0	0	0	0	0	0	0	0	0	0	0	0	0	0	0	0	0	0	0	0	0	0	0	0	0	0	0	0	0	0	0	0	0	0
0.00714286	3	0.00509487	3.34338e-05	Enterocloster bolteae	0	0	0	0	0	0	0	0.00509487	0	0	0	0	0	0	0	0	0	0	0	0	0	0	0	0	0	0	0	0	0	0	0	0	0	0	0	0	0	0	0	0	0	0	0.00487461	0	0
0.00714286	3	0.0083913	4.86531e-05	Hungatella effluvii	0	0	0	0	0	0	0	0.0083913	0	0	0	0	0	0	0	0	0	0	0	0	0	0	0	0	0	0	0	0	0	0	0	0	0	0	0	0	0	0	0	0	0	0	0	0	0
0.00714286	3	0.00740685	4.39158e-05	Kitasatospora phosalacinea	0	0	0	0	0	0	0	0	0.00474599	0.00740685	0	0	0	0	0.00629181	0	0	0	0	0	0	0	0	0	0	0	0	0	0	0	0	0	0	0	0	0	0	0	0	0	0	0	0	0	0
0.00714286	3	0.00285511	1.96491e-05	Kitasatospora unknown_species	0	0	0	0	0	0	0	0	0.00257333	0	0	0	0	0	0	0	0	0	0	0	0	0	0	0	0	0	0	0	0	0	0	0	0	0	0	0	0	0	0	0	0	0	0	0	0
0.00714286	3	0.015413	0.000101159	Lactobacillus acidophilus	0	0	0	0	0	0	0	0	0	0	0	0	0	0	0	0	0	0	0	0	0	0	0	0	0	0	0	0	0	0	0	0	0	0	0	0	0	0	0	0	0	0	0	0	0
0.00714286	3	0.00504169	3.34286e-05	Micromonospora unknown_species	0	0	0	0	0	0	0	0	0	0	0	0	0	0	0	0	0	0	0	0	0	0	0	0	0	0	0	0	0	0	0	0	0	0	0	0	0	0	0	0	0	0	0	0	0
0.00714286	3	0.0410625	0.00016841	Mitsuokella jalaludinii	0	0	0	0	0	0	0	0	0	0	0	0	0	0	0	0	0	0	0	0	0	0	0	0	0	0	0	0	0	0	0	0	0	0	0	0	0	0	0	0	0	0	0	0	0
0.00714286	3	0.00658719	3.91229e-05	Mycobacterium unknown_species	0	0	0	0	0	0	0	0	0	0	0	0	0	0	0	0	0	0	0	0	0	0	0	0	0	0	0	0	0	0	0	0	0	0	0	0	0	0	0	0	0	0	0	0	0
0.00714286	3	0.0115181	7.17209e-05	Pseudoruminococcus unknown_species	0	0	0	0	0	0	0	0	0	0	0	0	0	0	0	0	0	0	0	0	0	0	0	0	0	0	0	0	0	0	0	0	0	0	0	0	0	0	0	0	0	0	0	0	0
0.00714286	3	0.00544684	3.49077e-05	Streptomyces achromogenes	0	0	0	0	0	0	0	0	0	0	0	0	0	0	0	0	0	0	0	0	0	0	0	0	0	0	0	0	0	0	0	0	0	0	0	0	0	0	0	0	0	0	0	0	0
0.00714286	3	0.0501663	0.000208072	Veillonella parvula	0	0	0	0	0	0	0	0	0	0	0	0	0	0	0	0.0253805	0	0	0	0	0	0	0	0	0	0	0	0	0	0	0	0	0	0	0	0	0	0	0	0	0	0	0	0	0
0.0047619	2	0.0142781	6.20021e-05	Acidaminococcus fermentans	0	0	0	0	0	0	0	0	0	0	0	0	0	0	0	0	0	0	0	0	0	0	0	0	0	0	0	0	0	0	0	0	0	0	0	0.0117629	0	0	0	0	0	0	0	0	0
0.0047619	2	0.0121305	5.57115e-05	Aeromonas unknown_species	0	0	0	0	0	0	0	0	0	0	0	0	0	0	0	0	0	0	0	0	0	0	0	0	0	0	0	0	0	0	0	0	0	0	0	0	0	0	0	0	0	0	0	0	0
0.0047619	2	0.0265865	8.79545e-05	Alistipes timonensis	0	0	0	0	0	0	0	0	0	0	0	0	0	0	0	0	0	0	0	0	0	0	0	0	0	0	0	0	0	0	0	0	0	0	0	0	0	0	0	0	0.0103544	0	0	0	0
0.0047619	2	0.0101152	4.37428e-05	Anaerobutyricum unknown_species	0	0	0	0	0	0	0	0	0	0	0	0	0	0	0	0	0	0	0	0	0	0	0	0	0	0	0	0	0	0	0	0	0	0	0	0	0	0	0	0	0	0	0	0	0
0.0047619	2	0.0143168	6.31451e-05	Anaerotignum faecicola	0	0	0	0	0	0	0	0	0	0	0	0	0	0	0	0	0	0	0	0	0	0	0	0	0	0	0	0	0	0	0	0	0	0	0	0	0	0	0	0	0	0	0	0	0
0.0047619	2	0.0918096	0.000258105	Bacteroides fluxus	0	0	0	0	0	0	0	0	0	0	0	0	0	0	0	0	0	0	0	0	0	0	0	0	0	0	0	0	0	0	0	0	0	0	0	0	0	0	0	0	0	0	0	0	0
0.0047619	2	0.0625	0.000186504	Bacteroides ndongoniae	0	0	0	0	0	0	0	0	0	0	0	0	0	0	0	0	0	0	0	0	0	0	0	0	0	0.0625	0	0	0	0	0	0	0	0	0	0	0	0	0	0	0	0	0	0	0
0.0047619	2	0.00671575	2.71595e-05	Bacteroides rodentium	0	0	0	0	0	0	0	0	0	0	0	0	0	0	0	0	0	0	0	0	0	0	0	0	0	0	0	0	0	0	0	0	0	0	0	0	0	0	0	0	0	0	0	0	0
0.0047619	2	0.0140745	6.65129e-05	Bifidobacterium catenulatum	0	0.0138609	0	0	0	0	0	0	0	0	0	0	0	0	0	0	0	0	0	0	0	0	0	0	0	0	0	0	0	0	0	0	0	0	0	0	0	0	0	0	0	0	0	0	0
0.0047619	2	0.0174677	8.01712e-05	Clostridioides unknown_species	0	0	0	0	0	0	0	0	0	0	0	0	0	0	0	0	0	0	0	0	0	0	0	0	0	0	0	0	0	0	0	0	0	0	0	0	0	0	0	0	0	0	0	0	0
0.0047619	2	0.0139205	6.26358e-05	Collinsella unknown_species	0	0	0	0	0	0	0	0	0	0	0	0	0	0	0	0	0	0	0	0	0	0	0	0	0	0	0	0	0	0	0	0	0	0	0	0	0	0	0	0	0	0	0	0	0
0.0047619	2	0.00557751	1.83296e-05	Corallococcus carmarthensis	0	0	0	0	0	0	0	0	0	0	0	0	0	0	0	0	0	0	0	0	0	0	0	0	0	0	0	0	0	0	0	0	0	0	0	0	0	0	0	0	0	0	0	0	0
0.0047619	2	0.0137944	4.62674e-05	Corallococcus interemptor	0	0	0	0	0	0	0	0	0	0	0	0	0	0	0	0	0	0	0	0	0	0	0	0	0	0	0	0	0	0	0	0	0	0	0	0	0	0	0	0	0	0	0	0	0
0.0047619	2	0.0392156	0.0001561	Dialister massiliensis	0	0	0	0	0	0	0	0	0	0	0	0	0	0	0	0	0	0	0	0	0	0	0	0	0	0	0	0	0	0	0	0	0	0	0	0	0	0	0	0	0	0	0	0	0
0.0047619	2	0.0201693	7.81484e-05	Duodenibacillus unknown_species	0	0	0	0	0	0	0	0	0	0	0	0	0	0	0	0	0	0.012653	0	0	0	0	0	0	0	0	0	0	0	0	0	0	0	0	0	0	0	0	0	0	0	0	0	0	0
0.0047619	2	0.0115095	5.0795e-05	Evtepia gabavorous	0	0	0	0	0	0	0	0	0	0	0	0	0	0	0	0	0	0	0	0	0	0	0	0	0	0	0	0	0	0	0	0	0	0	0	0	0	0	0	0	0	0	0	0	0
0.0047619	2	0.00521935	2.10091e-05	Hungatella unknown_species	0	0	0	0	0	0	0	0	0	0	0	0	0	0	0	0	0	0	0	0	0	0	0	0	0	0	0	0	0	0	0	0	0	0	0	0	0	0	0	0	0	0	0	0	0
0.0047619	2	0.0196845	6.6001e-05	Intestinibacter bartlettii	0	0	0	0	0	0	0	0	0	0	0	0	0	0	0	0	0	0	0	0	0	0	0	0	0	0	0	0	0	0	0	0	0	0	0	0	0	0	0	0	0	0	0	0	0
0.0047619	2	0.0149409	5.17198e-05	Intestinimonas butyriciproducens	0	0	0	0	0	0	0	0	0	0	0	0	0	0	0	0	0	0	0	0	0	0	0	0	0	0	0	0	0	0	0	0	0	0	0	0	0	0	0	0	0	0	0	0	0
0.0047619	2	0.0240169	8.73531e-05	Lactobacillus ruminis	0	0	0	0	0	0	0	0	0	0	0	0	0	0	0	0	0	0	0	0	0	0	0	0	0	0	0	0	0	0	0	0	0	0	0	0	0	0	0	0	0	0	0	0	0
0.0047619	2	0.0169452	7.6569e-05	Megasphaera elsdenii	0	0	0	0	0	0	0	0	0	0	0	0	0	0	0	0	0	0	0	0	0	0	0	0	0	0	0	0	0	0	0	0	0	0	0	0	0	0	0	0	0	0	0	0	0
0.0047619	2	0.0201782	8.08756e-05	Muribaculum unknown_species	0	0	0	0	0	0.0201782	0	0	0	0	0	0	0	0	0	0	0	0	0	0	0	0	0	0	0	0	0	0	0	0	0	0	0	0	0	0	0	0	0	0	0	0	0	0	0
0.0047619	2	0.00829305	3.21562e-05	Mycolicibacterium elephantis	0	0	0	0	0	0	0	0	0	0	0	0	0	0	0	0	0	0	0	0	0	0	0	0	0	0	0	0	0	0	0	0	0	0	0	0	0	0	0	0	0	0	0	0	0
0.0047619	2	0.0220224	7.44904e-05	Paramuribaculum unknown_species	0	0	0	0	0	0.0220224	0	0	0	0	0	0	0	0	0	0	0	0	0	0	0	0	0	0	0	0	0	0	0	0	0	0	0	0	0	0	0	0	0	0	0	0	0	0	0
0.0047619	2	0.0298867	9.85688e-05	Ruminococcus champanellensis	0	0	0	0	0	0	0	0	0	0	0	0	0	0	0	0	0	0	0	0	0	0	0	0	0	0	0	0	0	0	0	0	0	0	0	0	0	0	0	0	0	0	0	0	0
0.0047619	2	0.020901	7.63188e-05	Streptococcus parasanguinis	0	0	0	0	0	0	0	0	0	0	0	0	0	0	0	0	0	0	0	0	0	0	0	0	0	0	0	0	0	0	0	0	0	0	0	0	0	0	0	0	0	0	0	0	0
0.0047619	2	0.00464704	1.72911e-05	Streptomyces amritsarensis	0	0	0	0	0	0	0	0	0	0	0	0	0	0	0	0	0	0	0	0	0	0	0	0	0	0	0	0	0	0	0	0	0	0	0	0	0	0	0	0	0	0	0	0	0
0.0047619	2	0.00349438	1.6147e-05	Streptomyces lydicus	0	0	0	0	0	0	0	0	0	0	0	0	0	0	0	0	0	0	0	0	0	0	0	0	0	0	0	0.00328737	0	0	0.00349438	0	0	0	0	0	0	0	0	0	0	0	0	0	0
0.0047619	2	0.0301074	9.37631e-05	Sutterella faecalis	0	0	0	0	0	0	0	0	0	0	0	0	0	0	0	0	0	0	0	0	0	0	0	0	0	0	0	0	0	0	0	0	0	0	0	0	0	0	0	0	0	0	0	0	0
0.0047619	2	0.0166067	5.26083e-05	Victivallis unknown_species	0	0	0	0	0	0	0	0	0	0	0	0	0	0	0	0	0	0	0	0	0	0	0	0	0	0	0	0	0	0	0	0	0	0	0	0	0	0	0	0	0	0	0	0	0
0.00238095	1	0.0110103	2.62151e-05	Acidaminococcus massiliensis	0	0	0	0	0	0	0	0	0	0	0	0	0	0	0	0	0	0	0	0	0	0	0	0	0	0	0	0	0	0	0	0	0	0	0	0	0	0	0	0	0	0	0	0	0
0.00238095	1	0.0062931	1.49836e-05	Acidipropionibacterium unknown_species	0	0	0	0	0	0	0	0	0	0	0	0	0	0	0	0	0	0	0	0	0	0	0	0	0	0	0	0	0	0	0	0	0	0	0	0	0	0	0	0	0	0	0	0	0
0.00238095	1	0.0067818	1.61471e-05	Acutalibacter unknown_species	0	0	0	0	0	0	0	0	0	0	0	0	0	0	0	0	0	0	0	0	0	0	0	0	0	0	0	0	0	0	0	0	0	0	0	0	0	0	0	0	0	0	0	0	0
0.00238095	1	0.0277328	6.60306e-05	Amedibacterium intestinale	0	0	0	0	0	0	0	0	0	0	0	0	0	0	0	0	0	0	0	0	0	0	0	0	0	0	0	0	0	0	0	0	0	0	0	0	0	0	0	0	0	0	0	0	0
0.00238095	1	0.0133465	3.17774e-05	Asaccharobacter celatus	0	0	0	0	0	0	0	0	0.0133465	0	0	0	0	0	0	0	0	0	0	0	0	0	0	0	0	0	0	0	0	0	0	0	0	0	0	0	0	0	0	0	0	0	0	0	0
0.00238095	1	0.0149275	3.55416e-05	Bacillus tropicus	0	0	0	0	0	0	0	0	0	0	0	0	0	0	0	0	0	0	0	0	0	0	0	0	0	0	0	0	0	0	0	0	0	0	0	0	0	0	0	0	0	0	0	0	0
0.00238095	1	0.0069847	1.66302e-05	Bacteroides acidifaciens	0	0	0	0	0	0	0	0	0	0	0	0	0	0	0	0	0	0	0	0	0	0	0	0	0	0	0	0	0	0	0	0	0	0	0	0	0	0	0	0	0	0	0	0	0
0.00238095	1	0.00701131	1.66936e-05	Bacteroides ilei	0	0	0	0	0	0	0	0	0	0	0	0	0	0	0	0	0	0	0	0	0	0	0	0	0	0	0	0	0	0	0	0	0	0	0	0	0	0	0	0	0	0	0	0	0.00701131
0.00238095	1	0.00442468	1.0535e-05	Bacteroides stercorirosoris	0	0	0	0	0	0	0	0	0	0	0	0	0	0	0	0	0	0	0	0	0	0	0	0	0	0	0	0	0	0	0	0	0	0	0	0	0	0	0	0	0	0	0	0	0
0.00238095	1	0.012015	2.86072e-05	Bifidobacterium unknown_species	0	0	0	0	0	0	0	0	0	0	0	0	0	0	0	0	0	0	0	0	0	0	0	0	0	0	0	0	0	0	0	0	0	0	0	0	0	0	0	0	0	0	0	0	0
0.00238095	1	0.0146674	3.49224e-05	Blautia luti	0	0	0	0	0	0	0	0	0	0	0	0	0	0	0	0	0	0	0	0	0	0	0	0	0	0	0	0	0	0	0	0	0	0	0	0	0	0	0	0	0	0	0	0	0
0.00238095	1	0.00549877	1.30923e-05	Butyricimonas unknown_species	0	0	0	0	0	0	0	0	0	0	0	0	0	0	0	0	0	0	0	0	0	0	0	0	0	0	0	0	0	0	0	0	0	0	0	0	0	0	0	0	0	0	0	0	0
0.00238095	1	0.0138875	3.30655e-05	Catenibacterium unknown_species	0	0	0	0	0	0	0	0	0	0	0	0	0	0	0	0	0	0	0	0	0	0	0	0	0	0	0	0	0	0	0	0	0	0	0	0	0	0	0	0	0	0	0	0	0
0.00238095	1	0.0398215	9.48132e-05	Citrobacter amalonaticus	0	0	0	0	0	0	0	0	0	0	0	0	0	0	0	0	0	0	0	0	0	0	0	0	0	0	0	0	0	0	0	0	0	0	0	0	0	0	0	0	0	0	0	0	0
0.00238095	1	0.00858745	2.04463e-05	Citrobacter unknown_species	0	0	0	0	0	0	0	0	0	0	0	0	0	0	0	0	0	0	0	0	0	0	0	0	0	0	0	0	0	0	0	0	0	0	0	0	0	0	0	0	0	0	0	0	0
0.00238095	1	0.0153125	3.64584e-05	Clostridium innocuum	0	0	0	0	0	0	0	0	0	0	0	0	0	0	0	0	0	0	0	0	0	0	0	0	0	0	0	0	0	0	0	0	0	0	0	0	0	0	0	0	0	0	0	0	0
0.00238095	1	0.0110093	2.62127e-05	Collinsella tanakaei	0	0	0	0	0	0	0	0	0	0	0	0	0	0	0	0	0	0	0	0	0	0	0	0	0	0	0	0	0	0	0	0	0	0	0	0	0	0	0	0	0	0	0	0	0
0.00238095	1	0.00811563	1.93229e-05	Corynebacterium casei	0	0	0	0	0	0	0	0	0	0	0	0	0	0	0	0	0	0	0	0	0	0	0	0	0	0	0	0	0	0	0	0	0	0	0	0	0	0	0	0	0	0	0	0	0
0.00238095	1	0.00524337	1.24842e-05	Enterobacter unknown_species	0	0	0	0	0	0	0	0	0	0	0	0	0	0	0	0	0	0	0	0	0	0	0	0	0	0	0	0	0	0	0	0	0	0	0	0	0	0	0	0	0	0	0	0	0
0.00238095	1	0.0106407	2.5335e-05	Erwinia unknown_species	0	0	0	0	0	0	0	0	0	0	0	0	0	0	0	0	0	0	0	0	0	0	0	0	0	0	0	0	0	0	0	0	0	0	0	0	0	0	0	0	0	0	0	0	0
0.00238095	1	0.0191047	4.54873e-05	Faecalimonas umbilicata	0	0	0	0	0	0	0	0	0	0	0	0	0	0	0	0	0	0	0	0	0	0	0	0	0	0	0	0	0	0	0	0	0	0	0	0	0	0	0	0	0	0	0	0	0
0.00238095	1	0.00686701	1.635e-05	Fournierella unknown_species	0	0	0	0	0	0	0	0	0	0	0	0	0	0	0	0	0	0	0	0	0	0	0	0	0	0	0	0	0	0	0	0	0	0	0	0	0	0	0	0	0	0	0	0	0
0.00238095	1	0.0324207	7.71922e-05	Helicobacter pullorum	0	0	0	0	0	0	0	0	0	0	0	0	0	0	0	0	0	0	0	0	0	0	0	0	0	0	0	0	0	0	0	0	0	0	0	0	0	0	0	0	0	0	0	0	0
0.00238095	1	0.00589887	1.40449e-05	Herpetosiphon unknown_species	0	0	0	0	0	0	0	0	0	0	0	0	0	0	0	0	0	0	0	0	0	0	0	0	0	0	0	0	0	0	0	0	0	0	0	0	0	0	0	0	0	0	0	0	0
0.00238095	1	0.00676444	1.61058e-05	Kineothrix unknown_species	0	0	0	0	0	0	0	0	0	0	0	0	0	0	0	0	0	0	0	0	0	0	0	0	0	0	0	0	0	0	0	0	0	0	0	0	0	0	0	0	0	0	0	0	0
0.00238095	1	0.00435101	1.03595e-05	Kitasatospora aureofaciens	0	0	0	0	0	0	0	0	0	0	0	0	0	0	0	0	0	0	0	0	0	0	0	0	0	0	0	0	0	0	0	0	0	0	0	0	0	0	0	0	0	0	0	0	0
0.00238095	1	0.00844443	2.01058e-05	Klebsiella michiganensis	0	0	0	0	0	0	0	0	0	0	0	0	0	0	0	0	0	0	0	0	0	0	0	0	0	0	0	0	0	0	0	0	0	0	0	0	0	0	0	0	0	0	0	0	0
0.00238095	1	0.00599152	1.42655e-05	Klebsiella pneumoniae	0	0	0	0	0	0	0	0	0	0	0	0	0	0	0	0.00599152	0	0	0	0	0	0	0	0	0	0	0	0	0	0	0	0	0	0	0	0	0	0	0	0	0	0	0	0	0
0.00238095	1	0.00912654	2.17299e-05	Kocuria unknown_species	0	0	0	0	0	0	0	0	0	0	0	0	0	0	0	0	0	0	0	0	0	0	0	0	0	0	0	0	0	0	0	0	0	0	0	0	0	0	0	0	0	0	0	0	0
0.00238095	1	0.0241785	5.75678e-05	Lactobacillus amylovorus	0	0	0	0	0	0	0	0	0	0	0	0	0	0	0	0	0	0	0	0	0	0	0	0	0	0	0	0	0	0	0	0	0	0	0	0	0	0	0	0	0	0	0	0	0
0.00238095	1	0.0470035	0.000111913	Lactobacillus mucosae	0	0	0	0	0	0	0	0	0	0	0	0	0	0	0	0	0	0	0	0	0	0	0	0	0	0	0	0	0	0	0	0	0	0	0	0	0	0	0	0	0	0	0	0	0
0.00238095	1	0.028751	6.84548e-05	Lactobacillus unknown_species	0	0	0	0	0	0	0	0	0	0	0	0	0	0	0	0	0	0	0	0	0	0	0	0	0	0	0	0	0	0	0	0	0	0	0	0	0	0	0	0	0	0	0	0	0
0.00238095	1	0.00837152	1.99322e-05	Luteococcus unknown_species	0	0	0	0	0	0	0	0	0	0	0	0	0	0	0	0	0	0	0	0	0	0	0	0	0	0	0	0	0	0	0	0	0	0	0	0	0	0	0	0	0	0	0	0	0
0.00238095	1	0.0204654	4.87272e-05	Mediterranea massiliensis	0	0	0	0	0	0	0	0	0	0	0	0	0	0	0	0	0	0	0	0	0	0	0	0	0	0	0	0	0	0	0	0	0	0	0	0	0	0	0	0	0	0	0	0	0
0.00238095	1	0.00952322	2.26743e-05	Megamonas rupellensis	0	0	0	0	0	0	0	0	0	0	0	0	0	0	0	0	0	0	0	0	0	0	0	0	0	0	0	0	0	0	0	0	0	0	0	0	0	0	0	0	0	0	0	0	0
0.00238095	1	0.0172944	4.1177e-05	Methanobrevibacter unknown_species	0	0	0	0	0	0	0	0	0	0	0	0	0	0	0	0	0	0	0	0	0	0	0	0	0	0	0	0	0	0	0	0	0	0	0	0	0	0	0	0	0	0	0	0	0
0.00238095	1	0.0161927	3.8554e-05	Micrococcus unknown_species	0	0	0	0	0	0	0	0	0	0	0	0	0	0	0	0	0	0	0	0	0	0	0	0	0	0	0	0	0	0	0	0	0	0	0	0	0	0	0	0	0	0	0	0	0
0.00238095	1	0.0141332	3.36506e-05	Mitsuokella multacida	0	0	0	0	0	0	0	0	0	0	0	0	0	0	0	0	0	0	0	0	0	0	0	0	0	0	0	0	0	0	0	0	0	0	0	0	0	0	0	0	0	0	0	0	0
0.00238095	1	0.0103202	2.45719e-05	Mitsuokella unknown_species	0	0	0	0	0	0	0	0	0	0	0	0	0	0	0	0	0	0	0	0	0	0	0	0	0	0	0	0	0	0	0	0	0	0	0	0	0	0	0	0	0	0	0	0	0
0.00238095	1	0.00874191	2.08141e-05	Negativibacillus unknown_species	0	0	0	0	0	0	0	0	0	0	0	0	0	0	0	0	0	0	0	0	0	0	0	0	0	0	0	0	0	0	0	0	0	0	0	0	0	0	0	0	0	0	0	0	0
0.00238095	1	0.0107455	2.55846e-05	Neglecta timonensis	0	0	0	0	0	0	0	0	0	0	0	0	0	0	0	0	0	0	0	0	0	0	0	0	0	0	0	0	0	0	0	0	0	0	0	0	0	0	0	0	0	0	0	0	0
0.00238095	1	0.0515001	0.000122619	Prevotella buccae	0	0	0	0	0	0	0	0	0	0	0	0	0	0	0	0	0	0	0	0	0	0	0	0	0	0	0	0	0	0	0	0	0	0	0	0	0	0	0	0	0	0	0	0	0
0.00238095	1	0.00687231	1.63626e-05	Pseudomonas unknown_species	0	0	0	0	0	0	0	0	0	0	0	0	0	0	0	0.00687231	0	0	0	0	0	0	0	0	0	0	0	0	0	0	0	0	0	0	0	0	0	0	0	0	0	0	0	0	0
0.00238095	1	0.00702658	1.673e-05	Romboutsia timonensis	0	0	0	0	0	0	0	0	0	0	0	0	0	0	0	0	0	0	0	0	0	0	0	0	0	0	0	0	0	0	0	0	0	0	0	0	0	0	0	0	0	0	0	0	0
0.00238095	1	0.011501	2.73833e-05	Ruminococcus gnavus	0	0	0	0	0	0	0	0	0	0	0	0	0	0	0	0	0	0	0	0	0	0	0	0	0	0	0	0	0	0	0	0	0	0	0	0	0	0	0	0	0	0	0	0	0
0.00238095	1	0.0128876	3.06848e-05	Sellimonas intestinalis	0	0	0	0	0	0	0	0	0	0	0	0	0	0	0	0	0	0	0	0	0	0	0	0	0	0	0	0	0	0	0	0	0	0	0	0	0	0	0	0	0	0	0	0	0
0.00238095	1	0.0265142	6.31289e-05	Senegalimassilia anaerobia	0	0	0	0	0	0	0	0	0.0265142	0	0	0	0	0	0	0	0	0	0	0	0	0	0	0	0	0	0	0	0	0	0	0	0	0	0	0	0	0	0	0	0	0	0	0	0
0.00238095	1	0.00659488	1.57021e-05	Stenotrophomonas maltophilia	0	0	0	0	0	0	0	0	0	0	0	0	0	0	0	0	0	0	0	0	0	0	0	0	0	0	0	0	0	0	0	0	0	0	0	0	0	0	0	0	0	0	0	0	0
0.00238095	1	0.0131168	3.12305e-05	Streptococcus lutetiensis	0	0	0	0	0	0	0	0	0	0	0	0	0	0	0	0	0	0	0	0	0	0	0	0	0	0	0	0	0	0	0	0	0	0	0	0	0	0	0	0	0	0	0	0	0
0.00238095	1	0.00996646	2.37297e-05	Streptomyces albidoflavus	0	0	0	0	0	0	0	0	0	0	0	0	0	0	0	0	0	0	0	0	0	0	0	0	0	0	0	0	0	0	0	0	0	0	0	0	0	0	0	0	0	0	0	0	0
0.00238095	1	0.00415141	9.88431e-06	Streptomyces cyaneofuscatus	0	0	0	0	0	0	0	0	0	0	0	0	0	0	0	0	0	0	0	0	0	0.00415141	0	0	0	0	0	0	0	0	0	0	0	0	0	0	0	0	0	0	0	0	0	0	0
0.00238095	1	0.0193531	4.60789e-05	Sutterella megalosphaeroides	0	0	0	0	0	0	0	0	0	0	0	0	0	0	0	0	0	0	0	0	0	0	0	0	0	0	0	0	0	0	0	0	0	0	0	0	0	0	0	0	0	0	0	0	0
0.00238095	1	0.0336021	8.00049e-05	Treponema unknown_species	0	0	0	0	0	0	0	0	0	0	0	0	0	0	0	0	0	0	0	0	0	0	0	0	0	0	0	0	0	0	0	0	0	0	0	0	0	0	0	0	0	0	0	0	0
0.00238095	1	0.0144183	3.43292e-05	Veillonella atypica	0	0	0	0	0	0	0	0	0	0	0	0	0	0	0	0	0	0	0	0	0	0	0	0	0	0	0	0	0	0	0	0	0	0	0	0	0	0	0	0	0	0	0	0	0
[truncated: 375 more columns]

## Sheet: Sheet_2
Table_S2: Functional profiling
EC Name	Prevalence %	Prevalence	MAX	AVG	Reactions	ERR1655206	ERR1655208	ERR1655209	ERR1655210	ERR1655211	ERR1655212	ERR1655213	ERR1655214	ERR1655215	ERR1655216	ERR1655217	ERR1655218	ERR1655219	ERR1655220	ERR1655221	ERR1655222	ERR1655223	ERR1655224	ERR1655225	ERR1655226	ERR1655227	ERR1655228	ERR1655229	ERR1655230	ERR1655231	ERR1655232	ERR1655233	ERR1655234	ERR1655235	ERR1655236	ERR1655237	ERR1655238	ERR1655239	ERR1655240	ERR1655241	ERR1655242	ERR1655243	ERR1655244	ERR1655245	ERR1655246	ERR1655248	ERR1655249	ERR1655250	ERR1655251
Translocases // Linked to the hydrolysis of a nucleoside triphosphate.	1	418	0.0102808	0.000618364	#7.6.2.-#	0.00111525	0.00325679	0.0102808	0.0038442	0.00761956	0.00659299	0.000958948	0.000279097	0.000337184	0.000439112	0.000254467	0.000255644	0.000606167	0.000278242	0.000385817	0.000448296	0.000321018	0.000276773	0.000252703	0.000318382	0.000218364	0.000236373	0.000244253	0.000443018	0.000520353	0.000977535	0.00047195	0.000570739	0.000652674	0.00156479	0.0034303	0.00025577	0.000227757	0.000361682	0.000336406	0.000279963	0.000258734	0.000251217	0.000354726	0.00144969	0.000480935	0.000427368	0.000915987	0.0010837
Ribonucleoside-triphosphate reductase (thioredoxin).	1	418	0.00948143	0.000696951	#1.17.4.2#	0.000568477	0.000321668	0.000319171	0.000555727	0.000511789	0.000374156	0.00061269	0.00041892	0.000676065	0.000384133	0.000586463	0.000526014	0.000531183	0.000634157	0.000378751	0.00948143	0.000739783	0.000380201	0.000520606	0.000639793	0.000483417	0.000580213	0.000499125	0.000475175	0.000532411	0.000400441	0.000506965	0.000753629	0.000440602	0.000342885	0.000431154	0.000463938	0.000425287	0.000428556	0.000572743	0.000456544	0.00049966	0.000517415	0.000312374	0.000444024	0.000537454	0.00055133	0.000515659	0.00038839
Hydrolases // Glycosidases, i.e. enzymes hydrolyzing O- and S-glycosyl compounds.	1	418	0.00614945	0.00224046	#3.2.1.-#	0.0010907	0.00331651	0.00150969	0.00153861	0.000828375	0.00159939	0.00264531	0.00332114	0.000664401	0.000213088	0.0022206	0.00424457	0.00327807	0.00195921	0.00138286	0.001378	0.00187852	0.00262763	0.00167709	0.00300481	0.00239787	0.0011816	0.00614945	0.00357755	0.000456816	0.0027401	0.0032939	0.0005363	0.004011	0.00234814	0.0010787	0.00146665	0.00238988	0.0019325	0.00133503	0.00150082	0.00341697	0.00126216	0.00222601	0.00115657	0.00384181	0.00572822	0.00337655	0.00500282
RNA-directed DNA polymerase.	1	418	0.00545885	0.00132702	#2.7.7.49#	0.00100163	0.000782827	0.000820099	0.000360758	0.000671013	0.000472918	0.00144772	0.00076889	0.00111759	0.000822886	0.000744645	0.00177551	0.00109671	0.00140293	0.000614999	0.000420123	0.00119533	0.000795493	0.00119638	0.00221655	0.000825734	0.00161656	0.0019473	0.00112362	0.00190518	0.00100006	0.000592502	0.00205794	0.000979538	0.00107944	0.000450088	0.00160282	0.000697547	0.000506261	0.000639259	0.000457733	0.000955307	0.00212249	0.00102021	0.0010712	0.00106209	0.00080049	0.000820899	0.000974518
DNA-directed DNA polymerase.	1	418	0.00481702	0.00333647	#2.7.7.7#	0.00310309	0.00210809	0.00143899	0.0024367	0.00200373	0.00168338	0.00284299	0.00233826	0.0032147	0.00171872	0.00278455	0.00269549	0.00315747	0.00313247	0.00189163	0.00177514	0.00277933	0.00301971	0.00259121	0.00317612	0.00241729	0.00201105	0.00284369	0.00263813	0.00284015	0.00239764	0.00303604	0.00323619	0.00192025	0.00176585	0.00190638	0.00240897	0.00224126	0.00196947	0.00215529	0.002181	0.00292189	0.00276076	0.00189286	0.0024225	0.00271563	0.0028903	0.0028585	0.00227408
Transferases. // Transferring groups other than amino-acyl groups.	1	418	0.0044874	0.00303588	#2.3.1.-#	0.00249748	0.00213267	0.00117755	0.00183974	0.00131514	0.00153039	0.00283275	0.00219926	0.00203477	0.00113982	0.00219434	0.00303176	0.00262	0.00249434	0.00145941	0.00128582	0.00225176	0.00254795	0.00201951	0.00289643	0.00234209	0.00151365	0.00295704	0.00276676	0.00213382	0.00232735	0.00254433	0.00203587	0.00216946	0.00181305	0.00136271	0.0018728	0.00178532	0.0016928	0.00181447	0.00184543	0.00302518	0.00212836	0.00195652	0.00179491	0.00279547	0.0031308	0.0026851	0.00262039
DNA helicase.	1	418	0.0040243	0.00231401	#3.6.4.12#	0.00276245	0.00179979	0.00133023	0.00187103	0.00139186	0.00129446	0.00201883	0.00177265	0.0017489	0.00196199	0.00214328	0.00260907	0.00243804	0.00318523	0.00130655	0.00145264	0.00184174	0.00246537	0.00241408	0.00274214	0.00197333	0.00175886	0.00249584	0.00231437	0.00299226	0.00186017	0.00228997	0.00223648	0.00161343	0.00134372	0.00140003	0.00206581	0.0021575	0.00142695	0.00150632	0.00168786	0.0020915	0.00278303	0.00154299	0.002715	0.00213973	0.00204485	0.00225441	0.00232326
DNA-directed RNA polymerase.	1	418	0.00371973	0.00253929	#2.7.7.6#	0.00218423	0.00135739	0.00109326	0.00180337	0.00107093	0.00139153	0.00223929	0.00176194	0.0022252	0.00128068	0.00226124	0.00230225	0.00239321	0.00258101	0.00128558	0.00116596	0.00220391	0.00230917	0.00207968	0.00282791	0.00189276	0.00177494	0.00227218	0.00237931	0.00254565	0.00193171	0.00201561	0.00269889	0.00146382	0.00129672	0.00144169	0.00201348	0.00186971	0.00159296	0.00189718	0.00155263	0.00221438	0.00235853	0.00142322	0.00212731	0.00222293	0.00218531	0.00238519	0.00178151
H(+)-transporting two-sector ATPase.	1	418	0.00361686	0.00205817	#7.1.2.2#	0.00153156	0.00117866	0.000907317	0.0012838	0.000821965	0.000980866	0.00173066	0.00141499	0.00201123	0.000769344	0.00187631	0.00171806	0.00184813	0.00181098	0.00105499	0.000965294	0.00176277	0.00165774	0.00139947	0.00183361	0.00148723	0.00108619	0.00169308	0.00163564	0.00125404	0.00144305	0.00171073	0.00186501	0.00119836	0.00105753	0.0011382	0.00147044	0.00124878	0.00145191	0.00128941	0.00127291	0.00178366	0.00158281	0.00109061	0.00132711	0.00169871	0.00194316	0.00197767	0.00135374
Diguanylate cyclase.	1	418	0.00354103	0.0013178	#2.7.7.65#	0.000561782	0.000424939	0.000226725	0.000614514	0.000455544	0.000405388	0.00112863	0.000676041	0.00135743	0.00023357	0.000818005	0.000497046	0.000716022	0.000671214	0.000661636	0.000359328	0.00129874	0.000710799	0.000443338	0.000620215	0.000702814	0.000326152	0.000482654	0.000440208	0.000468874	0.000654053	0.000621014	0.000926823	0.000394178	0.000509375	0.000498235	0.000458017	0.000267011	0.000551942	0.000548609	0.000556599	0.000820724	0.000550613	0.000385208	0.000296636	0.000719406	0.00111978	0.000879763	0.0003936
Beta-galactosidase.	1	418	0.00292925	0.00167356	#3.2.1.23#	0.00130555	0.00166289	0.000592329	0.000848605	0.000583543	0.000910804	0.00177684	0.00165013	0.000994799	0.0006195	0.00137467	0.00236767	0.00154085	0.00160581	0.00090283	0.000926988	0.00131391	0.00129917	0.00128653	0.00145113	0.0015302	0.00080935	0.00243386	0.00170495	0.00097717	0.00151709	0.00219168	0.000898738	0.00217051	0.00131	0.000692444	0.00116186	0.00111297	0.00109753	0.000908855	0.00101647	0.00235481	0.00183018	0.00126676	0.00136887	0.00214876	0.00291258	0.0023511	0.002536
N-acetylmuramoyl-L-alanine amidase.	1	418	0.00282347	0.000951261	#3.5.1.28#	0.00113026	0.000924905	0.000598185	0.000738221	0.000881105	0.000580543	0.000871809	0.000851026	0.000635773	0.00111898	0.000750064	0.00107907	0.000794939	0.00123879	0.000670822	0.00282347	0.00086891	0.000862246	0.000866621	0.00100805	0.00084722	0.000709387	0.00104485	0.000991561	0.00091085	0.000755624	0.00135207	0.000869649	0.000870654	0.000708531	0.000538267	0.000935454	0.000809431	0.000597859	0.000615419	0.0008002	0.00095149	0.00105123	0.000674653	0.000930426	0.000919638	0.00112906	0.00103718	0.00106224
Hydrolases // Site-specific endodeoxyribonucleases specific for altered bases.	1	418	0.0026398	0.00153535	#3.1.25.-#	0.00147699	0.00106224	0.000884938	0.00125292	0.000811212	0.00100556	0.00135619	0.00117765	0.00135934	0.000883255	0.00146053	0.0015358	0.00157808	0.00152897	0.000887756	0.000861499	0.00131751	0.0015427	0.00132622	0.00167162	0.00120854	0.00113979	0.00139486	0.00156789	0.00137787	0.00111393	0.00143861	0.00154939	0.00103314	0.000870173	0.00102893	0.00124048	0.00117993	0.00105137	0.00102835	0.00112651	0.00143436	0.00134313	0.00104044	0.00127068	0.0014157	0.00138936	0.00141114	0.00124977
Isomerases // Enzymes altering nucleic acid conformation.	1	418	0.00263151	0.00133302	#5.6.2.-#	0.00101401	0.000919515	0.000630395	0.000817097	0.000687349	0.000798959	0.00112529	0.000891407	0.00153069	0.000397429	0.00119418	0.00113411	0.00108439	0.000668911	0.000750199	0.000691473	0.00138825	0.000892588	0.000720108	0.000909229	0.000814992	0.00081471	0.00111918	0.000908203	0.0021315	0.000902452	0.000926393	0.00112275	0.000773586	0.00111042	0.000705968	0.000740548	0.00078718	0.000821556	0.000646911	0.000905484	0.00130258	0.000614177	0.000905832	0.000396066	0.00102553	0.0012689	0.00114319	0.000861793
DNA topoisomerase (ATP-hydrolyzing).	1	418	0.00260381	0.00156914	#5.6.2.2#	0.0013301	0.000806327	0.000656121	0.0011233	0.000714024	0.000827659	0.00130646	0.000991123	0.00151118	0.000679869	0.00126817	0.00115149	0.00136755	0.00171635	0.000861375	0.000765118	0.00128536	0.00138545	0.00121855	0.00154413	0.00107757	0.000943348	0.00110987	0.001315	0.00114413	0.0010253	0.00115299	0.00174097	0.000798486	0.000717803	0.000914242	0.00111023	0.00103593	0.000952477	0.00114078	0.001016	0.00119165	0.00134961	0.000844598	0.00116339	0.00127241	0.00129015	0.00124014	0.000915968
Hydrolases // Endodeoxyribonucleases producing 5'-phosphomonoesters.	1	418	0.00227331	0.00119476	#3.1.21.-#	0.00130819	0.000620484	0.000526236	0.000639256	0.000459887	0.000495709	0.00132589	0.000597751	0.000867136	0.00041324	0.000884279	0.000797833	0.000731228	0.00101143	0.00035873	0.000285683	0.00118144	0.00118071	0.00102665	0.00126047	0.000971173	0.000650428	0.000940167	0.000948477	0.00131201	0.000994011	0.000637521	0.00132336	0.000661747	0.00084383	0.000550168	0.00103374	0.000919216	0.000557594	0.00073815	0.000621005	0.000950727	0.000996772	0.000405979	0.000753684	0.00127052	0.000768314	0.000789736	0.00123185
Carbamoyl-phosphate synthase (glutamine-hydrolyzing).	1	418	0.00193839	0.00132768	#6.3.5.5#	0.00127715	0.000991524	0.000736437	0.00099811	0.000670599	0.000747256	0.00114409	0.00107628	0.00110168	0.000909127	0.00124108	0.00137961	0.00126398	0.00157021	0.000786944	0.00086916	0.00111971	0.00122793	0.00126457	0.00146628	0.00107261	0.000903417	0.00150865	0.00123102	0.0014159	0.00101341	0.00133182	0.00141999	0.000962235	0.00080147	0.000786573	0.00115523	0.000997095	0.000893845	0.000850285	0.000975594	0.00131911	0.00152147	0.000823288	0.00140422	0.00136023	0.00123178	0.00141859	0.00115871
Cd(2+)-exporting ATPase.	1	418	0.00193156	0.00109003	#7.2.2.21#	0.000862251	0.000723107	0.000485032	0.000791933	0.000481806	0.000406232	0.000900229	0.000632363	0.00115639	0.000517448	0.000868023	0.000850699	0.000766885	0.00074805	0.0005938	0.000461888	0.000812835	0.000890477	0.000620463	0.000824622	0.00076603	0.000553145	0.000556125	0.000719007	0.000680355	0.000676578	0.000789085	0.00083588	0.000496943	0.000583347	0.000617248	0.000616926	0.00051723	0.000677919	0.000602469	0.000714168	0.000659683	0.00070851	0.000578621	0.000575702	0.000780968	0.00103047	0.000811843	0.000536329
Beta-glucosidase.	1	418	0.0019279	0.000757349	#3.2.1.21#	0.000466427	0.000875533	0.000419984	0.00041024	0.000280192	0.000639631	0.000699412	0.0011293	0.000323824	0.000399225	0.000620225	0.0012437	0.000745124	0.000699268	0.000600866	0.000248367	0.000451432	0.000780454	0.000603574	0.00107122	0.000769129	0.000388059	0.00117618	0.000605677	0.000520817	0.000578554	0.00107971	0.000319975	0.00112873	0.000820437	0.000424663	0.000553694	0.00044376	0.000290099	0.000382614	0.000646197	0.000872115	0.00104394	0.000593458	0.00111358	0.000728861	0.0019279	0.000788937	0.00141979
Glutamate synthase (NADPH).	1	418	0.00191815	0.0012004	#1.4.1.13#	0.00102922	0.000778946	0.000610525	0.000706924	0.00061911	0.000719189	0.000963754	0.000850476	0.0010317	0.000758205	0.00112833	0.00103585	0.000987381	0.00146323	0.000727823	0.000741887	0.00101193	0.00134719	0.00103995	0.00120197	0.000779872	0.000694915	0.00114281	0.000994683	0.00106529	0.000836129	0.00101768	0.00115184	0.000704584	0.000653526	0.000628068	0.000993239	0.000887099	0.000801305	0.00075316	0.000827769	0.00108811	0.00127572	0.000620972	0.00109828	0.000983301	0.00100613	0.00116023	0.000905966
Peptidylprolyl isomerase.	1	418	0.00190222	0.00125622	#5.2.1.8#	0.00139827	0.000914772	0.000584172	0.000908661	0.000631517	0.000740503	0.0011117	0.000930689	0.00080182	0.000808512	0.00106309	0.0013644	0.00122623	0.00175529	0.000611465	0.000732002	0.000970772	0.00143321	0.00123227	0.00161615	0.0010724	0.000867237	0.00143062	0.00134685	0.00156663	0.00109621	0.00113348	0.00118829	0.00103398	0.000767118	0.000637264	0.00114481	0.00116587	0.000735374	0.000782592	0.000767879	0.00125653	0.00152633	0.00082086	0.00140318	0.00120244	0.00135966	0.00112694	0.00124185
Hydrolases // Metalloendopeptidases.	1	418	0.00185072	0.000676119	#3.4.24.-#	0.000493816	0.000388287	0.000322518	0.000359277	0.000264269	0.000267164	0.000556896	0.000450236	0.00049899	0.000379821	0.000594382	0.00060109	0.000623471	0.000477764	0.000347895	0.000482647	0.000473039	0.000616606	0.000497806	0.000862147	0.000469576	0.00080935	0.000585383	0.000566651	0.00117288	0.000398147	0.000510967	0.000891716	0.000381518	0.000300946	0.000304026	0.000487147	0.000766818	0.000310114	0.000421464	0.000373601	0.000542909	0.000432191	0.000310486	0.000376222	0.000503416	0.000582475	0.000577985	0.00047632
Alcohol dehydrogenase.	1	418	0.00170453	0.000694768	#1.1.1.1#	0.000360117	0.000383329	0.000229444	0.000457608	0.00026613	0.000294808	0.000550418	0.000486497	0.000665038	0.00011427	0.000517479	0.000473147	0.000576016	0.000212921	0.0004374	0.000340547	0.000548664	0.000359357	0.000323426	0.000433521	0.000399336	0.000233157	0.000560026	0.000560719	0.000235133	0.000468432	0.000581247	0.000408912	0.000394178	0.000326236	0.000334861	0.000294846	0.000188503	0.000360269	0.000394681	0.000432303	0.000550542	0.000291299	0.000365516	0.000157724	0.000616034	0.000661678	0.000638448	0.000431522
Alpha-galactosidase.	1	418	0.00170281	0.000902824	#3.2.1.22#	0.000851092	0.00109372	0.000313733	0.000552978	0.000376966	0.000525253	0.000981308	0.000783449	0.000710632	0.00049445	0.000639607	0.000982746	0.000715235	0.00115651	0.000459777	0.000418887	0.000764219	0.000987308	0.000761065	0.000808773	0.000696203	0.000529829	0.00138078	0.000846074	0.000994793	0.00084176	0.00105145	0.000581103	0.000937968	0.000672071	0.00043981	0.000782466	0.000716229	0.000717243	0.000515351	0.000512632	0.00103087	0.00106115	0.000839473	0.00097735	0.00105957	0.00135347	0.00127503	0.00098702
Alanine--tRNA ligase.	1	418	0.00159374	0.000626109	#6.1.1.7#	0.000587954	0.000394324	0.000346989	0.000509628	0.000323203	0.000379853	0.000555643	0.000452159	0.000524014	0.000353949	0.000574583	0.000546051	0.00062216	0.000658862	0.000363676	0.000345983	0.000527057	0.000652489	0.000537917	0.000679416	0.000464618	0.000443267	0.00062331	0.00060474	0.000617282	0.000464261	0.00058825	0.00065767	0.000366324	0.000361431	0.000384631	0.000486436	0.000480914	0.000409012	0.000418226	0.000447276	0.000543164	0.0005828	0.000398965	0.000527951	0.000560145	0.000576493	0.000538565	0.000454858
Type I site-specific deoxyribonuclease.	1	418	0.00157607	0.00067158	#3.1.21.3#	0.000597083	0.000351421	0.000405344	0.000496517	0.000211126	0.000310847	0.000461607	0.0003909	0.000457849	0.000356105	0.000447871	0.000569466	0.000693736	0.00135017	0.000203979	0.000181641	0.000620944	0.000735864	0.000594074	0.000659604	0.000613155	0.000332584	0.000545288	0.000468306	0.00069937	0.000640497	0.000264612	0.000736577	0.000191181	0.000436878	0.000455498	0.000641793	0.000685791	0.000446452	0.000424996	0.000325594	0.00054062	0.000559925	0.000351758	0.000727431	0.00098288	0.000554424	0.000586775	0.000359428
DNA topoisomerase.	1	418	0.00150995	0.000720381	#5.6.2.1#	0.000816196	0.000735181	0.000517242	0.000614091	0.000379034	0.000580754	0.000671619	0.000624671	0.00053186	0.000405694	0.000610013	0.000995541	0.000831645	0.000712668	0.000527377	0.000491791	0.000644866	0.000742724	0.000702586	0.000804111	0.000689386	0.000467386	0.00150995	0.00078457	0.000750385	0.000653845	0.000877122	0.000639281	0.000619544	0.000499681	0.000464154	0.000532143	0.000627225	0.000501787	0.00048798	0.000642394	0.000969299	0.00065102	0.000688411	0.000584177	0.000818997	0.000648478	0.000634719	0.000641761
Translocases // Linked to the hydrolysis of a nucleoside triphosphate.	1	418	0.00139253	0.000557958	#7.4.2.-#	0.000357682	0.000145311	8.93094e-05	0.000234091	0.000168322	0.000167558	0.00036005	0.000281569	0.00056876	9.59434e-05	0.000357005	0.000360171	0.00059568	0.000195125	0.000345068	0.00023601	0.000294781	0.00019076	0.000150102	0.000222587	0.000268152	0.000140698	0.000110965	0.00020106	0.000118726	0.000234425	0.000262862	0.000280856	8.39845e-05	0.000181874	0.000307272	0.000182354	0.000110205	0.000194263	0.000287549	0.000270694	0.000191061	0.000140285	0.000189906	0.000113073	0.000276291	0.000375185	0.000298049	9.02216e-05
Isoleucine--tRNA ligase.	1	418	0.00138515	0.000832355	#6.1.1.5#	0.000713944	0.000464608	0.000443619	0.00062403	0.000370556	0.00046933	0.000702128	0.000606541	0.00076386	0.000432285	0.000785702	0.000725171	0.000799396	0.000838913	0.000448235	0.000379346	0.000754702	0.000750375	0.000677252	0.000858418	0.000592289	0.000582089	0.000687462	0.000728997	0.000654384	0.00060233	0.000693544	0.000872993	0.000460227	0.000441514	0.000475514	0.000695315	0.00061505	0.000598095	0.000576275	0.000516197	0.000734225	0.000748389	0.000500393	0.000938694	0.000717515	0.000709324	0.000725279	0.00058071
Phosphoribosylformylglycinamidine synthase.	1	418	0.00131882	0.00085533	#6.3.5.3#	0.000823703	0.000594612	0.000477921	0.000676473	0.000445825	0.000506682	0.000736608	0.000641154	0.000795034	0.000600455	0.000820298	0.000796867	0.00088277	0.00096788	0.000505472	0.000547642	0.00068628	0.000964354	0.000755576	0.000992204	0.000665628	0.00064614	0.0008201	0.000773642	0.000875604	0.000609212	0.0008251	0.000940197	0.00053767	0.000489143	0.000516628	0.00075902	0.000697547	0.000594563	0.000540074	0.000635978	0.000752797	0.000861953	0.000600202	0.000796061	0.00078475	0.000767901	0.000809446	0.00061259
Pyruvate, phosphate dikinase.	1	418	0.00131212	0.000662893	#2.7.9.1#	0.000512887	0.000351421	0.000341133	0.000527391	0.000273575	0.000351153	0.000553762	0.000434303	0.000512986	0.000276332	0.000592507	0.000512496	0.000610886	0.000688382	0.000299373	0.000184113	0.000553808	0.000570697	0.000533906	0.000595042	0.000459866	0.000445947	0.000510612	0.000572271	0.000450787	0.000431308	0.000425681	0.000559036	0.000347544	0.000324971	0.00040086	0.000522433	0.000479025	0.000402183	0.000455899	0.000396654	0.000522302	0.000576322	0.000419736	0.000525884	0.000567919	0.000525547	0.000505271	0.000400476
Non-specific protein-tyrosine kinase.	1	418	0.00131034	0.00053089	#2.7.10.2#	0.00066586	0.000583833	0.000198698	0.000277864	0.000234079	0.000429024	0.000795118	0.00058951	0.000129148	0.000448455	0.000406397	0.00104937	0.000576016	0.000807718	0.000337531	0.00029631	0.000449631	0.000454869	0.000619196	0.000652379	0.000416482	0.000273625	0.00112829	0.00110833	0.000741573	0.000583559	0.000981667	0.000245414	0.000818954	0.000600417	0.000267781	0.000570272	0.000430745	0.000370159	0.000306974	0.00036457	0.000690467	0.000788066	0.000466673	0.000718542	0.000672762	0.000521422	0.00074126	0.000903049
Phenylalanine--tRNA ligase.	1	418	0.00130397	0.000771474	#6.1.1.20#	0.000685743	0.000455553	0.000403461	0.000615995	0.000362905	0.000454769	0.000683321	0.000568632	0.00066737	0.000375868	0.0006667	0.000666027	0.000771867	0.000829701	0.000449177	0.000368966	0.000679335	0.000763304	0.000634819	0.000819494	0.000577622	0.000510534	0.000661021	0.000710265	0.000678964	0.000537467	0.000655528	0.000797764	0.000467612	0.000407795	0.000459285	0.000609821	0.000580624	0.000487188	0.000531539	0.00053616	0.000690467	0.00067774	0.000491491	0.000639577	0.000660156	0.000639196	0.000654961	0.000522368
1-deoxy-D-xylulose-5-phosphate synthase.	1	418	0.00130397	0.000640665	#2.2.1.7#	0.000656122	0.000443695	0.000362885	0.000500535	0.00033685	0.000339758	0.000588241	0.000484848	0.000509381	0.000493732	0.000637523	0.000596745	0.000545865	0.0008006	0.00036344	0.000334862	0.000538889	0.000783356	0.000599563	0.000648883	0.000478872	0.00047355	0.000676192	0.000601618	0.000698906	0.000510354	0.000554986	0.000615876	0.000447988	0.000404001	0.000383008	0.000576903	0.000586921	0.000394413	0.000412634	0.00045797	0.000563516	0.000699806	0.000395728	0.000638337	0.000662047	0.000603307	0.000626462	0.000517784
Hydrolases // Dipeptidases.	1	418	0.00119387	0.000714686	#3.4.13.-#	0.000693858	0.000598062	0.000422703	0.000559111	0.00040178	0.000392726	0.000733264	0.000719169	0.000472694	0.000444861	0.000690459	0.000803626	0.00078183	0.000786991	0.000424446	0.00065811	0.000583132	0.00095037	0.000646852	0.00080854	0.000602206	0.000577533	0.00104268	0.000884475	0.000655775	0.000675118	0.000860866	0.000519583	0.000699519	0.000530028	0.000441433	0.000556299	0.00071308	0.000573135	0.000462668	0.000520713	0.000914855	0.000662761	0.000497425	0.000785932	0.000937497	0.00070623	0.000977781	0.000889922
Acetolactate synthase.	1	418	0.00115908	0.000546385	#2.2.1.6#	0.0004082	0.000315632	0.000183011	0.000342149	0.000252896	0.000312113	0.000474354	0.000396669	0.000535253	0.000264473	0.000468086	0.000438868	0.000499196	0.000507702	0.000333527	0.000221924	0.000477669	0.00047756	0.000384227	0.000550758	0.000391692	0.000246825	0.000372773	0.000356225	0.000354786	0.000393767	0.000378411	0.000587456	0.000304497	0.000269967	0.000269404	0.000366366	0.000324948	0.000274323	0.000309623	0.000330822	0.000499405	0.000457697	0.000275958	0.000365059	0.000415171	0.000523897	0.000496215	0.000378389
Transferases. // Methyltransferases.	1	418	0.00113564	0.000579291	#2.1.1.-#	0.000423619	0.000314985	0.000217731	0.0003929	0.000277297	0.000250914	0.000472474	0.000328268	0.000702997	0.000177513	0.000476631	0.000330479	0.00053328	0.000437776	0.000286418	0.000272833	0.000445773	0.000418194	0.000338204	0.000515797	0.000365868	0.000283808	0.00032791	0.000348108	0.000328815	0.00035998	0.000444939	0.000560039	0.000233384	0.000255214	0.000304567	0.000351447	0.000278557	0.00035556	0.000332874	0.000372175	0.000409853	0.000395753	0.000338541	0.000321649	0.000414961	0.000493165	0.000462388	0.00026879
Phosphoenolpyruvate carboxykinase (ATP).	1	418	0.00112247	0.00037711	#4.1.1.49#	0.000354842	0.000192958	0.000145154	0.000222883	0.000141647	0.000205121	0.000307808	0.000251901	0.000239846	0.000197996	0.000356588	0.000340376	0.000329302	0.000502887	0.000128606	0.000119611	0.000318703	0.000295506	0.000332504	0.000429792	0.000302445	0.000259153	0.000369305	0.000326878	0.000407193	0.00030763	0.000238351	0.000349063	0.000255541	0.000196627	0.000195291	0.000334869	0.000303117	0.000254779	0.00026989	0.000178482	0.000370674	0.000425308	0.000212836	0.000388005	0.000327557	0.000324651	0.000375291	0.000316922
Site-specific DNA-methyltransferase (adenine-specific).	1	418	0.00110938	0.000505354	#2.1.1.72#	0.000550623	0.000186059	0.000210201	0.000358008	0.000253103	0.000262521	0.000361512	0.000277723	0.000398683	0.000288908	0.000361798	0.000380449	0.000399305	0.000729835	0.000162052	0.000191774	0.000363461	0.00048653	0.00049295	0.000475941	0.000331368	0.00035054	0.000342864	0.000185449	0.000652529	0.000283854	0.000129055	0.000611864	0.000141381	0.00025964	0.000273191	0.000383655	0.000398418	0.000385229	0.000243695	0.00021532	0.00021116	0.000407494	0.000222007	0.000821487	0.000358443	0.000340946	0.000311366	0.000213365
23S rRNA (uracil(1939)-C(5))-methyltransferase.	1	418	0.0010983	0.000524366	#2.1.1.190#	0.000410431	0.000276609	0.000216685	0.000371965	0.000237181	0.000232344	0.000455547	0.000297502	0.0006468	0.000212729	0.000429531	0.000327341	0.000411627	0.000424586	0.000300551	0.000231315	0.000437799	0.000423999	0.000350871	0.000401823	0.000370826	0.000271213	0.000284347	0.000290038	0.000349221	0.000340583	0.0003529	0.00053931	0.000216925	0.000233086	0.000288338	0.000332737	0.000275198	0.000296928	0.000328753	0.000320365	0.000412397	0.000390288	0.000277846	0.000304492	0.000366637	0.000435412	0.000388342	0.000222324
Valine--tRNA ligase.	1	418	0.00109214	0.000669732	#6.1.1.9#	0.000579027	0.00044003	0.00031708	0.000525277	0.000319894	0.000340391	0.000588659	0.000481827	0.00065295	0.000316218	0.000617099	0.000582502	0.000625831	0.000689638	0.000390763	0.000357104	0.00062043	0.000636658	0.000552273	0.000667529	0.0004578	0.000437907	0.000621793	0.00056509	0.000501339	0.000465721	0.000614011	0.000689433	0.000480062	0.000398311	0.000398155	0.000547774	0.000473358	0.000430675	0.000454133	0.000444186	0.00053375	0.000599804	0.000429987	0.000519062	0.000583257	0.000534623	0.000596098	0.000572792
Aspartate--tRNA ligase.	1	418	0.00103886	0.000463623	#6.1.1.12#	0.000406171	0.000258068	0.000244712	0.000391208	0.000210092	0.000248382	0.000434024	0.000328818	0.00046612	0.00020087	0.000404105	0.000348825	0.00047324	0.000440079	0.000292307	0.000253803	0.000463522	0.000449328	0.000372615	0.000454498	0.000320419	0.000319988	0.000355001	0.000367465	0.000444294	0.000311385	0.00037641	0.00047712	0.000235494	0.000222338	0.00031214	0.000350736	0.000310044	0.000299283	0.000353182	0.00034936	0.000356173	0.000402434	0.000253299	0.00032785	0.000379663	0.000325064	0.000346259	0.000255038
Leucine--tRNA ligase.	1	418	0.00103331	0.000701551	#6.1.1.4#	0.000689192	0.000497379	0.000387356	0.000554247	0.000350912	0.000430079	0.000626064	0.000529625	0.000579787	0.000384493	0.000660448	0.000741586	0.000671189	0.000801646	0.000380635	0.000324483	0.000615542	0.000680192	0.00065023	0.000765654	0.000557169	0.000504638	0.000755948	0.000704957	0.000645572	0.0005602	0.00061151	0.00074293	0.000457905	0.000412431	0.000437646	0.000596085	0.00058965	0.000482243	0.000486802	0.000502413	0.000697081	0.000737255	0.000436731	0.000686502	0.000683898	0.000625583	0.000639513	0.000547789
Proline--tRNA ligase.	1	418	0.0010142	0.000368648	#6.1.1.15#	0.000325018	0.000198995	0.00017841	0.000270251	0.000155501	0.000199212	0.000328078	0.000255472	0.000364541	0.000181107	0.000314906	0.000278336	0.000324845	0.000385854	0.000196677	0.000177934	0.000321018	0.000332709	0.000293237	0.000382944	0.000267532	0.000239053	0.000289549	0.000330937	0.000252756	0.000244436	0.000293124	0.000393866	0.000206163	0.00019747	0.000243437	0.000290109	0.000261134	0.000242063	0.000236043	0.000232669	0.000291553	0.00033057	0.000206631	0.000306972	0.00029436	0.000287731	0.000312965	0.000242536
Protein arginine kinase.	1	418	0.0010142	0.000456336	#2.7.14.1#	0.000333539	0.000202013	0.000169416	0.000306623	0.000174939	0.000189083	0.000344586	0.000243111	0.000378325	0.000163499	0.000338664	0.0002962	0.00032668	0.00040365	0.000211516	0.000172744	0.000363975	0.000355399	0.00030527	0.000378049	0.000270011	0.000250041	0.000278279	0.000297843	0.000272235	0.000256741	0.000290873	0.000387514	0.000192658	0.000205267	0.000246142	0.000299108	0.000251268	0.000233822	0.000267241	0.000254296	0.000329206	0.00031802	0.000202585	0.000266663	0.000346887	0.00033022	0.000316161	0.000210656
1,4-alpha-glucan branching enzyme.	1	418	0.0010142	0.000411355	#2.4.1.18#	0.00021891	0.000116853	9.57932e-05	0.000283996	0.000144335	0.000123241	0.000334556	0.000153558	0.0005431	7.94138e-05	0.00031303	0.000108148	0.000248812	0.000185076	0.000206805	0.000118376	0.000344426	0.000215034	0.000137435	0.000213963	0.000186343	0.000121135	6.52352e-05	0.00015017	0.000142842	0.00020752	0.000138559	0.000408244	6.68921e-05	0.000138671	0.000214766	0.000164356	9.32021e-05	0.000211923	0.000219267	0.000183473	0.000199457	0.000162552	0.000147016	0.000100257	0.000205064	0.000331664	0.000220007	6.45928e-05
Cysteine synthase.	1	418	0.00101356	0.000524098	#2.5.1.47#	0.000387506	0.000339347	0.00025768	0.000340034	0.000251449	0.000283202	0.000401843	0.000366177	0.000418617	0.000297532	0.000433282	0.000481113	0.000374397	0.000482788	0.000305262	0.000307925	0.000383524	0.000526899	0.00037156	0.000487361	0.000371033	0.000271213	0.000471817	0.000354352	0.000325569	0.000342669	0.000435435	0.000449035	0.000310616	0.000298839	0.00029537	0.00036684	0.000303746	0.000265611	0.000285194	0.000377404	0.000476	0.000419236	0.000327481	0.000374981	0.000419794	0.000544111	0.000528977	0.000434647
4-alpha-glucanotransferase.	1	418	0.00100994	0.000645241	#2.4.1.25#	0.00056868	0.000397342	0.000320426	0.000459088	0.000329406	0.000339547	0.000532656	0.000403537	0.000593571	0.000394554	0.000572708	0.000516358	0.000535902	0.000737582	0.000335175	0.000285189	0.000555094	0.000761193	0.00053644	0.000612523	0.000426399	0.000367155	0.000594052	0.000430842	0.000544469	0.000480529	0.00044844	0.00066302	0.000393545	0.000363117	0.000375975	0.00050704	0.000490151	0.000362624	0.000357302	0.00042755	0.00051467	0.000635432	0.000309677	0.000575909	0.000593972	0.000597944	0.000638714	0.000486947
Formate C-acetyltransferase.	1	418	0.000997755	0.000517093	#2.3.1.54#	0.000352001	0.000257637	0.00018322	0.000342572	0.000181763	0.000191404	0.000413127	0.000354915	0.000448943	0.000215963	0.000405355	0.000416901	0.000485825	0.00057742	0.000238368	0.000193256	0.000423394	0.000439302	0.000397949	0.000475475	0.00036029	0.000312216	0.000402464	0.000323444	0.000409975	0.000347883	0.000327139	0.000429642	0.000293313	0.000255425	0.00022829	0.000374892	0.000367351	0.000249834	0.000311094	0.000321554	0.000425118	0.000476119	0.00024035	0.000414051	0.000481355	0.000538954	0.00051193	0.000377556
GMP synthase (glutamine-hydrolyzing).	1	418	0.000997755	0.000435911	#6.3.5.2#	0.000390752	0.000313691	0.000223378	0.000325232	0.000199133	0.000269485	0.000407067	0.000403262	0.000398683	0.000190809	0.000371802	0.000455766	0.000460918	0.000448034	0.00030479	0.000227608	0.000381467	0.000470436	0.000348549	0.000488993	0.00036029	0.000293724	0.000424137	0.000420227	0.000350149	0.000330572	0.000459195	0.00041025	0.000348599	0.000293781	0.000290502	0.000330132	0.000317811	0.000321652	0.000291669	0.000336289	0.000378052	0.000433608	0.00030617	0.000348729	0.000437233	0.00040138	0.000435753	0.000373805
Transferases. // Phosphotransferases with an alcohol group as acceptor.	1	418	0.000992995	0.000358309	#2.7.1.-#	0.000282615	0.000166008	0.000112944	0.000174246	0.000171217	0.000108258	0.000206041	0.000224156	0.000301557	0.000251178	0.000211952	0.000198673	0.000365221	0.000315508	0.000162288	0.000185101	0.000217871	0.00023403	0.00019338	0.000231444	0.000198118	0.000143646	0.000222146	0.000185137	0.000256467	0.000195841	0.000205837	0.000251433	0.000151721	0.000139303	0.000158505	0.000209826	0.000136235	0.00017048	0.000164818	0.000182047	0.000215485	0.000239881	0.000135147	0.000199067	0.000213469	0.000313926	0.000297516	0.000161274
Methionine--tRNA ligase.	1	418	0.000933586	0.00053059	#6.1.1.10#	0.000532567	0.00037643	0.000296583	0.000394592	0.000270059	0.000334271	0.000477698	0.000346124	0.000466544	0.0002828	0.000497472	0.000478458	0.000544292	0.000567161	0.000307146	0.00030323	0.000468409	0.000550908	0.000478383	0.000546796	0.0004233	0.000359384	0.000532068	0.00044895	0.000475831	0.00041212	0.000511967	0.000525267	0.000318635	0.000293781	0.00032837	0.000412547	0.000423608	0.000355089	0.000369664	0.000367184	0.000496861	0.000546767	0.00035068	0.000472965	0.000493541	0.000491102	0.000473842	0.000389015
Heterotrimeric G-protein GTPase.	1	418	0.00090799	0.000502984	#3.6.5.1#	0.000418547	0.000290838	0.000244085	0.00038994	0.000228289	0.000274761	0.000418978	0.000355464	0.000443641	0.000186856	0.000453706	0.000411348	0.000455936	0.000463527	0.000291836	0.000244413	0.000434198	0.000424527	0.000383805	0.000505774	0.000339218	0.000340356	0.000406582	0.000449574	0.000361743	0.000330989	0.000418928	0.000539644	0.000267358	0.00023709	0.000321337	0.000367787	0.000383094	0.000314588	0.000326399	0.000321078	0.000426644	0.000430774	0.000292683	0.000382423	0.000447948	0.000382816	0.0004243	0.000310671
Hydrolases // In phosphorus-containing anhydrides.	1	418	0.000907231	0.000523201	#3.6.1.-#	0.000412054	0.000249013	0.000187613	0.000355894	0.000210919	0.000234665	0.000373841	0.000271955	0.000456365	0.000221353	0.000388266	0.000385277	0.000540359	0.000375176	0.000274877	0.000332144	0.0003524	0.000392338	0.000304848	0.000501579	0.000275176	0.000259421	0.000379491	0.000360908	0.000381221	0.000305962	0.000374409	0.000687427	0.000201099	0.000204635	0.000242896	0.000302424	0.000277927	0.000254308	0.000281957	0.000300877	0.000360752	0.000339477	0.000227672	0.00028506	0.000381554	0.000363428	0.000392338	0.000261914
Polyribonucleotide nucleotidyltransferase.	1	418	0.000895433	0.000556821	#2.7.7.8#	0.000516945	0.000350343	0.000282778	0.000442594	0.000260961	0.000316756	0.000515312	0.000382385	0.000457213	0.000299329	0.000491012	0.000525049	0.000536951	0.000638344	0.000305733	0.000254298	0.000510594	0.000551172	0.000495695	0.000611591	0.000406566	0.000406551	0.000512346	0.000518884	0.000500411	0.000415249	0.00044844	0.000567061	0.000318635	0.000296099	0.000353254	0.000454939	0.000423608	0.000334132	0.000395858	0.000370749	0.000495589	0.000587861	0.000335573	0.000525264	0.000478414	0.000452532	0.000490888	0.000381306
Endopeptidase La.	1	418	0.000886862	0.000498426	#3.4.21.53#	0.000514713	0.000309164	0.000232999	0.000355048	0.00025331	0.000257034	0.000426919	0.000359584	0.000417981	0.000307594	0.00042182	0.000440799	0.000519647	0.000493466	0.000272521	0.000237987	0.000362689	0.000483628	0.000442494	0.000584321	0.000358638	0.00035054	0.000414384	0.000498278	0.000453106	0.000346632	0.000445689	0.000586788	0.000308928	0.000274603	0.000280764	0.000392891	0.000384564	0.0003306	0.000331991	0.000308482	0.000458445	0.000450815	0.000329639	0.000398961	0.000416222	0.000404473	0.000430426	0.000352552
Arginine--tRNA ligase.	1	418	0.000886862	0.00044276	#6.1.1.19#	0.00042585	0.000286742	0.000221078	0.000353991	0.00022436	0.000259356	0.000403097	0.000314533	0.000399319	0.000272379	0.000420569	0.00040121	0.000429718	0.000481113	0.000228004	0.000235763	0.00039973	0.000458563	0.000406183	0.000470347	0.000361943	0.000306052	0.000442776	0.000380577	0.000445686	0.000341	0.000391666	0.000451041	0.000283817	0.000273338	0.000249388	0.000356894	0.000353706	0.000284213	0.000296084	0.000291609	0.000405274	0.000443527	0.000261931	0.000413844	0.000422525	0.000396842	0.00041844	0.000348176
DNA ligase (NAD(+)).	1	418	0.000873036	0.00047869	#6.5.1.2#	0.000501526	0.000314123	0.000271275	0.000384865	0.000283707	0.000286156	0.000426501	0.000357662	0.00044152	0.000291064	0.000379096	0.000372724	0.000493953	0.000424167	0.000309501	0.000261217	0.000400501	0.000467006	0.000384227	0.000474775	0.000360497	0.000322132	0.00036302	0.000382762	0.000459135	0.00030909	0.00049396	0.000554021	0.000265037	0.000233507	0.000350549	0.000383418	0.000340692	0.000306582	0.0003367	0.000334863	0.000389755	0.00038462	0.000323974	0.00032661	0.000409709	0.000330426	0.00037316	0.000292751
N(6)-L-threonylcarbamoyladenine synthase.	1	418	0.000869313	0.000464115	#2.3.1.234#	0.000477585	0.000377508	0.000302021	0.000392689	0.000257445	0.000270329	0.000410411	0.000361233	0.000383839	0.00027705	0.000462251	0.000493908	0.000442565	0.000533244	0.000281943	0.000293839	0.000388669	0.000550908	0.000436583	0.000498083	0.000372272	0.000332048	0.000522315	0.000433652	0.000401627	0.000373745	0.000493209	0.00042797	0.000337837	0.000293781	0.000293207	0.000383418	0.000402406	0.000311292	0.000302559	0.000332724	0.000442672	0.000468021	0.000311296	0.000445678	0.000461815	0.000425306	0.000482098	0.000438189
Fructose-bisphosphatase.	1	418	0.000869313	0.000369022	#3.1.3.11#	0.00035403	0.000263889	0.000172344	0.000268771	0.000177627	0.000224747	0.000300703	0.000245309	0.000327853	0.000206979	0.000369717	0.000365482	0.000332186	0.000437985	0.000208925	0.000202894	0.000278833	0.000367008	0.000319626	0.000442378	0.000317527	0.000241465	0.000372122	0.000368089	0.000341801	0.00031201	0.000338894	0.00035876	0.000245834	0.000209482	0.000218012	0.000274005	0.00029493	0.000201092	0.000227802	0.000251919	0.000378052	0.000360328	0.000253568	0.000326403	0.000355501	0.00035559	0.000384613	0.000314005
Glutamine--fructose-6-phosphate transaminase (isomerizing).	1	418	0.000869313	0.000454586	#2.6.1.16#	0.000379593	0.000264967	0.000194933	0.000303874	0.00027771	0.000273706	0.000378648	0.000304644	0.000423071	0.000214525	0.000313447	0.000325651	0.000354734	0.000424586	0.000231773	0.000231809	0.000396643	0.000386533	0.000329548	0.000490158	0.000313808	0.000219489	0.000423054	0.000312516	0.000337627	0.000334535	0.000395918	0.000481467	0.000248788	0.000296731	0.000261289	0.000386496	0.000282335	0.00023029	0.00027607	0.000306343	0.000425118	0.000422879	0.000252219	0.000353483	0.000395001	0.000333314	0.000367833	0.000296085
Cysteine desulfurase.	1	418	0.000869313	0.000436568	#2.8.1.7#	0.000358088	0.000215811	0.000164815	0.000310006	0.000197892	0.000189716	0.000369244	0.000249429	0.000447458	0.000241116	0.000341165	0.000309718	0.000394061	0.000388576	0.00020233	0.000179664	0.000373235	0.00035065	0.00029387	0.000361967	0.000278275	0.000284881	0.000344164	0.00028473	0.000388178	0.000289694	0.000322137	0.000435995	0.000204686	0.00019473	0.00026183	0.000300293	0.000261554	0.000239944	0.000252819	0.000285667	0.000334039	0.000359721	0.000214454	0.000282166	0.000330498	0.000349609	0.000363039	0.000242327
Hydrolases // Acting on GTP; involved in cellular and subcellular movement.	1	418	0.000869313	0.000596252	#3.6.5.-#	0.000603576	0.000420196	0.000306622	0.000455282	0.000266544	0.000398846	0.000541224	0.000466169	0.000433674	0.000228899	0.000538737	0.000645991	0.000687706	0.000567161	0.000307146	0.000312868	0.000481785	0.000554338	0.000479017	0.000731625	0.000495399	0.000389935	0.000638698	0.000617228	0.000507831	0.000466347	0.000601505	0.000635603	0.000419922	0.000339934	0.000348386	0.000425572	0.000422768	0.000376752	0.000403216	0.000403784	0.000590229	0.000501827	0.000395998	0.000456221	0.000560355	0.000524104	0.000537766	0.000539454
Lysine--tRNA ligase.	1	418	0.000854665	0.00048586	#6.1.1.6#	0.000410026	0.000252678	0.000223587	0.000345109	0.000216089	0.000298607	0.000404559	0.000327719	0.000478844	0.000293939	0.000414734	0.000432109	0.000441516	0.000471483	0.000252736	0.000194739	0.000421079	0.00044326	0.000388238	0.00048573	0.000341697	0.000315164	0.000356951	0.000405553	0.000466556	0.000347674	0.00040117	0.000459399	0.000270945	0.00024552	0.000312681	0.000368498	0.00034342	0.000311763	0.000355242	0.000299214	0.000415196	0.000428547	0.000265707	0.000374981	0.000439124	0.000394985	0.000404057	0.000300044
Amidophosphoribosyltransferase.	1	418	0.000845394	0.000507326	#2.4.2.14#	0.000507003	0.000354439	0.000263745	0.000371331	0.000255378	0.000318444	0.000466205	0.000395845	0.00046103	0.00029358	0.000529359	0.000528187	0.000452528	0.000603799	0.000254149	0.000260476	0.000449631	0.000563045	0.000437427	0.000571269	0.000411937	0.00033312	0.000581482	0.000470492	0.000537977	0.000382922	0.000515219	0.000528276	0.000371178	0.000302632	0.000274814	0.000446413	0.000438512	0.000336016	0.00029579	0.00032702	0.000472692	0.000515998	0.00028432	0.000486401	0.000493331	0.000463876	0.000469047	0.000485488
Histidine kinase.	1	418	0.000804816	0.000312757	#2.7.13.3#	0.000182797	0.000128279	8.21981e-05	0.000131742	9.05712e-05	9.30641e-05	0.000202907	0.000203004	0.000205704	5.10261e-05	0.000159641	0.000187569	0.000753252	0.000117243	0.000129312	0.000292603	0.000201408	0.000172818	0.000119701	0.000258015	0.000146884	9.35308e-05	0.000149326	0.000230407	7.69863e-05	0.000156631	0.000182077	0.000141096	0.000110151	0.000109799	9.84568e-05	0.000107518	7.8508e-05	0.000131628	0.000130089	0.000125247	0.000170454	0.000103442	0.000137844	7.85518e-05	0.000161782	0.000233279	0.000255166	0.000111891
UDP-N-acetylmuramate--L-alanine ligase.	1	418	0.000795941	0.000326225	#6.3.2.8#	0.000302295	0.000230256	0.000187613	0.000259255	0.000162739	0.000184651	0.000272284	0.000229925	0.000310252	0.000158828	0.000304902	0.0002962	0.000342935	0.000371617	0.000202095	0.000205366	0.000286807	0.0003335	0.000274659	0.000344952	0.000225181	0.000207697	0.000283914	0.000288789	0.000295887	0.00024527	0.000299127	0.000334686	0.000197722	0.000192412	0.000210979	0.000265243	0.000260924	0.000216397	0.000204257	0.000214607	0.000300203	0.000356482	0.000223895	0.000302631	0.000297932	0.00033352	0.000328147	0.000238368
Dihydroxy-acid dehydratase.	1	418	0.000791897	0.00043819	#4.2.1.9#	0.000346321	0.000258283	0.000171508	0.000257352	0.000230977	0.000268852	0.000347512	0.000343377	0.000422435	0.000256927	0.000415567	0.00039783	0.000406646	0.000448453	0.000242843	0.000228843	0.000375807	0.000469908	0.000320893	0.000430491	0.000291703	0.000233425	0.000364537	0.000323756	0.000295423	0.000303668	0.000314634	0.000412256	0.000273477	0.00025395	0.000214766	0.000348842	0.000286324	0.000252895	0.00024811	0.00028234	0.000399422	0.000402838	0.000292143	0.000317101	0.000369158	0.000513997	0.000444809	0.000336299
Phosphoglycerate mutase (2,3-diphosphoglycerate-independent).	1	418	0.000786701	0.000508161	#5.4.2.12#	0.000460543	0.000341719	0.000262281	0.000373234	0.000245866	0.000353686	0.000457219	0.000418096	0.000326369	0.000301126	0.000499765	0.000546051	0.000509422	0.000653628	0.000274877	0.000222418	0.000481785	0.000559615	0.000507728	0.000590614	0.000416896	0.000372783	0.000578881	0.000503586	0.000424816	0.00041358	0.000415927	0.000485479	0.000364425	0.000323496	0.000292125	0.000448071	0.000444599	0.00032542	0.000363777	0.000363619	0.000519504	0.000592112	0.000318579	0.000540147	0.000516863	0.00049729	0.000526047	0.000475278
UDP-N-acetylglucosamine 1-carboxyvinyltransferase.	1	418	0.000760167	0.000406381	#2.5.1.7#	0.000361537	0.000236508	0.000192214	0.000324597	0.00022436	0.000209341	0.000365065	0.000247506	0.000421162	0.000171405	0.000311988	0.000306097	0.000374922	0.000372245	0.000242608	0.000189549	0.000346484	0.000376771	0.000294503	0.000373854	0.000243568	0.000259689	0.000282614	0.000291599	0.000280119	0.000255281	0.00030513	0.000390523	0.000187805	0.000198523	0.000251011	0.000278268	0.000259035	0.000287509	0.000235454	0.000288044	0.000311906	0.000342919	0.000242239	0.000279272	0.000329238	0.000351877	0.000331076	0.000238368
Threonine--tRNA ligase.	1	418	0.000756658	0.000478952	#6.1.1.3#	0.000410431	0.000276178	0.000236555	0.000369639	0.000219397	0.000273917	0.000439457	0.000335136	0.000440248	0.000238601	0.000431823	0.000410141	0.000453839	0.000484463	0.000268753	0.00023082	0.000406932	0.000427429	0.000397105	0.000499481	0.000354506	0.00031436	0.000377541	0.000433027	0.00040812	0.000349343	0.000413175	0.000511224	0.000269257	0.000255425	0.000291584	0.000359498	0.000343001	0.000317885	0.00033876	0.000322029	0.000394843	0.000429762	0.000283241	0.000401028	0.000409919	0.000385085	0.000393137	0.000302753
Polyphosphate kinase.	1	418	0.00074837	0.000480695	#2.7.4.1#	0.000433357	0.000385269	0.000216894	0.000328404	0.000256412	0.000215461	0.000447607	0.000357387	0.000459758	0.000265911	0.000401187	0.000486183	0.000402713	0.000476507	0.000300315	0.000301747	0.000350857	0.000498931	0.000397316	0.000442378	0.000382602	0.00015785	0.000596436	0.000394939	0.000165103	0.000440485	0.000492209	0.00043566	0.000400931	0.000309798	0.00022829	0.000323501	0.000302067	0.00031035	0.000304325	0.000323455	0.000525101	0.000438669	0.000305631	0.000377876	0.000473161	0.000535241	0.000468515	0.000538413
Serine--tRNA ligase.	1	418	0.000748316	0.000314808	#6.1.1.11#	0.000278152	0.00016493	0.000139298	0.000226901	0.000122623	0.000164181	0.000264552	0.000186522	0.000274413	0.000106364	0.000256968	0.000249609	0.000275817	0.000258143	0.00016535	0.00013691	0.000262114	0.000242737	0.000227158	0.000282022	0.000217951	0.000181434	0.000218245	0.000236651	0.000250437	0.00021336	0.000252857	0.000315962	0.000156363	0.000152159	0.000187717	0.000204379	0.000201938	0.000199914	0.000226625	0.000192742	0.000248558	0.00022976	0.000175879	0.000193486	0.000253179	0.000245242	0.000228531	0.000174609
Endopeptidase Clp.	1	418	0.000733829	0.000496542	#3.4.21.92#	0.00044269	0.000275962	0.000199325	0.000325654	0.00019996	0.000231922	0.000423158	0.00032662	0.000414588	0.000223149	0.000411399	0.000377069	0.000416609	0.000546225	0.000227062	0.000224395	0.000398701	0.000402627	0.00037916	0.000453332	0.000332814	0.000348396	0.000386643	0.000397436	0.000385859	0.000342878	0.000410674	0.000470433	0.000263559	0.000244045	0.000257502	0.00038626	0.000326627	0.000296222	0.000310211	0.000282815	0.000409599	0.000447171	0.000248173	0.000386558	0.000420214	0.000406123	0.000400595	0.000334007
Hydrolases // Acting on ATP; involved in cellular and subcellular movement.	1	418	0.000731441	0.000437701	#3.6.4.-#	0.000438429	0.000276178	0.000193678	0.000291186	0.000203889	0.000230445	0.000377394	0.000310687	0.000338032	0.000273097	0.000334288	0.000396382	0.00046721	0.00049535	0.000233186	0.00031781	0.000339796	0.00042822	0.000381482	0.000461956	0.000313601	0.000296672	0.00042392	0.000428344	0.000376584	0.000306379	0.00037591	0.000415265	0.000268835	0.000209061	0.000243437	0.000337474	0.000321589	0.000262785	0.000320513	0.000284479	0.000341926	0.000417818	0.000251141	0.000373741	0.000355711	0.000363222	0.000406721	0.000303795
Cysteine--tRNA ligase.	1	418	0.000724428	0.000372333	#6.1.1.16#	0.000383448	0.000251816	0.000191377	0.000305143	0.000202234	0.000204699	0.00033978	0.000274976	0.000331458	0.000270223	0.00034325	0.000350515	0.000356831	0.000453896	0.000211045	0.000202153	0.000333108	0.000353289	0.000329126	0.000387838	0.000285712	0.000261029	0.000361936	0.000360908	0.000370555	0.000278014	0.00035415	0.000389854	0.000225365	0.000228871	0.000233159	0.000288215	0.00029409	0.000249599	0.000246639	0.000251682	0.000353883	0.000384215	0.00024035	0.000330331	0.000347727	0.000344865	0.000358777	0.0002865
Asparagine synthase (glutamine-hydrolyzing).	1	418	0.000724428	0.000359047	#6.3.5.4#	0.000284238	0.000183687	0.000174645	0.000261581	0.000169356	0.000204066	0.000299658	0.000227728	0.000360299	0.00020626	0.00034575	0.00025492	0.000275292	0.000357799	0.000213165	0.000203389	0.000249252	0.000384422	0.00028817	0.00032887	0.000226421	0.000216273	0.000305804	0.000236963	0.000305163	0.000262372	0.000275867	0.000350401	0.000188015	0.000182507	0.000182307	0.000263348	0.000258405	0.000194969	0.000176591	0.000217934	0.000289518	0.000313971	0.000181814	0.000280099	0.000287636	0.000329808	0.000330277	0.000244411
Inorganic diphosphatase.	1	418	0.000700362	0.000396148	#3.6.1.1#	0.000238996	0.000283939	0.000235091	0.000318888	0.000157983	0.000193514	0.000360468	0.000382659	0.000294559	4.59953e-05	0.0003916	0.000424143	0.000367318	0.000141529	0.000292307	0.000245401	0.000340053	0.00045566	0.000222936	0.000391334	0.000303685	0.000228333	0.000410917	0.000370587	0.000101566	0.000302625	0.000425681	0.000352741	0.000299221	0.00026533	0.000275895	0.000207695	0.000205087	0.000342138	0.000262238	0.000311334	0.000413924	0.000161945	0.000224165	0.00011514	0.00041307	0.000485533	0.000446141	0.000372138
tRNA-2-methylthio-N(6)-dimethylallyladenosine synthase.	1	418	0.000685603	0.000351481	#2.8.4.3#	0.000394201	0.000236508	0.00018322	0.000292455	0.000210919	0.000208919	0.000286075	0.000237067	0.000276533	0.000283159	0.000338664	0.000317685	0.000342673	0.00045285	0.000181602	0.000192515	0.000293238	0.000403947	0.000352982	0.000402988	0.000274556	0.000276841	0.000381225	0.000297531	0.000353395	0.000267586	0.000318885	0.000403228	0.00021798	0.000196837	0.000213684	0.000302661	0.000322639	0.000227464	0.000238103	0.000232431	0.00029715	0.000417009	0.000211487	0.000360511	0.000331969	0.000323001	0.000284465	0.000266289
Adenylosuccinate synthase.	1	418	0.000676045	0.000354941	#6.3.4.4#	0.000254618	0.000187784	0.000142853	0.000229016	0.00014082	0.000175788	0.000275627	0.000226903	0.000320007	0.000100974	0.000324284	0.000300062	0.000309114	0.000349844	0.000186784	0.000131721	0.000262114	0.000287063	0.000266003	0.00034099	0.000238816	0.000182238	0.000262458	0.000257881	0.000211481	0.000242767	0.000256859	0.000303591	0.000190126	0.000171969	0.000186094	0.00025648	0.000253997	0.000231703	0.000214852	0.00018989	0.000299948	0.000324093	0.000186939	0.000266043	0.000297091	0.000283812	0.000323885	0.000228992
Undecaprenyl-phosphate glucose phosphotransferase.	1	418	0.000640677	0.000292387	#2.7.8.31#	0.000246299	0.000243838	0.000120055	0.000181648	0.000111456	0.000144555	0.000375722	0.000254923	0.000195948	0.000101693	0.000202365	0.000260714	0.000186674	0.000335816	0.000147684	0.000108985	0.000284235	0.000203161	0.00021998	0.000285285	0.000254104	0.000123814	0.000459681	0.000312829	0.000234669	0.000294282	0.000386414	0.000158817	0.000400931	0.000258165	0.000123882	0.000218588	0.000234475	0.000244183	0.000187775	0.000195832	0.000278578	0.000298586	0.000161582	0.000274311	0.000421685	0.000259267	0.000424833	0.000329423
6-phosphofructokinase.	1	418	0.000640388	0.000420381	#2.7.1.11#	0.000321163	0.000378586	0.000260399	0.000324809	0.000169769	0.000249648	0.000411455	0.000394471	0.000371115	0.000127565	0.000413483	0.000415935	0.000431553	0.000288291	0.000233421	0.000264183	0.000374007	0.000346692	0.000293659	0.000389003	0.00036876	0.000234765	0.000536619	0.000408988	0.000263423	0.000424426	0.000480204	0.000310947	0.000260816	0.00030474	0.000240191	0.000248191	0.00027016	0.00035556	0.000274305	0.000303729	0.000422319	0.000267007	0.000330987	0.000250539	0.000425677	0.000432525	0.000436819	0.000380889
Tryptophan synthase.	1	418	0.000634234	0.000364182	#4.2.1.20#	0.000340843	0.000239742	0.00015603	0.000243395	0.000198512	0.000250914	0.000324316	0.000268109	0.00031725	0.000274175	0.000300734	0.000389622	0.000273195	0.000463946	0.00021764	0.000219452	0.000294267	0.00039524	0.000340948	0.000419536	0.000266706	0.000211717	0.000406582	0.000297531	0.000289394	0.000289694	0.000357402	0.000338364	0.000256596	0.000210114	0.000168242	0.000329659	0.00029472	0.000204153	0.000196016	0.000231481	0.000350576	0.000403851	0.000176419	0.000361752	0.000345836	0.00033187	0.000372894	0.00033755
IMP dehydrogenase.	1	418	0.000633473	0.000375449	#1.1.1.205#	0.000328873	0.00022465	0.000172135	0.000282727	0.000174525	0.000212718	0.000323062	0.000246682	0.000389564	0.000133315	0.000357213	0.000341101	0.000352636	0.00042647	0.00021764	0.000171509	0.000306871	0.000342735	0.000311815	0.000412311	0.000280134	0.000242269	0.000347632	0.000319073	0.000268061	0.000284688	0.000371908	0.00036879	0.000250265	0.000201263	0.000218012	0.000290583	0.000284854	0.000245831	0.000241341	0.000244314	0.000336329	0.000399195	0.000256266	0.000328884	0.00035277	0.000392098	0.000346525	0.000278374
Phosphoglucosamine mutase.	1	418	0.000633473	0.000371828	#5.4.2.10#	0.000317714	0.000202228	0.000163769	0.000270674	0.000172458	0.000228123	0.000332675	0.000240364	0.000364753	0.000205542	0.000326368	0.000304407	0.00033874	0.000389622	0.000184429	0.000182383	0.000289637	0.000356191	0.000291759	0.000376184	0.000257822	0.000232889	0.00028023	0.000283481	0.000280583	0.000274677	0.000325138	0.000359094	0.000215659	0.000186722	0.000212061	0.000288215	0.000275408	0.000251953	0.000213086	0.000219835	0.000329969	0.000368223	0.000213645	0.00032475	0.000306126	0.000348165	0.000378221	0.000252329
(d)CMP kinase.	1	418	0.00063175	0.000294736	#2.7.4.25#	0.000270037	0.000185628	0.000143062	0.000211675	0.000137511	0.000159539	0.000245954	0.000227178	0.000207188	0.000132955	0.000231959	0.000245023	0.000267165	0.000298969	0.000179718	0.000124801	0.00021607	0.000323738	0.000236236	0.000292277	0.000206795	0.000202338	0.000324442	0.000260066	0.000283365	0.000215028	0.000226846	0.000256448	0.000163749	0.000141833	0.000187176	0.000223088	0.000223769	0.000156117	0.000186303	0.000220311	0.000404765	0.00025061	0.000205822	0.000246611	0.000298352	0.000260505	0.000239984	0.000188778
Branched-chain-amino-acid transaminase.	1	418	0.000623597	0.000245337	#2.6.1.42#	0.000195376	0.000142293	9.6839e-05	0.000154792	9.86357e-05	0.000132949	0.000207086	0.000174985	0.00021355	0.000102771	0.000223831	0.000221365	0.000248025	0.000273008	0.000115886	9.36626e-05	0.00021324	0.000199467	0.000188102	0.000255684	0.000165271	0.000164818	0.000206542	0.000211362	0.000160002	0.000188749	0.000160818	0.000195261	0.000134628	0.000135721	0.000137407	0.000193485	0.000179477	0.000126447	0.000148631	0.000151627	0.000212686	0.00025142	0.000147016	0.00021209	0.000222503	0.000238435	0.000229862	0.00015919
Starch synthase.	1	418	0.000610169	0.000231284	#2.4.1.21#	0.00011544	6.16603e-05	5.47987e-05	0.000150139	6.98928e-05	6.52081e-05	0.000174487	8.76298e-05	0.00025151	3.84492e-05	0.000173188	6.0109e-05	0.000131616	9.48409e-05	9.35099e-05	6.20298e-05	0.000188804	0.000112926	9.24677e-05	0.000123064	0.000113211	8.49549e-05	5.04976e-05	4.77672e-05	6.21455e-05	0.000130978	6.65282e-05	0.000215991	3.79829e-05	6.95464e-05	0.000118473	9.70977e-05	5.37381e-05	0.000111848	0.000141861	9.95794e-05	0.000115756	8.50212e-05	7.49914e-05	4.23766e-05	0.000119341	0.000158407	0.00014676	3.33382e-05
Phosphoenolpyruvate--protein phosphotransferase.	1	418	0.000609021	0.000241696	#2.7.3.9#	0.000121121	8.3651e-05	6.50474e-05	0.000143584	7.87845e-05	7.1539e-05	0.000180547	0.000103837	0.000316614	4.02459e-05	0.000194029	0.000101389	0.000247239	0.000122686	0.000133316	0.000173486	0.00023742	0.000128229	8.5501e-05	0.000192288	0.000115276	6.13712e-05	4.26954e-05	9.14758e-05	0.000105276	0.000120967	0.000101043	0.000354747	3.69278e-05	8.32449e-05	9.95387e-05	9.52031e-05	5.6467e-05	0.000136337	0.000109781	0.000120731	0.00015061	0.000130163	8.74001e-05	4.01027e-05	0.000128585	0.000209353	0.00016647	3.00044e-05
Alpha-amylase.	1	418	0.000608618	0.00023538	#3.2.1.1#	0.000213635	0.000156307	9.85123e-05	0.000169806	0.000102771	0.000180641	0.000193294	0.00016537	0.000128512	0.000165296	0.000191528	0.000227642	0.000218923	0.00026233	8.90346e-05	9.90995e-05	0.000206553	0.000212923	0.000183247	0.000261278	0.000186549	0.000163478	0.0002358	0.000209177	0.000205915	0.000188958	0.000156066	0.000173194	0.000174932	0.000112328	9.57519e-05	0.000193011	0.000193961	0.00010502	0.000136858	0.000136892	0.000203527	0.000298182	0.000117613	0.000318135	0.000201913	0.000201102	0.000210685	0.000197112
Translocases // Linked to decarboxylation.	1	418	0.000604098	0.000369692	#7.2.4.-#	0.0002956	0.000284586	0.000173599	0.000225843	0.000140613	0.000195836	0.000384499	0.000315632	0.000342062	0.000107442	0.000356379	0.000434764	0.000356044	0.000274683	0.00019126	0.000120353	0.00031433	0.000247223	0.00021998	0.00041674	0.000349754	0.00019001	0.000437141	0.000373709	0.000235133	0.000314304	0.000482205	0.000236052	0.000313781	0.000308322	0.000188258	0.000238955	0.000204037	0.00027291	0.000227508	0.00026	0.000383649	0.000260529	0.000252759	0.000223252	0.000364746	0.000496465	0.000377422	0.00042923
Oleate hydratase.	1	418	0.00059549	0.000177596	#4.2.1.53#	7.60809e-05	4.24723e-05	4.89424e-05	0.000125398	6.72046e-05	4.07287e-05	0.000156307	4.97209e-05	0.000248541	2.51537e-05	0.000129005	3.3072e-05	0.000106709	6.67864e-05	6.99557e-05	4.1518e-05	0.000169512	6.78081e-05	6.08007e-05	7.27196e-05	0.000101228	7.6915e-05	1.82051e-05	2.65373e-05	3.75656e-05	7.1537e-05	6.05257e-05	0.000147783	1.81474e-05	6.28025e-05	0.000124423	8.38356e-05	3.65251e-05	8.05308e-05	0.000117139	0.000127148	0.000101509	7.44947e-05	5.12531e-05	3.24543e-05	8.4463e-05	0.000148712	9.6686e-05	1.25018e-05
Glutamate--tRNA ligase.	1	418	0.000594933	0.000374755	#6.1.1.17#	0.00036742	0.000233921	0.000190959	0.000290763	0.00018321	0.00020913	0.000332675	0.000254099	0.000306435	0.000224946	0.000333454	0.000329755	0.000369416	0.000410349	0.000200681	0.000194986	0.000316646	0.000355927	0.000312659	0.000389237	0.000278068	0.000271749	0.000313389	0.000367152	0.000347366	0.000279683	0.000314634	0.000385173	0.000222622	0.000207585	0.00022829	0.000281347	0.00029535	0.000225345	0.00024399	0.00023766	0.000309107	0.000348587	0.000224705	0.000347282	0.000325876	0.00031537	0.00032282	0.00024837
Exodeoxyribonuclease VII.	1	418	0.000579468	0.000292884	#3.1.11.6#	0.000311628	0.000235646	0.000138043	0.000213579	0.000188587	0.000141812	0.000267477	0.000205202	0.000297528	0.000251178	0.000263846	0.0002962	0.000328777	0.000281801	0.000174536	0.000181641	0.000223787	0.000296562	0.000233492	0.000313254	0.000208035	0.000196442	0.00026831	0.000265061	0.000321395	0.000213986	0.000269615	0.000299245	0.000171134	0.000154477	0.000164455	0.000214799	0.000190393	0.000163416	0.000173942	0.000196069	0.000250339	0.000258505	0.000214184	0.000223252	0.000254439	0.000275562	0.000290857	0.000201488
Homoserine dehydrogenase.	1	418	0.000576088	0.000376534	#1.1.1.3#	0.000399881	0.000296659	0.000191586	0.000237263	0.000194376	0.000289955	0.000354199	0.000327444	0.000293923	0.000295017	0.000354295	0.000400003	0.000421066	0.00050854	0.000198797	0.000236257	0.00032462	0.000480198	0.000381482	0.000453332	0.000341078	0.000263441	0.000473768	0.000358723	0.000467019	0.000314722	0.000367656	0.000429308	0.000304074	0.000250156	0.000221798	0.000339842	0.00034321	0.000208391	0.000214264	0.000262139	0.000393825	0.000459317	0.000250331	0.000428934	0.000371889	0.000417674	0.000414179	0.000367971
Formate--tetrahydrofolate ligase.	1	418	0.000559388	0.000356071	#6.3.4.3#	0.000335771	0.000234783	0.00021794	0.000313178	0.000208645	0.000148776	0.000311987	0.000261791	0.000373023	0.000227102	0.000336789	0.000288958	0.000260348	0.000351728	0.000227297	0.000184607	0.000287065	0.000383631	0.000313926	0.000327705	0.000279927	0.000265585	0.000287815	0.000299404	0.000339946	0.000224622	0.000334892	0.000303591	0.000205108	0.00019199	0.000226667	0.000287267	0.000278767	0.000266317	0.000217795	0.000286618	0.0002885	0.000336239	0.000216342	0.000293742	0.000289317	0.000291856	0.000302843	0.000238368
Oxidoreductases // With NAD(+) or NADP(+) as acceptor.	1	418	0.000506778	0.000251141	#1.3.1.-#	0.000278152	0.00020115	0.000164396	0.00022817	0.000166874	0.000146455	0.000228818	0.000191192	0.000256387	0.000191527	0.00024238	0.000242126	0.000283158	0.000240347	0.000194322	0.000215498	0.000207324	0.000272552	0.000232014	0.00025079	0.000172088	0.000188402	0.000242085	0.000239461	0.000205915	0.000196258	0.000243603	0.000253773	0.000192869	0.000163118	0.00017798	0.000201063	0.000202568	0.000196382	0.00015952	0.000215082	0.000231767	0.000221055	0.000188288	0.000208162	0.000207586	0.000249367	0.000256498	0.000197737
Acetyl-CoA carboxylase.	1	418	0.000503656	0.000210384	#6.4.1.2#	0.000119295	8.1495e-05	5.01973e-05	0.00017192	9.86357e-05	7.17501e-05	0.000165084	0.000103013	0.000319371	3.66525e-05	0.000174438	7.58001e-05	0.000155474	9.44221e-05	0.000148627	0.000148278	0.000166168	0.000125063	6.65007e-05	0.000121899	8.90396e-05	5.35993e-05	3.72772e-05	0.000101779	7.51312e-05	0.000107618	0.000101043	0.000262132	3.71388e-05	7.7344e-05	0.00011144	8.40724e-05	4.13531e-05	0.000104784	0.000102128	0.000103857	0.000103545	8.48187e-05	0.000102236	3.61751e-05	0.0001185	0.000179651	0.000124653	3.08378e-05
Beta-ketoacyl-[acyl-carrier-protein] synthase II.	1	418	0.000502805	0.000329421	#2.3.1.179#	0.000282413	0.00023004	0.000154357	0.000250162	0.000153227	0.000188027	0.000302375	0.000246957	0.000314281	0.00016817	0.000308028	0.000300545	0.000321961	0.000359893	0.000216934	0.000231562	0.000267258	0.000321099	0.000262414	0.000331201	0.000220637	0.000204481	0.000335929	0.000320946	0.00031351	0.000258409	0.000322637	0.000307938	0.000213548	0.000186511	0.000157423	0.000238955	0.000240772	0.000216162	0.000185715	0.000214607	0.00030351	0.000319234	0.00021931	0.000295396	0.000322094	0.000310007	0.000337735	0.000242119
Purine-nucleoside phosphorylase.	1	418	0.000498877	0.000184317	#2.4.2.1#	0.000149727	0.000105857	8.93094e-05	0.000136817	8.62287e-05	0.000107625	0.000154635	0.00012911	0.000149506	6.00095e-05	0.000174438	0.0001516	0.000185888	0.000182145	8.73858e-05	6.40069e-05	0.000158966	0.00017704	0.000140179	0.000167348	0.000136142	0.000123546	0.000162113	0.000148921	9.92474e-05	0.000134106	0.000133057	0.000136081	9.93887e-05	9.71542e-05	0.000136866	0.000141621	0.000143372	0.000113732	0.000120082	0.000117642	0.000156207	0.000148382	0.000100888	0.00013974	0.000155059	0.000147888	0.000153419	0.000115434
UDP-N-acetylmuramoyl-L-alanine--D-glutamate ligase.	1	418	0.000482509	0.000309571	#6.3.2.9#	0.000335568	0.000228747	0.000166697	0.000242126	0.000183624	0.000189927	0.000286911	0.000228277	0.000253842	0.000188653	0.000304277	0.000293786	0.000319863	0.000382085	0.000183722	0.000198693	0.000264428	0.000303686	0.000275925	0.00035311	0.000244807	0.000235837	0.000325526	0.000316575	0.000327424	0.000254655	0.000308631	0.000312285	0.000197722	0.000170494	0.000196373	0.000245113	0.000267641	0.000204153	0.000175708	0.000221974	0.000287482	0.000346967	0.000206361	0.000287334	0.000273559	0.000296394	0.000294853	0.000245036
Methylenetetrahydrofolate reductase (NAD(P)H).	1	418	0.000466908	0.000243733	#1.5.1.20#	0.000202477	0.000181747	9.34925e-05	0.000175515	0.00012345	0.000137169	0.000231744	0.000175809	0.000213338	0.000141939	0.000231959	0.000195535	0.000191656	0.000222552	0.000138734	0.000128261	0.000206553	0.000229017	0.000183669	0.00021443	0.000185516	0.000136678	0.000246203	0.00019825	0.000218901	0.000192086	0.000218593	0.000187571	0.000166492	0.00014689	9.89977e-05	0.000172171	0.000158905	0.000136808	0.000132149	0.000158757	0.000212941	0.000199395	0.000146206	0.000173641	0.000252969	0.000237198	0.000260493	0.000190653
Glutamate-5-semialdehyde dehydrogenase.	1	418	0.000452838	0.000255156	#1.2.1.41#	0.000259487	0.000163206	0.000122356	0.000172555	0.000154054	0.000161016	0.000216698	0.00020273	0.000262537	0.000218478	0.000213619	0.000251058	0.000212368	0.00030504	0.000148156	0.000157422	0.000216585	0.000226907	0.000216391	0.000266872	0.000199358	0.00015785	0.000238401	0.000192942	0.000324641	0.000179573	0.000246855	0.00022669	0.000170923	0.000165015	0.000162291	0.000208405	0.000207186	0.000139398	0.000151279	0.00020106	0.000240671	0.000285428	0.000132449	0.000251366	0.000229227	0.000235754	0.00025783	0.000212323
3-dehydroquinate synthase.	1	418	0.000434657	0.000206088	#4.2.3.4#	0.000203491	0.000139921	9.97672e-05	0.000148025	0.000108975	0.000123663	0.000185562	0.000167019	0.000184285	0.000150922	0.000178606	0.000178879	0.00019821	0.000236998	0.000120362	8.84728e-05	0.000161795	0.000213715	0.00018768	0.000210234	0.00014957	0.00014043	0.000191154	0.000168278	0.000238843	0.000159134	0.00016582	0.000197602	0.000121545	0.000130663	0.000121719	0.00017004	0.000143582	0.000109023	0.000131854	0.000144022	0.000190298	0.000196763	0.000118422	0.000170954	0.000168506	0.000197183	0.000191774	0.000165858
Diphosphate--fructose-6-phosphate 1-phosphotransferase.	1	418	0.000405612	0.000243986	#2.7.1.90#	0.000231489	0.000128064	0.00011148	0.000156483	0.000102151	0.000159749	0.000211474	0.000188995	0.000131269	0.000145891	0.00021737	0.000275922	0.000160194	0.000303784	0.000107878	0.000113927	0.000210154	0.00028337	0.00022188	0.000242166	0.000219603	0.000151418	0.000319024	0.000231656	0.000273162	0.000194589	0.000219343	0.0001752	0.00020553	0.000145415	0.000123341	0.000206037	0.000239513	0.000128567	0.000162758	0.00013	0.000228459	0.000268627	0.000104395	0.000232761	0.000246666	0.000263805	0.000286596	0.000251704
Ketol-acid reductoisomerase (NADP(+)).	1	418	0.000380084	0.00012236	#1.1.1.86#	5.68071e-05	3.68668e-05	2.11247e-05	6.30162e-05	3.84617e-05	2.93331e-05	9.44529e-05	5.82367e-05	0.000157565	2.08416e-05	9.21167e-05	3.0658e-05	7.3149e-05	5.33872e-05	5.98275e-05	3.83053e-05	8.3084e-05	5.80459e-05	4.43338e-05	8.48395e-05	4.99944e-05	3.34995e-05	1.95055e-05	3.77767e-05	2.22611e-05	5.83976e-05	4.77702e-05	0.000154805	2.06796e-05	3.60376e-05	3.6245e-05	5.2338e-05	2.49798e-05	6.6638e-05	5.59204e-05	5.7276e-05	5.54612e-05	4.87859e-05	3.77654e-05	1.57103e-05	5.86198e-05	9.6529e-05	8.70973e-05	2.0628e-05
16S rRNA (cytosine(967)-C(5))-methyltransferase.	1	418	0.000378329	0.000146081	#2.1.1.176#	9.08913e-05	5.6486e-05	3.93212e-05	9.6639e-05	7.13403e-05	4.95919e-05	0.000113678	6.78513e-05	0.000206764	3.19811e-05	0.000110248	5.84192e-05	0.000107233	7.01362e-05	0.000107642	0.00015248	0.000128356	8.75965e-05	6.22785e-05	9.04334e-05	7.31323e-05	5.09193e-05	3.38096e-05	4.15231e-05	5.19425e-05	7.17456e-05	8.60365e-05	0.00016751	2.72211e-05	6.09058e-05	8.60144e-05	5.99164e-05	4.51316e-05	7.4644e-05	7.15193e-05	8.79341e-05	6.58919e-05	6.27537e-05	4.61278e-05	3.01804e-05	6.55533e-05	0.000104986	9.08263e-05	1.62523e-05
Isocitrate dehydrogenase (NADP(+)).	1	418	0.000373474	0.000200485	#1.1.1.42#	0.000189289	0.000116421	9.62116e-05	0.000161136	0.000106494	6.85846e-05	0.000146695	0.000124715	0.000166896	0.000186856	0.000156307	0.000134702	0.000126896	0.000316764	9.7043e-05	7.41392e-05	0.000161024	0.000230337	0.000211747	0.000186461	0.000135935	0.00014579	0.000161463	0.000113954	0.000301452	0.000129309	0.000120301	0.000223681	9.47463e-05	9.6522e-05	0.00011144	0.000206747	0.000184305	0.000105726	0.00011449	0.000127861	0.0001702	0.000267007	7.90377e-05	0.000253846	0.00015821	0.000161501	0.000179522	0.000117517
tRNA (guanine(46)-N(7))-methyltransferase.	1	418	0.000321926	0.000151966	#2.1.1.33#	0.000150945	0.000101114	7.06946e-05	0.000113768	9.05712e-05	8.86325e-05	0.000138963	0.000103288	0.000136782	8.01325e-05	0.000144011	0.000140737	0.000151542	0.000194916	9.04479e-05	0.000102065	0.000120896	0.000160154	0.000134268	0.000170845	0.000114243	0.000109075	0.000142174	0.000141429	0.000132175	0.000138486	0.000135808	0.000166173	9.62234e-05	8.07159e-05	0.000104407	0.000126464	0.000126369	9.93684e-05	0.000100362	0.00010861	0.000142723	0.000157492	0.00010898	0.000148835	0.000136149	0.000135512	0.000145429	0.000107307
Adenylyl-sulfate reductase.	1	418	0.000304342	6.96053e-05	#1.8.99.2#	2.2317e-05	1.16421e-05	1.42225e-05	5.01169e-05	1.03391e-05	1.09735e-05	3.1345e-05	1.45591e-05	0.000101155	8.2647e-06	6.25226e-05	1.03802e-05	2.88401e-05	2.59608e-05	3.93354e-05	6.4254e-06	3.03526e-05	3.42998e-05	2.00557e-05	1.70145e-05	2.78894e-05	9.9158e-06	1.6688e-05	8.1173e-06	2.68988e-05	4.19211e-05	1.47562e-05	3.77817e-05	4.4313e-06	1.62274e-05	2.48846e-05	2.48665e-05	6.5073e-06	3.24949e-05	3.64954e-05	3.11334e-05	3.96878e-05	3.80571e-05	1.9692e-05	7.8551e-06	3.99203e-05	5.58961e-05	4.20837e-05	4.584e-06
GDP-mannose 4,6-dehydratase.	0.997608	417	0.00146284	0.000634596	#4.2.1.47#	0.000504975	0.00052325	0.000430442	0.00052147	0.00020575	0.000537071	0.000668276	0.00066258	0.000327005	0.000278488	0.000609596	0.00107062	0.000584406	0.000603171	0.000377573	0.000289637	0.000565126	0.000560935	0.000499917	0.00071158	0.000590843	0.000432279	0.000781522	0.000904144	0.000557455	0.00063424	0.000696296	0.000360431	0.000632838	0.000495255	0.000364615	0.000630899	0.000557743	0.00054841	0.000429116	0.000425411	0.000764754	0.000600007	0.000423783	0.000642678	0.000778446	0.000600213	0.000868576	0.000790741
Exo-alpha-sialidase.	0.997608	417	0.0012152	0.000472561	#3.2.1.18#	0.000581867	0.000592672	0.000195979	0.000285688	0.000189	0.000240785	0.000551672	0.000524955	0.000153323	0.000200511	0.000412233	0.000742552	0.000523055	0.000429401	0.000238368	0.000366495	0.000481527	0.000536133	0.000516595	0.000413476	0.000450363	0.000285148	0.0012152	0.000689972	0.000300989	0.000563537	0.000778581	0.000248089	0.000686647	0.000461746	0.000160127	0.000420836	0.00036924	0.000396061	0.000356419	0.000272358	0.000553594	0.000913371	0.000454535	0.000840504	0.000753654	0.000807503	0.000959669	0.000772405
P-type Ca(2+) transporter.	0.997608	417	0.00120557	0.00053304	#7.2.2.10#	0.00052364	0.000405966	0.000275876	0.000401147	0.000289704	0.000347777	0.000600361	0.000448313	0.000375144	0.000628124	0.000399103	0.00056657	0.00047796	0.000926217	0.000343655	0.00023255	0.00048873	0.000586528	0.000482817	0.000604132	0.000403467	0.000567885	0.000579098	0.000483292	0.000466092	0.000440902	0.000475952	0.000432651	0.000378141	0.000305372	0.000345681	0.000420836	0.00044292	0.000332719	0.000346412	0.000375978	0.000529934	0.000540897	0.000341238	0.000499424	0.000500895	0.000457894	0.000597962	0.000490072
Sortase B.	0.997608	417	0.00119208	0.000280933	#3.4.22.71#	0.000134917	5.30364e-05	7.73875e-05	0.000217808	7.2581e-05	6.45751e-05	0.000136455	0.000121143	0.000317674	2.62317e-05	0.000117334	5.02115e-05	0.000171992	7.45328e-05	0.000124601	4.37421e-05	0.000230475	0.00010501	7.87453e-05	8.97341e-05	9.66834e-05	8.1203e-05	4.89805e-05	6.05676e-05	0.000141451	0.00013494	0.000131306	0.000154805	2.95422e-05	7.16538e-05	0.000150931	5.56536e-05	4.11432e-05	0.000108316	0.000102128	0.000116929	0.000128477	9.49403e-05	5.63784e-05	3.57617e-05	0.000210947	0.000179858	9.48215e-05	1.77109e-05
Glycogen phosphorylase.	0.997608	417	0.00110459	0.000393332	#2.4.1.1#	0.000181174	8.27886e-05	6.08642e-05	0.000213156	9.90493e-05	8.88435e-05	0.000290673	0.00012911	0.000423919	5.92909e-05	0.000243838	8.20765e-05	0.000247239	0.000150531	0.000173829	7.09265e-05	0.000340053	0.000144059	0.000114635	0.000168747	0.000169609	0.000101035	5.43987e-05	7.74266e-05	0.000133567	0.00017123	8.32853e-05	0.000320978	4.15702e-05	0.000101158	0.000165537	0.0001402	5.8986e-05	0.000173071	0.000222799	0.00016446	0.000183938	0.000131985	0.000112757	5.31258e-05	0.000186155	0.000273705	0.000224269	2.89625e-05
Glucose-1-phosphate adenylyltransferase.	0.997608	417	0.00106761	0.000334176	#2.7.7.27#	0.000142424	8.38666e-05	7.32044e-05	0.000186723	9.92561e-05	8.10354e-05	0.000229445	0.000120045	0.000437279	3.91679e-05	0.000240504	6.32472e-05	0.000204765	0.000113683	0.00013473	8.3036e-05	0.000258255	0.000150392	0.000124346	0.000182498	0.000146678	9.43348e-05	5.80831e-05	6.30652e-05	8.85806e-05	0.00015246	0.000103044	0.000349732	4.93778e-05	0.000103055	0.000192045	0.000134753	6.57032e-05	0.000149759	0.000195427	0.000149726	0.0001702	0.000110528	0.000121119	5.08519e-05	0.000167035	0.000257411	0.000200297	3.58386e-05
Chorismate mutase.	0.997608	417	0.0010142	0.000191212	#5.4.99.5#	0.00019497	0.000164715	0.000120264	0.000148871	0.000100497	0.000101083	0.00015171	0.000144768	0.000128512	0.000139064	0.000192153	0.000203743	0.000213417	0.000186751	0.000116122	0.000108985	0.00012887	0.000198675	0.000170369	0.000191355	0.000139654	0.000131586	0.00021261	0.000174522	0.000164176	0.000149957	0.00018858	0.000148452	0.000129775	0.000111485	0.000108194	0.000139489	0.000154497	0.000128567	0.000111547	0.000120969	0.000185719	0.000163969	0.000155108	0.000157517	0.00017754	0.00018687	0.000189377	0.000150022
Hydrolases // Aminopeptidases.	0.997608	417	0.000884132	0.000335307	#3.4.11.-#	0.000165552	9.61555e-05	7.17403e-05	0.00019793	0.00010608	8.01913e-05	0.000252432	0.000142295	0.000479904	4.9948e-05	0.000233418	6.9765e-05	0.000244617	0.000137341	0.000159697	8.47659e-05	0.000315102	0.000155932	0.00012329	0.000133319	0.000161759	0.000105055	5.48322e-05	7.61778e-05	0.000103421	0.00016393	0.000153565	0.000254442	5.65523e-05	0.00010158	0.000190963	0.000152278	7.49395e-05	0.00015541	0.000195427	0.000163748	0.000175034	0.000146156	0.00010979	6.2428e-05	0.000150647	0.000259473	0.000193372	2.95876e-05
ABC-type lipopolysaccharide transporter.	0.997608	417	0.000873036	0.00038967	#7.5.2.5#	0.000282818	0.000205462	0.000132814	0.000204486	0.000133996	0.000165447	0.00028106	0.000225255	0.000235817	0.000113192	0.000254467	0.000307063	0.000373086	0.000274892	0.000162995	0.000243918	0.000243079	0.000273871	0.000237081	0.000325141	0.000198325	0.000176074	0.000272644	0.000327815	0.00022122	0.000225874	0.000296626	0.000334017	0.000179997	0.000177238	0.000153095	0.000184012	0.000209705	0.000182725	0.000206906	0.000184424	0.000247031	0.000256481	0.00019692	0.000208576	0.000256541	0.000262155	0.0002549	0.000202738
Alanine racemase.	0.997608	417	0.000873036	0.000355884	#5.1.1.1#	0.000290528	0.000230256	0.000150383	0.000216328	0.000164393	0.000170301	0.000313032	0.000258769	0.000305162	0.00012505	0.000278226	0.000269646	0.000399829	0.000269658	0.000196677	0.000207837	0.000280377	0.000274135	0.000220614	0.000343787	0.000218364	0.000216541	0.000265492	0.000294409	0.000206379	0.000246313	0.000339644	0.000299914	0.000162905	0.000143097	0.000229372	0.00020651	0.000182206	0.000194498	0.000196899	0.000221737	0.000297404	0.000233808	0.000245745	0.000186457	0.000265155	0.000287112	0.000300446	0.000183777
Argininosuccinate lyase.	0.997608	417	0.000869313	0.000311228	#4.3.2.1#	0.000300266	0.000178082	0.000132605	0.000195181	0.000156742	0.000181486	0.000265179	0.000231848	0.000319583	0.000223868	0.000276767	0.000308511	0.000270311	0.000346494	0.000179954	0.000186584	0.000224816	0.000302103	0.000260514	0.000318382	0.000233238	0.000197246	0.0002941	0.000255383	0.000358496	0.000242767	0.000254858	0.000307269	0.00020553	0.000184403	0.000137948	0.000244876	0.000213483	0.000204388	0.000167467	0.00020415	0.000276543	0.00031134	0.000156996	0.000266249	0.000288267	0.000302375	0.000282068	0.000235034
Sulfate adenylyltransferase.	0.997608	417	0.000869313	0.000228765	#2.7.7.4#	0.000107528	0.000208481	0.000157912	0.000160924	5.60383e-05	0.000111213	0.000215027	0.000222783	0.000150991	2.08416e-05	0.000328869	0.000339411	0.000218136	8.64664e-05	0.000122246	0.000161377	0.000217613	0.000165958	0.000155802	0.000206272	0.000265879	0.000118454	0.00043259	0.000278798	7.74501e-05	0.000262581	0.000241102	8.99406e-05	0.000261449	0.0001863	0.000126046	0.000100413	0.000144421	0.000218045	0.00017247	0.000167313	0.000340654	0.000113362	0.000142969	6.47018e-05	0.000277972	0.000258442	0.000359576	0.000347968
tRNA-uridine 2-sulfurtransferase.	0.997608	417	0.000845896	0.00037404	#2.8.1.13#	0.000330496	0.00029321	0.000226097	0.000282516	0.000198099	0.000197102	0.000332257	0.000259318	0.00030389	0.00016314	0.000328036	0.000385519	0.000314882	0.000279707	0.00023083	0.000210061	0.000330793	0.000330334	0.000289014	0.000352411	0.000331161	0.000214665	0.00045773	0.000308146	0.000239771	0.000311385	0.000391916	0.000320309	0.000275165	0.000240673	0.00021747	0.000247007	0.000236154	0.000248657	0.000276659	0.000282102	0.000384412	0.000250408	0.000249792	0.000233795	0.000417062	0.000332489	0.000406721	0.000367554
Glucosamine-6-phosphate deaminase.	0.997608	417	0.00083163	0.0002225	#3.5.99.6#	0.000279775	0.000141646	0.000104159	0.000142104	9.16051e-05	0.000133793	0.00017386	0.000181028	0.000113243	0.000210932	0.00019653	0.00025154	0.000185888	0.000398834	0.000101518	7.85876e-05	0.000168226	0.000210021	0.000347071	0.000192288	0.000196879	0.00015383	0.00026896	0.000197001	0.000402091	0.000171856	0.000179076	0.000131735	0.00018063	0.000127923	0.000113604	0.00030124	0.000203617	0.000149995	0.000135092	0.000134753	0.000246777	0.000457697	0.000113296	0.000337153	0.000192668	0.000247511	0.000230395	0.000234201
Pullulanase.	0.997608	417	0.000824074	0.000351438	#3.2.1.41#	0.000303309	0.000220985	0.000167115	0.000281036	0.000159223	0.000197735	0.000243864	0.000222508	0.00020231	0.000231774	0.000319699	0.000283405	0.000206338	0.00039381	0.00015899	0.000125048	0.000208353	0.000365953	0.000273181	0.000298803	0.000247493	0.000173126	0.000286948	0.000221977	0.000364989	0.0002728	0.000222094	0.000212313	0.000211227	0.000177238	0.00015039	0.000278505	0.000276667	0.000171187	0.000174531	0.00016351	0.00026484	0.000356482	0.000192604	0.000322683	0.000263894	0.000326095	0.000310035	0.000299836
3-isopropylmalate dehydratase.	0.997608	417	0.000820075	0.00040649	#4.2.1.33#	0.000295803	0.000269279	0.000179037	0.000260735	0.000196858	0.000259989	0.000350437	0.000346948	0.000345455	0.00019584	0.000368884	0.000407245	0.000380428	0.000600868	0.000244492	0.000327696	0.000316131	0.000395504	0.000332082	0.000410213	0.000292323	0.000229673	0.000396829	0.0003172	0.000354323	0.000308465	0.000331141	0.00038183	0.000289936	0.000236036	0.00019475	0.000335579	0.000259245	0.000219223	0.000215441	0.000312998	0.000401203	0.000381381	0.000222547	0.000455394	0.000381134	0.000440981	0.00042723	0.000339425
L-serine ammonia-lyase.	0.997608	417	0.000815588	0.000450567	#4.3.1.17#	0.000493816	0.000363925	0.000295328	0.000357797	0.000302111	0.000200478	0.000376976	0.000381011	0.000358391	0.00028244	0.000395352	0.000451662	0.00054403	0.000549993	0.00028948	0.000324483	0.0003524	0.000583361	0.000429827	0.000507173	0.000341904	0.000340088	0.00042132	0.000486102	0.00039699	0.000315973	0.000510717	0.000373805	0.000330241	0.000257954	0.000302944	0.000389101	0.000420669	0.000328717	0.000255762	0.000323693	0.000459209	0.000446564	0.000346633	0.000438236	0.000420004	0.000487596	0.000426697	0.000393391
Glutamate dehydrogenase (NADP(+)).	0.997608	417	0.000772623	0.000409407	#1.4.1.4#	0.000340031	0.000292132	0.000241156	0.000286534	0.000158396	0.000288478	0.000370289	0.000371671	0.000278654	0.000142658	0.000439535	0.000439351	0.000441778	0.000366593	0.000187491	0.000151244	0.000398701	0.00048785	0.000334404	0.000441679	0.000354919	0.000291044	0.000464015	0.000437711	0.000255539	0.000363108	0.000325638	0.000356419	0.000326653	0.000258165	0.000265617	0.000287978	0.000312563	0.000293396	0.00029991	0.000269981	0.000433513	0.000341502	0.00027299	0.000311107	0.000424836	0.000425306	0.000439216	0.000392349
Signal peptidase I.	0.997608	417	0.000749157	0.000435113	#3.4.21.89#	0.000521205	0.00038182	0.000208947	0.00031783	0.000296321	0.000298818	0.00039829	0.000398043	0.000256811	0.000280644	0.000410982	0.000553775	0.000423163	0.00073151	0.000237661	0.000277775	0.000385839	0.000383367	0.000428983	0.000491324	0.000416276	0.000287292	0.000574763	0.000511391	0.000349685	0.000461967	0.000516969	0.000292558	0.000459594	0.0003471	0.0002337	0.000424625	0.000350767	0.000305876	0.000278719	0.00028329	0.000477526	0.000490694	0.000288366	0.000576322	0.000499214	0.000534829	0.000564934	0.000527786
5-amino-6-(5-phosphoribosylamino)uracil reductase.	0.997608	417	0.000748316	0.000169596	#1.1.1.193#	0.000179145	0.000130866	9.30742e-05	0.000110173	0.000125104	9.89729e-05	0.00012935	0.000137076	0.000164775	0.000168889	0.000156098	0.00020326	0.000129781	0.000233229	0.000118242	0.000141112	0.00012424	0.000208701	0.000179024	0.000205573	0.000137381	0.00012837	0.000185736	0.0001586	0.000199886	0.000151834	0.000200335	0.000164501	0.000122601	0.000115489	0.000101162	0.00015654	0.00017297	0.000113497	0.000123025	0.000121444	0.000187754	0.000220043	9.49532e-05	0.000193899	0.000174389	0.000193058	0.000220806	0.000160649
Ribonuclease III.	0.997608	417	0.000748316	0.000161506	#3.1.26.3#	0.000185435	0.000103917	6.21192e-05	0.000107001	9.05712e-05	7.49155e-05	0.000142306	0.00011922	0.000126391	0.000143376	0.000119627	0.000153531	0.000159407	0.000206221	7.96129e-05	9.16855e-05	0.000127584	0.000184955	0.000152424	0.00019858	0.000129944	0.000123814	0.000184002	0.000165156	0.000229568	0.00012618	0.000159067	0.000173194	0.000111206	9.37822e-05	7.5736e-05	0.000142094	0.000131406	8.68885e-05	9.80079e-05	0.000110512	0.000165875	0.000175306	8.76698e-05	0.0001693	0.000140982	0.000147269	0.000151821	0.000131894
tRNA-guanosine(34) preQ(1) transglycosylase.	0.997608	417	0.000748316	0.000263634	#2.4.2.29#	0.000216476	0.000159109	0.000137415	0.000182493	0.000123656	0.000139069	0.000223385	0.000199433	0.000237301	0.000129003	0.000239879	0.000234884	0.000269262	0.000238672	0.000143209	9.71224e-05	0.00023459	0.000232448	0.000211747	0.000272233	0.000187789	0.00016455	0.000205675	0.000269744	0.000185045	0.000190001	0.000202336	0.000276509	0.000155519	0.000150052	0.00016175	0.000214562	0.000192492	0.000174483	0.000183066	0.000154717	0.000226679	0.000194739	0.000150522	0.000167646	0.000234269	0.000216778	0.000246909	0.000177734
4-hydroxy-3-methylbut-2-enyl diphosphate reductase.	0.997608	417	0.000740431	0.000356806	#1.17.7.4#	0.000303512	0.000189724	0.00014118	0.000241915	0.000150952	0.000165658	0.000310525	0.000229651	0.000325309	0.000137627	0.000292189	0.000287027	0.000299151	0.000338329	0.000165821	0.000148031	0.000270088	0.000298936	0.000249959	0.000344253	0.000243155	0.000216809	0.000281313	0.000272554	0.000279655	0.000231296	0.00028137	0.000323987	0.000160583	0.000158692	0.000179062	0.000257428	0.000232795	0.00020533	0.000213675	0.00018585	0.000282903	0.000301218	0.000181544	0.000315241	0.00029436	0.000269168	0.000271413	0.000200654
NADH:ubiquinone reductase (Na(+)-transporting).	0.997608	417	0.000731717	0.000391449	#7.2.1.1#	0.00050396	0.000368021	0.000282778	0.000300913	0.000187759	0.000328573	0.000358169	0.000424689	8.27055e-05	0.000289986	0.000403271	0.0006303	0.000524366	0.000613639	0.000178305	0.000172744	0.000322304	0.000531912	0.000474795	0.000702723	0.000408219	0.000360723	0.000649968	0.00064158	0.000479541	0.000372493	0.000482455	0.000433989	0.000436804	0.000281136	0.000246142	0.000430309	0.000499597	0.000304228	0.000245756	0.00029351	0.000547743	0.000518832	0.000394649	0.000528364	0.00050993	0.000411692	0.000504738	0.000554456
Nicotinate phosphoribosyltransferase.	0.997608	417	0.000727124	0.000239953	#6.3.4.21#	0.00013512	0.000126986	8.0734e-05	0.000166422	9.24322e-05	9.2431e-05	0.000202071	0.000153558	0.000290954	3.48558e-05	0.00022133	0.000194811	0.000208698	8.89787e-05	0.000154044	0.000102312	0.00019009	0.000144587	0.000113157	0.000139612	0.000145645	0.000210913	0.000130904	8.83538e-05	7.74501e-05	0.000109913	0.000125553	0.000175535	9.58014e-05	0.000109167	0.000142276	0.000398811	7.32602e-05	0.000156352	0.000154811	0.000149013	0.000242706	0.000104657	0.000101967	6.8216e-05	0.000150226	0.000236579	0.000145961	0.000156481
UDP-N-acetylmuramate dehydrogenase.	0.997608	417	0.000724428	0.000192992	#1.3.1.98#	0.000198825	0.000147683	0.000107715	0.000159232	0.000127792	9.41192e-05	0.000165502	0.000146965	0.000210793	0.000134033	0.000155473	0.000190707	0.000215514	0.000237207	0.000126015	0.00011887	0.000155622	0.000198148	0.000169313	0.000231211	0.000138208	0.000124886	0.000181618	0.000164532	0.000166958	0.0001437	0.000243353	0.000201614	0.000112894	0.000113171	0.000113063	0.000159146	0.000156177	0.000121738	0.00011861	0.00013	0.000184447	0.000211541	0.000132719	0.000195346	0.000166615	0.000175939	0.000179255	0.000146688
Mannonate dehydratase.	0.997608	417	0.000724428	0.000272008	#4.2.1.8#	0.000245082	0.000243623	0.000162514	0.000188626	0.00011249	0.000145822	0.000222132	0.000291184	0.00013042	0.000209854	0.000236544	0.00033241	0.000217874	0.000338119	0.000162995	0.0001421	0.000245908	0.000180734	0.000260725	0.000308592	0.000301413	0.000190546	0.000325959	0.000262876	0.000307945	0.000276137	0.000326139	0.000157814	0.00025322	0.000243202	0.000135784	0.00024677	0.000215792	0.000206978	0.00017924	0.000285905	0.000357699	0.000320247	0.000157806	0.000279893	0.000358653	0.000351671	0.000386744	0.000409435
Phosphoribosylamine--glycine ligase.	0.997608	417	0.000661676	0.000300974	#6.3.4.13#	0.000316902	0.000227669	0.000189286	0.000251642	0.00018259	0.000191826	0.00025891	0.000212894	0.000295619	0.000213088	0.000295524	0.000279302	0.000308589	0.000366174	0.000181131	0.00021105	0.000250538	0.000310282	0.000289014	0.000316284	0.000229933	0.000222705	0.000318374	0.000299716	0.000320931	0.000233799	0.000325388	0.000324656	0.000190759	0.000187143	0.000174734	0.000265953	0.000265542	0.000201327	0.000181006	0.000238135	0.000314195	0.000339073	0.00021904	0.00028506	0.000271038	0.000285462	0.000301778	0.000253579
Hydroxylamine reductase.	0.997608	417	0.0006425	0.000274001	#1.7.99.1#	0.000164944	0.000170752	9.28651e-05	0.000160713	0.000116833	0.000167136	0.000277508	0.000205202	0.000295619	0.000178951	0.000181316	0.00016198	0.000218923	9.33753e-05	0.000173123	0.000137652	0.00021144	0.000174138	0.000204147	0.000221189	0.000176426	9.46028e-05	0.000290416	0.0001586	0.000249046	0.000198969	0.000223095	0.000161492	0.000218824	0.000189883	0.000150931	9.73345e-05	0.000162264	0.000179193	0.000155694	0.000146398	0.000268656	0.000112147	0.000132179	6.65623e-05	0.000246455	0.000294744	0.000261825	0.000225033
Transketolase.	0.997608	417	0.0006425	0.000263004	#2.2.1.1#	0.000159466	0.000103917	8.61721e-05	0.000144641	8.47812e-05	9.89729e-05	0.000201026	0.000151635	0.000214186	4.31206e-05	0.000177356	0.000168981	0.000208435	0.00016414	0.00016111	0.000163353	0.000160252	0.000141421	0.000132579	0.000211167	0.000119615	9.88907e-05	0.000194189	0.000167966	0.000100639	0.00015246	0.000187079	0.000250764	0.00011205	0.000102423	9.89977e-05	0.000122675	0.000106637	0.000137986	0.000138918	0.000130475	0.000149593	0.000133402	9.22557e-05	9.40554e-05	0.00019561	0.000190583	0.000202961	0.000116684
Xylulokinase.	0.997608	417	0.000623691	0.0002424	#2.7.1.17#	0.000183609	0.00014488	9.74665e-05	0.000151197	9.63611e-05	9.17979e-05	0.000240939	0.0001846	0.000244511	0.000109958	0.000184025	0.000197225	0.000200308	0.000319905	0.000112353	0.000150009	0.000221986	0.000150392	0.000190213	0.000279691	0.000177873	0.000131854	0.000278496	0.000181703	0.000241626	0.000181033	0.000214841	0.00029657	0.000161849	0.000156374	0.000114686	0.00018046	0.000144421	0.000130921	0.00014245	0.000181334	0.000227442	0.000262149	0.000107092	0.000241237	0.000232168	0.000282987	0.000232526	0.000262955
Triose-phosphate isomerase.	0.997608	417	0.00062303	0.000421375	#5.3.1.1#	0.000448776	0.000257205	0.000193678	0.000308526	0.000197478	0.000206598	0.000359841	0.000272229	0.000281623	0.000268785	0.000321575	0.000376345	0.000322747	0.00052173	0.000185135	0.000189797	0.000335937	0.000450384	0.000388871	0.000446107	0.000352233	0.000290508	0.000436924	0.000344674	0.000494846	0.000304085	0.000365405	0.00038417	0.000285716	0.000223602	0.000241273	0.000366603	0.000349718	0.000219458	0.000271656	0.000257148	0.000368893	0.000450815	0.00021931	0.000427487	0.000370419	0.000335789	0.000369431	0.000346093
Asparagine--tRNA ligase.	0.997608	417	0.00061166	0.000310345	#6.1.1.22#	0.000294788	0.000215811	0.000167115	0.000234514	0.000156328	0.000207864	0.000290882	0.000224706	0.000217155	0.000149485	0.000295524	0.000284371	0.000341625	0.000317393	0.000155222	0.000126778	0.000287065	0.000284161	0.000281837	0.000340291	0.000250592	0.000220293	0.000298651	0.000310331	0.000238843	0.000233799	0.000241102	0.000365781	0.000211649	0.000186722	0.000224503	0.000244876	0.000254417	0.000223226	0.000277836	0.000190365	0.000290026	0.000269031	0.000208519	0.000285267	0.000291839	0.000297838	0.000284465	0.000233368
Glycerol kinase.	0.997608	417	0.000610952	0.000280864	#2.7.1.30#	0.000190101	0.000172045	0.000147036	0.000224152	0.000118487	0.000119021	0.000250133	0.000230749	0.000334003	5.53381e-05	0.000244047	0.000178154	0.000305443	0.000159534	0.000181367	0.000200176	0.000251567	0.000202369	0.000131102	0.000213031	0.000189028	0.000133462	0.000273944	0.000190757	9.27546e-05	0.000226708	0.00021234	0.000202951	0.000175566	0.000196837	0.000205569	0.000156304	0.000125529	0.000243476	0.000179828	0.000188464	0.000182411	0.000145548	0.00013164	0.000103358	0.000324615	0.000234104	0.00029725	0.000177318
Alpha-glucosidase.	0.997608	417	0.000605327	0.000206903	#3.2.1.20#	6.0459e-05	0.000106935	4.05761e-05	0.000115248	4.44584e-05	5.74e-05	0.000160695	0.000143119	0.000179195	2.01229e-05	0.000134632	0.000109355	0.000174876	9.50502e-05	9.65719e-05	0.000119117	0.000111893	0.000145906	6.22785e-05	0.000122132	0.000138621	4.10034e-05	0.000109448	7.39924e-05	9.36821e-05	0.00013494	9.27894e-05	0.000118695	0.000106563	0.000113382	7.35721e-05	6.93893e-05	5.91959e-05	0.000100075	9.47704e-05	0.000105521	0.000115502	6.96364e-05	8.55118e-05	5.60198e-05	0.000149596	0.000182333	0.00017526	0.00013377
tRNA pseudouridine(55) synthase.	0.997608	417	0.000603136	0.000175427	#5.4.99.25#	0.000150539	0.0001106	8.93094e-05	0.000127724	7.98184e-05	9.03207e-05	0.000147948	0.000115924	0.000156292	7.79765e-05	0.000159641	0.000161015	0.000167011	0.000176283	0.000102225	8.47659e-05	0.00015948	0.000181262	0.000139335	0.000176438	0.000119201	0.000102375	0.000146725	0.000134872	0.000115016	0.0001364	0.000133057	0.000141096	9.55904e-05	9.37822e-05	0.000107112	0.000129779	0.000134555	0.000109494	9.94795e-05	0.00010766	0.000159006	0.000178544	9.52229e-05	0.000149455	0.000155479	0.000158819	0.000166737	0.000123351
16S rRNA (cytosine(1402)-N(4))-methyltransferase.	0.997608	417	0.000603136	0.000276199	#2.1.1.199#	0.000264965	0.000167949	0.000131559	0.000221826	0.000157569	0.000139491	0.000254521	0.000177732	0.000322976	0.000162062	0.000227374	0.000217261	0.000221282	0.000235532	0.000166999	0.000151244	0.000239478	0.000267539	0.000198236	0.000230279	0.000196672	0.000168838	0.000214778	0.000207616	0.000199422	0.000191252	0.000215592	0.000289214	0.000130619	0.000144151	0.00019475	0.000188038	0.00014694	0.000168126	0.000196899	0.00018181	0.000200983	0.000216197	0.000163201	0.000175295	0.000197711	0.00024091	0.000222937	0.000145646
Methionine adenosyltransferase.	0.997608	417	0.000583635	0.000375282	#2.5.1.6#	0.000319337	0.00022616	0.000175691	0.000303239	0.00018962	0.000192459	0.00033581	0.000252451	0.00034185	0.000154156	0.000328036	0.000336272	0.000346082	0.00034126	0.000205628	0.000187325	0.000331565	0.00033693	0.00027107	0.000398793	0.000262574	0.000234229	0.00030407	0.000298155	0.000289858	0.000245479	0.000299627	0.00029122	0.000181263	0.000195784	0.000225585	0.000270453	0.000252947	0.000263256	0.000255468	0.000246928	0.000376526	0.000305874	0.00019665	0.000291882	0.000305706	0.000335996	0.000313231	0.000237118
LL-diaminopimelate aminotransferase.	0.997608	417	0.000579542	0.000281962	#2.6.1.83#	0.000245082	0.000174201	0.0001188	0.000167268	0.000149504	0.000163759	0.000219624	0.000181578	0.000247692	0.000221712	0.000263637	0.000244781	0.00020057	0.000348797	0.000161817	0.00014556	0.000224301	0.000335611	0.000261781	0.00024776	0.000177873	0.000182238	0.000311872	0.00020824	0.000263423	0.000200012	0.000254358	0.00020362	0.000177676	0.000155742	0.00012821	0.000235166	0.000198159	0.000156117	0.000197782	0.000180621	0.000320301	0.00029474	0.000155648	0.000272451	0.000248136	0.000264217	0.000300979	0.000290251
Phosphoribosylaminoimidazolesuccinocarboxamide synthase.	0.997608	417	0.000579542	0.000181441	#6.3.2.6#	0.000194564	0.000143802	0.000130095	0.000149294	0.000109595	0.000116699	0.000158188	0.00013378	0.00016944	0.000173561	0.00017423	0.000173809	0.000216039	0.000204128	0.000123424	0.00012579	0.000142246	0.000202369	0.00016678	0.000208137	0.000161139	0.000129174	0.000187903	0.000160473	0.000223539	0.000135774	0.000183578	0.000211979	0.000120068	9.52575e-05	0.00013362	0.000160566	0.000150089	0.000144108	0.000117727	0.000149488	0.000167656	0.000182188	0.000121389	0.000160204	0.000142663	0.000162944	0.000157681	0.000134395
Tyrosine--tRNA ligase.	0.997608	417	0.000579542	0.000313753	#6.1.1.1#	0.000310207	0.000225082	0.000160632	0.000244029	0.000142267	0.000188027	0.000280642	0.000229101	0.000265294	0.000194402	0.000306361	0.000328789	0.000311998	0.00037057	0.000172652	0.000172992	0.000274975	0.000401836	0.000285848	0.000350313	0.000257203	0.000226189	0.000330077	0.000315014	0.000318612	0.000256741	0.000320386	0.000332346	0.000204897	0.00018356	0.000193127	0.000255533	0.000268481	0.000217339	0.000211615	0.000220548	0.000298422	0.00030891	0.000209598	0.000299944	0.000300873	0.000278037	0.000297782	0.000234618
Fumarate hydratase.	0.997608	417	0.000579542	0.000316484	#4.2.1.2#	0.000288093	0.000205894	0.00015854	0.000214847	0.000130894	0.000193936	0.000268731	0.0002302	0.000252146	0.000155953	0.000296149	0.000322513	0.000339265	0.000391088	0.000173594	0.000174227	0.00025877	0.000319516	0.000255236	0.000350313	0.000244601	0.000196173	0.000312305	0.00028754	0.000236988	0.000264458	0.00030613	0.000303591	0.000216925	0.000181242	0.000159587	0.00028182	0.000266382	0.000223226	0.000187481	0.00020415	0.000314704	0.000334214	0.0001748	0.000299324	0.00029457	0.000333314	0.000306838	0.000268998
[Ribosomal protein S12] (aspartate(89)-C(3))-methylthiotransferase.	0.997608	417	0.000579542	0.000294955	#2.8.4.4#	0.000272065	0.000164284	0.000130931	0.00022246	0.000146403	0.000174099	0.000253685	0.000196686	0.000246844	0.000180388	0.000244047	0.000216296	0.000288926	0.000293316	0.000143916	0.000133451	0.00023279	0.000263581	0.00022948	0.000305096	0.000221876	0.000202605	0.000214994	0.000238212	0.000268061	0.000194589	0.000207338	0.000295567	0.000175566	0.000133824	0.000183389	0.00022143	0.000219151	0.000163416	0.000173059	0.000178245	0.000233802	0.000231986	0.000168326	0.000205682	0.000229017	0.00023101	0.000196835	0.000175859
2-isopropylmalate synthase.	0.997608	417	0.000578272	0.000333759	#2.3.3.13#	0.00020978	0.000186706	0.000127794	0.0002066	0.000142681	0.000204277	0.000304046	0.000248605	0.000302193	0.000141579	0.000303027	0.000281474	0.000259037	0.000357799	0.000179482	0.000163601	0.000286807	0.000293132	0.00025967	0.000326306	0.000241502	0.00017661	0.000283481	0.000244456	0.000228176	0.000246938	0.000209589	0.000301251	0.00022642	0.000179135	0.000155259	0.000254112	0.000209915	0.000182254	0.000187186	0.000205576	0.000294097	0.000297372	0.000162392	0.000339426	0.000288897	0.000335377	0.000313497	0.00027004
GTP diphosphokinase.	0.997608	417	0.000574868	0.000246364	#2.7.6.5#	0.000201462	0.000110816	6.81847e-05	0.000134491	8.47812e-05	0.000106992	0.000193921	0.000130208	0.000185981	0.000103849	0.000178398	0.000160773	0.000241471	0.000201197	0.000108113	0.000155198	0.000168226	0.000162001	0.000159391	0.000299036	0.000129531	0.000128906	0.000155177	0.000178893	0.000170205	0.00013494	0.000174074	0.000423958	9.55904e-05	9.86294e-05	0.000104407	0.000138542	0.000131197	0.000107374	0.000133326	0.000136654	0.00016562	0.000184617	9.79205e-05	0.00014222	0.000169766	0.000167895	0.000155017	0.000112933
Dihydropteroate synthase.	0.997608	417	0.000574053	0.000193527	#2.5.1.15#	0.000182797	0.000126986	8.84728e-05	0.000134491	9.76018e-05	9.2853e-05	0.000159024	0.000153833	0.000182588	0.000120019	0.000148804	0.000194087	0.000186412	0.000193869	0.000111647	0.000119364	0.000138388	0.000188649	0.000148202	0.000209535	0.00015019	0.00011631	0.000175116	0.0001586	0.000135422	0.00013348	0.000173574	0.000198939	0.000128931	0.00011296	0.000108194	0.000142331	0.000152818	0.000112319	0.000102717	0.000122395	0.000240417	0.000182796	0.000113027	0.000152969	0.000172288	0.00017862	0.000186181	0.000153981
Arginine decarboxylase.	0.997608	417	0.000559966	0.000232771	#4.1.1.19#	0.000326641	0.000212793	0.000170462	0.000185877	0.000147643	0.000228967	0.000243655	0.000226903	6.63765e-05	0.000263755	0.000261136	0.000341342	0.000319863	0.000366174	0.000141325	0.000151491	0.000193177	0.000342735	0.000296403	0.000377117	0.000243568	0.000230477	0.000412434	0.000353103	0.000375656	0.000226917	0.000274116	0.000288211	0.000239926	0.000166279	0.000140112	0.000229245	0.000303746	0.000164829	0.000152751	0.000158281	0.000310888	0.000315591	0.000178577	0.000332605	0.000283224	0.000227297	0.000302843	0.000292126
3-deoxy-7-phosphoheptulonate synthase.	0.997608	417	0.000547275	0.000193935	#2.5.1.54#	9.86009e-05	6.6619e-05	5.06156e-05	0.000111864	9.69814e-05	5.63449e-05	0.000147739	0.000100541	0.000247481	3.80899e-05	0.000140259	6.27644e-05	0.000169895	7.39047e-05	0.000132374	7.80933e-05	0.000138902	9.97334e-05	7.15675e-05	0.000111876	8.38749e-05	5.68153e-05	3.87943e-05	6.49385e-05	5.56527e-05	7.80025e-05	8.90378e-05	0.000185565	4.26253e-05	6.34347e-05	0.000110358	8.95194e-05	5.6467e-05	0.000106197	0.00011449	0.000120969	0.000110668	6.51829e-05	6.1234e-05	3.01804e-05	9.16066e-05	0.000150156	0.00012705	2.81291e-05
Glycine dehydrogenase (aminomethyl-transferring).	0.997608	417	0.000538364	0.000251456	#1.4.4.2#	0.000216273	0.000344306	0.000306622	0.000288225	0.000109388	0.000270118	0.000286284	0.00035876	8.90675e-05	1.58109e-05	0.000331579	0.0004787	0.000457247	8.43728e-05	0.000176656	0.000173486	0.00027446	0.000437191	0.000177758	0.000333298	0.000301826	0.000214397	0.00047962	0.000455506	6.58557e-05	0.00027864	0.000396668	0.000123041	0.000331929	0.000249103	0.000242896	0.000123148	0.000186614	0.000258311	0.000198076	0.000239561	0.000408072	8.36041e-05	0.000333685	0.000103771	0.000380294	0.000310007	0.000392338	0.000392974
Phosphopyruvate hydratase.	0.997608	417	0.00053741	0.000336364	#4.2.1.11#	0.000275717	0.000219907	0.00016356	0.000272366	0.000163979	0.000202589	0.000325152	0.000281294	0.000341638	0.000197636	0.000293857	0.000311891	0.000310425	0.000339585	0.000239546	0.000174227	0.000280634	0.000250125	0.000269592	0.000372455	0.000235511	0.000229137	0.000259424	0.000318448	0.000275017	0.000237345	0.000327889	0.000295567	0.000228742	0.000238776	0.000196914	0.000257191	0.00019648	0.000231467	0.000235454	0.000223163	0.000284684	0.000281784	0.00020798	0.000253226	0.000287216	0.000329808	0.00029938	0.000263164
3-phosphoshikimate 1-carboxyvinyltransferase.	0.997608	417	0.000529661	0.000261064	#2.5.1.19#	0.000267602	0.000241467	0.000134696	0.000205332	0.000168942	0.000116277	0.000245745	0.000171414	0.000253206	0.000174639	0.000211535	0.000254437	0.000282633	0.000306087	0.000183251	0.00014902	0.000208353	0.000245112	0.000234547	0.000274796	0.000179732	0.000156242	0.000264625	0.000275364	0.000289858	0.00020314	0.000266613	0.000230368	0.000147711	0.000135299	0.000160127	0.000200116	0.000183046	0.000151878	0.000128323	0.000159945	0.00027349	0.000252837	0.000242239	0.000208989	0.000239942	0.000266074	0.000247974	0.000198363
UDP-glucose 4-epimerase.	0.997608	417	0.000529661	0.000272335	#5.1.3.2#	0.00021465	0.000141431	0.000114199	0.000208504	0.000154261	0.000147299	0.000211265	0.000178556	0.000257448	0.000104208	0.00024238	0.000218951	0.00023177	0.000249141	0.000134023	0.000124307	0.000226102	0.000236141	0.000196125	0.000261744	0.000199565	0.000142038	0.000199173	0.000197313	0.000222147	0.000187289	0.000203586	0.000252436	0.000145812	0.000122233	0.000152554	0.000203668	0.000183046	0.000178251	0.000181594	0.000181097	0.000194877	0.000227533	0.000158615	0.000187077	0.000226285	0.000185014	0.000236788	0.000190028
Pyruvate kinase.	0.997608	417	0.000519663	0.000355318	#2.7.1.40#	0.000288702	0.000239527	0.000181547	0.000270674	0.000161291	0.000154896	0.00032348	0.000267834	0.000283319	0.000169248	0.000323242	0.000328548	0.000336381	0.000340004	0.000213636	0.000186337	0.000316388	0.000311337	0.000286903	0.000351944	0.000276002	0.000231817	0.000368438	0.000334059	0.000288467	0.000279057	0.000300878	0.000341373	0.000239293	0.000204846	0.000194209	0.000253638	0.000242451	0.000224403	0.000244284	0.000255484	0.000341163	0.000277736	0.000247364	0.00027121	0.000326926	0.000336202	0.000368632	0.000299211
UDP-galactopyranose mutase.	0.997608	417	0.000515082	0.000248881	#5.4.99.9#	0.000129845	0.000166008	7.44594e-05	0.000150139	0.000103805	0.000148143	0.000246163	0.000103837	0.000318947	0.00029322	0.00019382	0.000176465	0.000165962	0.00024621	0.000127192	8.25417e-05	0.000202437	0.000136672	0.000195913	0.00024706	0.000186756	0.000157582	0.000165797	0.000172649	0.000212872	0.000215028	0.000168071	0.000198605	8.29294e-05	0.000131084	0.00010603	0.000187564	0.000213903	0.000178015	0.000179828	0.000174205	0.000208361	0.000322878	0.000121928	0.000344801	0.000238471	0.000144381	0.000256231	0.000136687
Phosphoserine transaminase.	0.997608	417	0.000515082	0.000242664	#2.6.1.52#	0.000210998	0.000139059	0.000121729	0.000158175	9.98764e-05	0.000132316	0.000204578	0.000174985	0.000193616	9.63027e-05	0.000241129	0.00021364	0.000234129	0.000245581	0.000111882	0.00011195	0.000224816	0.00020791	0.000191902	0.000255451	0.000181178	0.000151686	0.000178584	0.000209801	0.000181799	0.000182284	0.000187079	0.000228028	0.000140537	0.000120126	0.000142276	0.000168618	0.000176538	0.000165065	0.000141567	0.000142358	0.000203527	0.000215994	0.000145127	0.000174468	0.00021662	0.000205227	0.000201363	0.000161899
Phosphoribosylaminoimidazolecarboxamide formyltransferase.	0.997608	417	0.00050819	0.000362042	#2.1.2.3#	0.000378985	0.00030248	0.000206646	0.000275326	0.00019479	0.000212929	0.000370707	0.000304644	0.000286925	0.000210932	0.00033137	0.000431385	0.000370989	0.00044301	0.000219525	0.00024293	0.000279605	0.000418722	0.000347915	0.000427228	0.000343144	0.000261029	0.000485688	0.000381514	0.000371946	0.00032223	0.000415176	0.000360431	0.000313148	0.000259851	0.000213684	0.000308345	0.000334814	0.000259724	0.000223976	0.000293985	0.000342944	0.000400409	0.000258154	0.00036754	0.000398573	0.000375597	0.000397398	0.000362136
Fructose-bisphosphate aldolase.	0.997608	417	0.000506778	0.000334376	#4.1.2.13#	0.000263747	0.0002516	0.000136579	0.000231342	0.000113731	0.000183807	0.000338526	0.000355739	0.000242391	0.000100974	0.000257177	0.000390105	0.000342411	0.000272589	0.000156635	0.000168296	0.00032925	0.000247487	0.000236025	0.000372222	0.000292736	0.000171518	0.000376457	0.000411797	0.000213336	0.000332866	0.000336893	0.000257785	0.000295001	0.000236668	0.000194209	0.000221904	0.000255046	0.000240415	0.000239575	0.000216746	0.000298676	0.000262149	0.000260312	0.000248472	0.000312009	0.000339296	0.000440015	0.000295043
5-formyltetrahydrofolate cyclo-ligase.	0.997608	417	0.000506778	0.000191795	#6.3.3.2#	0.000153785	0.000111678	6.79755e-05	0.000116517	8.99508e-05	8.79994e-05	0.000152546	0.00010576	0.000189799	7.1149e-05	0.000142343	0.000125046	0.000149182	0.000164768	0.000108349	7.83405e-05	0.000137873	0.000176512	0.000117168	0.000141943	0.000120028	7.07511e-05	0.000113132	0.000110208	0.000131248	0.000112624	0.000130555	0.00014979	8.65167e-05	8.49309e-05	9.73748e-05	0.00011107	9.00534e-05	8.68885e-05	8.9767e-05	9.98171e-05	0.000149593	0.000131985	9.98087e-05	0.000106872	0.000125014	0.00017532	0.000135574	0.000102723
Non-reducing end alpha-L-arabinofuranosidase.	0.997608	417	0.000506446	0.000252668	#3.2.1.55#	0.000239807	0.000217751	9.28651e-05	0.000145699	0.000112697	0.000142234	0.000261208	0.000215366	0.000187042	0.000224587	0.000155681	0.000233435	0.000180644	0.000506446	0.000123424	0.000155445	0.000213755	0.000178623	0.000232014	0.000236339	0.00021196	0.000165622	0.000373206	0.000213548	0.000289858	0.000250693	0.000289623	0.0001314	0.000283184	0.000186722	0.000115227	0.000250323	0.000235734	0.000155881	0.000148925	0.000199634	0.000310379	0.000360125	0.000124087	0.000335292	0.00033323	0.000283812	0.000299913	0.00035151
UDP-glucose--hexose-1-phosphate uridylyltransferase.	0.997608	417	0.000500121	0.000166387	#2.7.7.12#	7.18204e-05	5.10961e-05	3.15825e-05	0.000107212	5.45908e-05	4.51603e-05	0.000125798	6.26319e-05	0.000239846	2.37163e-05	0.00012963	4.20038e-05	9.85808e-05	6.95081e-05	8.24394e-05	4.89319e-05	0.000130928	6.99189e-05	5.48895e-05	8.74034e-05	7.68509e-05	4.44874e-05	2.92583e-05	3.30936e-05	5.7044e-05	7.73768e-05	4.37685e-05	0.000171188	2.6377e-05	4.97362e-05	7.95228e-05	5.92059e-05	2.51897e-05	8.35919e-05	9.44761e-05	8.17549e-05	7.53051e-05	6.86242e-05	6.39315e-05	2.68729e-05	7.83699e-05	0.000124374	0.00011027	2.45869e-05
Cellobiose phosphorylase.	0.997608	417	0.000500065	0.000234639	#2.4.1.20#	0.00023088	9.11968e-05	8.59629e-05	0.000121803	0.000145369	6.16206e-05	0.000173651	9.99914e-05	0.000275473	0.000227102	0.000184233	8.69046e-05	0.000111166	0.000444894	0.000120126	3.31155e-05	0.000182116	0.000151711	0.000248692	0.000212099	0.000146471	0.00014311	3.31594e-05	3.15326e-05	0.000298206	0.000120132	3.75159e-05	0.000228028	6.4782e-05	0.000130241	0.000105489	0.00026619	0.000129727	0.000144108	0.000101245	0.000144259	0.00012059	0.000372271	6.36618e-05	0.000325783	0.000144554	0.000209146	0.000142232	9.60557e-05
Crossover junction endodeoxyribonuclease.	0.997608	417	0.000498877	0.00024311	#3.1.22.4#	0.000200448	0.000149839	0.000121101	0.000200045	0.000181349	0.000127462	0.000197056	0.000148614	0.000254903	0.000112114	0.000225082	0.000196742	0.000229672	0.000177748	0.00015428	0.000222171	0.000192148	0.000234294	0.000139968	0.000238436	0.000160726	0.000133998	0.000143041	0.000204806	0.000153509	0.000181033	0.000196083	0.000254442	0.000122178	0.000133192	0.000143898	0.000154883	0.00014694	0.000176132	0.000165995	0.000154479	0.000209124	0.000157087	0.000184781	0.00014346	0.000184264	0.000220697	0.000191508	0.000144396
Histidinol-phosphate transaminase.	0.997608	417	0.000498877	0.000189251	#2.6.1.9#	0.000163929	0.000126123	7.96883e-05	0.00012857	0.000117246	0.00013738	0.000168427	0.000143669	0.000180044	0.000142658	0.00016631	0.00016536	0.000143152	0.000188635	9.82207e-05	0.000117881	0.000149706	0.000202897	0.00016108	0.000209302	0.000151223	0.000105055	0.000169481	0.000140804	0.000214727	0.000143074	0.000147563	0.000253104	0.000125977	0.000100105	0.000110899	0.000147304	0.000133296	9.39526e-05	0.000126263	0.000130475	0.000140434	0.000174901	0.000117613	0.000149869	0.000165984	0.000175526	0.000180321	0.000149397
Methionyl aminopeptidase.	0.997608	417	0.000497463	0.000301509	#3.4.11.18#	0.000225808	0.00018843	0.000165442	0.000208504	0.000116419	0.000156162	0.000271239	0.0002302	0.000271444	9.59434e-05	0.000270098	0.000272542	0.000265591	0.000240347	0.000179482	0.000121094	0.000270602	0.000327432	0.000220403	0.00033493	0.000275589	0.000184382	0.000295184	0.000308458	0.000177161	0.000275512	0.000226596	0.000259457	0.000217136	0.000181874	0.000185553	0.000186617	0.000243501	0.000188141	0.000223093	0.000206289	0.000304273	0.000213363	0.000185051	0.000181496	0.000305495	0.000270611	0.000296451	0.000268998
2-dehydro-3-deoxy-phosphogluconate aldolase.	0.997608	417	0.000491089	0.000225515	#4.1.2.14#	0.000219519	0.000119871	0.000102904	0.000129627	0.000120762	8.75773e-05	0.000183891	0.000163997	0.000126391	0.000166733	0.000160892	0.000204709	0.000167535	0.000307134	0.000101047	0.000116399	0.000172856	0.000253555	0.000212591	0.000240301	0.000148124	0.000133462	0.000236667	0.000172961	0.000280119	0.000143491	0.00018758	0.000156811	0.000150244	0.000123708	9.73748e-05	0.000222141	0.000175908	0.000133983	0.000128323	0.000125247	0.000205308	0.000252027	0.000113566	0.00024041	0.00019729	0.000209146	0.00021255	0.000199821
Argininosuccinate synthase.	0.997608	417	0.000487018	0.000265459	#6.3.4.5#	0.000214041	0.000159541	8.70087e-05	0.000160078	9.94629e-05	0.000159749	0.000201444	0.000183226	0.000276321	0.000120378	0.00024363	0.00021871	0.000249074	0.000251444	0.000141089	0.000146302	0.000197807	0.000224796	0.000181135	0.000247993	0.000188615	0.000131854	0.00023385	0.000173586	0.000206843	0.000190627	0.000242853	0.000280187	0.000133573	0.000133613	0.000140653	0.000172408	0.000153448	0.000182254	0.000141861	0.000180146	0.00019157	0.000222877	0.000135686	0.000191005	0.00021557	0.000246273	0.000248507	0.000183152
S-adenosylmethionine:tRNA ribosyltransferase-isomerase.	0.997608	417	0.000485369	0.000323284	#2.4.99.17#	0.000376144	0.000269926	0.000188449	0.00027448	0.00016522	0.000219049	0.000298613	0.000268658	0.000203371	0.00023932	0.000317407	0.000364758	0.000365221	0.00042312	0.000177598	0.000185595	0.000283206	0.000374132	0.000345593	0.000424897	0.00028943	0.000271213	0.000430856	0.0003428	0.000364989	0.00027134	0.000312883	0.000318972	0.000250687	0.000222127	0.000195832	0.000322554	0.00031949	0.000208862	0.000222799	0.000235521	0.000348541	0.000365389	0.000227402	0.000345628	0.0003534	0.000355384	0.000333207	0.000327965
Galactokinase.	0.997608	417	0.00048289	0.000237025	#2.7.1.6#	0.000179348	0.000126986	0.000113362	0.000174035	0.000105666	0.000141179	0.000187025	0.000145317	0.00021249	0.000123972	0.000214244	0.000185155	0.000210533	0.000233648	0.000105523	9.71224e-05	0.000172599	0.000233503	0.000175647	0.000230046	0.000177046	0.000136142	0.000216511	0.000148609	0.000181335	0.000172064	0.000131556	0.000232709	0.000153831	0.000130874	0.000115227	0.000183775	0.000157856	0.000171187	0.000155989	0.000124534	0.00019157	0.000201014	0.00011977	0.000180462	0.00019666	0.000232247	0.000207489	0.000184819
dTDP-4-dehydrorhamnose reductase.	0.997608	417	0.000473421	0.000238536	#1.1.1.133#	0.000203897	0.000191018	0.000115036	0.000165999	0.000107527	0.000137591	0.000235714	0.000200257	0.000195312	0.000158468	0.000190694	0.000240436	0.000224166	0.000355287	0.000148391	0.000104289	0.000180058	0.000220311	0.000222092	0.000245429	0.000207621	0.000134802	0.000229298	0.000257881	0.000301916	0.000211483	0.000264112	0.000209639	0.000212493	0.000150473	0.000130915	0.000166013	0.000140643	0.00016789	0.000155989	0.000181572	0.000250339	0.000181176	0.000155378	0.000168886	0.000212208	0.000272261	0.000247708	0.000195654
tRNA dimethylallyltransferase.	0.997608	417	0.000473421	0.000333091	#2.5.1.75#	0.00032238	0.000197917	0.00018322	0.000249739	0.000166047	0.000191826	0.000300285	0.000245034	0.000274625	0.000187575	0.000292606	0.000324685	0.000278701	0.000369942	0.000174772	0.000153963	0.000297096	0.000361732	0.000296192	0.000364297	0.000247906	0.000234497	0.000309705	0.000297843	0.000293104	0.000239639	0.000280869	0.000327665	0.000220512	0.000199366	0.000205569	0.000274242	0.000276667	0.000206036	0.000197782	0.000208428	0.000316739	0.000313566	0.000182893	0.000298497	0.00031348	0.000306088	0.000313764	0.00027129
Transferases. // Hexosyltransferases.	0.997608	417	0.000473421	0.000156511	#2.4.1.-#	8.88625e-05	3.64356e-05	3.26282e-05	8.56429e-05	3.08107e-05	6.35199e-05	0.000122872	9.58708e-05	0.000170289	6.97117e-05	0.000108373	5.86606e-05	0.000142103	6.11336e-05	5.79431e-05	6.10413e-05	0.00011318	7.25573e-05	6.46007e-05	7.52834e-05	8.75935e-05	6.16392e-05	9.73109e-05	9.86565e-05	3.29278e-05	0.000123678	8.20348e-05	0.000109333	7.40667e-05	6.04843e-05	6.76214e-05	0.000104439	4.30325e-05	7.32312e-05	9.41818e-05	9.38756e-05	7.09801e-05	6.68023e-05	4.88253e-05	4.7131e-05	0.000129216	5.83712e-05	0.000120658	5.00073e-05
L-aspartate oxidase.	0.997608	417	0.000464021	0.000264945	#1.4.3.16#	0.000280586	0.000250091	0.00016586	0.000223517	0.000134823	0.00021525	0.000213773	0.000225255	0.000178983	0.000184341	0.000259052	0.000321064	0.000319863	0.000388157	0.000155693	0.000129991	0.0002207	0.000337986	0.000292392	0.00036826	0.00023861	0.000226457	0.00035175	0.000309707	0.000268988	0.000253613	0.000260361	0.000262132	0.000205741	0.000178292	0.000166078	0.000240613	0.000248959	0.000150465	0.000174236	0.000207952	0.000325135	0.000367008	0.00021904	0.000342941	0.000308227	0.00030155	0.000303908	0.000285459
Rhomboid protease.	0.997608	417	0.000456157	0.000231235	#3.4.21.105#	0.000184826	0.00024621	0.000106878	0.000166422	7.69234e-05	0.000146666	0.000249715	0.000214817	0.000111971	4.81513e-05	0.00018069	0.000326616	0.000182217	0.000172305	0.000108349	9.48983e-05	0.000226874	0.000169652	0.000146724	0.000296705	0.000251625	9.78188e-05	0.000372339	0.000307833	0.000109914	0.000247147	0.000224595	0.000136416	0.000266303	0.00017513	0.000108735	0.000113675	0.000134975	0.00014505	0.000135092	0.000172303	0.000274508	0.000164779	0.000168866	0.00015421	0.000290998	0.000372091	0.000307904	0.000314838
3-oxoacyl-[acyl-carrier-protein] reductase.	0.997608	417	0.000453995	0.000252038	#1.1.1.100#	0.00021891	0.000175279	0.000129467	0.000199622	0.000112904	0.000168191	0.000238013	0.000173611	0.000218427	9.1272e-05	0.000219455	0.000225228	0.000244879	0.000223598	0.00013685	0.000178923	0.000207324	0.00019762	0.00018388	0.000236339	0.000186549	0.000154634	0.000250971	0.000214172	0.000218437	0.000199386	0.000268114	0.000235718	0.000163538	0.000139725	0.000135243	0.00018117	0.000178847	0.000199443	0.000141567	0.000165649	0.000269928	0.000196763	0.000197459	0.00016868	0.000259692	0.000227503	0.000246909	0.000164191
CCA tRNA nucleotidyltransferase.	0.997608	417	0.000451293	0.000167655	#2.7.7.72#	0.00011118	6.40318e-05	5.60537e-05	0.000112076	7.03064e-05	6.26758e-05	0.000112842	8.07622e-05	0.000225638	5.28228e-05	0.000129422	7.02478e-05	0.000112214	9.14911e-05	9.9634e-05	9.16855e-05	0.000148677	0.000119258	7.66342e-05	0.000104185	8.38749e-05	7.4771e-05	5.76497e-05	5.46357e-05	6.26093e-05	7.86282e-05	8.35354e-05	0.000200277	2.84872e-05	5.64801e-05	0.000101703	8.07569e-05	5.07993e-05	8.85368e-05	9.18272e-05	8.67458e-05	0.000110414	8.42114e-05	6.58198e-05	5.18855e-05	8.99257e-05	0.000133656	0.00012412	3.70887e-05
Histidine--tRNA ligase.	0.997608	417	0.000450697	0.000297779	#6.1.1.21#	0.000275312	0.000182825	0.000152684	0.000231976	0.000152606	0.000172622	0.000280433	0.000222783	0.000252782	0.000137986	0.000256968	0.000267232	0.000287353	0.000294572	0.000190789	0.000186831	0.000252082	0.000308699	0.000239403	0.000331434	0.0002477	0.000212789	0.000284564	0.000285979	0.000292641	0.000213986	0.00025961	0.000302588	0.000194557	0.000169651	0.000190422	0.000235403	0.000236784	0.000196618	0.000215735	0.000221024	0.000264586	0.000254051	0.000180195	0.00024041	0.000264525	0.000241942	0.00024611	0.000225241
4-hydroxy-tetrahydrodipicolinate reductase.	0.997608	417	0.000450697	0.000160448	#1.17.1.8#	0.000157843	0.000116853	6.90213e-05	0.000124975	9.38797e-05	8.12464e-05	0.000132903	0.000114551	0.000145053	0.000150563	0.000117751	0.000159566	0.000154426	0.000183192	0.000101047	0.000108985	0.000123469	0.000165695	0.000128779	0.000192288	0.000120648	0.000106931	0.000164713	0.00013175	0.000197567	0.000120132	0.000151564	0.000160823	0.00010171	9.84187e-05	8.54735e-05	0.000129543	0.000113564	8.33564e-05	9.91852e-05	0.000115027	0.000140434	0.000167816	0.000106553	0.000146148	0.000149596	0.000168926	0.000154218	0.000124185
Biotin carboxylase.	0.997608	417	0.000448286	0.000199305	#6.3.4.14#	0.000156422	0.000245563	7.42502e-05	0.000153734	6.9686e-05	0.000104671	0.000289001	0.000268109	0.000134237	2.3357e-05	0.000194654	0.000304166	0.000242519	9.75626e-05	0.000157106	0.000215498	0.000161281	0.000148545	0.000127513	0.000206971	0.000174154	5.01153e-05	0.000402031	0.000304711	8.53342e-05	0.000235885	0.000351649	0.000145109	0.000284239	0.000212854	0.000102244	9.33085e-05	0.000102019	0.000117735	0.000123614	0.000175631	0.000265858	0.000116398	0.000190176	7.2557e-05	0.000272509	0.000314545	0.000326016	0.000296085
4-hydroxy-tetrahydrodipicolinate synthase.	0.997608	417	0.000447449	0.000235314	#4.3.3.7#	0.000192536	0.000131298	9.64207e-05	0.000171286	0.000114765	0.000100872	0.000172606	0.000154932	0.000251298	0.000114629	0.000203824	0.000162463	0.00019218	0.000191147	0.000132845	9.4404e-05	0.00018366	0.000205008	0.000177969	0.00020534	0.00016775	0.000121939	0.000159079	0.000161097	0.00016835	0.000155171	0.000169322	0.000210642	0.000123656	0.000111485	0.000113604	0.000154646	0.000137914	0.000145285	0.000129794	0.000144972	0.000185973	0.00017065	0.00015295	0.000150075	0.000174179	0.000205846	0.000180587	0.000128144
Asparaginase.	0.997608	417	0.000442698	0.000242863	#3.5.1.1#	0.000240619	0.00025699	0.000165233	0.000193701	0.000116833	0.000168824	0.000246372	0.000227728	0.000151627	0.000114629	0.000232376	0.000366206	0.000256153	0.000218364	0.000183958	0.000195728	0.000189061	0.000278093	0.000198658	0.000304863	0.000241708	0.000169642	0.000311438	0.000323132	0.000179016	0.000226082	0.000291874	0.000152799	0.00024499	0.000196205	0.000149849	0.00017525	0.000191022	0.000162474	0.000136564	0.000221737	0.000246014	0.000198383	0.0002301	0.000193486	0.000283434	0.000320939	0.0003111	0.000278166
Peptide chain release factor N(5)-glutamine methyltransferase.	0.997608	417	0.000439605	0.000241449	#2.1.1.297#	0.000304121	0.000159325	0.000112107	0.000165788	0.000129653	0.000118388	0.000203116	0.000137076	0.000227122	0.000118941	0.000189652	0.00017912	0.000185626	0.000198894	0.000136614	0.000130732	0.000201665	0.000185219	0.000165091	0.000206505	0.000176426	0.000108271	0.000183135	0.000151107	0.000188292	0.000156839	0.000194082	0.000202951	0.000127665	0.000125394	0.000128751	0.000147304	0.000136445	0.000128331	0.000140095	0.000165173	0.000187754	0.000181783	0.000128942	0.00015545	0.000180062	0.000198627	0.000196036	0.000152314
Diaminopimelate decarboxylase.	0.997608	417	0.000434657	0.00022783	#4.1.1.20#	0.000223779	0.000142509	0.000114408	0.000155003	0.000117246	0.000148354	0.000207713	0.000186522	0.000247268	0.000134033	0.000202365	0.000239953	0.00022338	0.000228414	0.000151924	0.000186584	0.000182116	0.000240363	0.000192958	0.000236339	0.000180558	0.000146594	0.000220846	0.00018982	0.000241626	0.000176027	0.000217092	0.000256782	0.000144757	0.000124973	0.000121719	0.000162224	0.000175908	0.000134218	0.000159226	0.000174918	0.000207598	0.000203241	0.000116803	0.000176328	0.000199391	0.000203165	0.000214947	0.000186069
2-C-methyl-D-erythritol 4-phosphate cytidylyltransferase.	0.997608	417	0.000434657	0.000157027	#2.7.7.60#	0.000138366	0.000117931	8.70087e-05	0.000104463	0.000105666	7.91361e-05	0.000178458	0.000181578	0.000104124	0.000114629	0.000129005	0.000154256	0.000137122	0.000177329	0.000111882	6.25241e-05	0.000117552	0.00031292	0.000143768	0.00022282	0.000126019	0.000115775	0.000141957	0.000147985	0.000145625	0.000139112	0.00014056	0.000161492	0.000126821	0.000143729	9.467e-05	0.000130016	0.000131197	6.94637e-05	7.1225e-05	0.000124058	0.000151119	0.000143321	9.03674e-05	0.000132298	0.000173548	0.000140875	0.000136905	0.000155231
Coproporphyrinogen dehydrogenase.	0.997608	417	0.000434657	0.000174612	#1.3.98.3#	8.76452e-05	4.39814e-05	5.20797e-05	0.000115036	7.5476e-05	5.17022e-05	0.00016592	6.59283e-05	0.000242603	3.12624e-05	0.000132965	6.08332e-05	0.000132665	7.93481e-05	0.000104109	9.34155e-05	0.000159223	8.8388e-05	6.84008e-05	8.15765e-05	7.80904e-05	6.72671e-05	3.53267e-05	6.77483e-05	5.98267e-05	8.34251e-05	5.82747e-05	0.0001314	3.16524e-05	6.2381e-05	0.000106571	6.82052e-05	4.59713e-05	8.85368e-05	9.35931e-05	8.00913e-05	9.33681e-05	6.6195e-05	6.47408e-05	3.03871e-05	9.07662e-05	0.000166038	9.5887e-05	3.08378e-05
Thioredoxin-disulfide reductase.	0.997608	417	0.000434657	0.000226871	#1.8.1.9#	0.000212215	0.000148545	0.000137206	0.00016177	0.000136477	0.000121764	0.000192249	0.000184325	0.000182801	0.00010888	0.00018069	0.000201329	0.000223118	0.000209152	0.000156635	0.000105525	0.000188804	0.000223213	0.000165935	0.000207437	0.000153082	0.000150346	0.000190071	0.000224475	0.000178089	0.000140363	0.000208589	0.000206964	0.000132096	0.000119915	0.000159587	0.00016625	0.00017171	0.000157059	0.000155694	0.000137367	0.000196404	0.00017652	0.00014216	0.000175708	0.000182163	0.000183983	0.000209087	0.000176276
Pyrroline-5-carboxylate reductase.	0.997608	417	0.000434657	0.00015874	#1.5.1.2#	0.000153176	0.000148976	6.65115e-05	0.000117574	9.2639e-05	7.17501e-05	0.000139172	0.000121418	0.000163503	0.000109958	0.000136299	0.000157877	0.000152066	0.000181726	9.9634e-05	0.000103054	0.0001317	0.000112134	0.000144613	0.000175273	0.000116929	7.9327e-05	0.000179234	0.00014736	0.000153973	0.000132646	0.000152565	0.000173863	0.00011416	8.51416e-05	8.33096e-05	0.000118175	0.000107686	9.8662e-05	9.065e-05	0.000114077	0.000151628	0.000165386	0.000132449	0.000158344	0.000132788	0.000156963	0.00016434	0.000133978
tRNA pseudouridine(38-40) synthase.	0.997608	417	0.000427624	0.000229979	#5.4.99.12#	0.000211809	0.000171398	0.000115036	0.00017192	0.000126758	0.000119654	0.00022046	0.000186522	0.00022797	9.66621e-05	0.000211118	0.000198673	0.000222856	0.000224227	0.000135907	0.000107996	0.000218128	0.00022163	0.000172691	0.000221888	0.000182418	0.00012837	0.000185303	0.000197001	0.000160465	0.000178947	0.000246855	0.000226356	0.000141803	0.000123919	0.000148767	0.000159619	0.000149669	0.00013257	0.000141861	0.000158994	0.00022388	0.000194132	0.000154299	0.000176328	0.000186995	0.000223997	0.000216012	0.000170442
Tagaturonate reductase.	0.997608	417	0.000420193	0.000219928	#1.1.1.58#	0.000222156	0.000140353	0.000101859	0.000122226	0.000106287	8.86325e-05	0.000193712	0.000177182	0.000129148	0.000169608	0.000175063	0.000188776	0.000174352	0.000375804	8.78569e-05	0.000160141	0.000187775	0.0001496	0.000224625	0.000218625	0.00017684	0.000143646	0.000303636	0.000183888	0.00029496	0.000174567	0.00021234	0.00014444	0.000173033	0.000152791	8.60144e-05	0.000218351	0.000176748	0.000121267	0.000168939	0.000175155	0.000234056	0.000305267	0.000106553	0.000292502	0.000205905	0.000188314	0.000222937	0.000242327
Alpha-D-xyloside xylohydrolase.	0.997608	417	0.000419118	0.000167491	#3.2.1.177#	0.000134105	0.000112756	5.89818e-05	6.55538e-05	8.27134e-05	7.55486e-05	0.000130186	0.000153558	0.000124907	0.000143736	0.000100245	0.000172602	0.00015495	0.000291641	0.000107407	8.47659e-05	7.35667e-05	0.000145642	0.000186202	0.000166416	0.000140893	0.000119527	0.000289115	6.74361e-05	0.000206843	0.000142031	0.000156066	7.58978e-05	0.000190759	0.000121812	8.06047e-05	0.000167671	0.000126998	0.000127389	0.000125085	0.000126197	8.828e-05	0.000264375	0.000130291	0.000248885	0.000169346	0.000419118	0.000151555	0.000347759
Uracil phosphoribosyltransferase.	0.997608	417	0.000410038	0.00015882	#2.4.2.9#	0.000155002	0.000100467	6.75572e-05	0.000115036	7.89913e-05	9.91839e-05	0.000143351	0.000114825	0.000149718	8.33666e-05	0.000132965	0.000162705	0.000156785	0.00017712	8.31461e-05	8.872e-05	0.000148162	0.000158835	0.000138279	0.000174108	0.00011507	0.000105591	0.000116166	0.000125818	0.000119653	0.000115544	0.000138059	0.000143437	8.88378e-05	9.12533e-05	9.95387e-05	0.000146357	0.000127628	0.000106903	0.000110958	0.000122395	0.000137635	0.000150406	0.000103316	0.000143047	0.000126905	0.00012788	0.000149957	0.000108766
UMP kinase.	0.997608	417	0.000405789	0.000198299	#2.7.4.22#	0.000179348	0.000119009	0.000103323	0.000134703	8.29202e-05	0.000119443	0.000171353	0.000132131	0.000180044	7.2227e-05	0.000172563	0.000176223	0.000176711	0.000210618	0.000109527	0.000106266	0.000163596	0.000170708	0.000151791	0.000205806	0.000135522	0.00013105	0.0001749	0.000170776	0.000124291	0.000147871	0.000175324	0.000189577	0.000110995	0.000100737	0.000104948	0.000160093	0.000151138	0.000126683	0.000129206	0.000119543	0.000173253	0.000175306	0.000115994	0.000170127	0.000161152	0.000160675	0.000172863	0.000134811
4-(cytidine 5'-diphospho)-2-C-methyl-D-erythritol kinase.	0.997608	417	0.00039797	0.000157979	#2.7.1.148#	0.000155002	0.000114912	8.84728e-05	0.000104675	0.000103392	8.29346e-05	0.000132903	0.000105211	0.00015502	0.000107442	0.000146512	0.000129874	0.000152066	0.000167908	9.32743e-05	9.09442e-05	0.000119353	0.000156724	0.00013279	0.000151266	0.000116516	9.64788e-05	0.000115516	0.000126443	0.000151654	0.000115127	0.000148063	0.000139759	9.24251e-05	8.61954e-05	9.14241e-05	0.000125753	0.000113984	9.27753e-05	8.03488e-05	0.000103857	0.000143487	0.000137451	0.000110059	0.000119068	0.000127325	0.000133656	0.000131845	0.000102098
Beta-fructofuranosidase.	0.997608	417	0.000397215	9.43968e-05	#3.2.1.26#	4.90975e-05	3.32017e-05	1.50592e-05	3.93323e-05	2.957e-05	2.38463e-05	4.86892e-05	4.99957e-05	9.14002e-05	2.58723e-05	5.23106e-05	2.89682e-05	2.91023e-05	5.33872e-05	3.88643e-05	3.06442e-05	6.19915e-05	3.95767e-05	3.73671e-05	4.05551e-05	3.24343e-05	2.09037e-05	2.64408e-05	2.24787e-05	3.29278e-05	3.92098e-05	2.67613e-05	5.21588e-05	2.44778e-05	2.95045e-05	2.81305e-05	2.58137e-05	1.36444e-05	3.67333e-05	4.59136e-05	2.54295e-05	4.83377e-05	3.98789e-05	2.75148e-05	3.4108e-05	3.95001e-05	8.14722e-05	7.51114e-05	2.22949e-05
16S rRNA (adenine(1518)-N(6)/adenine(1519)-N(6))-dimethyltransferase.	0.997608	417	0.000380084	0.000179238	#2.1.1.182#	0.000183203	0.000128495	0.000104787	0.000146333	0.000114558	0.000108469	0.00017386	0.000122517	0.000196585	0.000120378	0.000176106	0.000162705	0.000172254	0.000201825	0.000126486	0.000107255	0.000141732	0.000186275	0.000155591	0.000182498	0.000134283	0.000125958	0.000146075	0.000141741	0.000156292	0.000131603	0.000149313	0.00020897	9.62234e-05	9.37822e-05	0.000125505	0.000135937	0.000136445	0.00012268	0.000123614	0.000109799	0.00015697	0.000163969	0.000114915	0.000154003	0.000148966	0.000165213	0.000146228	0.000123976
Phosphatidylglycerol--prolipoprotein diacylglyceryl transferase.	0.997608	417	0.000378329	0.000206261	#2.5.1.145#	0.000205317	0.000178297	0.000111689	0.000180379	0.000100497	0.000115433	0.000204369	0.000167843	0.000165411	0.000101333	0.00020299	0.000239953	0.000213679	0.000230717	0.000134494	0.000162365	0.000181345	0.000217144	0.00018578	0.000213963	0.000163412	0.000135338	0.000234933	0.000196377	0.000144233	0.000184578	0.000226096	0.000199608	0.000144546	0.000131927	0.000133079	0.000168618	0.000164153	0.000167419	0.000138624	0.000149013	0.000229223	0.000195549	0.0001311	0.000183977	0.000258852	0.000181714	0.000255965	0.000197321
Peptidoglycan glycosyltransferase.	0.997608	417	0.000378329	0.000145121	#2.4.1.129#	0.000148916	7.13621e-05	4.49684e-05	7.25321e-05	5.95536e-05	6.77405e-05	0.000110752	9.36732e-05	0.000112183	8.9116e-05	9.12831e-05	0.000113942	0.000188772	0.00017377	6.80714e-05	9.36626e-05	0.000107006	0.000151183	0.000109146	0.000170845	9.35846e-05	8.0667e-05	9.01589e-05	0.000122072	0.000127074	8.32166e-05	0.000110797	0.000214319	8.25073e-05	5.64801e-05	5.78839e-05	0.000116044	9.61409e-05	7.25248e-05	6.88704e-05	7.34368e-05	0.000101255	0.000145143	5.23321e-05	0.000122375	9.51784e-05	0.000126437	0.000118793	0.000100848
Phosphate acyltransferase.	0.997608	417	0.000378329	0.000138478	#2.3.1.274#	8.58193e-05	5.47612e-05	3.97395e-05	9.17753e-05	6.22418e-05	3.84074e-05	0.00012141	6.56536e-05	0.000170076	2.19196e-05	9.27419e-05	4.65905e-05	0.00013817	5.86213e-05	7.32533e-05	3.95409e-05	0.000117552	6.54335e-05	5.04561e-05	8.04111e-05	7.58179e-05	4.93113e-05	3.01252e-05	8.33585e-05	4.0812e-05	6.25688e-05	8.97881e-05	0.000105655	2.40558e-05	4.55212e-05	9.4129e-05	6.22846e-05	3.00178e-05	6.28705e-05	7.06363e-05	8.36562e-05	8.47182e-05	5.54662e-05	8.44328e-05	3.2661e-05	7.73193e-05	8.39473e-05	7.61768e-05	1.58356e-05
Aspartate-semialdehyde dehydrogenase.	0.997608	417	0.000378329	0.000236565	#1.2.1.11#	0.000244473	0.00014833	0.000142435	0.000189472	0.000117453	0.000126829	0.000220251	0.000168667	0.000224153	0.000127925	0.000224248	0.000212192	0.000256939	0.000251862	0.000140618	0.00011714	0.00019935	0.000229017	0.000208369	0.00025615	0.000172501	0.00015651	0.000206975	0.000211675	0.000252756	0.00016393	0.000201085	0.000267147	0.000139693	0.000121601	0.000170406	0.000172881	0.000176328	0.000155646	0.000155106	0.000166124	0.00021523	0.000232594	0.000138114	0.000206095	0.000204224	0.000203577	0.000205358	0.000165024
23S rRNA (adenine(2503)-C(2))-methyltransferase.	0.997608	417	0.000374158	0.000232891	#2.1.1.192#	0.000224388	0.000172476	0.000129886	0.000183762	0.000132135	0.000141812	0.000214191	0.000162623	0.000221608	0.000143736	0.000215703	0.000188776	0.000224691	0.000214596	0.00012837	0.000168543	0.000200636	0.000276773	0.000196336	0.000227948	0.000163825	0.000176878	0.000177067	0.00020824	0.00019293	0.000163096	0.000182077	0.000278849	0.000137583	0.000122233	0.000141735	0.000193248	0.000187454	0.000139398	0.00017247	0.000164698	0.000185973	0.00020648	0.000156996	0.000172814	0.000198551	0.000185427	0.00018112	0.0001669
(E)-4-hydroxy-3-methylbut-2-enyl-diphosphate synthase (ferredoxin).	0.997608	417	0.000374158	0.000158537	#1.17.7.1#	0.000133294	0.000102839	7.8015e-05	0.000124552	8.80898e-05	9.2853e-05	0.000137709	8.79045e-05	0.000218639	3.05437e-05	0.000135466	8.06281e-05	0.000213155	7.57889e-05	0.00011518	9.09442e-05	0.000137873	0.000101844	8.80343e-05	0.00014171	8.82132e-05	8.44189e-05	4.35623e-05	9.80321e-05	5.1015e-05	9.42704e-05	0.000132556	0.000191584	3.46066e-05	6.53314e-05	0.000129833	7.98096e-05	5.28985e-05	0.000103371	9.53591e-05	0.000118355	9.41314e-05	6.68023e-05	0.000128672	4.1343e-05	0.000100431	0.000107873	9.74851e-05	2.56287e-05
Methionyl-tRNA formyltransferase.	0.997608	417	0.000374158	0.000209729	#2.1.2.9#	0.000206534	0.00015566	0.000122774	0.000149928	0.000123243	0.000121975	0.000187443	0.000153009	0.000184073	0.000129362	0.000205908	0.000193846	0.000209484	0.000244535	0.000134023	0.000168049	0.000166168	0.000214242	0.000192747	0.000225617	0.000141926	0.000141234	0.000184436	0.000187635	0.000149799	0.000158299	0.000180076	0.000212313	0.000134839	0.000119283	0.000123341	0.000172881	0.000169821	0.000149759	0.000124497	0.000146398	0.000185464	0.000216602	0.000135956	0.000187077	0.000183844	0.000175114	0.000172064	0.000164816
Imidazole glycerol-phosphate synthase.	0.997608	417	0.000365527	0.00023709	#4.3.2.10#	0.000209578	0.000160187	0.000105833	0.000174881	0.000145989	0.0001722	0.000221087	0.000182677	0.000222881	0.00011966	0.000204866	0.000210019	0.000190345	0.000245163	0.00016323	0.000166072	0.000182888	0.000231128	0.000207736	0.00023564	0.00018469	0.00014445	0.000218679	0.000177644	0.000220756	0.000172064	0.000178076	0.000258788	0.000151721	0.000127291	0.000134161	0.000173355	0.000161634	0.000128802	0.000139507	0.000194643	0.000204291	0.000216804	0.000143779	0.00019638	0.000207375	0.000217809	0.00022054	0.000164399
Methylated-DNA--[protein]-cysteine S-methyltransferase.	0.997608	417	0.000354119	0.000148961	#2.1.1.63#	0.000140395	0.000133238	7.5296e-05	0.000123072	7.58895e-05	0.000108891	0.000183473	0.00013378	0.000125755	5.35414e-05	0.000115458	0.000149669	0.000147085	0.000128757	0.000109056	7.19151e-05	0.000119867	0.000127701	0.000109779	0.000145905	0.000111971	0.000102375	0.000167964	0.000140492	0.000101566	0.000110121	0.00014231	0.000120367	0.000127876	9.25178e-05	9.79158e-05	0.000118412	8.8374e-05	9.79556e-05	8.68238e-05	0.00010457	0.000129749	0.000122471	9.65717e-05	4.1343e-05	0.000140772	0.000149125	0.000159545	0.0001146
Threonine ammonia-lyase.	0.997608	417	0.000350181	0.000188205	#4.3.1.19#	0.000202071	7.82611e-05	3.86937e-05	0.00010404	0.000117453	0.000101083	0.000164039	8.81792e-05	0.000208885	0.000183263	0.000152347	5.26255e-05	0.000129781	0.000264843	8.85635e-05	7.95761e-05	0.000158709	0.00010501	0.000168258	0.000182731	8.38749e-05	0.000124618	0.000105763	9.39735e-05	0.000223539	0.000119715	0.000132556	0.000250429	8.86268e-05	7.7344e-05	9.4129e-05	0.000189222	0.000128678	0.000103371	9.41818e-05	9.36379e-05	0.000156207	0.000222067	7.17544e-05	0.000205268	0.000147705	0.000128499	0.000167003	0.000103557
Lactaldehyde reductase.	0.997608	417	0.000344623	0.000166784	#1.1.1.77#	8.68337e-05	0.000108229	5.98185e-05	0.000128993	4.07363e-05	0.000120287	0.000151919	0.000154932	0.000171349	1.97636e-05	0.000145469	0.000137599	0.000134238	6.25991e-05	6.68937e-05	8.37774e-05	0.000170798	8.8388e-05	6.52341e-05	9.95233e-05	0.000117549	5.52073e-05	0.000230815	0.000133936	4.31308e-05	0.000126389	0.000149563	7.58978e-05	8.90489e-05	8.85136e-05	8.16867e-05	7.12839e-05	7.09511e-05	9.81911e-05	0.000111252	9.31626e-05	0.00019157	7.77336e-05	9.14464e-05	3.82423e-05	0.000171447	0.000219872	0.00021468	0.00014648
Undecaprenyldiphospho-muramoylpentapeptide beta-N-	0.997608	417	0.000314532	0.000208618	#2.4.1.227#	0.000221751	0.000172476	0.000143481	0.000187357	0.000117039	0.000128517	0.000162785	0.000152734	0.000151627	0.000128643	0.000193404	0.000216296	0.000228624	0.000236579	0.00012413	0.000192515	0.000142761	0.000249861	0.000182613	0.000248226	0.000145025	0.000142306	0.000209143	0.000173898	0.000193393	0.000164765	0.000230598	0.000213651	0.000131041	0.000130874	0.000146062	0.000152988	0.000165833	0.000132805	0.000121553	0.000158519	0.000189535	0.00019312	0.000162931	0.000208576	0.000186155	0.000199658	0.000194171	0.000171275
Phenylacetate--CoA ligase.	0.997608	417	0.000289771	0.00012478	#6.2.1.30#	6.41108e-05	0.000119871	7.36227e-05	8.50085e-05	3.18446e-05	7.04839e-05	0.000140635	0.00014724	7.7828e-05	4.6714e-06	7.10674e-05	0.000213882	0.000121915	4.04068e-05	7.23112e-05	0.000105031	0.000126298	7.94173e-05	5.82673e-05	0.000145905	0.000135522	6.32472e-05	0.000159945	0.00014018	2.96814e-05	0.000124512	0.000192582	6.95451e-05	0.000160794	0.000111274	7.84408e-05	5.66008e-05	5.68868e-05	8.38274e-05	6.23954e-05	0.000106947	0.000192079	5.06078e-05	7.06754e-05	4.60975e-05	0.000193088	0.000143762	0.000202961	0.000218365
Exodeoxyribonuclease III.	0.997608	417	0.000289771	0.000127125	#3.1.11.2#	0.000135931	6.98529e-05	6.37924e-05	0.000104252	6.92724e-05	4.62155e-05	0.000113678	9.83431e-05	0.000104336	7.94138e-05	0.00011525	0.000119252	9.62211e-05	0.000151578	7.63154e-05	6.84552e-05	0.00010572	0.000150656	0.000112524	0.000136349	8.6354e-05	7.34311e-05	0.000120718	0.00010334	0.000167422	8.80135e-05	0.000102043	0.000155139	8.12412e-05	5.94305e-05	7.89818e-05	0.000102071	0.000118602	8.38274e-05	8.59409e-05	7.29615e-05	9.56578e-05	0.000132188	6.04247e-05	0.000122169	9.58087e-05	9.71478e-05	0.000101214	9.37637e-05
Phosphoribosylglycinamide formyltransferase 1.	0.997608	417	0.000289771	0.000153463	#2.1.2.2#	9.19057e-05	0.000110169	5.70994e-05	0.000108269	5.87265e-05	9.79178e-05	0.000143769	9.53214e-05	0.000171137	2.2279e-05	0.000132548	0.000112252	0.000124013	6.61583e-05	9.53942e-05	8.72372e-05	0.000126298	9.34011e-05	8.23343e-05	0.000106516	0.000113417	4.85074e-05	0.000142607	0.00012176	4.54497e-05	0.000124512	0.000124803	8.99406e-05	8.12412e-05	8.64061e-05	8.54735e-05	5.39958e-05	5.03795e-05	0.000105491	7.44625e-05	0.000113839	0.000102272	7.16607e-05	9.46834e-05	4.29967e-05	0.000121862	0.000152838	0.000124653	7.56361e-05
DNA (cytosine-5-)-methyltransferase.	0.995215	416	0.00110779	0.00051562	#2.1.1.37#	0.000544943	0.000297091	0.000179874	0.000359066	0.00052978	0.000391671	0.000540388	0.000257121	0.000421586	0.000816058	0.000437034	0.000194087	0.000407957	0.000306924	0.000203037	0.000515762	0.000484614	0.000314239	0.000333771	0.000537939	0.000280754	0.000290508	0.000446677	0.000294721	0.0007105	0.000303876	0.000385664	0.000522926	0.000173666	0.000326025	0.000282928	0.000333922	0.00026932	0.000295044	0.000286666	0.000305868	0.000344979	0.000280368	0.000227402	0.00065198	0.000300663	0.000336614	0.000204292	0.000355886
NAD(+) synthase.	0.995215	416	0.0010142	0.000412298	#6.3.1.5#	0.000384057	0.000283724	0.000228816	0.000331575	0.000227255	0.000233821	0.000346049	0.000309589	0.000402288	0.00027741	0.000378679	0.00038238	0.000396158	0.00040993	0.000263806	0.000207096	0.000359088	0.000418986	0.000338626	0.000405552	0.000321245	0.000280861	0.000379058	0.000347483	0.000390033	0.00030471	0.000394417	0.000368456	0.000276642	0.000234561	0.000262912	0.000316397	0.000324738	0.000274087	0.000277836	0.00029351	0.000392045	0.000366401	0.000293492	0.000337979	0.000369788	0.000354146	0.000385945	0.000321922
Serine-type D-Ala-D-Ala carboxypeptidase.	0.995215	416	0.00100706	0.000460655	#3.4.16.4#	0.000541088	0.0004327	0.000311014	0.000358008	0.000269646	0.000330473	0.00040644	0.000425238	0.000242391	0.000365807	0.000430573	0.0007061	0.000543768	0.000744072	0.00027417	0.000366989	0.000390469	0.000588902	0.00053454	0.000692002	0.000401608	0.000368763	0.000687462	0.000612233	0.000471657	0.00044695	0.000553235	0.000568064	0.000430051	0.000318649	0.000230995	0.000480042	0.000519119	0.000279503	0.000281957	0.00033914	0.000531206	0.000659926	0.000322895	0.000631722	0.000542076	0.000558136	0.000586243	0.000578835
P-type K(+) transporter.	0.995215	416	0.000861145	0.000382429	#7.2.2.6#	0.000549812	0.000344521	0.000217731	0.000247413	0.000289704	0.000262732	0.000392648	0.000543085	0.00012215	2.94657e-05	0.00022529	0.000619919	0.000416609	0.000723764	0.000252736	0.000297051	0.000328992	0.000269386	0.00047395	0.000442844	0.000433009	0.000151954	0.000632196	0.000482356	0.00010203	0.000354766	0.00051747	7.25543e-05	0.000511082	0.000336984	0.000166619	0.000304319	0.000176538	0.000223697	0.000259	0.000329634	0.000632461	0.000598792	0.000300775	0.000621593	0.000462025	0.000573399	0.000463188	0.000479446
CTP synthase (glutamine hydrolyzing).	0.995215	416	0.000768148	0.000396385	#6.3.4.2#	0.000349364	0.000232627	0.000183848	0.000303662	0.000178868	0.000226013	0.000346885	0.00028514	0.000402924	0.000191168	0.000370134	0.000333858	0.000397994	0.000397787	0.000215991	0.000148773	0.000368091	0.000368855	0.000317093	0.000396695	0.000305544	0.000268801	0.000291716	0.000367465	0.000312119	0.000279266	0.000310382	0.000421952	0.000225576	0.000202106	0.000272109	0.000312134	0.000285904	0.000253602	0.000283723	0.0002783	0.000341671	0.000361947	0.000233067	0.000327644	0.00035361	0.000314545	0.000332675	0.000266914
6-phospho-beta-glucosidase.	0.995215	416	0.000724428	0.000148523	#3.2.1.86#	4.4837e-05	4.61374e-05	1.52683e-05	6.1536e-05	5.52112e-05	1.81485e-05	5.14058e-05	7.99381e-05	9.69139e-05	2.5513e-05	0.000107539	3.6693e-05	0.000138695	6.90894e-05	5.81787e-05	5.2886e-05	4.21851e-05	4.48536e-05	3.14559e-05	5.45397e-05	5.92909e-05	1.63477e-05	2.42735e-05	3.2157e-05	2.0406e-05	4.71352e-05	4.37685e-05	6.88764e-05	1.43491e-05	5.05792e-05	4.32777e-05	3.52867e-05	2.41401e-05	6.78154e-05	7.88772e-05	3.61242e-05	6.53831e-05	2.6316e-05	6.52803e-05	2.04648e-05	4.45426e-05	0.000120661	0.000106541	1.58356e-05
[Acyl-carrier-protein] S-malonyltransferase.	0.995215	416	0.000724428	0.000189816	#2.3.1.39#	0.000179348	0.0001341	0.000114826	0.000162404	9.51204e-05	0.000117966	0.000159442	0.000145042	0.000173257	9.91775e-05	0.000176522	0.000164877	0.000169632	0.000175236	0.000131432	0.000184607	0.000130156	0.000220311	0.000157068	0.000182731	0.000130564	0.000113095	0.000182702	0.000174522	0.000188756	0.000123678	0.000193332	0.000181219	0.000116059	0.000107059	0.000125505	0.000137121	0.000121331	0.000128331	0.000105072	0.000140695	0.000145776	0.00015486	0.000138383	0.000151729	0.00015737	0.000165419	0.000176325	0.000140021
Cytidine deaminase.	0.995215	416	0.000724428	0.000144114	#3.5.4.5#	9.53548e-05	6.12291e-05	6.35833e-05	8.58543e-05	5.7279e-05	5.82442e-05	9.15274e-05	7.60923e-05	0.000131693	7.51018e-05	0.000122336	7.74899e-05	0.000105922	9.79813e-05	5.95919e-05	7.66106e-05	8.02545e-05	0.000127701	6.98786e-05	8.64711e-05	8.5321e-05	5.54753e-05	7.47712e-05	7.99243e-05	7.28123e-05	7.36227e-05	9.05384e-05	0.00011067	5.35981e-05	5.47941e-05	7.03263e-05	7.69677e-05	6.71727e-05	8.7124e-05	8.77068e-05	6.41681e-05	0.000103036	7.79361e-05	9.33347e-05	7.33839e-05	8.34124e-05	0.000122105	9.77514e-05	6.52179e-05
Ribonucleoside-diphosphate reductase.	0.995215	416	0.000698711	0.000379029	#1.17.4.1#	0.000387911	0.000394755	0.000260608	0.000321848	0.000308935	0.000323298	0.000488564	0.000481003	0.000167956	7.68985e-05	0.000388683	0.000537602	0.000530658	0.000235951	0.000284769	0.000281729	0.000332851	0.000507374	0.000264103	0.000442611	0.000373099	0.000255669	0.000696131	0.000631902	0.000197567	0.000438399	0.000598754	0.000205626	0.000502641	0.000371968	0.000260748	0.000182354	0.00029493	0.000290335	0.000269301	0.000294223	0.000506274	0.000189881	0.00035041	0.0002278	0.000578845	0.000488008	0.000557743	0.000495698
Aspartate kinase.	0.995215	416	0.000676045	0.000340587	#2.7.2.4#	0.000297629	0.000219476	0.000182593	0.000270674	0.000154054	0.000251758	0.000316376	0.00031783	0.00031004	0.000154516	0.000299692	0.000353895	0.000348966	0.000304412	0.000216698	0.000152233	0.000277033	0.000299728	0.000266425	0.000402755	0.000302032	0.000210109	0.000281313	0.000342176	0.000272698	0.000254655	0.000303879	0.000277512	0.000245412	0.000208429	0.000210979	0.000222614	0.000238253	0.00020274	0.000198665	0.000257148	0.000307072	0.000260732	0.000202585	0.000253226	0.000303394	0.000356828	0.00029938	0.000269206
Exodeoxyribonuclease V.	0.995215	416	0.0006425	0.000380663	#3.1.11.5#	0.000383448	0.000366297	0.000205391	0.00026285	0.000205543	0.00024184	0.000355452	0.000352717	0.000333791	0.000153438	0.000306778	0.000442489	0.000608003	0.000300225	0.000277703	0.000458181	0.000415163	0.000392074	0.000413783	0.000448671	0.000363802	0.000374123	0.000406799	0.000451135	0.000255075	0.000312844	0.000404672	0.000346054	0.000266514	0.000235193	0.000244519	0.000241087	0.000228177	0.000240886	0.000211615	0.000325119	0.000385684	0.000255468	0.00034987	0.000189558	0.000355081	0.00038756	0.000373959	0.000303795
UDP-N-acetylmuramoyl-L-alanyl-D-glutamate--2,6-diaminopimelate ligase.	0.995215	416	0.000634107	0.000378438	#6.3.2.13#	0.000369449	0.000270572	0.000202672	0.000298587	0.000200994	0.000210608	0.000324316	0.000262615	0.000336972	0.000255131	0.000368884	0.000322754	0.000358666	0.000431285	0.000208925	0.000229832	0.00031253	0.000382839	0.000317937	0.000397161	0.000262161	0.000278181	0.000356518	0.000310331	0.0003687	0.000282603	0.000333642	0.000395204	0.000197722	0.000209693	0.000235323	0.000307634	0.000300598	0.000237825	0.000231334	0.000267367	0.000323608	0.000371462	0.000252489	0.000322476	0.000327767	0.00036219	0.000346791	0.000249412
Transferred entry: 5.6.2.2.	0.995215	416	0.000633473	0.000113459	#5.99.1.3#	5.39667e-05	2.54402e-05	4.07853e-05	8.88148e-05	4.28042e-05	3.01772e-05	8.44225e-05	4.17546e-05	0.000105184	1.94042e-05	8.41972e-05	2.63127e-05	7.55087e-05	2.84732e-05	4.92281e-05	4.9179e-05	8.3084e-05	5.85736e-05	3.82115e-05	4.6149e-05	3.69793e-05	5.30633e-05	1.92888e-05	2.31031e-05	3.84931e-05	4.4841e-05	3.60152e-05	7.82383e-05	1.16058e-05	3.98311e-05	7.5736e-05	4.00232e-05	3.35863e-05	5.46291e-05	5.7392e-05	4.6106e-05	3.76525e-05	1.70042e-05	4.39698e-05	1.21962e-05	4.66437e-05	6.51777e-05	4.82098e-05	1.29185e-05
Methionine synthase.	0.995215	416	0.000631583	0.000333184	#2.1.1.13#	0.000446342	0.000418471	0.000236137	0.000253757	0.00021733	0.000262521	0.000322645	0.000364804	9.11881e-05	0.000294298	0.00034575	0.000543878	0.000505227	0.000500793	0.000172416	0.000224889	0.00027909	0.000509749	0.000411249	0.00051603	0.000358224	0.000315164	0.000571512	0.000537928	0.000494382	0.000349551	0.000441437	0.000218666	0.000393756	0.000283454	0.000210438	0.000360209	0.000397369	0.000200621	0.000191895	0.000287806	0.000479307	0.000402636	0.000392761	0.000436789	0.000421054	0.000370028	0.000437351	0.000495698
Phosphopantothenoylcysteine decarboxylase.	0.995215	416	0.000623597	0.000205907	#4.1.1.36#	0.000216881	0.000172908	9.43292e-05	0.000150562	0.000122623	0.000124508	0.000151919	0.000157129	0.000188102	0.000127925	0.000191319	0.000193121	0.000223118	0.000189891	0.000134494	0.000154457	0.00011961	0.000223741	0.000166991	0.000229113	0.000156387	0.000128638	0.000195272	0.000159849	0.000241162	0.000133897	0.000220594	0.000212648	0.000132729	0.000117807	0.00013362	0.000155593	0.000163733	0.000101723	0.00013362	0.000150439	0.000186482	0.000167411	0.000152141	0.000150282	0.00015737	0.000197183	0.000171797	0.000151897
Glycine--tRNA ligase.	0.995215	416	0.000615448	0.000401935	#6.1.1.14#	0.000415503	0.000249228	0.000206855	0.000317619	0.000195204	0.000232766	0.000349601	0.000284042	0.000426464	0.000249381	0.000355129	0.000386001	0.000410841	0.000472948	0.00024779	0.000281482	0.000328992	0.000392865	0.000380849	0.000465219	0.000304511	0.000309268	0.000365404	0.000389631	0.000420178	0.000295117	0.000418678	0.000515236	0.00025132	0.000220019	0.000231536	0.000335342	0.000312563	0.000280445	0.000288726	0.000310384	0.000331241	0.000408507	0.000256805	0.000374981	0.000359493	0.000329808	0.000351053	0.000279208
Hydrolases // Acting on acid anhydrides; catalyzing transmembrane movement of substances.	0.995215	416	0.00061166	0.00026221	#3.6.3.-#	0.000132482	9.50776e-05	6.73481e-05	0.000160078	9.71882e-05	5.97214e-05	0.000188697	0.000106584	0.000319159	3.48558e-05	0.000181316	7.50759e-05	0.000174876	9.48409e-05	0.000126486	0.000100582	0.000211954	0.000136144	0.000103868	0.000107448	0.000126845	0.000101303	8.88585e-05	6.74361e-05	6.49282e-05	0.000140154	0.000152565	0.000167176	4.66346e-05	8.64061e-05	0.000134161	0.000102781	6.99015e-05	0.000108787	0.000134798	0.000144022	0.000243978	9.37257e-05	0.000101427	4.75445e-05	0.000133838	0.000166038	0.000137172	0.000132936
Pyruvate carboxylase.	0.995215	416	0.000606497	0.00030616	#6.4.1.1#	0.000317105	0.000288682	0.000214803	0.000242761	0.000132341	0.000206387	0.000331421	0.00038211	0.000215246	0.000126487	0.000291981	0.000551361	0.00033874	0.00033791	0.000249674	0.000151244	0.000288351	0.000344845	0.00028057	0.000442145	0.00032641	0.000208233	0.000450795	0.000416481	0.000250901	0.00035268	0.000535728	0.000191249	0.000359572	0.000277132	0.000207192	0.000256717	0.000281915	0.000251718	0.000178651	0.000255484	0.000361261	0.000317008	0.000228211	0.000285474	0.000409919	0.00035889	0.000402459	0.000408602
RNA helicase.	0.995215	416	0.00059789	0.000241117	#3.6.4.13#	0.000288905	0.000178082	9.20284e-05	0.000121169	0.000125724	0.000148776	0.000204787	0.000182402	0.000138903	0.000156672	0.000184859	0.000299821	0.000340051	0.000288082	0.00015004	0.000325966	0.000145333	0.000277301	0.00020668	0.000339824	0.000164651	0.000149274	0.000262024	0.000261939	0.00025322	0.000187707	0.000243603	0.000369459	0.000171978	0.000120758	0.000106571	0.000152988	0.000182626	0.000113732	0.000131854	0.000163748	0.000192333	0.000238667	0.000127593	0.000192865	0.000220192	0.00022771	0.000245844	0.000191903
Alpha,alpha-phosphotrehalase.	0.995215	416	0.000596145	0.000155266	#3.2.1.93#	8.05443e-05	7.37336e-05	4.32952e-05	7.27436e-05	5.70722e-05	3.31316e-05	8.67211e-05	9.55961e-05	0.000169652	2.58723e-05	8.5656e-05	5.69707e-05	0.000130567	4.75251e-05	7.4431e-05	3.9788e-05	0.000104948	6.64889e-05	6.35451e-05	9.11326e-05	8.30485e-05	3.24276e-05	4.24787e-05	7.11825e-05	3.10727e-05	7.71682e-05	6.25265e-05	0.000137419	2.11016e-05	4.25708e-05	7.14082e-05	4.64174e-05	3.4426e-05	6.47543e-05	7.5934e-05	8.22302e-05	8.29374e-05	5.36443e-05	8.14655e-05	3.78289e-05	6.74443e-05	0.000132006	8.84291e-05	2.89625e-05
Orotidine-5'-phosphate decarboxylase.	0.995215	416	0.000579542	0.000187955	#4.1.1.23#	0.000184623	0.000108229	8.0734e-05	0.00014295	8.70558e-05	0.000104671	0.000153591	0.000129934	0.000170713	9.52247e-05	0.000165893	0.000186604	0.000186412	0.000198894	0.000107407	9.95937e-05	0.000164625	0.000156988	0.000154535	0.000173175	0.000139654	0.000105591	0.000148676	0.000154853	0.000166495	0.000131603	0.000169572	0.000171188	9.66454e-05	0.000106427	8.98012e-05	0.000148252	0.000134345	0.000120561	0.00011655	0.000111225	0.000170963	0.000172472	0.00010952	0.000148835	0.000169976	0.000171607	0.00018698	0.000130227
Anthranilate phosphoribosyltransferase.	0.995215	416	0.000579542	0.000188056	#2.4.2.18#	0.000175493	0.000113188	7.17403e-05	0.000126455	0.000104632	0.000127462	0.000158815	0.000146965	0.000152263	0.000158109	0.000172979	0.000197949	0.000158096	0.000224227	0.000127899	0.000108985	0.000164882	0.000208174	0.000172691	0.000199513	0.000144405	0.000106127	0.000209143	0.000144551	0.000211017	0.000151208	0.000171823	0.000165504	0.000121334	0.000111696	8.43915e-05	0.000163882	0.000137914	0.000111142	9.59477e-05	0.000127386	0.00017427	0.000207897	8.65908e-05	0.000172194	0.000175439	0.00015985	0.00019204	0.000160024
Glycerol-3-phosphate dehydrogenase (NAD(P)(+)).	0.995215	416	0.000579542	0.000176218	#1.1.1.94#	0.00017387	0.000118577	7.96883e-05	0.000141681	8.91237e-05	0.000111846	0.000143978	0.000126363	0.000128512	9.16313e-05	0.000149638	0.000184189	0.000183004	0.00019366	7.98485e-05	6.96909e-05	0.000154593	0.000202105	0.000148202	0.000203475	0.000133869	0.00012569	0.00016298	0.000174522	0.000210089	0.000135983	0.000168071	0.000169516	0.000115848	9.6522e-05	0.000109817	0.000137121	0.000134135	8.73594e-05	0.000110664	0.000110512	0.000186991	0.000185022	0.000124626	0.000169713	0.000163253	0.000159644	0.000167802	0.000143146
Aspartate--ammonia ligase.	0.995215	416	0.000579542	0.000175502	#6.3.1.1#	0.000176914	0.000110169	7.71784e-05	0.000101291	8.89169e-05	0.000108469	0.000151501	0.000153558	0.000126603	0.000116426	0.000147345	0.000185397	0.000163078	0.000227158	7.93774e-05	8.72372e-05	0.000179544	0.000191815	0.000160446	0.000188558	0.000156181	0.000114435	0.000201774	0.000152668	0.000152117	0.000142866	0.000128805	0.000198605	0.000131674	0.000102634	9.79158e-05	0.000137831	0.00014757	9.81911e-05	0.000135975	0.000119305	0.000181394	0.000187249	0.000105474	0.000178189	0.000151067	0.000199658	0.000188844	0.000176484
Amino-acid N-acetyltransferase.	0.995215	416	0.000579542	0.000149655	#2.3.1.1#	5.98503e-05	5.06649e-05	2.99092e-05	0.00011123	6.86521e-05	3.88294e-05	0.000121201	6.37307e-05	0.000227122	2.26383e-05	0.000111499	3.95898e-05	9.54346e-05	6.00868e-05	9.09189e-05	8.40245e-05	0.000125269	6.35866e-05	5.57339e-05	5.03443e-05	5.76381e-05	4.18074e-05	3.27259e-05	5.46357e-05	4.82323e-05	5.73548e-05	6.00254e-05	0.000116689	2.57439e-05	5.22651e-05	8.65554e-05	6.53633e-05	3.73648e-05	7.22893e-05	7.1225e-05	7.31992e-05	7.98844e-05	5.10127e-05	5.39507e-05	2.14983e-05	7.41677e-05	0.000111173	9.00272e-05	2.35451e-05
Glucose 1-dehydrogenase (NAD(P)(+)).	0.995215	416	0.000540574	0.000169822	#1.1.1.47#	8.8051e-05	0.000123967	4.62234e-05	8.31053e-05	4.75602e-05	5.61339e-05	0.000146695	0.000146965	8.69468e-05	4.63547e-05	9.96194e-05	0.000167291	0.000146822	0.000108449	9.35099e-05	5.21446e-05	9.08008e-05	0.000102899	0.000100068	0.0001811	0.000108046	5.03833e-05	0.000138056	0.000163283	5.51889e-05	9.86502e-05	0.000123302	8.29192e-05	0.000150877	0.000119493	7.4654e-05	0.000120307	6.21347e-05	7.81761e-05	8.68238e-05	8.50822e-05	0.000111431	9.2916e-05	9.03674e-05	6.5322e-05	0.000128585	0.000198627	0.000123854	0.000168775
Ribose-phosphate diphosphokinase.	0.995215	416	0.000507236	0.000239789	#2.7.6.1#	0.000181783	0.000108229	8.51263e-05	0.000158387	9.28458e-05	0.000102138	0.000195384	0.000159602	0.000249813	0.000113551	0.000178398	0.000175016	0.000209746	0.000212712	0.000107878	9.16855e-05	0.000197807	0.000172818	0.000172691	0.000232376	0.000159486	0.000133194	0.000154527	0.000179518	0.000184582	0.000160593	0.000159818	0.000244077	0.0001245	9.69434e-05	0.000125505	0.000174302	0.000138754	0.000140105	0.00015952	0.000127148	0.00018292	0.000183808	0.000116803	0.000163305	0.000184684	0.000219459	0.000188844	0.000125643
Dihydroorotase.	0.995215	416	0.000498877	0.000286579	#3.5.2.3#	0.000302295	0.000183687	0.000135533	0.00019941	0.000165013	0.000129783	0.000206877	0.000204378	0.000252146	0.000219915	0.00022529	0.000242367	0.000259561	0.000392972	0.000139912	0.000123813	0.000220957	0.000337722	0.000280148	0.000321878	0.000212786	0.000209305	0.000288682	0.000221041	0.00035154	0.000202097	0.000253858	0.000323318	0.000173877	0.000148155	0.000168242	0.000274242	0.00024539	0.0001653	0.0001554	0.000163035	0.000261533	0.000346563	0.000171024	0.000312553	0.000264525	0.000246067	0.000289792	0.00020253
Glucose-6-phosphate isomerase.	0.995215	416	0.000492358	0.000324107	#5.3.1.9#	0.000284441	0.000179591	0.000164396	0.000241915	0.000143301	0.00017832	0.000301121	0.000229376	0.000280775	0.000139783	0.000277809	0.000257093	0.000317766	0.000305878	0.000159461	0.000173733	0.000260313	0.000291549	0.000254603	0.000313021	0.000237164	0.000200462	0.000251622	0.000290974	0.000273626	0.00023943	0.000248105	0.000352407	0.000173244	0.000159325	0.0002007	0.000245349	0.000225868	0.000202975	0.000230157	0.000221499	0.000271709	0.000293121	0.000181274	0.000245784	0.000257591	0.000311038	0.000284997	0.000208572
Threonine synthase.	0.995215	416	0.00048289	0.000294607	#4.2.3.1#	0.00026111	0.000177219	0.000130931	0.000183128	0.000143301	0.000206809	0.000274582	0.000229376	0.000267627	0.000160624	0.000276559	0.000273267	0.000239373	0.000318439	0.000186784	0.000201906	0.000263914	0.000297881	0.000237081	0.000290645	0.000228487	0.00016723	0.000286515	0.000231031	0.000294496	0.000207937	0.000265613	0.000293561	0.000194979	0.000175763	0.00016716	0.000209826	0.000200678	0.000168126	0.000171882	0.000224351	0.000250084	0.000269841	0.000161582	0.000238963	0.000259272	0.000275355	0.000260759	0.000204405
tRNA uracil 4-sulfurtransferase.	0.995215	416	0.000479476	0.000146717	#2.8.1.4#	7.22261e-05	3.38484e-05	3.45106e-05	8.77575e-05	4.17702e-05	3.77743e-05	0.000106155	5.7962e-05	0.000167532	2.29976e-05	0.000108581	3.5486e-05	0.00010566	5.71557e-05	5.51166e-05	3.63282e-05	0.000136587	6.78081e-05	5.04561e-05	9.34633e-05	7.16862e-05	5.49393e-05	2.05891e-05	2.80983e-05	4.0812e-05	5.8189e-05	4.52692e-05	0.00018289	1.94135e-05	4.44675e-05	9.4129e-05	5.04434e-05	3.00178e-05	7.22893e-05	9.47704e-05	7.48628e-05	7.42874e-05	5.50613e-05	4.2621e-05	2.45991e-05	7.14363e-05	9.85916e-05	7.53778e-05	1.25018e-05
5-methyltetrahydropteroyltriglutamate--homocysteine S-methyltransferase.	0.995215	416	0.000471892	0.000143839	#2.1.1.14#	0.000174682	3.75136e-05	2.36345e-05	9.74849e-05	8.95372e-05	2.57456e-05	7.98252e-05	6.73019e-05	0.000213762	0.000154156	0.000102954	4.2728e-05	0.000111952	0.000204547	8.45593e-05	6.62311e-05	8.46274e-05	7.73066e-05	0.000143768	0.000160123	7.39586e-05	7.4503e-05	1.84219e-05	2.56007e-05	0.000222611	6.71572e-05	2.92624e-05	0.000266478	2.06796e-05	4.99469e-05	5.40971e-05	0.000145173	0.000125949	6.87573e-05	6.65159e-05	6.15538e-05	6.02949e-05	0.000219638	3.15611e-05	0.000153176	7.92103e-05	8.49786e-05	7.4046e-05	1.8336e-05
1,3-beta-galactosyl-N-acetylhexosamine phosphorylase.	0.995215	416	0.000454937	0.000138874	#2.4.1.211#	4.62572e-05	4.87245e-05	2.25888e-05	9.83307e-05	4.6733e-05	4.13618e-05	0.000110961	6.0709e-05	0.000266778	2.47943e-05	0.00011525	2.87268e-05	7.00028e-05	7.51608e-05	8.10262e-05	4.89319e-05	0.000136587	9.89419e-05	5.19339e-05	4.54497e-05	7.00335e-05	3.08196e-05	5.00642e-05	3.55912e-05	3.38554e-05	8.36337e-05	4.10174e-05	0.00010298	1.70923e-05	5.52156e-05	5.89659e-05	3.93127e-05	2.41401e-05	8.00599e-05	8.21147e-05	4.87202e-05	5.90229e-05	3.82595e-05	7.68797e-05	3.05938e-05	6.70241e-05	0.000146444	0.000124653	1.52105e-05
Tryptophan--tRNA ligase.	0.995215	416	0.000454903	0.000258226	#6.1.1.2#	0.000255023	0.000161481	0.000140134	0.000222883	0.000124897	0.00015996	0.000233416	0.000162623	0.00023815	0.000163499	0.000245089	0.000213882	0.000245666	0.000271542	0.000155222	0.00015248	0.000218642	0.000229281	0.000215758	0.000279458	0.000196672	0.000175806	0.000213911	0.000234465	0.000252292	0.000196466	0.000249606	0.000265141	0.000149611	0.000132138	0.000154718	0.000200827	0.0001969	0.000174013	0.000173648	0.000191316	0.000208361	0.000237857	0.00015268	0.000207335	0.000227336	0.000207702	0.000217876	0.000179193
ABC-type polyamine transporter.	0.995215	416	0.000453995	0.00023621	#7.6.2.11#	0.000233721	0.000124614	8.38714e-05	0.000145064	0.000116006	9.32751e-05	0.00022234	0.000165096	0.000230939	0.000197277	0.000177773	0.000218227	0.000160718	0.000322627	0.000120597	7.7352e-05	0.000244365	0.000121632	0.000222514	0.000228414	0.000184897	0.000131586	0.00022323	0.000166405	0.000264351	0.000141406	0.000232849	0.000205626	0.000161217	0.000128977	0.000135784	0.000210063	7.40998e-05	0.00011491	0.000166878	0.000153053	0.000238636	0.000303242	8.52421e-05	0.000249092	0.000199391	0.000214509	0.000224269	0.000204613
L-lactate dehydrogenase.	0.995215	416	0.000439605	0.00011136	#1.1.1.27#	5.92417e-05	2.97521e-05	2.21705e-05	7.2955e-05	4.38381e-05	2.49015e-05	9.54977e-05	4.97209e-05	0.000178559	2.37163e-05	6.43983e-05	2.80025e-05	7.97036e-05	5.19217e-05	7.08979e-05	3.45983e-05	9.00291e-05	7.1502e-05	3.92671e-05	6.7825e-05	5.16471e-05	4.12714e-05	1.56044e-05	3.71523e-05	5.75078e-05	4.77609e-05	8.70369e-05	0.000100306	1.68813e-05	2.95045e-05	5.6802e-05	4.99698e-05	2.07815e-05	5.72192e-05	7.41681e-05	5.96526e-05	5.7242e-05	6.72072e-05	2.91333e-05	3.10072e-05	5.58884e-05	6.14651e-05	7.3247e-05	1.04181e-05
Aspartate--tRNA(Asn) ligase.	0.995215	416	0.000434657	7.24224e-05	#6.1.1.23#	2.84035e-05	2.43622e-05	8.7845e-06	2.87591e-05	2.39868e-05	2.46904e-05	2.73746e-05	1.73062e-05	7.84642e-05	9.7021e-06	5.77292e-05	1.54497e-05	2.59561e-05	2.28204e-05	3.4389e-05	2.12532e-05	2.9581e-05	3.66744e-05	2.15335e-05	1.95783e-05	3.22278e-05	1.36678e-05	1.32204e-05	1.37369e-05	1.29856e-05	3.337e-05	2.25095e-05	4.44688e-05	7.5965e-06	2.33928e-05	1.8934e-05	1.8709e-05	1.02858e-05	4.52102e-05	4.06159e-05	2.73308e-05	3.40908e-05	1.86236e-05	3.47982e-05	7.8551e-06	3.29867e-05	5.83712e-05	4.6079e-05	6.4592e-06
Chorismate synthase.	0.995215	416	0.000426256	0.000220093	#4.2.3.5#	0.000201259	0.000164499	0.00014871	0.0001863	0.000157776	0.000124297	0.000193503	0.000157679	0.000221608	0.000158109	0.0002305	0.000198915	0.000213155	0.00020664	0.000156399	0.00011541	0.000180316	0.00027651	0.000185358	0.00022958	0.000152669	0.000152222	0.000185519	0.000185762	0.000198031	0.000173942	0.000196083	0.000233712	0.000136739	0.000137828	0.000170406	0.000180933	0.000183675	0.000153997	0.000132443	0.000174442	0.000211923	0.000192715	0.00016455	0.000159171	0.000185104	0.000219047	0.000214148	0.000158148
Shikimate dehydrogenase.	0.995215	416	0.00041331	0.000154654	#1.1.1.25#	0.000127207	6.92061e-05	4.41318e-05	8.52199e-05	6.82385e-05	6.28868e-05	0.000110961	9.66949e-05	0.000135722	7.40237e-05	0.000101704	9.5595e-05	0.000100416	0.000184029	7.4431e-05	4.20122e-05	0.000116009	0.00012216	0.000107457	0.000128425	8.49078e-05	7.18231e-05	9.99117e-05	9.1788e-05	0.000142842	8.82221e-05	8.82875e-05	0.000136081	7.7654e-05	6.09058e-05	6.70804e-05	0.000104202	9.44616e-05	6.56962e-05	6.9459e-05	6.48811e-05	0.000137127	0.000149394	6.42013e-05	0.00012837	0.000109256	0.000132624	0.000133176	7.9595e-05
Acetylornithine transaminase.	0.995215	416	0.000406228	0.000157292	#2.6.1.11#	6.5531e-05	5.51924e-05	3.3674e-05	8.22595e-05	5.81061e-05	4.95919e-05	9.42439e-05	7.66417e-05	0.000149294	3.84492e-05	0.000107956	8.25593e-05	0.000131616	7.53702e-05	8.62081e-05	7.11737e-05	8.90002e-05	9.70949e-05	7.36786e-05	0.000108846	6.54885e-05	4.82394e-05	7.8889e-05	6.77483e-05	5.65803e-05	7.54997e-05	7.45316e-05	0.0001421	4.28363e-05	5.39511e-05	6.27527e-05	6.1811e-05	4.51316e-05	7.18184e-05	7.47568e-05	7.72394e-05	9.36225e-05	6.39683e-05	6.82476e-05	4.96116e-05	8.78247e-05	0.000114474	0.000112934	4.50066e-05
3-isopropylmalate dehydrogenase.	0.995215	416	0.000386312	0.000217561	#1.1.1.85#	0.000163523	0.000131082	9.39108e-05	0.000145699	9.96696e-05	0.000134426	0.000205205	0.000181028	0.000214822	0.000106364	0.000191319	0.000202536	0.000222593	0.00026589	0.00013685	0.000116646	0.000181345	0.000220838	0.000169102	0.000227715	0.000167337	0.000117114	0.000218245	0.000193567	0.000200814	0.00017269	0.000166821	0.00021131	0.000148344	0.000134456	0.000126587	0.000162461	0.000144001	0.000121503	0.000138624	0.000171115	0.000203018	0.000181176	0.000106822	0.000205475	0.000199602	0.000213065	0.000219208	0.000168566
1-deoxy-D-xylulose-5-phosphate reductoisomerase.	0.995215	416	0.000384517	0.000249278	#1.1.1.267#	0.00024143	0.000191664	0.000156448	0.000188837	0.000139992	0.000143078	0.000218788	0.000190918	0.000225426	0.000171405	0.000231542	0.000231021	0.00025458	0.000294153	0.000153337	0.000165578	0.000224044	0.00027862	0.000232858	0.000262443	0.000191714	0.00018331	0.000259424	0.000219167	0.000304235	0.000193546	0.000251357	0.000256448	0.000151932	0.000153002	0.000168242	0.000222378	0.000216212	0.00018767	0.000156577	0.000175155	0.000235583	0.000268829	0.000191255	0.000246198	0.000240362	0.000224203	0.000249306	0.000207322
Ornithine carbamoyltransferase.	0.995215	416	0.000380839	0.000163406	#2.1.3.3#	9.6572e-05	5.56236e-05	3.93212e-05	0.000113133	6.41029e-05	4.79037e-05	0.000119111	7.11477e-05	0.000217367	3.16218e-05	0.000117334	6.05918e-05	0.000116409	6.4274e-05	8.80924e-05	8.92142e-05	0.000123726	6.85997e-05	7.8112e-05	8.76364e-05	6.94137e-05	4.52914e-05	3.4243e-05	5.55723e-05	5.56527e-05	8.02967e-05	6.42773e-05	0.000189912	2.84872e-05	5.79553e-05	8.06047e-05	6.1811e-05	3.96738e-05	8.38274e-05	9.03556e-05	7.31992e-05	9.33681e-05	5.87051e-05	7.36427e-05	2.70797e-05	8.29922e-05	0.000140256	0.000101747	2.60454e-05
Protein acetyllysine N-acetyltransferase.	0.995215	416	0.000380084	9.22896e-05	#2.3.1.286#	5.33581e-05	2.54402e-05	3.05367e-05	6.4285e-05	3.86685e-05	2.27912e-05	6.95859e-05	3.29641e-05	0.000135086	1.29361e-05	6.48151e-05	1.73809e-05	5.32231e-05	3.30791e-05	4.96992e-05	2.37245e-05	7.33094e-05	5.35605e-05	2.99781e-05	3.86905e-05	4.68955e-05	4.31474e-05	1.69048e-05	2.02932e-05	3.29278e-05	4.08783e-05	5.9025e-05	7.15513e-05	1.4138e-05	2.76078e-05	6.87033e-05	3.29185e-05	2.01518e-05	5.27453e-05	5.50375e-05	6.08409e-05	4.80833e-05	3.72473e-05	3.37191e-05	2.06715e-05	4.85347e-05	6.04338e-05	4.79435e-05	1.00014e-05
16S rRNA (cytidine(1402)-2'-O)-methyltransferase.	0.995215	416	0.000380084	0.000174503	#2.1.1.198#	0.000180565	0.000110385	0.000100185	0.000143584	0.000105666	9.2853e-05	0.000143978	0.000103563	0.000177923	0.000117863	0.000158182	0.000130357	0.000158621	0.000166443	0.000118242	0.000142594	0.000134015	0.000193662	0.000135113	0.000163386	0.000121887	0.000119258	0.000126352	0.000130189	0.000164639	0.000110955	0.000163069	0.000200277	8.20853e-05	9.44145e-05	0.000116309	0.000127174	0.000127838	0.000111377	0.000100362	0.000124296	0.000133819	0.000140285	0.000117882	0.000124856	0.000125644	0.000162944	0.000147293	9.66808e-05
Dihydroorotate dehydrogenase (NAD(+)).	0.995215	416	0.000380084	0.000201489	#1.3.1.14#	0.000183406	0.00011944	9.26559e-05	0.000151831	0.000102151	0.000109735	0.000169472	0.000146691	0.000192768	0.000174998	0.000172771	0.00016198	0.000181431	0.000212921	0.000123895	6.25241e-05	0.000177743	0.000209493	0.000154535	0.000191355	0.000134696	0.000142574	0.000155828	0.000169839	0.000169741	0.000139529	0.000151314	0.000153802	0.000128509	0.000101369	0.000136866	0.000145647	0.000150299	9.65428e-05	0.000116844	0.000130237	0.000174525	0.000186237	0.000121389	0.00015483	0.000191197	0.000160675	0.000198433	0.00013877
Adenylate kinase.	0.995215	416	0.000380084	0.000149112	#2.7.4.3#	0.0001408	8.66693e-05	6.60931e-05	0.000102137	6.61707e-05	7.8292e-05	0.000130395	8.79045e-05	0.000138267	8.62413e-05	0.000141926	0.000123598	0.000130305	0.000161418	7.96129e-05	7.90819e-05	0.000128613	0.000140893	0.000117168	0.000134718	0.000108046	9.37988e-05	0.000131771	0.000124257	0.000150262	0.000104073	0.000109547	0.000143103	7.17455e-05	7.18646e-05	8.27686e-05	0.000110597	0.000100969	8.80658e-05	0.000101834	9.2212e-05	0.000135091	0.000134617	7.84982e-05	0.000122375	0.000120601	0.000120661	0.000133443	9.1055e-05
Glucokinase.	0.995215	416	0.000378329	0.000141079	#2.7.1.2#	8.05443e-05	5.86419e-05	5.12431e-05	8.54314e-05	6.05875e-05	5.44456e-05	9.63336e-05	7.03236e-05	0.00016117	4.4558e-05	0.00010212	7.36275e-05	9.01909e-05	0.000102378	7.04268e-05	5.06618e-05	0.000100061	0.000101844	8.48676e-05	9.46287e-05	7.37521e-05	5.81552e-05	6.58853e-05	6.77483e-05	9.46097e-05	7.75854e-05	7.35312e-05	0.000155474	4.32583e-05	4.78395e-05	7.08672e-05	7.17576e-05	4.11432e-05	7.37022e-05	6.9459e-05	6.6307e-05	9.3877e-05	9.55476e-05	6.0155e-05	7.15234e-05	8.48832e-05	0.000122518	0.000108672	5.98004e-05
Diaminopimelate epimerase.	0.995215	416	0.000374158	0.000170418	#5.1.1.7#	0.000173464	0.000115344	8.80545e-05	0.000103194	9.69814e-05	9.2642e-05	0.000148157	0.000129384	0.000163927	0.00014122	0.00014276	0.000150876	0.000178809	0.000157859	9.51587e-05	0.000116646	0.000144561	0.000170972	0.000141446	0.000174807	0.000110318	0.000108539	0.000134155	0.000141741	0.00017948	0.00013786	0.000166321	0.000178878	0.000106985	8.91458e-05	0.000107653	0.000127411	0.00012385	9.1127e-05	0.000106838	0.000130713	0.000146031	0.000152836	0.000106013	0.000134365	0.000151697	0.00015655	0.000180321	0.000121476
Cobalt-precorrin-5B (C(1))-methyltransferase.	0.995215	416	0.000372193	0.000170392	#2.1.1.195#	0.00011686	0.000120733	0.000114617	0.000157964	7.29946e-05	8.96876e-05	0.000184309	0.000161799	0.000183861	3.26998e-05	0.000113583	0.000116114	0.000147609	7.47421e-05	0.000149098	0.000143089	0.000151506	0.000143268	6.20674e-05	0.000163386	0.000148124	5.62793e-05	0.000138273	0.000149234	4.12758e-05	0.000131395	0.000245104	8.79345e-05	0.000155308	0.000155953	0.00011144	6.22846e-05	5.35282e-05	0.000118441	8.9767e-05	0.000137367	0.000106597	6.65999e-05	8.68606e-05	6.78026e-05	0.000164094	0.000212034	0.000170199	0.00011585
Biotin--[biotin carboxyl-carrier protein] ligase.	0.995215	416	0.00036853	0.000208026	#6.3.4.15#	0.000177725	0.000134963	8.4708e-05	0.000157964	0.000109595	8.75773e-05	0.000179502	0.000145592	0.000214186	0.00014122	0.000172979	0.000164395	0.00018012	0.000236788	0.00015004	0.000140865	0.00014559	0.000174929	0.000171424	0.000194152	0.000163412	0.000115506	0.00018877	0.00014299	0.000155828	0.000151834	0.000192832	0.000168513	0.000129564	0.000114225	0.000104948	0.000143278	0.000126579	0.000117735	0.000119788	0.00012691	0.000171726	0.000192107	0.000135686	0.00016806	0.000167875	0.000215334	0.000179255	0.000136895
Uroporphyrinogen-III C-methyltransferase.	0.995215	416	0.000361882	8.3113e-05	#2.1.1.107#	5.1735e-05	2.86741e-05	1.96606e-05	6.11131e-05	3.28785e-05	2.55346e-05	4.53457e-05	4.99957e-05	0.00013551	9.3428e-06	6.75245e-05	3.13822e-05	5.19122e-05	3.64289e-05	7.01913e-05	2.37245e-05	4.11562e-05	4.22152e-05	2.70225e-05	4.42843e-05	4.00781e-05	1.87597e-05	3.01252e-05	2.34153e-05	3.43192e-05	4.54667e-05	8.22849e-05	6.35268e-05	2.21567e-05	2.95045e-05	4.00318e-05	3.74181e-05	1.86824e-05	4.33265e-05	3.76727e-05	4.15904e-05	5.24083e-05	5.60735e-05	1.94222e-05	2.23252e-05	4.7274e-05	5.30085e-05	5.00743e-05	2.50036e-05
Acetate kinase.	0.995215	416	0.000354119	0.000227777	#2.7.2.1#	0.000188884	0.000118362	9.32834e-05	0.00014739	8.89169e-05	0.000113745	0.000187025	0.000137076	0.000164775	0.000108161	0.000195071	0.000205916	0.000194802	0.000237835	9.23322e-05	8.25417e-05	0.000188547	0.000197884	0.000188313	0.000238203	0.00014957	0.000137482	0.000209359	0.000199499	0.000218437	0.00016539	0.000175074	0.000173194	0.000127665	0.000114646	0.000102785	0.000174539	0.000167092	0.000126683	0.000146276	0.000134515	0.000202764	0.000226318	0.000105474	0.00020072	0.000207586	0.000217603	0.000216545	0.00015544
Glutamate racemase.	0.995215	416	0.000340584	0.000186462	#5.1.1.3#	0.000172856	0.000147467	9.8094e-05	0.000139989	0.000102771	0.000109102	0.000145859	0.000138999	0.000166047	0.000144454	0.000161517	0.000192397	0.000176187	0.000184029	0.000123895	9.71224e-05	0.000164882	0.000198939	0.000143768	0.000181333	0.000136142	0.00012971	0.000173599	0.000170151	0.000185045	0.000145994	0.000151814	0.000164167	0.000119224	0.000102634	0.000121719	0.0001357	0.000155967	0.00010031	0.000112135	0.00010766	0.000171472	0.000167208	0.000107362	0.000162478	0.00017586	0.000188108	0.000188045	0.000155231
Diadenylate cyclase.	0.995215	416	0.000338158	0.000169616	#2.7.7.85#	0.000163929	0.000109954	7.98974e-05	0.000130896	0.000102151	9.91839e-05	0.000148366	0.000124989	0.000171349	0.000135471	0.000145469	0.000140254	0.000147871	0.000175655	8.76214e-05	6.69724e-05	0.000152021	0.000172555	0.000142079	0.000167348	0.000129738	0.000110147	0.000166664	0.000128316	0.000191538	0.000113458	0.000133057	0.000160823	8.25073e-05	8.07159e-05	0.000107653	0.000128122	0.000126369	0.000103607	0.000106249	0.000106947	0.000131275	0.000158099	0.000111138	0.000144701	0.000145604	0.000159232	0.000140368	0.000116684
tRNA(Ile)-lysidine synthetase.	0.995215	416	0.000334909	0.000234622	#6.3.4.19#	0.000238387	0.000187137	0.000133441	0.000191375	0.000139165	0.000122186	0.000226938	0.000194489	0.000241755	0.000112832	0.00020174	0.000228849	0.000267165	0.000230298	0.000164408	0.000151738	0.000200122	0.000256193	0.000194858	0.000262443	0.000193987	0.000138018	0.000220413	0.000201684	0.000267133	0.000184995	0.000246104	0.000223347	0.000152565	0.000139514	0.000142816	0.000158435	0.000154077	0.000155646	0.000140095	0.000181334	0.000252374	0.000207897	0.000180465	0.000195966	0.000198761	0.000226678	0.000192839	0.000181693
Nicotinate-nucleotide--dimethylbenzimidazole phosphoribosyltransferase.	0.995215	416	0.000310618	0.000137806	#2.4.2.21#	9.45432e-05	0.000109522	6.79755e-05	9.95995e-05	7.52692e-05	5.55008e-05	0.00014147	0.000106035	0.000185133	2.5513e-05	9.62849e-05	0.00012408	0.000127421	7.70451e-05	0.000101989	8.55073e-05	0.000131185	0.000100789	6.60785e-05	0.000107448	0.000116723	5.11873e-05	0.000107931	0.000105525	4.31308e-05	0.000102404	0.000161819	9.32841e-05	0.000109095	9.315e-05	7.5736e-05	6.56002e-05	4.63911e-05	9.30107e-05	9.59477e-05	0.00010362	0.000147557	6.82193e-05	8.03865e-05	5.22989e-05	0.000133418	0.000140668	0.000147826	0.000122935
Glutamine synthetase.	0.995215	416	0.000306419	0.000128286	#6.3.1.2#	8.01386e-05	5.13117e-05	2.86543e-05	6.32277e-05	4.90077e-05	3.92515e-05	8.81839e-05	6.18078e-05	0.000189587	2.73097e-05	8.62813e-05	5.47981e-05	8.41607e-05	5.63183e-05	7.25467e-05	8.00704e-05	0.000104691	7.09743e-05	5.10894e-05	9.71926e-05	5.45393e-05	3.24276e-05	2.9475e-05	3.74645e-05	4.31308e-05	5.94404e-05	7.078e-05	0.000168513	2.08906e-05	4.06741e-05	6.49165e-05	4.66542e-05	3.82044e-05	6.16932e-05	6.85761e-05	6.8446e-05	6.38567e-05	6.98388e-05	3.74957e-05	2.58394e-05	6.45028e-05	9.90042e-05	0.000103345	1.95862e-05
Thymidylate synthase.	0.995215	416	0.000304342	0.000130589	#2.1.1.45#	0.000101238	0.000111247	0.000105205	0.000113345	5.27298e-05	0.000114378	0.000132485	0.000130483	0.000108365	1.90449e-05	0.00014672	0.000159325	0.00017173	6.72051e-05	7.04268e-05	7.04323e-05	0.000154078	0.000183636	8.48676e-05	0.000161522	0.000134696	9.05828e-05	0.000151276	0.000167029	4.35946e-05	0.000119506	0.000147813	0.00013675	0.00010593	8.74598e-05	0.000104948	7.57836e-05	8.22865e-05	0.000102429	0.000123319	0.000101481	0.000147303	5.93124e-05	0.000108441	6.05675e-05	0.000153378	0.000133656	0.000127583	0.00013377
SpoIVB peptidase.	0.995215	416	0.000289771	8.41825e-05	#3.4.21.116#	4.44312e-05	2.67338e-05	2.1543e-05	6.19589e-05	3.51532e-05	2.49015e-05	6.93769e-05	3.32389e-05	0.000121513	1.11395e-05	5.93965e-05	2.05191e-05	4.48333e-05	4.10349e-05	4.89926e-05	2.39717e-05	7.79395e-05	5.19774e-05	2.91336e-05	3.28636e-05	3.94584e-05	3.16236e-05	1.06196e-05	1.96688e-05	2.36524e-05	4.56752e-05	3.32641e-05	5.58367e-05	1.20279e-05	3.35087e-05	5.95068e-05	3.57603e-05	1.9522e-05	4.66231e-05	4.17931e-05	4.34917e-05	4.14687e-05	3.17817e-05	3.80352e-05	1.36432e-05	3.84495e-05	6.57965e-05	5.5135e-05	1.02098e-05
Orotate phosphoribosyltransferase.	0.995215	416	0.000266375	0.000148466	#2.4.2.10#	0.000142424	8.55914e-05	7.19495e-05	0.000110384	7.65099e-05	7.8081e-05	0.000122246	0.000112078	0.000142084	6.43216e-05	0.000120043	0.000124563	0.000125848	0.000168117	8.62081e-05	8.3036e-05	0.000123983	0.000127965	0.000113368	0.000146838	9.689e-05	8.20069e-05	0.000122451	0.00011333	0.000140523	0.000103239	0.000115799	0.000135747	8.08192e-05	7.58688e-05	8.00637e-05	0.000114386	0.000108316	9.20688e-05	8.53522e-05	9.67275e-05	0.000116265	0.000137249	8.84791e-05	0.000124029	0.0001185	0.000125818	0.000129714	0.000105849
Adenylyl-sulfate kinase.	0.995215	416	0.000233454	0.000108423	#2.7.1.25#	6.24878e-05	7.93391e-05	5.16614e-05	6.59767e-05	3.76346e-05	4.305e-05	9.3826e-05	7.16971e-05	9.20364e-05	1.22175e-05	0.00010608	9.96988e-05	8.57338e-05	3.7057e-05	5.93564e-05	7.33979e-05	9.31159e-05	7.17658e-05	5.44673e-05	8.74034e-05	9.81295e-05	5.27953e-05	0.000101429	9.86565e-05	3.24641e-05	8.46765e-05	9.72913e-05	7.48948e-05	7.51218e-05	6.87034e-05	6.22117e-05	3.97864e-05	4.47118e-05	6.21641e-05	6.2984e-05	7.22485e-05	0.000105325	3.90692e-05	5.47599e-05	3.16274e-05	9.05561e-05	8.78662e-05	0.000112401	8.10535e-05
Prephenate dehydratase.	0.995215	416	0.000226998	7.91008e-05	#4.2.1.51#	5.61984e-05	2.67338e-05	1.56866e-05	3.82749e-05	3.94956e-05	2.44794e-05	7.00038e-05	4.17546e-05	0.00013551	1.32955e-05	4.48079e-05	2.14847e-05	3.67056e-05	4.33378e-05	6.35961e-05	4.96733e-05	6.84221e-05	4.30067e-05	3.96893e-05	5.47728e-05	3.82188e-05	1.98317e-05	2.31899e-05	3.96499e-05	2.22611e-05	3.69156e-05	7.22807e-05	0.000107327	1.79363e-05	2.36036e-05	3.7327e-05	3.55235e-05	2.62393e-05	4.12073e-05	4.59136e-05	4.44423e-05	4.40127e-05	4.67616e-05	2.42778e-05	2.31521e-05	3.5508e-05	5.79587e-05	4.84762e-05	1.54189e-05
Spermidine synthase.	0.995215	416	0.000225348	6.74125e-05	#2.5.1.16#	2.29257e-05	1.53072e-05	9.6211e-06	4.39845e-05	1.73698e-05	1.75154e-05	4.32561e-05	2.52725e-05	6.40437e-05	1.29361e-05	6.21058e-05	1.90707e-05	4.22114e-05	1.92612e-05	3.83932e-05	1.92762e-05	2.13497e-05	2.90229e-05	2.32224e-05	1.84129e-05	2.1072e-05	1.39358e-05	1.75549e-05	1.21759e-05	1.53045e-05	3.79584e-05	2.32598e-05	3.57756e-05	7.1745e-06	1.87564e-05	2.43437e-05	2.43928e-05	1.74229e-05	3.32013e-05	2.91375e-05	2.28153e-05	3.94334e-05	2.42917e-05	2.75148e-05	6.4081e-06	3.50878e-05	6.29089e-05	4.36818e-05	1.02098e-05
Guanylate kinase.	0.995215	416	0.000225348	0.000133623	#2.7.4.8#	0.000136337	9.83115e-05	8.28256e-05	9.9811e-05	7.71302e-05	7.61817e-05	0.000126425	9.77937e-05	0.000110062	0.000108161	0.000104621	0.000108148	0.00012375	0.000134829	8.47949e-05	8.35302e-05	0.000118838	0.000148017	0.000113579	0.000129124	0.000104327	7.9595e-05	0.000106197	0.000104588	0.000113161	9.40618e-05	0.000115549	0.000158817	7.25896e-05	6.74389e-05	9.467e-05	0.000101834	9.23624e-05	7.29957e-05	7.79943e-05	0.000110987	0.00010965	0.000111337	8.60513e-05	0.000116381	0.000101902	0.00011963	0.000106541	7.79281e-05
tRNA (cytidine(34)-2'-O)-methyltransferase.	0.995215	416	0.000206774	5.75425e-05	#2.1.1.207#	3.14467e-05	1.35825e-05	1.73599e-05	3.67947e-05	2.58479e-05	1.73044e-05	4.24202e-05	2.58219e-05	7.93125e-05	1.00614e-05	3.85556e-05	1.66567e-05	3.19863e-05	2.34485e-05	3.34468e-05	3.03971e-05	5.40175e-05	3.42998e-05	2.95559e-05	3.4029e-05	2.68565e-05	2.09037e-05	1.14865e-05	1.06149e-05	2.50437e-05	3.06587e-05	3.00127e-05	6.41955e-05	9.7067e-06	2.00209e-05	4.27367e-05	2.13141e-05	1.76328e-05	2.82564e-05	4.09102e-05	3.61242e-05	2.9257e-05	2.57087e-05	1.80734e-05	1.447e-05	2.71038e-05	3.85703e-05	2.95651e-05	8.1261e-06
GTP 3',8-cyclase.	0.992823	415	0.00881483	0.000281173	#4.1.99.22#	0.000162306	0.000484227	0.00137248	0.000607113	0.00129757	0.000913548	0.000148784	0.000299974	0.000248329	0.00104675	0.000342833	6.80752e-05	0.00015495	9.86094e-05	0.000536563	0.000216981	0.000315359	0.000172818	0.000432361	7.4118e-05	0.000178906	0.000462562	4.05281e-05	2.56007e-05	2.31886e-05	6.2986e-05	3.82662e-05	4.41344e-05	3.54507e-05	7.14431e-05	9.57519e-05	0.00618039	0.00608543	0.0081023	0.00881483	0.00627137	0.00274457	0.00413325	0.00774813	0.000180462	5.63086e-05	7.46656e-05	0.000122256	0.000157315
NADH dehydrogenase (quinone).	0.992823	415	0.00104075	0.000447005	#1.6.5.11#	0.000570303	0.000471938	0.000277759	0.000334325	0.000304592	0.000373734	0.000381991	0.000429908	0.00022585	0.000405694	0.000416193	0.000533015	0.000816962	0.000840588	0.000244727	0.000263689	0.000351885	0.000601831	0.000629963	0.000686874	0.000394584	0.000431207	0.000673591	0.000603803	0.00060847	0.000353306	0.000505214	0.000372134	0.00036949	0.000265752	0.000300239	0.000602006	0.000608753	0.000218516	0.000329342	0.000286142	0.000586668	0.000742114	0.000436461	0.0007665	0.00047106	0.000405298	0.000476771	0.000547164
Cobaltochelatase.	0.992823	415	0.000934374	0.000299569	#6.6.1.2#	0.00054616	0.000370177	0.00027002	0.000273634	0.000247933	0.000197313	0.000413545	0.000346399	0.000126179	0.000349637	0.000163601	0.000496322	0.000280011	0.000597309	0.00019597	0.000121588	0.000249767	0.000189441	0.000394994	0.000451934	0.000346036	0.000315432	0.000504977	0.000449262	0.000440121	0.000344963	0.000573994	0.000206295	0.000354719	0.000320757	0.000167701	0.00040639	0.000142742	0.000227935	0.000125968	0.000261663	0.000245759	0.000525512	0.000374688	0.000530225	0.000561406	0.000430462	0.000487692	0.000421104
Pectate lyase.	0.992823	415	0.00083267	0.000179559	#4.2.2.2#	0.000183203	0.000203307	0.000155194	0.000148236	7.60963e-05	0.000151097	0.000236341	0.000151635	5.23801e-05	7.04304e-05	0.000166727	0.000195777	0.000106446	0.000131689	8.0084e-05	0.000212038	0.000195749	0.000105538	0.000195491	0.000206039	0.00015866	5.25273e-05	0.00083267	0.000246954	0.000142378	0.000279892	0.000465948	7.45604e-05	0.000309139	0.000193887	7.14082e-05	0.000110597	0.000111675	0.000178722	0.000139507	0.000175631	0.000158497	0.000155062	0.000118422	0.000188111	0.000391219	0.000198421	0.000315894	0.000210448
Glyceraldehyde-3-phosphate dehydrogenase (phosphorylating).	0.992823	415	0.000724428	0.000206071	#1.2.1.12#	0.000169001	0.000100036	6.14917e-05	0.00012561	6.12079e-05	9.62295e-05	0.000184727	0.000129384	0.000130844	5.10261e-05	0.000184025	0.000185879	0.000196899	0.000203918	7.1369e-05	4.69548e-05	0.00018083	0.000153558	0.000161291	0.000217693	0.00014048	0.000126494	0.000176633	0.000204806	0.000137277	0.000147454	0.000114048	0.000168179	0.000117536	9.12533e-05	0.000112522	0.000147068	0.000137074	0.000123857	0.000139507	9.74405e-05	0.000174779	0.000176115	9.19859e-05	0.000152556	0.000185945	0.000165213	0.000168069	0.00014523
Methylmalonyl-CoA mutase.	0.992823	415	0.000721737	0.000313778	#5.4.99.2#	0.000302904	0.000422567	0.000236764	0.000244241	0.000113524	0.000358962	0.000416053	0.000434303	0.00016732	2.98251e-05	0.000399728	0.000652267	0.000535116	0.000163721	0.000198797	0.000214015	0.000325648	0.000303949	0.000248481	0.000473377	0.000452429	0.000159994	0.000713036	0.000611296	0.000127538	0.000436522	0.000575494	0.000102312	0.000460016	0.000314013	0.000227749	0.000149436	0.000216632	0.000239944	0.000273716	0.000308482	0.000563771	0.000162957	0.000367674	0.0001724	0.000496693	0.000441394	0.000512463	0.000610715
dTDP-glucose 4,6-dehydratase.	0.992823	415	0.000703208	0.000273395	#4.2.1.46#	0.000429299	0.000217967	0.00016335	0.000189049	0.000196651	0.000152997	0.000236132	0.000236243	0.000192768	0.000260161	0.000223623	0.000274474	0.000264018	0.000459968	0.000162995	0.000152974	0.000230732	0.000272552	0.000306326	0.000277826	0.000208241	0.00019135	0.000235367	0.00029316	0.00038354	0.000200012	0.00030588	0.000249761	0.00022009	0.000180399	0.000141735	0.000394075	0.000242661	0.000183196	0.000196016	0.000202961	0.000287991	0.000433203	0.000192874	0.00035307	0.000222923	0.000226885	0.000321488	0.000291501
Peptide deformylase.	0.992823	415	0.000690392	0.000240411	#3.5.1.88#	0.000142626	9.44308e-05	6.73481e-05	0.000133645	8.47812e-05	9.91839e-05	0.000154426	9.61455e-05	0.000203795	6.10875e-05	0.000202365	0.000134944	0.000166224	0.000168117	9.61008e-05	0.000130979	0.000141474	0.000160418	0.000114635	0.000163619	0.000141513	9.13868e-05	0.00010663	0.000119574	0.000125682	0.000142866	0.000119551	0.000201614	8.25073e-05	9.52575e-05	0.000112522	0.000121491	0.000112514	0.000133276	0.000140684	9.95794e-05	0.000146031	0.000132795	0.000127593	0.000110593	0.000142032	0.000219459	0.000175793	0.00010189
Transferases. // Transaminases.	0.992823	415	0.000623597	0.000290047	#2.6.1.-#	0.00021891	0.000159325	0.000126121	0.000190529	0.000136477	0.000151941	0.000230072	0.000223607	0.000250873	0.000139783	0.000223414	0.000222572	0.000230983	0.000281801	0.000144622	0.000109479	0.000246166	0.000265164	0.000219558	0.00025079	0.000179319	0.000187062	0.000224964	0.000182639	0.000211481	0.000184787	0.000200085	0.000215991	0.00017641	0.000153845	0.000153636	0.000234456	0.000181156	0.000203211	0.000166878	0.000166124	0.000230495	0.000232999	0.000129751	0.000229867	0.000243934	0.000260505	0.00025783	0.000205655
N-acetylglucosamine-6-phosphate deacetylase.	0.992823	415	0.000579542	0.00022565	#3.5.1.25#	0.000141815	0.000219261	0.000114199	0.000141258	7.94048e-05	0.000100661	0.000210847	0.000178831	0.000174742	2.4435e-05	0.000211118	0.000313339	0.000218136	0.000102587	0.00012625	0.000139876	0.00024848	0.000291549	0.000133635	0.000222587	0.000174361	9.56748e-05	0.000396613	0.000282233	4.26671e-05	0.000213986	0.000228347	0.000206295	0.000223677	0.000142675	0.000120637	0.000106571	0.000124059	0.000150936	0.000152751	0.000140695	0.000341671	9.00819e-05	0.000184781	8.04122e-05	0.000250237	0.000282368	0.000320955	0.00028275
UDP-glucose 6-dehydrogenase.	0.992823	415	0.000579542	0.00011504	#1.1.1.22#	8.48049e-05	7.54584e-05	4.66417e-05	8.71231e-05	3.45328e-05	9.01097e-05	8.31687e-05	9.03768e-05	4.17769e-05	6.32436e-05	0.000107747	0.000128426	0.000113263	9.02349e-05	5.58233e-05	4.25065e-05	9.33731e-05	0.000115564	0.000101334	0.000158958	7.70575e-05	9.16548e-05	0.000107714	0.000133936	0.000121045	0.000101987	0.000108796	7.222e-05	9.1159e-05	7.5658e-05	5.6802e-05	0.000106808	9.78202e-05	6.49898e-05	7.00477e-05	5.56123e-05	0.0001183	9.75719e-05	6.85173e-05	7.17302e-05	0.000119971	0.000108492	0.00010148	0.000112933
Glucose-1-phosphate thymidylyltransferase.	0.992823	415	0.000577839	0.000230677	#2.7.7.24#	0.000334147	0.000184765	0.000129258	0.000167691	0.000143301	0.000149831	0.000184727	0.000222783	0.00016838	0.000383415	0.00019257	0.000203984	0.000224953	0.000577839	0.00014368	0.000114422	0.000176972	0.000232711	0.000367338	0.000237737	0.000177666	0.000190546	0.000165797	0.000215109	0.000523136	0.000140363	0.000273116	0.000213316	0.000208695	0.000151738	0.000159587	0.00024606	0.000167932	0.000147404	0.000160109	0.000181097	0.000224898	0.000363972	0.000205282	0.000359685	0.000179011	0.000254936	0.000253302	0.000191278
Adenylosuccinate lyase.	0.992823	415	0.000559388	0.00034709	#4.3.2.2#	0.000342872	0.000209559	0.000188031	0.000259889	0.000157362	0.000223691	0.00031951	0.000233496	0.000330822	0.000214525	0.000329703	0.000292096	0.000334808	0.000379782	0.000188433	0.000159399	0.000287836	0.000331125	0.000274236	0.000323975	0.000278275	0.000228601	0.000302769	0.000249764	0.000409975	0.000271549	0.000300878	0.00032733	0.000206374	0.000179556	0.000236945	0.00028111	0.000265962	0.00025054	0.000201019	0.000230055	0.000287737	0.000346765	0.000211217	0.000286301	0.000312849	0.000305675	0.000322553	0.000231909
UDP-N-acetylglucosamine 2-epimerase (non-hydrolyzing).	0.992823	415	0.00052994	0.000257135	#5.1.3.14#	0.000259487	0.000169674	0.000136579	0.000178476	8.66423e-05	0.000140968	0.000240521	0.00033596	0.000129148	0.000123253	0.000243422	0.000454318	0.000233081	0.000199103	0.000118713	6.96909e-05	0.00022353	0.000241946	0.000237292	0.000426995	0.000254724	0.000228869	0.000192888	0.000322195	0.000160929	0.000280309	0.000326639	0.000182556	0.000472677	0.000246152	0.000142276	0.00016033	0.000288843	0.000224403	0.000173648	0.00022245	0.000154172	0.000245954	0.000143509	0.000179015	0.000230908	0.000422418	0.000208288	0.000492364
[Formate-C-acetyltransferase]-activating enzyme.	0.992823	415	0.000507236	0.000177599	#1.97.1.4#	0.000127004	0.000110385	6.8603e-05	0.000140623	8.80898e-05	7.02729e-05	0.000144187	0.000110705	0.000162866	6.75556e-05	0.000158599	0.000132288	0.000149969	0.00018361	9.75141e-05	9.11913e-05	0.000121411	0.000161737	0.000121812	0.000153597	0.000116103	9.43348e-05	0.0001179	0.00011052	9.13632e-05	0.000118672	0.000114549	0.000161158	8.88378e-05	9.46252e-05	7.41131e-05	0.000111544	0.000105797	8.94787e-05	9.50647e-05	0.000103857	0.000134837	0.000145751	8.55118e-05	0.000131057	0.000138881	0.000162944	0.000146228	0.000117517
23S rRNA pseudouridine(1911/1915/1917) synthase.	0.992823	415	0.000506778	7.98103e-05	#5.4.99.23#	6.12705e-05	4.20411e-05	3.72297e-05	5.07513e-05	3.03971e-05	3.52419e-05	6.2272e-05	4.99957e-05	5.59853e-05	3.37778e-05	6.66908e-05	6.44542e-05	6.86919e-05	7.22298e-05	3.95709e-05	3.70696e-05	7.15088e-05	5.91012e-05	5.99562e-05	7.99449e-05	4.00781e-05	4.90433e-05	5.72162e-05	5.15137e-05	3.43192e-05	4.67181e-05	5.2022e-05	0.000105989	3.56617e-05	3.73021e-05	3.89499e-05	5.42326e-05	5.3948e-05	3.5556e-05	4.06159e-05	4.91955e-05	6.2839e-05	5.42516e-05	3.69562e-05	4.81646e-05	6.45028e-05	6.43527e-05	6.44573e-05	4.52149e-05
CoA-disulfide reductase.	0.992823	415	0.000506778	0.000187409	#1.8.1.14#	0.000142424	0.000172692	9.20284e-05	0.000113768	6.32757e-05	8.33567e-05	0.000203951	0.000175809	0.00010476	1.25768e-05	0.000132965	0.000235125	0.000238062	7.45328e-05	9.63364e-05	9.04499e-05	0.000196521	0.000123743	0.000112101	0.00019555	0.000170642	7.31631e-05	0.000273728	0.000214797	5.05512e-05	0.000159759	0.00021284	6.6536e-05	0.00019519	0.000140357	0.000108194	8.38356e-05	7.28403e-05	0.000119854	0.000132149	0.000129049	0.000236855	5.46564e-05	9.76507e-05	7.111e-05	0.000221243	0.000221934	0.000235456	0.000255038
Adenine phosphoribosyltransferase.	0.992823	415	0.000506778	0.000150319	#2.4.2.7#	0.00015135	7.33024e-05	6.94396e-05	0.00011123	6.92724e-05	6.81626e-05	0.000132903	9.31238e-05	0.00014887	0.000102412	0.000142552	0.000100665	0.000111428	0.000157021	6.12407e-05	6.74667e-05	0.000130928	0.000143796	0.000113157	0.000133319	0.000103294	0.000101303	0.000122018	9.58467e-05	0.000148871	9.59389e-05	0.000121302	0.000168848	7.15345e-05	6.99679e-05	8.49325e-05	0.000112728	0.000103278	9.56009e-05	0.000104483	8.17549e-05	0.00010787	0.000133402	5.26019e-05	0.000114727	0.00011871	0.000133449	0.000120125	9.64725e-05
Beta-ketoacyl-[acyl-carrier-protein] synthase III.	0.992823	415	0.000498877	0.000184996	#2.3.1.180#	0.000161292	0.000145311	6.75572e-05	0.000104886	7.40285e-05	0.000105093	0.000157143	0.000141471	0.000115576	0.000111395	0.00014276	0.00021533	0.000149969	0.000238672	7.89063e-05	8.60015e-05	0.000130414	0.000216089	0.000163191	0.000218625	0.000160313	0.000102107	0.000209143	0.000174834	0.000205451	0.00014808	0.000160818	0.000143771	0.000164171	0.000113171	8.38505e-05	0.0001357	0.000145891	8.87723e-05	8.65295e-05	8.15173e-05	0.000169945	0.000196156	0.000112487	0.00018253	0.000171027	0.000226885	0.000172863	0.000223158
Phosphopentomutase.	0.992823	415	0.000498877	0.00012687	#5.4.2.7#	6.97915e-05	4.87245e-05	3.0955e-05	8.07792e-05	4.75602e-05	4.55824e-05	9.31991e-05	6.51042e-05	0.000129572	2.58723e-05	8.14879e-05	5.16599e-05	0.000108019	4.98281e-05	8.14973e-05	4.79434e-05	8.82286e-05	8.02089e-05	6.1434e-05	7.17873e-05	7.20993e-05	4.87754e-05	3.87943e-05	8.17975e-05	3.89569e-05	5.54777e-05	7.87834e-05	0.000121035	3.22855e-05	4.38353e-05	6.49165e-05	6.70211e-05	3.94639e-05	5.39226e-05	9.88909e-05	6.53564e-05	7.70859e-05	4.67616e-05	5.71877e-05	3.30744e-05	4.81144e-05	0.000110142	8.97608e-05	3.06295e-05
Phosphoglucomutase (alpha-D-glucose-1,6-bisphosphate-dependent).	0.992823	415	0.000498877	9.63601e-05	#5.4.2.2#	4.11851e-05	2.52246e-05	2.11247e-05	4.50418e-05	1.9024e-05	3.27096e-05	6.2272e-05	3.92823e-05	7.29505e-05	2.19196e-05	4.71004e-05	4.51421e-05	7.05272e-05	4.08255e-05	3.72155e-05	4.49778e-05	5.45319e-05	4.5909e-05	3.5467e-05	9.13657e-05	3.59464e-05	2.94796e-05	3.07754e-05	6.43141e-05	2.87539e-05	4.04612e-05	4.00169e-05	0.000152464	1.92024e-05	2.14961e-05	3.94909e-05	3.6234e-05	2.70789e-05	3.53205e-05	4.67965e-05	3.58866e-05	4.57936e-05	4.65592e-05	2.58963e-05	2.37722e-05	4.47527e-05	4.57894e-05	5.77985e-05	2.47953e-05
Aspartate carbamoyltransferase.	0.992823	415	0.000498877	0.000252455	#2.1.3.2#	0.0002323	0.000170752	0.000130722	0.000199199	0.000129033	0.000141812	0.000212519	0.000192016	0.000194888	0.000147688	0.000229667	0.000224504	0.000241995	0.000298131	0.000141089	0.00011714	0.000212726	0.000233239	0.000218925	0.000281089	0.000208035	0.00018197	0.000182052	0.000218855	0.00023606	0.00018291	0.000223595	0.000284533	0.000152776	0.000137407	0.000155259	0.000212905	0.000210544	0.000154939	0.00015746	0.000166837	0.000219301	0.000263971	0.00014162	0.000236482	0.00023595	0.000195327	0.000205092	0.000187319
Aconitate hydratase.	0.992823	415	0.000481975	0.000238574	#4.2.1.3#	0.000279978	0.000212146	0.000140343	0.000171709	0.000147023	0.000119654	0.000241983	0.000247231	0.000131057	0.000232133	0.000150263	0.000322513	0.000261134	0.000394019	0.000169354	0.000231067	0.000188547	0.000161473	0.000292815	0.000341456	0.000227041	0.000191886	0.000367788	0.000243519	0.000310264	0.000200012	0.000294625	0.00029122	0.000238871	0.000177449	0.000123341	0.000264059	0.000258615	0.000140811	0.000132737	0.000263089	0.000281885	0.00034555	0.000124626	0.000323923	0.000261583	0.000253079	0.000308969	0.000290043
Dihydrolipoyl dehydrogenase.	0.992823	415	0.000450076	0.000181263	#1.8.1.4#	0.000139177	0.000268416	0.000145154	0.000164307	7.94048e-05	0.000133371	0.000236341	0.00024888	7.57074e-05	9.3428e-06	0.000172354	0.000386243	0.000269524	8.3326e-05	0.000153102	0.000131227	0.000175686	0.00023403	0.000111257	0.000245895	0.000196466	0.000101303	0.000363887	0.000335307	4.26671e-05	0.000216697	0.000310632	7.38917e-05	0.000254064	0.000213276	0.000138489	9.52031e-05	0.000118392	0.000144814	0.000137741	0.000171115	0.000278069	6.94339e-05	0.000214994	7.35906e-05	0.000254229	0.000319082	0.000281002	0.00031713
Oxidoreductases // With a disulfide as acceptor.	0.992823	415	0.000439605	0.000263484	#1.8.4.-#	0.000228243	0.000167087	0.000125284	0.000190318	0.000127999	0.000132738	0.000222132	0.000166469	0.000250025	0.000111036	0.000220497	0.000224745	0.000245928	0.000221505	0.000140383	0.000129249	0.000212726	0.000215561	0.000204358	0.000238203	0.000180971	0.00013909	0.000220629	0.000201996	0.000174379	0.000187707	0.000218843	0.000241736	0.000133151	0.000120336	0.000146062	0.000164119	0.000170451	0.00015541	0.000167173	0.000163035	0.000221082	0.000188666	0.000154569	0.000169506	0.00021662	0.000227916	0.00022054	0.000174192
Hydroxyethylthiazole kinase.	0.992823	415	0.000434657	7.80819e-05	#2.7.1.50#	6.5531e-05	2.78118e-05	1.71507e-05	3.59488e-05	4.54923e-05	2.59566e-05	4.78533e-05	3.13159e-05	0.000128087	1.50922e-05	4.7934e-05	3.5486e-05	4.27358e-05	7.59983e-05	5.91208e-05	7.43864e-05	3.13816e-05	3.35083e-05	4.75005e-05	3.37959e-05	2.85092e-05	4.82394e-05	1.40873e-05	2.31031e-05	0.000160002	3.54557e-05	5.72743e-05	5.5168e-05	1.28719e-05	2.95045e-05	3.84089e-05	5.56536e-05	1.7003e-05	4.12073e-05	2.91375e-05	3.23217e-05	3.51084e-05	7.18631e-05	3.15611e-05	1.5917e-05	2.47926e-05	6.14651e-05	4.50136e-05	1.06265e-05
Ribulose-phosphate 3-epimerase.	0.992823	415	0.000434657	0.000155834	#5.1.3.1#	0.000135728	8.19262e-05	7.50868e-05	0.000107635	7.32013e-05	8.33567e-05	0.000144396	9.80684e-05	0.000139963	7.43831e-05	0.000142552	0.000140978	0.00016334	0.000164768	7.53732e-05	6.7961e-05	0.000122182	0.000139046	0.000134479	0.000151499	0.000109492	9.16548e-05	0.000125702	0.000148609	0.000108523	0.000115127	0.00011705	0.000140428	9.43243e-05	7.7344e-05	9.84568e-05	0.000116517	0.000112304	8.97141e-05	0.000108603	9.0786e-05	0.000135346	0.000147775	8.82093e-05	0.000120928	0.000130687	0.000134481	0.000137172	0.000108141
Riboflavin kinase.	0.992823	415	0.000427333	0.000214111	#2.7.1.26#	0.000247517	0.000156522	0.000126121	0.000157118	0.00012345	0.000124297	0.000176995	0.000159052	0.000167956	0.000178232	0.000207575	0.000237056	0.000196375	0.000273845	0.000116828	0.000117387	0.000180316	0.0002649	0.000211536	0.000270135	0.000178079	0.000157582	0.000267876	0.000196689	0.000237452	0.000192086	0.000184078	0.000216326	0.000161849	0.00012982	0.000120096	0.00019159	0.000191022	0.000158707	0.000133326	0.000142833	0.000215993	0.000238667	0.000140811	0.000228214	0.000224184	0.000214096	0.00021255	0.000203155
Acetylglutamate kinase.	0.992823	415	0.000418504	0.000177794	#2.7.2.8#	0.000155408	0.000114912	8.05249e-05	0.000131319	0.000105666	0.000109947	0.000155053	0.000124989	0.000186618	0.000133674	0.000156515	0.000161739	0.000143938	0.000200359	0.000110704	0.000114175	0.000143532	0.000176776	0.000143557	0.000171311	0.000130151	9.94267e-05	0.000177067	0.000117701	0.000172987	0.000135149	0.000147563	0.000175869	0.000114371	0.00010158	9.4129e-05	0.000138305	0.000105797	0.000111142	9.6242e-05	0.000133327	0.000144759	0.000153443	8.57816e-05	0.000144287	0.000141822	0.000173464	0.000160344	0.00013377
Xanthine dehydrogenase.	0.992823	415	0.000418321	0.000112715	#1.17.1.4#	7.66896e-05	2.7165e-05	5.96093e-05	5.37118e-05	5.06619e-05	2.21581e-05	9.61246e-05	0.000104936	7.61315e-05	1.54515e-05	6.1689e-05	2.58299e-05	0.000163078	2.38672e-05	4.54594e-05	3.26212e-05	0.000156394	4.35344e-05	3.77893e-05	6.66596e-05	4.58626e-05	7.12871e-05	3.53267e-05	4.30842e-05	2.13335e-05	2.77388e-05	4.75201e-05	7.02138e-05	2.15236e-05	3.60376e-05	0.000141735	6.039e-05	4.47118e-05	5.88675e-05	6.475e-05	5.77513e-05	5.57156e-05	1.68018e-05	2.72451e-05	2.08782e-05	4.83246e-05	9.09601e-05	4.55463e-05	1.68774e-05
Phospho-N-acetylmuramoyl-pentapeptide-transferase.	0.992823	415	0.000410038	0.000240001	#2.7.8.13#	0.000248328	0.00018455	0.000122774	0.00019645	0.000136477	0.000148987	0.000211892	0.000182127	0.000178983	0.000146251	0.000243422	0.000249609	0.00024016	0.00029206	0.000141796	0.000130238	0.000196521	0.000248542	0.000229692	0.000297172	0.00018531	0.000152222	0.000276979	0.000243832	0.000201278	0.000197509	0.000227847	0.000243408	0.000180208	0.000140357	0.000134161	0.000192538	0.000226918	0.000151407	0.000139801	0.000147824	0.000237618	0.000257493	0.000159424	0.000238136	0.000252549	0.000260505	0.000237853	0.000215448
Phosphoribosylformylglycinamidine cyclo-ligase.	0.992823	415	0.000405789	0.000233632	#6.3.3.1#	0.000211809	0.000153504	0.000122147	0.000169383	0.000107941	0.000131894	0.00020416	0.00017004	0.00021249	0.000111036	0.000226124	0.000230056	0.000245666	0.000265261	0.000122246	0.000136663	0.000193691	0.000211868	0.000199502	0.000265939	0.000186343	0.000145254	0.000232116	0.000217606	0.000193857	0.000168936	0.000220343	0.00022669	0.000137794	0.000124551	0.000147685	0.000201063	0.00017234	0.000158942	0.000152457	0.000159707	0.000211414	0.000232594	0.000156187	0.000202374	0.000233639	0.000240498	0.000244512	0.000187319
Ribonuclease H.	0.992823	415	0.000399563	0.000202498	#3.1.26.4#	0.000201057	0.000142509	0.000125912	0.000179744	0.000132341	0.000112268	0.000173024	0.000132956	0.000192131	0.000154156	0.000169436	0.000159566	0.000191394	0.000207896	0.000132845	0.000117881	0.000170541	0.000196828	0.000179658	0.000199979	0.000130977	0.000142038	0.000170348	0.000186698	0.000171596	0.0001437	0.000170072	0.000225019	0.000118802	0.000105163	0.000131997	0.000156777	0.000154917	0.000143401	0.000130089	0.000148537	0.00016155	0.000193322	0.00013164	0.000167026	0.000155059	0.000178208	0.000155017	0.000127102
Glycine hydroxymethyltransferase.	0.992823	415	0.00039797	0.00025766	#2.1.2.1#	0.000262327	0.000174632	0.000160841	0.000207658	0.000129653	0.000158905	0.000236132	0.000189819	0.00025151	0.000140501	0.000233626	0.0002274	0.000272408	0.000277823	0.000161581	0.00012579	0.000239735	0.000265956	0.000223358	0.000275262	0.000198118	0.000197513	0.000214344	0.000268496	0.000209625	0.000181033	0.000218093	0.000295233	0.000158262	0.000136142	0.000197455	0.00021622	0.000174649	0.000166478	0.000197193	0.00017872	0.000229732	0.000240084	0.000170214	0.000222012	0.000230067	0.000199658	0.000203493	0.000186069
Glucuronate isomerase.	0.992823	415	0.000380084	0.000202579	#5.3.1.12#	0.000188884	0.000148761	0.000125493	0.000142738	0.000113731	9.34861e-05	0.000175532	0.000159052	0.000142932	0.000195121	0.000168394	0.000198673	0.00016334	0.000319067	0.000107407	0.000161377	0.000185717	0.000141685	0.000213225	0.000222121	0.000201217	0.00014981	0.000249021	0.000180766	0.000294032	0.000158925	0.000199084	0.000145777	0.000181474	0.000133824	0.000107653	0.000210063	0.000160585	0.000169068	0.000142744	0.000179908	0.000195386	0.000259112	0.000123817	0.000241443	0.000201282	0.000187077	0.000204825	0.000215448
Pyridoxal kinase.	0.992823	415	0.000380084	0.000116357	#2.7.1.35#	7.26319e-05	9.1628e-05	4.37135e-05	0.000100445	4.17702e-05	4.76927e-05	0.000139172	0.000105211	0.000116212	1.04208e-05	7.66945e-05	0.000137357	0.000105398	4.35472e-05	8.85635e-05	6.12884e-05	0.000114208	7.12381e-05	4.62338e-05	8.48395e-05	9.02791e-05	4.39514e-05	0.000114216	0.000110208	3.6638e-05	0.000105324	0.000126554	5.71741e-05	0.000100022	8.53524e-05	7.30311e-05	5.80218e-05	5.79364e-05	7.55859e-05	6.3867e-05	7.62887e-05	0.000132293	4.73689e-05	6.15038e-05	3.45214e-05	0.000142873	0.000144794	0.000173662	0.000137312
Thiamine phosphate synthase.	0.992823	415	0.000380084	0.000137839	#2.5.1.3#	0.000150742	0.000104995	7.09037e-05	0.000100868	7.46488e-05	8.88435e-05	9.88412e-05	0.000105211	0.000121301	7.15084e-05	0.000139634	0.000140496	0.000124799	0.000167699	9.16256e-05	7.80933e-05	8.05118e-05	0.000140102	0.000126457	0.000162454	0.000103088	8.41509e-05	0.000127219	0.000123009	0.000107595	9.53132e-05	0.000138309	0.000147783	9.64344e-05	8.17697e-05	6.76214e-05	0.000118412	8.62749e-05	8.85368e-05	8.09375e-05	9.38756e-05	0.000122371	0.000148989	0.000100888	0.000115967	0.00011745	0.000124787	0.000143031	0.000107307
L-fucose isomerase.	0.992823	415	0.000374158	0.000157051	#5.3.1.25#	8.37904e-05	0.000175063	6.42107e-05	0.000105098	4.05295e-05	6.28868e-05	0.000201862	0.00017993	0.000107729	9.7021e-06	0.000140468	0.000269163	0.000210795	6.21804e-05	9.93984e-05	0.000118376	0.000171055	0.000327432	8.7401e-05	0.000165018	0.000217124	7.9863e-05	0.000220413	0.00015017	3.38554e-05	0.00017269	0.000221844	8.29192e-05	0.000205319	0.000157217	0.000108194	0.000103492	0.000119022	0.000112084	0.000135092	0.00012691	0.000222354	6.29561e-05	0.000111678	5.8087e-05	0.000254439	0.000232247	0.000295918	0.000264831
D-alanine--D-alanine ligase.	0.992823	415	0.000374158	0.000221685	#6.3.2.4#	0.000202882	0.00013755	0.000102904	0.000174458	0.000106494	9.47523e-05	0.000169472	0.000157953	0.000199342	0.00013044	0.000185692	0.000192397	0.0002066	0.000246628	0.000119419	0.00011195	0.000156136	0.000202897	0.000187891	0.000225617	0.000143372	0.000141502	0.000188337	0.000185762	0.000217046	0.00014224	0.000186329	0.000229365	0.000135472	0.000118229	0.000119014	0.000182118	0.000162684	0.00012998	0.000130972	0.000148062	0.000203273	0.000233808	0.000136225	0.000210436	0.000179852	0.000204609	0.000211218	0.000160024
Oxaloacetate decarboxylase.	0.992823	415	0.000372926	0.000133577	#4.1.1.112#	4.24024e-05	2.22063e-05	2.1543e-05	7.65499e-05	2.87429e-05	2.99662e-05	0.00010302	3.15906e-05	0.00015502	1.18581e-05	0.000114417	2.41401e-05	6.08264e-05	5.86213e-05	4.71082e-05	6.54897e-05	0.000120382	5.11859e-05	4.64449e-05	4.07882e-05	6.19765e-05	3.88595e-05	1.95055e-05	2.09176e-05	3.84931e-05	6.82e-05	3.22637e-05	6.95451e-05	1.3716e-05	3.98311e-05	5.13922e-05	5.28117e-05	1.84724e-05	6.87573e-05	0.000102423	4.20657e-05	6.36023e-05	4.87859e-05	3.66864e-05	2.08782e-05	7.68991e-05	0.00011633	7.61768e-05	1.146e-05
Pantothenate kinase.	0.992823	415	0.000370913	0.000229784	#2.7.1.33#	0.000202477	0.000166008	0.00010897	0.000176361	0.000108768	0.00012092	0.000207086	0.000178831	0.00020846	0.000141939	0.00017819	0.000240919	0.000206862	0.000223598	0.000136614	0.000127519	0.00021607	0.000230337	0.000180291	0.000251489	0.000190681	0.000136142	0.000194622	0.000204806	0.000192466	0.000182701	0.000219093	0.000210307	0.000167758	0.000138039	0.000113604	0.000163645	0.000170241	0.000133747	0.000148336	0.000144972	0.000218029	0.000184213	0.00013083	0.000181289	0.000212208	0.000223378	0.00024025	0.000211073
Oxidoreductases // With NAD(+) or NADP(+) as acceptor.	0.992823	415	0.00036464	0.000174134	#1.4.1.-#	0.000179145	0.000106073	7.1322e-05	9.00836e-05	9.5534e-05	9.45413e-05	0.000134784	9.88925e-05	0.000144204	0.000151282	0.000173188	0.000134219	0.000106971	0.0002527	0.000108113	0.000147537	0.000123469	0.00024221	0.000161924	0.000156627	0.000103914	9.48708e-05	0.000166664	0.000108335	0.000197567	0.000109496	0.00016607	0.00015748	9.45353e-05	8.89351e-05	7.5736e-05	0.000163172	0.000142952	9.08915e-05	8.85897e-05	0.000108848	0.000155444	0.000217411	8.0926e-05	0.000179842	0.000132788	0.000130768	0.000175526	0.000141271
Phosphatidate cytidylyltransferase.	0.992823	415	0.000361882	0.000159304	#2.7.7.41#	0.000164944	0.000130004	8.11523e-05	0.000107635	8.64355e-05	8.92655e-05	0.000151919	0.000117023	0.000146749	0.00011391	0.00015193	0.000171154	0.000150493	0.00018696	9.91629e-05	0.000123813	0.000111636	0.000167278	0.000149257	0.000194152	0.000121474	0.000100231	0.000192455	0.000147985	0.000161393	0.00013056	0.000159067	0.000158817	0.000120701	9.35715e-05	7.5195e-05	0.000125753	0.000145261	9.01851e-05	9.30045e-05	9.67275e-05	0.000160023	0.000171459	0.000121659	0.00015607	0.000146865	0.000194502	0.000154485	0.000158357
Malate dehydrogenase (oxaloacetate-decarboxylating).	0.992823	415	0.000361882	0.000113751	#1.1.1.38#	7.10088e-05	4.24723e-05	2.80268e-05	7.04175e-05	4.46652e-05	4.11508e-05	9.19453e-05	4.69739e-05	0.000191495	2.47943e-05	8.54476e-05	3.81414e-05	8.12767e-05	7.34859e-05	6.2654e-05	7.51278e-05	7.61389e-05	6.17397e-05	5.04561e-05	5.47728e-05	6.59017e-05	3.21596e-05	2.53572e-05	3.5279e-05	4.03482e-05	6.09003e-05	9.97923e-05	8.65971e-05	2.32117e-05	4.21493e-05	4.70645e-05	5.30485e-05	3.73648e-05	6.3106e-05	6.32784e-05	6.53564e-05	5.44435e-05	7.14582e-05	4.0463e-05	4.7131e-05	6.13512e-05	9.05475e-05	9.02935e-05	2.02113e-05
Indolepyruvate ferredoxin oxidoreductase.	0.992823	415	0.0003618	0.000115722	#1.2.7.8#	4.54456e-05	3.94539e-05	4.89424e-05	8.96607e-05	3.94956e-05	3.37647e-05	9.61246e-05	7.41694e-05	0.000157565	8.2647e-06	7.31515e-05	6.08332e-05	7.76061e-05	4.25004e-05	6.85425e-05	2.6443e-05	0.00011961	4.77559e-05	4.18004e-05	0.000114906	5.39196e-05	6.43192e-05	3.92278e-05	4.83916e-05	3.15365e-05	6.1526e-05	6.42773e-05	0.000198605	3.46066e-05	4.19386e-05	8.22276e-05	6.46529e-05	3.1907e-05	5.41581e-05	6.50443e-05	6.15538e-05	8.19197e-05	5.52637e-05	4.0463e-05	2.14983e-05	0.000114298	7.52844e-05	5.93966e-05	4.52149e-05
16S rRNA (guanine(527)-N(7))-methyltransferase.	0.992823	415	0.000350181	0.000178494	#2.1.1.170#	0.000167378	9.72335e-05	7.88516e-05	0.000116305	9.03644e-05	9.32751e-05	0.000142933	0.000108507	0.000164775	8.33666e-05	0.000125045	0.000137357	0.000134762	0.000145716	7.396e-05	9.31683e-05	0.000114208	0.000119522	0.000132368	0.000148469	0.000109079	9.48708e-05	0.000115516	0.000117389	0.000165567	0.000113041	0.000136058	0.000166841	8.44065e-05	8.19804e-05	8.76373e-05	0.000100887	0.000102019	9.23043e-05	0.000108898	9.93418e-05	0.0001183	0.000120649	9.98087e-05	0.000103358	0.000119341	0.000132006	0.000119326	9.00132e-05
Phosphate acetyltransferase.	0.992823	415	0.000347644	0.000200929	#2.3.1.8#	0.000209983	0.000128064	7.88516e-05	0.000142315	0.000105046	0.000101294	0.0001678	0.000155206	0.000150354	0.000145891	0.000162976	0.000202295	0.000175925	0.000296038	9.84563e-05	0.000107008	0.000179287	0.000230337	0.000190847	0.000256383	0.000154115	0.00014713	0.000203724	0.000177332	0.000252292	0.000145786	0.000168572	0.000231706	0.000143069	0.000113171	0.00011685	0.000190169	0.000176328	0.000106197	0.000128911	0.000115265	0.000190044	0.000263566	9.92692e-05	0.00024227	0.000181532	0.000191202	0.000203493	0.000176484
L-arabinose isomerase.	0.992823	415	0.000344733	0.000160099	#5.3.1.4#	0.000153379	0.000119871	6.25375e-05	8.75461e-05	7.05131e-05	7.59707e-05	0.000177204	0.000162349	0.000106881	0.000169248	9.56597e-05	0.00016536	0.000127421	0.000300225	7.67864e-05	6.69724e-05	0.0001335	0.000126909	0.000153268	0.000186694	0.00012292	0.000108539	0.000273728	0.000141429	0.00028151	0.000172481	0.000157067	0.000165504	0.000165859	0.00012413	5.572e-05	0.00017146	0.000167302	9.30107e-05	0.000111841	0.000103857	0.000213958	0.000220853	6.77081e-05	0.000226973	0.000223344	0.00014995	0.000213082	0.000209614
ABC-type phosphate transporter.	0.992823	415	0.000344623	0.000198122	#7.3.2.1#	0.00011828	0.00011405	9.05644e-05	0.000133857	7.40285e-05	7.72368e-05	0.000180756	0.000143119	0.000191919	4.09646e-05	0.000145261	0.000150393	0.000218923	8.91881e-05	0.000136143	0.000121588	0.000154336	0.00013245	0.000105346	0.000149635	0.000131184	7.5843e-05	0.000147375	0.000121135	8.30153e-05	0.000121175	0.000151064	0.000176203	0.000115637	0.000116121	0.000125505	9.37822e-05	7.26304e-05	0.00012527	0.000118905	0.000132614	0.00015697	8.92722e-05	9.65717e-05	7.2557e-05	0.000153588	0.000167688	0.000160344	0.000135853
Mannose-6-phosphate isomerase.	0.992823	415	0.000329279	9.92191e-05	#5.3.1.8#	0.000109151	5.26052e-05	4.16219e-05	7.27436e-05	6.12079e-05	4.07287e-05	9.63336e-05	6.48295e-05	7.35867e-05	0.000131159	7.29431e-05	7.48345e-05	8.10145e-05	0.000166233	2.8736e-05	2.66901e-05	9.90321e-05	0.000124007	0.000139757	0.000106982	6.7761e-05	7.7719e-05	0.000100779	6.96215e-05	0.000329279	5.83976e-05	6.47775e-05	9.93025e-05	4.74786e-05	5.12114e-05	4.27367e-05	9.70977e-05	8.92137e-05	5.20389e-05	5.29772e-05	4.37294e-05	8.42094e-05	0.000144334	4.85556e-05	0.000229661	7.77395e-05	7.2603e-05	8.2303e-05	6.06339e-05
Protein-N(pi)-phosphohistidine--N-acetyl-D-glucosamine	0.992823	415	0.00032803	6.79467e-05	#2.7.1.193#	3.67217e-05	1.76788e-05	8.3662e-06	3.23539e-05	1.57155e-05	1.79375e-05	5.07789e-05	1.92291e-05	6.27714e-05	7.1867e-06	5.81461e-05	1.73809e-05	5.08635e-05	4.2291e-05	2.26119e-05	1.77934e-05	5.76186e-05	2.42737e-05	2.47002e-05	2.19091e-05	3.1608e-05	1.12558e-05	1.64713e-05	1.34247e-05	1.39131e-05	2.62789e-05	8.2535e-06	3.07603e-05	7.5965e-06	2.21284e-05	1.35242e-05	3.10239e-05	7.137e-06	3.20239e-05	3.44352e-05	2.234e-05	4.27407e-05	2.73282e-05	2.2929e-05	1.19894e-05	2.35319e-05	6.88904e-05	4.76771e-05	4.584e-06
tRNA (guanine(37)-N(1))-methyltransferase.	0.992823	415	0.00032803	0.000174838	#2.1.1.228#	0.00016332	0.000101545	8.61721e-05	0.000140623	0.000118487	0.000111213	0.000154635	0.000106035	0.000189375	9.63027e-05	0.000160475	0.000122632	0.000162291	0.000176283	0.000131668	9.93466e-05	0.000161281	0.000162529	0.000142502	0.000170845	0.000126432	0.00011497	0.000112265	0.000137682	0.000114552	0.00011033	0.000149563	0.000207967	8.98929e-05	8.80921e-05	0.000121178	0.000132148	0.000125109	0.00012009	0.000119788	0.000113601	0.000140688	0.000143524	0.00010952	0.00014408	0.000144133	0.000130149	0.000129181	9.60557e-05
Succinate dehydrogenase (quinone).	0.992823	415	0.000307562	0.000142662	#1.3.5.1#	0.000188681	0.000162343	0.000110225	0.000116939	8.14727e-05	0.000127884	0.000139172	0.000158503	3.2446e-05	0.000118222	0.00016902	0.000260714	0.000180906	0.000235951	7.53732e-05	0.000112692	0.000123211	0.00019762	0.00017058	0.00022352	0.000159486	0.000123278	0.000273078	0.000236339	0.00017206	0.000152877	0.000192832	0.000124713	0.000169024	0.000120126	0.000101162	0.000143989	0.000182416	0.000119854	8.88841e-05	0.000117879	0.000200474	0.000205468	0.000126784	0.000198033	0.000204854	0.000192646	0.000229862	0.000234409
ABC-type phosphonate transporter.	0.992823	415	0.000304342	0.00011454	#7.3.2.2#	6.12705e-05	2.17751e-05	3.13733e-05	5.51921e-05	4.23906e-05	4.51603e-05	8.02432e-05	5.74126e-05	7.48591e-05	2.91064e-05	5.79376e-05	3.33134e-05	0.000106184	5.4434e-05	5.37034e-05	4.39893e-05	9.90321e-05	5.59351e-05	4.64449e-05	6.68927e-05	3.73925e-05	6.67311e-05	3.81441e-05	3.99621e-05	3.29278e-05	3.71242e-05	5.6524e-05	9.06093e-05	2.00465e-05	3.98311e-05	5.19332e-05	6.56002e-05	3.48458e-05	4.87423e-05	4.73852e-05	5.34734e-05	6.89449e-05	5.64783e-05	3.31796e-05	2.93535e-05	6.21916e-05	5.28022e-05	5.88639e-05	2.20865e-05
ABC-type sulfate transporter.	0.992823	415	0.000302663	6.0794e-05	#7.3.2.3#	2.55632e-05	1.4876e-05	9.6211e-06	3.468e-05	1.46816e-05	1.89926e-05	3.67781e-05	1.78556e-05	7.04057e-05	1.22175e-05	4.89761e-05	2.82439e-05	3.17241e-05	2.61702e-05	3.698e-05	1.92762e-05	3.16388e-05	2.79675e-05	1.94224e-05	2.02775e-05	2.33445e-05	1.71517e-05	1.56044e-05	1.31125e-05	2.6435e-05	3.483e-05	1.97583e-05	4.24626e-05	9.4957e-06	1.77027e-05	2.38027e-05	2.20246e-05	8.3965e-06	2.68436e-05	3.29636e-05	3.06581e-05	3.68893e-05	3.03647e-05	1.53759e-05	1.26096e-05	3.86596e-05	3.1145e-05	3.72893e-05	8.5429e-06
Ligases // Carbon--nitrogen ligases with glutamine as amido-N-donor.	0.992823	415	0.000298478	9.2212e-05	#6.3.5.-#	3.9562e-05	1.91879e-05	1.02486e-05	4.82137e-05	2.27461e-05	2.02588e-05	6.20631e-05	3.18653e-05	0.000116	1.65295e-05	4.85592e-05	3.21064e-05	4.09005e-05	3.07761e-05	4.49884e-05	2.66901e-05	5.60753e-05	4.11598e-05	3.50448e-05	3.35629e-05	3.88386e-05	2.09037e-05	1.38706e-05	2.74739e-05	3.89569e-05	3.56642e-05	5.35227e-05	6.78734e-05	1.4138e-05	1.74919e-05	3.29992e-05	3.69445e-05	2.33005e-05	3.5556e-05	4.70909e-05	4.94332e-05	3.99422e-05	4.17008e-05	1.72642e-05	1.98446e-05	4.49628e-05	4.41393e-05	4.87425e-05	8.5429e-06
Rhamnulokinase.	0.992823	415	0.000297694	0.000154879	#2.7.1.5#	0.00019355	0.000142509	8.97277e-05	0.000108481	6.59639e-05	0.00010446	0.000147948	0.000164821	0.000103488	1.68889e-05	0.000134007	0.000198191	0.000156785	0.000269658	5.25257e-05	8.52601e-05	0.000170026	0.000142476	0.000185358	0.000148236	0.000144612	6.00312e-05	0.000251838	0.00013737	4.59135e-05	0.000122009	0.000174074	0.000138087	0.000132729	9.61005e-05	7.24901e-05	0.000131911	0.000178217	0.000139163	8.80011e-05	0.000110987	0.000176814	0.000246157	8.71303e-05	0.000218291	0.000152117	0.000205021	0.000220806	0.000166274
Peptidase Do.	0.992823	415	0.000294706	0.000160835	#3.4.21.107#	0.000200448	0.000147898	0.000115872	0.000124975	8.95372e-05	7.0906e-05	0.000151919	0.000163173	6.06507e-05	0.000120019	0.000140259	0.000246471	0.000252482	0.000261284	8.87991e-05	0.000135428	0.000116781	0.000215034	0.000209847	0.000258714	0.00015742	0.000135606	0.00025964	0.000244456	0.000160002	0.000153294	0.000181827	0.000164835	0.000170923	0.000110853	8.87193e-05	0.000183538	0.000207816	0.0001102	0.000100068	0.000117642	0.000185464	0.000209517	0.000139193	0.000215191	0.000192248	0.000160057	0.000198433	0.000205447
Methylenetetrahydrofolate dehydrogenase (NADP(+)).	0.992823	415	0.000293013	0.000165928	#1.5.1.5#	0.000154596	9.96051e-05	8.32439e-05	0.000132799	7.91981e-05	8.82104e-05	0.000154008	0.000126088	0.000131693	0.000102052	0.000151097	0.000161256	0.000153901	0.000169583	9.63364e-05	9.11913e-05	0.000150992	0.000168861	0.000140391	0.000190656	0.000126225	0.000118187	0.000170132	0.000180454	0.000143306	0.000125555	0.000137058	0.000191584	0.000110573	9.10425e-05	0.000103867	0.00013049	0.000129937	0.000108081	0.000111841	0.000108373	0.000150356	0.000146358	0.000105743	0.000130644	0.000167665	0.000135925	0.000165938	0.000121268
Phosphoglycerate mutase (2,3-diphosphoglycerate-dependent).	0.992823	415	0.00029266	7.92929e-05	#5.4.2.11#	8.17616e-05	0.00013949	5.27072e-05	8.03563e-05	2.79157e-05	8.96876e-05	0.000121619	0.000145592	5.64094e-05	5.7494e-06	4.60583e-05	0.000149428	0.00012008	4.62689e-05	4.12197e-05	4.27536e-05	7.69106e-05	6.67528e-05	5.91118e-05	0.000108613	0.000103501	3.29635e-05	0.000146942	0.00014736	2.45799e-05	0.000142448	0.00018733	2.44076e-05	0.000134839	0.000103266	4.43596e-05	4.16809e-05	7.368e-05	6.73445e-05	4.59136e-05	8.24679e-05	0.000100492	5.40491e-05	0.000112217	4.65109e-05	0.000101061	0.00012293	0.000147559	0.000131686
Nicotinate-nucleotide adenylyltransferase.	0.992823	415	0.000289771	8.27239e-05	#2.7.7.18#	0.000102861	6.76969e-05	3.93212e-05	5.77296e-05	6.0174e-05	4.57934e-05	7.81535e-05	6.01596e-05	7.27384e-05	9.95368e-05	6.85665e-05	8.73874e-05	6.63323e-05	0.000106984	4.66371e-05	4.54721e-05	7.89684e-05	9.78865e-05	8.52898e-05	8.39072e-05	7.29257e-05	6.02992e-05	0.000100562	6.77483e-05	9.41459e-05	7.38312e-05	8.67868e-05	7.38917e-05	7.06904e-05	5.58478e-05	5.03103e-05	7.53099e-05	7.59891e-05	4.66231e-05	4.38534e-05	5.25228e-05	8.92976e-05	0.000107896	3.9384e-05	9.05413e-05	8.32023e-05	8.47723e-05	8.97608e-05	8.85546e-05
Nucleotide diphosphatase.	0.992823	415	0.000289771	0.000128367	#3.6.1.9#	0.000158857	8.60225e-05	7.67601e-05	0.000107847	7.56827e-05	8.48339e-05	0.000118693	9.88925e-05	9.7126e-05	8.66006e-05	0.000117751	0.000129633	0.00013686	0.000124989	7.04268e-05	5.23917e-05	9.38875e-05	0.000159626	0.000116535	0.000152665	0.000116516	9.37988e-05	0.000136105	0.000126443	0.000185973	9.86502e-05	0.000129555	9.59589e-05	0.000109306	6.95464e-05	8.00637e-05	0.000108939	0.000120071	8.33564e-05	7.85829e-05	8.60328e-05	0.000107361	0.000127734	8.36235e-05	0.000115967	0.000120391	0.000106842	0.000108672	0.000110641
Adenine deaminase.	0.992823	415	0.000289771	0.000114806	#3.5.4.2#	7.46607e-05	3.47108e-05	5.16614e-05	7.14748e-05	5.14891e-05	3.65081e-05	8.19149e-05	7.05983e-05	0.00012936	1.47328e-05	0.000102329	3.88656e-05	0.000120342	3.55915e-05	6.66582e-05	6.57368e-05	9.26014e-05	5.85736e-05	4.91894e-05	9.11326e-05	6.54885e-05	4.82394e-05	2.90415e-05	4.80794e-05	3.47829e-05	4.65095e-05	5.12717e-05	8.86032e-05	2.701e-05	4.78395e-05	8.33096e-05	5.87323e-05	4.89101e-05	6.3106e-05	7.06363e-05	7.20109e-05	6.36023e-05	2.36844e-05	4.80161e-05	2.04648e-05	4.85347e-05	0.000102304	6.23265e-05	2.77124e-05
Transferases. // Transferring alkyl or aryl groups, other than methyl groups.	0.992823	415	0.000289771	0.000112287	#2.5.1.-#	9.81951e-05	6.25226e-05	4.706e-05	8.56429e-05	5.00416e-05	6.07765e-05	9.23632e-05	8.13116e-05	0.000100519	4.74327e-05	8.14879e-05	8.35249e-05	0.000150755	9.21192e-05	5.67654e-05	7.53749e-05	8.43702e-05	8.60134e-05	7.36786e-05	0.000103719	7.06532e-05	6.72671e-05	8.88585e-05	9.52223e-05	7.93051e-05	7.17456e-05	8.27851e-05	0.000125048	5.2754e-05	5.07899e-05	6.76214e-05	7.2468e-05	7.05313e-05	7.0641e-05	7.41681e-05	6.55941e-05	8.09021e-05	7.57093e-05	6.77081e-05	7.46242e-05	8.21518e-05	8.22972e-05	8.39011e-05	6.52179e-05
CDP-diacylglycerol--glycerol-3-phosphate 1-phosphatidyltransferase.	0.992823	415	0.000289734	0.000112075	#2.7.8.5#	6.41108e-05	3.06145e-05	3.38832e-05	6.91487e-05	4.05295e-05	3.20765e-05	8.1079e-05	5.71379e-05	0.000104972	2.29976e-05	6.89833e-05	3.86242e-05	7.62952e-05	4.14536e-05	5.32323e-05	5.43688e-05	8.48846e-05	5.69905e-05	4.49671e-05	6.4795e-05	5.08207e-05	4.31474e-05	2.92583e-05	4.5894e-05	3.94207e-05	4.46324e-05	5.57736e-05	0.000113345	2.13126e-05	3.51947e-05	5.40971e-05	3.57603e-05	2.37203e-05	5.08615e-05	6.44556e-05	6.25045e-05	4.73201e-05	3.96765e-05	3.88445e-05	2.29453e-05	5.27368e-05	8.00283e-05	6.84526e-05	2.0628e-05
Protein-N(pi)-phosphohistidine--D-fructose phosphotransferase.	0.992823	415	0.000284099	7.28562e-05	#2.7.1.202#	2.4143e-05	1.72476e-05	1.00394e-05	3.15081e-05	1.53019e-05	1.20286e-05	3.78229e-05	2.22508e-05	8.419e-05	8.6241e-06	4.71004e-05	1.23114e-05	5.50584e-05	2.32391e-05	2.82649e-05	3.48454e-05	4.24423e-05	3.00783e-05	2.02669e-05	2.35406e-05	1.87995e-05	1.39358e-05	1.12698e-05	7.4929e-06	1.80871e-05	2.48189e-05	1.70072e-05	4.21283e-05	9.9177e-06	1.79134e-05	2.10978e-05	2.58137e-05	1.57436e-05	2.56662e-05	2.32511e-05	2.56672e-05	3.10379e-05	2.18625e-05	1.53759e-05	9.5089e-06	3.25665e-05	5.25959e-05	3.91538e-05	6.4592e-06
1-phosphofructokinase.	0.992823	415	0.000274038	9.11635e-05	#2.7.1.56#	4.34168e-05	3.10457e-05	1.77782e-05	6.66111e-05	2.50208e-05	1.75154e-05	6.18541e-05	3.07665e-05	0.000138479	1.54515e-05	6.7316e-05	2.05191e-05	5.08635e-05	3.97787e-05	4.26329e-05	2.842e-05	6.12198e-05	4.35344e-05	3.27226e-05	2.54052e-05	4.02847e-05	2.27797e-05	9.1025e-06	1.24881e-05	2.87539e-05	4.69266e-05	2.77617e-05	6.55329e-05	1.47711e-05	3.03475e-05	3.40812e-05	4.12073e-05	1.38543e-05	4.54457e-05	4.03215e-05	4.37294e-05	4.22319e-05	3.76522e-05	3.47982e-05	1.13693e-05	3.88697e-05	7.05404e-05	5.5135e-05	1.06265e-05
[Ribosomal protein S18]-alanine N-acetyltransferase.	0.992823	415	0.000253389	8.50097e-05	#2.3.1.266#	7.40521e-05	3.16925e-05	3.07458e-05	4.84252e-05	4.28042e-05	2.27912e-05	6.56155e-05	4.39522e-05	8.84313e-05	4.74327e-05	5.87713e-05	3.64516e-05	6.81675e-05	3.2451e-05	5.1348e-05	3.26212e-05	7.48528e-05	5.85736e-05	4.43338e-05	4.91789e-05	3.90452e-05	5.94952e-05	4.703e-05	3.55912e-05	7.51312e-05	3.39957e-05	4.52692e-05	9.1278e-05	2.40558e-05	3.0769e-05	5.73429e-05	3.31553e-05	3.75747e-05	2.3547e-05	4.23818e-05	4.01645e-05	7.47963e-05	2.53039e-05	2.83241e-05	1.8811e-05	4.3282e-05	5.81649e-05	4.90089e-05	4.50066e-05
Agmatine deiminase.	0.992823	415	0.000253389	5.6327e-05	#3.5.3.12#	2.94179e-05	1.76788e-05	1.90331e-05	3.04508e-05	2.04715e-05	1.85706e-05	2.75836e-05	1.8405e-05	5.5137e-05	1.11395e-05	5.41863e-05	2.22089e-05	3.77543e-05	2.17736e-05	2.85005e-05	6.1782e-06	4.16706e-05	3.27167e-05	2.63892e-05	2.75029e-05	2.78894e-05	2.09037e-05	2.57906e-05	1.842e-05	2.17973e-05	3.58728e-05	2.97626e-05	2.44076e-05	1.73033e-05	2.23391e-05	3.02944e-05	3.03134e-05	2.41401e-05	2.82564e-05	2.88431e-05	3.01827e-05	4.22319e-05	3.25914e-05	2.13105e-05	1.19894e-05	3.42474e-05	4.04267e-05	3.22286e-05	1.35436e-05
Beta-N-acetylhexosaminidase.	0.992823	415	0.000249439	6.32326e-05	#3.2.1.52#	4.28082e-05	4.20411e-05	2.32162e-05	4.60991e-05	2.25394e-05	2.55346e-05	6.95859e-05	5.08198e-05	5.30163e-05	1.04208e-05	4.6892e-05	7.48345e-05	6.1613e-05	3.58008e-05	5.1348e-05	6.00528e-05	6.58499e-05	5.14497e-05	3.3567e-05	5.17428e-05	4.42099e-05	2.27797e-05	5.52657e-05	5.36991e-05	2.0406e-05	4.69266e-05	5.9025e-05	3.54412e-05	4.13592e-05	3.62484e-05	3.6786e-05	2.17877e-05	1.93121e-05	2.77854e-05	2.85488e-05	3.99268e-05	5.34259e-05	2.44942e-05	3.29099e-05	1.447e-05	4.74841e-05	8.49786e-05	5.24715e-05	6.8135e-05
ATP phosphoribosyltransferase.	0.992823	415	0.000248187	0.000143979	#2.4.2.17#	0.000130859	9.57243e-05	5.6472e-05	9.6639e-05	7.79574e-05	9.60185e-05	0.00012538	0.000120045	0.000127876	9.45061e-05	0.000130047	0.000143393	0.000110117	0.000141738	6.76003e-05	9.29212e-05	0.000111636	0.000136144	0.000129624	0.000164318	0.00011507	8.46869e-05	0.000136322	0.000130814	0.000167886	0.000115544	0.000136308	0.000158148	0.000115848	8.97781e-05	6.87033e-05	0.000112728	9.92896e-05	8.10017e-05	8.44693e-05	9.88664e-05	0.000134837	0.000133402	7.36427e-05	0.000111213	0.0001185	0.000134274	0.000162742	0.000111683
3-dehydroquinate dehydratase.	0.992823	415	0.000239738	0.00013337	#4.2.1.10#	0.00010489	6.59722e-05	4.68508e-05	8.52199e-05	5.60383e-05	7.1539e-05	0.00011326	8.40587e-05	0.000142296	6.61183e-05	0.000124837	0.000100182	0.000117196	0.000116614	7.81997e-05	7.33979e-05	9.77459e-05	0.000114773	9.20455e-05	0.000112809	7.33389e-05	6.83391e-05	9.1676e-05	8.80416e-05	0.000121972	8.50936e-05	7.00297e-05	0.000128057	6.18277e-05	6.91249e-05	6.81624e-05	7.43626e-05	8.58551e-05	6.26351e-05	9.32988e-05	7.43875e-05	0.000106089	0.000101013	6.3392e-05	7.66913e-05	0.000103373	0.000114267	0.000103078	7.68863e-05
Glutamate formimidoyltransferase.	0.992823	415	0.000226998	8.06353e-05	#2.1.2.5#	7.46607e-05	0.000116853	0.000124238	0.000162616	2.99836e-05	4.68486e-05	8.88108e-05	0.000101914	2.69323e-05	3.5933e-06	8.50308e-05	0.000139771	0.000156785	2.99387e-05	6.17118e-05	4.30007e-05	7.2795e-05	0.000209229	4.60227e-05	0.000120267	8.80067e-05	8.28109e-05	8.66913e-05	0.000149546	2.45799e-05	0.000104073	0.000134807	3.24321e-05	0.000100233	8.57739e-05	9.19651e-05	4.9733e-05	8.77443e-05	0.000102665	5.8275e-05	7.7477e-05	9.79475e-05	3.88668e-05	0.000105743	3.39013e-05	0.000164094	0.000125818	0.000121191	0.000100223
Transferred entry: 7.2.4.3.	0.992823	415	0.00018222	7.15024e-05	#4.1.1.41#	6.10676e-05	4.67842e-05	2.78177e-05	3.99666e-05	3.37057e-05	4.60044e-05	7.25114e-05	4.86221e-05	6.63765e-05	3.37778e-05	5.85629e-05	7.60415e-05	4.69307e-05	6.78332e-05	5.62943e-05	6.49954e-05	5.32458e-05	6.9655e-05	4.89783e-05	7.36519e-05	5.06141e-05	2.92116e-05	8.53909e-05	7.14948e-05	5.33339e-05	4.88037e-05	9.67911e-05	4.51375e-05	4.89557e-05	4.4046e-05	3.51631e-05	4.16809e-05	4.82803e-05	5.20389e-05	4.70909e-05	3.70749e-05	7.30154e-05	5.85026e-05	4.01932e-05	4.87848e-05	6.53432e-05	6.08463e-05	8.17703e-05	6.66764e-05
Glutamate-1-semialdehyde 2,1-aminomutase.	0.992823	415	0.000169079	5.80012e-05	#5.4.3.8#	3.46929e-05	2.65182e-05	1.38042e-05	4.14469e-05	2.33665e-05	2.46904e-05	3.46884e-05	2.82942e-05	0.000117696	1.50922e-05	4.58499e-05	3.50032e-05	5.4534e-05	3.64289e-05	6.10052e-05	7.38921e-05	2.3922e-05	3.0606e-05	2.76558e-05	3.05329e-05	3.26409e-05	1.25958e-05	1.9072e-05	2.74739e-05	4.0812e-05	4.10869e-05	5.4273e-05	4.91497e-05	1.68813e-05	2.31821e-05	2.92124e-05	2.29719e-05	2.98078e-05	3.46141e-05	2.88431e-05	4.23034e-05	3.43452e-05	4.79762e-05	1.99617e-05	1.67439e-05	3.7399e-05	5.09459e-05	4.02192e-05	9.168e-06
Glycerol-3-phosphate 1-O-acyltransferase.	0.992823	415	0.000164015	6.81696e-05	#2.3.1.15#	5.98503e-05	3.14769e-05	2.00789e-05	4.52532e-05	3.34989e-05	2.1736e-05	6.58245e-05	3.62606e-05	8.37658e-05	1.32955e-05	4.54331e-05	2.99338e-05	0.000107495	3.45447e-05	3.698e-05	2.24889e-05	6.17343e-05	3.24529e-05	2.47002e-05	9.71926e-05	3.57398e-05	2.65316e-05	1.34371e-05	4.80794e-05	2.13335e-05	4.04612e-05	4.9521e-05	0.000160823	1.18169e-05	2.23391e-05	3.02944e-05	3.19712e-05	1.53237e-05	3.39077e-05	3.76727e-05	3.32723e-05	4.73201e-05	2.93525e-05	3.96537e-05	1.36432e-05	3.44575e-05	4.39331e-05	3.54249e-05	7.0843e-06
Adenosylmethionine--8-amino-7-oxononanoate transaminase.	0.990431	414	0.0084487	0.000283453	#2.6.1.62#	0.00010063	0.000190586	0.00019577	0.000118208	0.000113317	0.000187183	0.00014356	0.000188171	8.63106e-05	3.09031e-05	0.000100245	0.000266266	0.000160718	5.54808e-05	0.000100812	0.0001206	0.000122182	0.000112134	0.000104501	0.000186227	0.000178079	8.22749e-05	0.00027026	0.000196689	7.93051e-05	0.000276763	0.000285371	0.00013909	0.000301331	0.000336141	0.000370566	0.0059843	0.00614231	0.00840817	0.0084487	0.00653612	0.00279723	0.0039043	0.00823557	6.86294e-05	0.00017712	0.000226885	0.000186181	0.00025212
Thymidylate synthase (FAD).	0.990431	414	0.00216363	0.000104414	#2.1.1.148#	0.000126599	2.13439e-05	2.71902e-05	4.94825e-05	0.000199133	3.31316e-05	4.65995e-05	3.48871e-05	6.00145e-05	0.000558053	3.62631e-05	3.57274e-05	6.4497e-05	0.000155556	0.000303613	0.00216363	3.85839e-05	3.61467e-05	9.58455e-05	9.43956e-05	0.000264846	8.70989e-05	1.77717e-05	4.4333e-05	0.000159538	3.04501e-05	4.30182e-05	0.000123376	4.97998e-05	2.23391e-05	3.7327e-05	0.000107992	8.71145e-05	5.20389e-05	2.85488e-05	4.3967e-05	4.6048e-05	0.000117815	2.53568e-05	0.000121135	2.41623e-05	5.07396e-05	5.03406e-05	2.58371e-05
ABC-type heme transporter.	0.990431	414	0.0006425	0.000122369	#7.6.2.5#	5.61984e-05	3.88071e-05	3.17916e-05	4.77908e-05	2.79157e-05	2.57456e-05	7.27204e-05	3.51618e-05	7.59194e-05	1.11395e-05	5.48115e-05	4.70733e-05	6.63323e-05	4.12442e-05	4.09842e-05	3.06442e-05	6.55926e-05	5.0922e-05	4.26449e-05	6.26973e-05	5.10273e-05	2.51916e-05	6.1334e-05	4.62062e-05	3.84931e-05	5.08893e-05	5.37728e-05	6.31925e-05	3.946e-05	3.35087e-05	3.24582e-05	3.95495e-05	1.23849e-05	4.45038e-05	5.94522e-05	3.85008e-05	8.01389e-05	3.19841e-05	3.69562e-05	2.43924e-05	4.76942e-05	6.60028e-05	6.01957e-05	4.79237e-05
Aldose 1-epimerase.	0.990431	414	0.000586336	0.000262636	#5.1.3.3#	0.000224388	0.000273375	0.000122147	0.000159655	9.69814e-05	0.00015996	0.000299031	0.000322774	8.31296e-05	0.000116426	0.000181316	0.00038069	0.000233867	0.00032137	0.000119184	0.000116399	0.000167712	0.000244321	0.000225258	0.000325374	0.000253691	0.000145522	0.000503893	0.000322195	0.000230495	0.000314304	0.000342145	0.000164167	0.000353663	0.000232243	9.57519e-05	0.000219536	0.000235314	0.000164594	0.000164524	0.0001483	0.000318266	0.000276521	0.000186669	0.000298083	0.00033407	0.000451294	0.000308969	0.000442565
Homoserine O-succinyltransferase.	0.990431	414	0.000579542	0.000172306	#2.3.1.46#	0.000142221	0.000123536	8.05249e-05	0.000113133	8.62287e-05	8.65222e-05	0.000136037	0.000135977	0.000158413	9.66621e-05	0.000173188	0.000184189	0.000131354	0.000169792	9.42165e-05	9.36626e-05	0.000144047	0.000180734	0.000133635	0.000183431	0.000135935	7.9059e-05	0.000174033	0.000128004	0.00016835	0.000135149	0.000119551	0.000159486	0.000114793	0.000108956	8.98012e-05	0.000116517	0.000142532	0.000101723	0.00011655	0.000120731	0.000168673	0.000149394	9.19859e-05	0.000132091	0.000142873	0.000190583	0.000178723	0.000143563
Beta-Ala-His dipeptidase.	0.990431	414	0.000521195	0.000251056	#3.4.13.20#	0.000315279	0.00022616	0.000137206	0.000165576	0.000138958	0.000139491	0.000223803	0.000218663	8.4402e-05	0.000253334	0.000206742	0.000310442	0.000278701	0.000390669	0.000108584	0.000148278	0.000201923	0.000396295	0.000320259	0.000355207	0.000214645	0.000253257	0.000395529	0.000306272	0.000435019	0.000223162	0.000290373	0.000255779	0.000244146	0.000180399	0.000125505	0.000307161	0.000316131	0.00015541	0.000147453	0.000166124	0.000295878	0.000369032	0.000190176	0.000344388	0.000308647	0.000238848	0.000284198	0.000303378
Aminoacyl-tRNA hydrolase.	0.990431	414	0.000506778	0.000134356	#3.1.1.29#	0.000109962	8.60225e-05	6.37924e-05	0.00010975	7.36149e-05	7.19611e-05	0.000124962	8.95527e-05	0.000145053	8.48039e-05	0.000124629	0.000111045	0.000137908	0.000112846	9.44521e-05	7.5622e-05	0.000111893	0.000144851	0.000110623	0.00014171	9.91624e-05	8.46869e-05	0.000102079	0.000119574	0.000106668	9.15591e-05	0.000109797	0.00018289	6.58371e-05	6.68067e-05	8.65554e-05	9.70977e-05	9.40417e-05	9.1127e-05	7.97602e-05	9.53015e-05	0.000108887	9.93938e-05	8.90186e-05	9.24017e-05	0.000100431	0.000109523	0.000107074	7.48026e-05
Oxidoreductases // With oxygen as acceptor.	0.990431	414	0.000502546	0.000216577	#1.10.3.-#	0.000341857	0.000303127	0.00019075	0.000202582	0.000172871	0.000193514	0.000229445	0.000241463	7.59194e-05	0.000264473	0.000215703	0.000399278	0.000307803	0.000361358	0.000135672	0.000228349	0.000157165	0.000364898	0.000287537	0.000302066	0.000240056	0.000224313	0.000384259	0.000392441	0.000269452	0.000212109	0.000326639	0.000160155	0.000252376	0.000173445	0.000124964	0.000238245	0.000292411	0.000120796	0.000145982	0.000201773	0.000291807	0.000306481	0.00024116	0.000319582	0.000304865	0.000268961	0.000229596	0.000335466
5-dehydro-4-deoxy-D-glucuronate isomerase.	0.990431	414	0.000498877	0.000141007	#5.3.1.17#	0.000146887	0.00012677	7.82242e-05	9.0718e-05	5.39705e-05	7.42824e-05	0.000158397	0.000114551	7.1254e-05	7.79765e-05	0.000133382	0.000221365	0.00011772	0.000265471	6.66582e-05	9.83581e-05	0.000162824	0.000140365	0.000157068	0.000141943	0.00015019	9.91587e-05	0.000232116	0.00015017	0.000110378	0.000161845	0.00016432	8.02444e-05	0.000129142	0.000127923	5.46381e-05	0.000140673	0.000128888	8.33564e-05	8.09375e-05	0.000122157	0.0001875	0.000222067	9.22557e-05	0.000212503	0.000193088	0.000161294	0.000244512	0.000182527
Tripeptide aminopeptidase.	0.990431	414	0.000498877	0.000233435	#3.4.11.4#	0.000254009	0.000183687	0.000144945	0.000181648	0.000150538	0.000166502	0.000206459	0.000212344	0.00016838	0.000229258	0.000236127	0.00025323	0.000255366	0.000264215	0.00016959	0.000213027	0.000176972	0.000283106	0.000256081	0.000299036	0.000190061	0.000184918	0.000249888	0.000246329	0.000275945	0.000203766	0.000206338	0.000337027	0.000168813	0.000163118	0.000141735	0.000207458	0.000204247	0.000177309	0.000161581	0.000191554	0.000324372	0.000238059	0.000172912	0.000205475	0.000232168	0.000216778	0.000230928	0.000215865
Transferred entry: 7.1.2.2.	0.990431	414	0.000460406	0.000222214	#3.6.3.14#	0.000122947	0.000220123	0.000117964	0.000132799	4.98348e-05	0.000125774	0.000198727	0.000211245	9.81863e-05	1.47328e-05	0.000196113	0.000339169	0.000210795	6.46928e-05	9.35099e-05	8.00704e-05	0.000170284	0.000136936	0.000114212	0.000206039	0.000218984	6.19072e-05	0.000297134	0.000223851	4.63773e-05	0.000214403	0.000248105	5.04871e-05	0.000222411	0.000153002	9.25061e-05	8.12305e-05	7.24205e-05	0.00012527	0.000112135	0.000161371	0.000251611	7.73288e-05	0.000168866	7.21436e-05	0.000237211	0.000328776	0.00027168	0.000286917
Glutamine--tRNA ligase.	0.990431	414	0.000451328	0.000262911	#6.1.1.18#	0.000202477	0.000165793	0.000132605	0.000162616	9.5534e-05	0.000127462	0.000199145	0.000171414	0.000207612	8.76786e-05	0.000225915	0.000214606	0.000279749	0.00022297	0.000116828	0.000120847	0.000210668	0.000241946	0.000181135	0.000293675	0.000187376	0.000157582	0.00022258	0.000215109	0.000190611	0.000185412	0.000218843	0.000276843	0.000125766	0.000114857	0.000131997	0.000160566	0.000162054	0.000153527	0.000182772	0.00016446	0.000218792	0.000203444	0.00016401	0.000177362	0.000221873	0.000201102	0.000220274	0.000170442
Phosphomethylpyrimidine synthase.	0.990431	414	0.000451261	0.000249459	#4.1.99.17#	0.000223374	0.000195545	0.000154357	0.000201948	0.000139579	0.000119865	0.000177204	0.000213992	0.000204855	0.000200511	0.000257385	0.000266507	0.000229148	0.000339585	0.000187726	0.000233044	0.000157937	0.000284689	0.00026157	0.000300435	0.00018593	0.000221365	0.000296484	0.000212299	0.000246263	0.000196049	0.000224345	0.00024742	0.000205108	0.000173655	0.00017257	0.000222141	0.000233005	0.000139163	0.00015334	0.000187989	0.000260769	0.0003247	0.000158345	0.000285681	0.000252759	0.000260505	0.00027461	0.000265664
Glucosamine-1-phosphate N-acetyltransferase.	0.990431	414	0.000434657	7.68119e-05	#2.3.1.157#	4.52428e-05	2.6087e-05	1.38042e-05	4.35615e-05	4.13567e-05	3.31316e-05	5.6212e-05	4.69739e-05	0.000102004	1.76076e-05	5.29358e-05	5.81778e-05	8.86178e-05	4.35472e-05	5.22901e-05	8.03175e-05	3.4211e-05	5.19774e-05	4.60227e-05	9.62602e-05	2.7063e-05	1.58118e-05	2.38401e-05	4.65184e-05	3.10727e-05	3.52471e-05	8.55363e-05	0.000154805	1.85694e-05	2.69755e-05	3.08353e-05	3.10239e-05	3.33764e-05	3.88526e-05	3.62011e-05	4.65813e-05	2.82394e-05	4.35227e-05	2.21197e-05	2.56326e-05	4.41224e-05	3.85703e-05	3.59576e-05	1.68774e-05
16S rRNA (uracil(1498)-N(3))-methyltransferase.	0.990431	414	0.000434657	0.000108735	#2.1.1.193#	0.000120309	8.5807e-05	7.00671e-05	0.000101291	6.74114e-05	5.84552e-05	0.000109081	9.09262e-05	8.90675e-05	7.58204e-05	8.08626e-05	0.000110803	0.000112214	0.000112008	8.19684e-05	0.000111209	7.79395e-05	0.000138255	0.000113157	0.000132853	8.8833e-05	6.96791e-05	0.000101646	9.80321e-05	8.76531e-05	8.82221e-05	0.00011655	0.000107661	7.70209e-05	6.93356e-05	7.08672e-05	8.33619e-05	8.94236e-05	6.68735e-05	7.32852e-05	8.69834e-05	0.000109905	9.23087e-05	9.846e-05	0.00010005	9.18167e-05	0.000113236	0.000105476	8.62626e-05
Non-specific serine/threonine protein kinase.	0.990431	414	0.000434657	9.56334e-05	#2.7.11.1#	4.97062e-05	3.25549e-05	2.4262e-05	5.26545e-05	3.39125e-05	2.74338e-05	6.91679e-05	4.69739e-05	9.03399e-05	2.26383e-05	5.93965e-05	5.02115e-05	9.43859e-05	4.18723e-05	4.42817e-05	3.23741e-05	7.43383e-05	5.54074e-05	4.13782e-05	6.68927e-05	4.68955e-05	3.26955e-05	4.31289e-05	6.24408e-05	3.52467e-05	4.75523e-05	5.70242e-05	7.222e-05	3.27075e-05	3.51947e-05	4.54416e-05	3.88391e-05	2.79186e-05	4.23846e-05	5.23886e-05	4.3967e-05	5.77508e-05	3.29963e-05	3.37191e-05	2.60461e-05	5.67288e-05	6.78591e-05	5.56677e-05	3.16713e-05
Gluconate 5-dehydrogenase.	0.990431	414	0.000434657	0.000111496	#1.1.1.69#	0.000120106	6.64034e-05	4.74783e-05	6.36506e-05	6.22418e-05	4.85368e-05	9.69605e-05	7.99381e-05	6.34076e-05	6.07282e-05	0.000107539	0.000132288	0.000103824	0.00018382	4.73438e-05	8.62487e-05	0.000108035	0.000130867	0.000124135	0.00012353	8.5321e-05	6.24432e-05	0.000148676	9.05392e-05	9.41459e-05	0.000102613	9.02883e-05	6.58673e-05	9.47463e-05	7.83977e-05	5.35561e-05	0.000106808	8.54352e-05	6.40479e-05	7.26965e-05	6.98719e-05	0.000135091	0.000164982	5.58389e-05	0.000148008	0.000115979	0.000148919	0.00015555	0.000113142
ABC-type polar-amino-acid transporter.	0.990431	414	0.000410038	0.000101206	#7.4.2.1#	8.29789e-05	3.16925e-05	2.0288e-05	4.86367e-05	4.73534e-05	2.82779e-05	7.04217e-05	4.53257e-05	0.000107093	3.37778e-05	5.50199e-05	5.62465e-05	0.000164651	7.59983e-05	5.7001e-05	9.39097e-05	6.63643e-05	5.0922e-05	5.06672e-05	7.59827e-05	3.80122e-05	3.80555e-05	2.36233e-05	4.83916e-05	6.30731e-05	4.21297e-05	6.3777e-05	9.59589e-05	1.64592e-05	2.824e-05	5.30152e-05	5.44694e-05	4.912e-05	4.14427e-05	5.15056e-05	4.72943e-05	3.94334e-05	6.17415e-05	3.56074e-05	4.1343e-05	4.97953e-05	6.18776e-05	6.52564e-05	1.56272e-05
Urocanate hydratase.	0.990431	414	0.000403909	0.00015902	#4.2.1.49#	0.000132076	0.00024815	0.000233627	0.000246144	5.87265e-05	0.000118388	0.000204787	0.000215641	5.30163e-05	8.9834e-06	0.00017819	0.000344239	0.000261921	6.78332e-05	0.000140618	0.000106266	0.000161024	0.000331917	8.9301e-05	0.000220257	0.00020163	0.000117114	0.000225181	0.000301277	4.31308e-05	0.000227542	0.000309381	5.01527e-05	0.000245201	0.000201895	0.000146603	9.16508e-05	0.000133506	0.000223461	0.000112429	0.000181572	0.000205563	6.72072e-05	0.000210947	7.48309e-05	0.000309908	0.000264217	0.00029725	0.000237327
Oxidoreductases // With a quinone or similar compound as acceptor.	0.990431	414	0.000386875	0.000158546	#1.6.5.-#	0.000188275	0.000145527	0.000112735	0.000122438	7.15471e-05	0.000134848	0.000144814	0.000179105	2.67202e-05	0.000114988	0.000163601	0.0002583	0.000183266	0.000331001	6.5716e-05	5.21446e-05	0.000121411	0.000209493	0.000211325	0.000251023	0.000160726	0.000153562	0.000286731	0.000201372	0.00022864	0.000159968	0.000181577	0.000108664	0.000143702	0.0001157	7.84408e-05	0.000210536	0.000229017	7.74697e-05	0.000115961	0.000102669	0.000239908	0.000291501	0.000146206	0.000290228	0.000230487	0.000174495	0.000251171	0.000246286
GTP cyclohydrolase II.	0.990431	414	0.000380084	0.000197358	#3.5.4.25#	0.000211809	0.000159972	0.000100604	0.000132376	0.000117039	0.000144133	0.000153173	0.000176908	0.000162018	0.000156312	0.000214453	0.000232711	0.000176449	0.000256887	0.000127663	8.89671e-05	0.000144304	0.000253819	0.000191902	0.000243797	0.000190061	0.000148738	0.000223664	0.000228846	0.000249046	0.000192295	0.000222845	0.00014444	0.000161849	0.000138461	0.000124964	0.000189696	0.000193541	0.000125035	0.000136564	0.000139269	0.000214213	0.000235428	0.000170214	0.000232348	0.000210317	0.000208734	0.000201363	0.000198154
N-acetyl-gamma-glutamyl-phosphate reductase.	0.990431	414	0.000380084	0.000201297	#1.2.1.38#	0.000182188	0.000123967	7.42502e-05	0.000136183	0.000101117	0.000130416	0.000182846	0.000146416	0.000171985	0.000116426	0.000194654	0.000174533	0.000179071	0.000217318	9.56298e-05	0.000112197	0.000164882	0.000187066	0.000173535	0.000213963	0.000150603	0.000130514	0.000191371	0.000156414	0.00019664	0.000153502	0.000133057	0.000182556	0.000120912	0.000113382	0.000103325	0.000174776	0.000133086	0.000131157	0.000120376	0.000121444	0.000182666	0.000192917	8.98279e-05	0.00018253	0.000188676	0.000203165	0.000201363	0.000150439
Phosphoglycerate dehydrogenase.	0.990431	414	0.000380084	0.000140561	#1.1.1.95#	0.000134308	7.97703e-05	6.21192e-05	8.54314e-05	6.76182e-05	7.49155e-05	0.000112215	0.00012389	0.000111334	7.65391e-05	0.00010212	0.000147255	0.000125586	0.000136085	8.19684e-05	6.84552e-05	9.38875e-05	0.000120577	0.000109779	0.000175739	0.000103088	7.7719e-05	0.000165364	0.000135497	0.000124291	9.94845e-05	0.000178076	0.000148452	9.91776e-05	7.96622e-05	8.49325e-05	0.000108228	0.000104747	8.59466e-05	7.53454e-05	9.12613e-05	0.000132802	0.000123888	8.06562e-05	0.000111833	0.000119131	0.000115299	0.000136905	0.000123768
UTP--glucose-1-phosphate uridylyltransferase.	0.990431	414	0.000380084	8.93262e-05	#2.7.7.9#	5.66042e-05	2.91053e-05	2.21705e-05	5.13857e-05	3.66006e-05	2.95441e-05	5.70479e-05	3.13159e-05	0.000129996	2.19196e-05	7.00254e-05	3.52446e-05	5.61071e-05	5.96681e-05	6.07696e-05	6.35126e-05	7.30522e-05	5.4352e-05	4.85561e-05	5.94343e-05	3.98715e-05	2.70676e-05	2.18895e-05	3.09082e-05	6.40006e-05	4.98465e-05	6.05257e-05	0.00012371	1.45601e-05	2.78185e-05	3.35402e-05	4.8312e-05	3.02277e-05	4.02654e-05	6.65159e-05	4.6106e-05	4.75745e-05	5.38467e-05	3.12914e-05	2.50125e-05	4.66437e-05	5.94025e-05	6.76536e-05	1.3752e-05
2-amino-4-hydroxy-6-hydroxymethyldihydropteridine diphosphokinase.	0.990431	414	0.000374158	7.81365e-05	#2.7.6.3#	7.85155e-05	6.74813e-05	4.37135e-05	6.4285e-05	4.30109e-05	3.65081e-05	7.39742e-05	6.6203e-05	7.1254e-05	5.39008e-05	5.87713e-05	9.65606e-05	7.99658e-05	9.50502e-05	4.14552e-05	4.32479e-05	7.20233e-05	8.99711e-05	8.0012e-05	0.000114207	7.41652e-05	5.25273e-05	8.64745e-05	7.99243e-05	6.7247e-05	6.59058e-05	8.57864e-05	0.00010833	6.09837e-05	4.97362e-05	3.89499e-05	6.5837e-05	6.80123e-05	4.68585e-05	4.67965e-05	5.46617e-05	7.35242e-05	7.91506e-05	5.15229e-05	7.31772e-05	8.59337e-05	9.94167e-05	9.77514e-05	7.48026e-05
Adenosylcobinamide-GDP ribazoletransferase.	0.990431	414	0.000361882	7.28269e-05	#2.7.8.26#	4.40255e-05	5.71328e-05	2.92817e-05	5.18086e-05	3.32921e-05	3.29206e-05	6.72872e-05	7.66417e-05	8.90675e-05	1.25768e-05	5.62704e-05	8.32835e-05	6.26617e-05	3.60102e-05	5.53522e-05	4.30007e-05	6.55926e-05	6.14759e-05	3.3567e-05	6.38627e-05	6.38358e-05	3.02836e-05	5.91668e-05	6.77483e-05	2.22611e-05	5.69376e-05	9.10386e-05	4.41344e-05	6.20388e-05	5.05792e-05	3.94909e-05	3.24448e-05	2.74988e-05	5.06261e-05	4.59136e-05	5.41864e-05	8.44638e-05	3.29963e-05	3.91142e-05	2.19118e-05	7.2697e-05	9.83854e-05	9.08263e-05	6.41761e-05
Anthranilate synthase.	0.990431	414	0.000350181	0.000136913	#4.1.3.27#	0.000108339	5.88575e-05	4.47593e-05	8.2048e-05	5.62451e-05	7.06949e-05	0.000118693	7.30706e-05	0.000137631	6.5759e-05	9.69101e-05	8.61804e-05	0.0001033	0.000119546	8.55015e-05	4.79434e-05	0.00011035	0.000133769	8.42343e-05	0.000124462	7.58179e-05	6.13712e-05	9.77444e-05	6.05676e-05	0.000124291	8.19652e-05	8.70369e-05	0.000125048	5.65523e-05	6.0695e-05	5.95068e-05	9.87555e-05	5.47877e-05	7.15829e-05	7.74056e-05	7.27239e-05	0.000106597	0.000108908	4.80161e-05	7.27637e-05	8.59337e-05	9.87979e-05	0.000103345	6.98019e-05
Thymidine phosphorylase.	0.990431	414	0.000350181	3.65415e-05	#2.4.2.4#	1.15643e-05	7.3302e-06	7.5296e-06	2.28381e-05	1.17866e-05	9.9183e-06	2.36132e-05	4.1205e-06	2.79926e-05	5.0307e-06	1.87568e-05	1.23114e-05	3.14619e-05	1.40272e-05	2.6145e-05	2.74315e-05	9.7745e-06	2.42737e-05	8.6556e-06	1.30522e-05	8.2635e-06	9.6478e-06	3.4676e-06	3.09082e-05	6.9565e-06	1.43908e-05	1.97583e-05	3.84504e-05	3.3762e-06	1.13803e-05	1.35242e-05	9.9466e-06	5.2478e-06	1.69538e-05	2.08965e-05	1.33089e-05	1.3738e-05	6.0729e-06	1.56457e-05	2.4805e-06	1.09255e-05	2.41322e-05	1.11868e-05	4.584e-06
Dephospho-CoA kinase.	0.990431	414	0.000343378	0.000184474	#2.7.1.24#	0.00017387	0.000133885	8.11523e-05	0.000124975	0.000106287	8.50449e-05	0.000148157	0.000126363	0.000141448	0.000139783	0.000144636	0.000179361	0.000134238	0.000221295	0.00010246	0.000105772	0.000152535	0.000222949	0.000158335	0.000177837	0.000136555	0.000104251	0.000178367	0.000132375	0.000176698	0.000156005	0.000154816	0.000145109	0.000114371	8.61954e-05	8.87193e-05	0.000155593	0.000143162	9.56009e-05	0.000107132	0.000110274	0.000171472	0.000175508	0.00010925	0.000165579	0.000164514	0.000158819	0.000201363	0.000155231
Beta-glucuronidase.	0.990431	414	0.000338158	0.000109035	#3.2.1.31#	4.34168e-05	0.000145096	2.36345e-05	7.8876e-05	2.60547e-05	4.83258e-05	0.000102812	9.66949e-05	8.31296e-05	1.43735e-05	5.37695e-05	9.29396e-05	0.000135549	5.33872e-05	5.20546e-05	2.94085e-05	9.77459e-05	8.97073e-05	3.82115e-05	7.48173e-05	0.000100195	4.60954e-05	6.71857e-05	5.71334e-05	2.45799e-05	8.53022e-05	9.40399e-05	8.59284e-05	0.000113105	8.83028e-05	5.84249e-05	6.06269e-05	7.66188e-05	3.62624e-05	5.26829e-05	9.0073e-05	0.000118046	7.12558e-05	8.90186e-05	4.79579e-05	8.88752e-05	0.000173257	0.00010148	0.000100015
dTDP-4-dehydrorhamnose 3,5-epimerase.	0.990431	414	0.000335052	0.000145192	#5.1.3.13#	0.000239401	0.00010133	6.88122e-05	9.95995e-05	0.000119728	0.000107414	0.000140217	0.000111803	0.000118757	0.000330232	0.000107956	0.000113217	0.000121653	0.000325558	8.71503e-05	6.69724e-05	0.00010289	0.000141421	0.000203725	0.000149868	0.000127465	0.000111487	0.000107064	0.000135809	0.0003098	0.000105741	0.000190581	0.000118026	0.000150033	0.000109167	9.03422e-05	0.000113439	0.000114194	9.20688e-05	9.47704e-05	0.000110274	0.000127459	0.000228343	0.000104395	0.00022594	0.000103583	0.00011798	0.000136373	0.000127935
Bis(5'-nucleosyl)-tetraphosphatase (symmetrical).	0.990431	414	0.00032803	7.60522e-05	#3.6.1.41#	4.84889e-05	2.63026e-05	1.79873e-05	4.73679e-05	3.06039e-05	2.49015e-05	5.80927e-05	3.54365e-05	8.419e-05	1.50922e-05	5.73124e-05	3.6693e-05	4.69307e-05	3.97787e-05	3.32113e-05	4.84376e-05	4.73296e-05	3.93129e-05	3.42004e-05	4.9412e-05	3.36739e-05	1.79557e-05	2.12393e-05	2.56007e-05	2.41161e-05	3.71242e-05	3.75159e-05	9.09437e-05	1.49821e-05	2.55003e-05	3.6245e-05	3.14975e-05	2.26707e-05	3.41431e-05	3.26693e-05	3.63619e-05	4.12142e-05	4.08911e-05	2.64358e-05	2.27386e-05	3.82394e-05	5.71336e-05	4.66117e-05	1.25018e-05
Acyl-[acyl-carrier-protein]--UDP-N-acetylglucosamine O-acyltransferase.	0.990431	414	0.000322189	0.000140284	#2.3.1.129#	0.000174885	0.000153288	0.000106669	0.000117785	8.06455e-05	0.00013126	0.000120156	0.000162349	4.62302e-05	0.000137627	0.000156932	0.000250575	0.000154426	0.000259399	9.04479e-05	8.05647e-05	0.000120382	0.00023535	0.000183458	0.000256616	0.000161552	0.000146058	0.000246637	0.000236339	0.000206379	0.000152042	0.000189831	0.000157814	0.000189071	0.000122233	8.54735e-05	0.000154646	0.000195221	9.98394e-05	9.59477e-05	0.000116691	0.000197167	0.000254254	0.000117343	0.000230488	0.000198341	0.000196564	0.000202961	0.000252954
7-cyano-7-deazaguanine synthase.	0.990431	414	0.000321637	8.20463e-05	#6.3.4.20#	0.000107325	8.38666e-05	6.79755e-05	6.83028e-05	0.000108768	9.68626e-05	8.35866e-05	7.38947e-05	6.63765e-05	0.00010852	8.39888e-05	0.000115149	6.4497e-05	0.000113055	6.21829e-05	7.16679e-05	7.25378e-05	0.000113453	9.33122e-05	0.000106749	8.61474e-05	5.11873e-05	0.000112049	0.000120511	0.000139132	6.88257e-05	0.000321637	9.29498e-05	7.7865e-05	5.96413e-05	6.05888e-05	7.2468e-05	8.96335e-05	7.84116e-05	6.18068e-05	7.31992e-05	9.5149e-05	0.000127532	4.12722e-05	9.81897e-05	9.89603e-05	7.98221e-05	0.000102279	9.66808e-05
Uracil-DNA glycosylase.	0.990431	414	0.000302663	0.000126989	#3.2.2.27#	0.000119701	0.000129788	0.000103532	0.000116305	7.96116e-05	8.96876e-05	0.00011326	0.00011977	9.52174e-05	8.73193e-05	0.000127546	0.000156428	0.000131878	0.000148228	8.12617e-05	8.20474e-05	0.000105977	0.000164112	0.000139546	0.000169912	0.000116516	9.80867e-05	0.000144774	0.000133623	0.000110842	0.000114293	0.000100293	0.000146112	0.00013695	9.61005e-05	7.41131e-05	0.000112254	0.000107896	9.04205e-05	9.83022e-05	9.98171e-05	0.000123643	0.000125103	0.000111678	0.000136019	0.000134048	0.000146856	0.000116662	0.000141896
Repressor LexA.	0.990431	414	0.000289771	7.5223e-05	#3.4.21.88#	4.86918e-05	2.32843e-05	1.79873e-05	5.03284e-05	2.75022e-05	2.49015e-05	5.89286e-05	3.62606e-05	9.41571e-05	1.11395e-05	5.37695e-05	2.51057e-05	5.24366e-05	3.37072e-05	3.4389e-05	1.7052e-05	8.25696e-05	4.30067e-05	3.37781e-05	5.10435e-05	3.53266e-05	3.99315e-05	1.27869e-05	2.87228e-05	2.59712e-05	3.94184e-05	4.67698e-05	5.5168e-05	1.77253e-05	2.38143e-05	3.6786e-05	2.8182e-05	2.03617e-05	3.74397e-05	4.79738e-05	4.49177e-05	3.84157e-05	3.0972e-05	2.37383e-05	2.00513e-05	4.55932e-05	3.65077e-05	4.84762e-05	8.5429e-06
Ribulokinase.	0.990431	414	0.000289771	0.000106027	#2.7.1.16#	5.98503e-05	8.21418e-05	3.57656e-05	5.94213e-05	3.2465e-05	5.23353e-05	0.000125798	0.000153009	7.04057e-05	3.73712e-05	6.1689e-05	0.000123115	0.000152328	0.000142157	7.51377e-05	3.75639e-05	8.61707e-05	0.00010501	6.73452e-05	0.000117703	0.000107426	8.1203e-05	7.91058e-05	5.40113e-05	6.44644e-05	9.09334e-05	8.00339e-05	5.75085e-05	9.83336e-05	9.73649e-05	6.22117e-05	7.10471e-05	6.17149e-05	0.000114203	5.44488e-05	8.12796e-05	0.000108887	8.60333e-05	3.42586e-05	9.24017e-05	0.000139721	0.000155106	9.82841e-05	0.000162941
Quinolinate synthase.	0.990431	414	0.000289771	0.000150372	#2.5.1.72#	0.000169204	0.000148114	8.1989e-05	0.000122861	7.94048e-05	0.000122397	0.000128932	0.000115924	0.000113667	0.000132596	0.000120043	0.000176947	0.00015128	0.000207896	8.80924e-05	7.46335e-05	0.00012244	0.000188913	0.000158124	0.000194152	0.000146471	0.000113899	0.000192671	0.000175771	0.000203133	0.00013786	0.000150814	0.000159486	0.000113105	9.6522e-05	9.14241e-05	0.000136884	0.000141272	8.94787e-05	9.44761e-05	0.000117166	0.000164348	0.000202229	0.000115185	0.000201961	0.000149176	0.000156963	0.000160611	0.000155648
Ligases // Acid--alcohol ligases (ester synthases).	0.990431	414	0.00027928	6.27903e-05	#6.1.2.-#	6.43137e-05	4.13943e-05	1.27584e-05	2.51642e-05	4.07363e-05	3.67191e-05	3.82409e-05	5.43909e-05	0.000157989	1.29361e-05	4.02229e-05	7.07306e-05	0.000102513	5.88306e-05	6.12407e-05	9.09442e-05	2.54653e-05	2.92868e-05	2.53336e-05	8.57718e-05	4.00781e-05	1.87597e-05	1.75549e-05	8.24219e-05	2.0406e-05	4.98465e-05	0.000121302	3.47725e-05	4.28363e-05	2.86615e-05	3.6245e-05	2.06036e-05	1.55336e-05	5.93385e-05	4.50306e-05	4.27787e-05	3.63805e-05	5.60735e-05	4.31605e-05	3.28677e-05	3.59282e-05	7.30155e-05	4.39482e-05	3.68804e-05
Carboxynorspermidine decarboxylase.	0.990431	414	0.000260024	0.000176389	#4.1.1.96#	0.000186043	0.000156953	0.000112107	0.000156906	0.000104839	0.000150675	0.000136037	0.000125539	0.000107517	0.000113551	0.000175897	0.000193604	0.000185888	0.000200987	0.000106229	8.42716e-05	0.000112922	0.000217408	0.000179024	0.000185528	0.000142133	0.000132658	0.000191804	0.000170151	0.000207306	0.000143908	0.000162819	0.000127388	0.000140326	0.000113803	9.79158e-05	0.000147778	0.000167512	0.000101252	0.00011861	0.000122632	0.000196658	0.000174901	0.000158075	0.00016806	0.000173758	0.000182745	0.000164073	0.0001669
Deoxyribose-phosphate aldolase.	0.990431	414	0.000257362	0.000163547	#4.1.2.4#	0.000183406	0.000125261	8.26164e-05	0.000112287	7.87845e-05	9.72847e-05	0.000136873	0.000153009	9.58536e-05	9.16313e-05	0.000158599	0.000177913	0.000167797	0.000237626	8.0084e-05	6.77138e-05	0.000141474	0.000198675	0.000164669	0.000192288	0.000152669	0.000138286	0.000192671	0.000170151	0.000176698	0.000134523	0.000160818	0.000122038	0.000114582	0.000102212	0.000105489	0.000156304	0.000149669	0.000107374	0.000112135	0.000109561	0.000187754	0.000188464	9.89995e-05	0.000179222	0.000159261	0.000173257	0.000170466	0.000151064
Hydroxymethylbilane synthase.	0.990431	414	0.000253389	4.65475e-05	#2.5.1.61#	3.08381e-05	1.87568e-05	6.9021e-06	3.10852e-05	1.9024e-05	1.89926e-05	3.00912e-05	2.80195e-05	9.14002e-05	8.6241e-06	4.12649e-05	2.26917e-05	3.46081e-05	2.99387e-05	5.18191e-05	5.68401e-05	1.38902e-05	2.3746e-05	1.98446e-05	2.09768e-05	2.41708e-05	9.1118e-06	1.08364e-05	1.34247e-05	3.71018e-05	2.89902e-05	3.5515e-05	3.67787e-05	7.5965e-06	1.64382e-05	1.8393e-05	2.22614e-05	1.53237e-05	2.63726e-05	2.08965e-05	2.80438e-05	2.9257e-05	2.4899e-05	1.13296e-05	1.13693e-05	2.5633e-05	5.23897e-05	2.61025e-05	1.00014e-05
3-methyl-2-oxobutanoate hydroxymethyltransferase.	0.990431	414	0.000253389	0.00010582	#2.1.2.11#	0.000120106	8.73161e-05	7.46685e-05	8.90263e-05	6.0174e-05	8.86325e-05	0.00010302	0.000109057	7.04057e-05	6.93523e-05	0.000105455	0.000149428	0.000131091	0.000119755	7.98485e-05	4.32479e-05	8.17979e-05	0.000149336	0.000112312	0.000142875	9.95756e-05	8.52229e-05	0.000131988	0.000135184	0.000105276	9.1142e-05	0.000106545	0.000111005	0.000103609	7.903e-05	7.14082e-05	8.64406e-05	0.000116293	5.48645e-05	6.23954e-05	7.22485e-05	0.000131021	0.000105669	9.41439e-05	0.000104391	0.000116819	0.000113236	0.000128382	0.000121685
3-hydroxybutyryl-CoA dehydrogenase.	0.990431	414	0.000249439	5.46774e-05	#1.1.1.157#	3.00266e-05	1.05641e-05	6.9021e-06	2.17807e-05	1.53019e-05	1.05514e-05	4.20023e-05	1.67568e-05	6.59523e-05	5.39e-06	4.04313e-05	1.59325e-05	2.80535e-05	2.28204e-05	1.743e-05	1.43335e-05	5.96764e-05	2.74398e-05	1.98446e-05	2.56383e-05	2.43774e-05	1.84917e-05	1.12698e-05	1.06149e-05	1.0203e-05	2.44018e-05	1.6507e-05	3.7113e-05	1.3083e-05	1.51737e-05	2.00159e-05	2.84188e-05	1.15453e-05	2.59017e-05	3.09034e-05	1.54478e-05	3.02746e-05	1.19434e-05	1.59154e-05	7.6484e-06	2.22713e-05	2.99075e-05	3.56912e-05	8.1261e-06
Transferred entry: 7.3.2.2.	0.990431	414	0.000249439	6.99834e-05	#3.6.3.28#	2.35343e-05	2.88897e-05	3.89029e-05	5.32889e-05	3.41192e-05	2.23691e-05	9.04825e-05	2.33496e-05	0.000133389	1.18581e-05	7.50272e-05	3.01752e-05	5.79424e-05	3.78944e-05	6.02986e-05	5.80757e-05	5.47891e-05	4.06321e-05	1.52001e-05	7.03888e-05	2.12786e-05	2.59956e-05	1.32204e-05	6.05676e-05	2.08697e-05	3.17015e-05	3.70157e-05	0.000141431	9.7067e-06	3.43517e-05	4.38186e-05	5.11539e-05	1.9522e-05	7.79406e-05	2.35454e-05	3.4223e-05	2.72217e-05	2.36844e-05	3.18309e-05	1.447e-05	3.02554e-05	5.77524e-05	5.0607e-05	6.876e-06
Uridine/cytidine kinase.	0.990431	414	0.000249439	9.419e-05	#2.7.1.48#	9.33259e-05	6.76969e-05	4.87332e-05	6.91487e-05	4.54923e-05	6.3942e-05	7.10486e-05	7.30706e-05	5.17439e-05	5.64161e-05	9.87858e-05	9.29396e-05	0.000110117	0.000106565	3.98064e-05	3.7811e-05	6.99655e-05	7.17658e-05	7.36786e-05	0.000109079	7.33389e-05	9.16548e-05	9.08091e-05	8.99148e-05	6.95659e-05	7.09114e-05	7.90335e-05	6.35268e-05	6.22498e-05	5.39511e-05	5.30152e-05	8.64406e-05	8.06072e-05	7.25248e-05	6.71045e-05	5.08591e-05	0.00010787	8.5426e-05	7.41822e-05	8.28928e-05	8.86651e-05	9.40539e-05	0.000102812	8.54292e-05
Cystathionine gamma-synthase.	0.990431	414	0.000249439	2.19302e-05	#2.5.1.48#	1.8868e-05	8.6238e-06	3.5556e-06	7.4012e-06	5.9967e-06	4.2205e-06	1.33738e-05	1.31856e-05	2.20548e-05	5.7494e-06	1.16709e-05	5.7936e-06	2.33342e-05	9.84e-06	1.10704e-05	1.38393e-05	1.98064e-05	7.6515e-06	5.2778e-06	1.14207e-05	8.0569e-06	6.6999e-06	1.517e-06	5.9318e-06	1.2058e-05	7.7168e-06	6.5027e-06	1.53801e-05	4.8533e-06	5.0579e-06	7.5736e-06	8.5256e-06	8.3965e-06	1.03606e-05	9.1238e-06	4.9908e-06	7.6322e-06	6.2753e-06	5.1253e-06	6.4081e-06	4.6223e-06	1.09317e-05	2.18409e-05	1.8752e-06
Aspartate transaminase.	0.990431	414	0.000249439	9.21808e-05	#2.6.1.1#	0.000126193	6.70501e-05	3.17916e-05	5.75182e-05	3.32921e-05	5.36015e-05	0.000100722	8.98274e-05	3.5839e-05	4.887e-05	7.58608e-05	0.000162946	8.38985e-05	0.000141319	4.09842e-05	5.95585e-05	8.17979e-05	7.25573e-05	9.24677e-05	0.000108846	9.75097e-05	4.55594e-05	0.000159079	0.000135497	8.44066e-05	0.00010887	0.000123052	5.34963e-05	0.000127032	7.03894e-05	3.51631e-05	7.19944e-05	8.3546e-05	6.89927e-05	5.38602e-05	5.94149e-05	0.000104817	0.000127532	4.88253e-05	0.000112246	0.000150437	5.73399e-05	0.000163274	0.000112933
Translocases // Linked to the hydrolysis of a nucleoside triphosphate.	0.990431	414	0.000249439	3.5643e-05	#7.5.2.-#	1.52161e-05	5.6054e-06	6.4838e-06	1.52254e-05	6.2035e-06	5.4867e-06	1.69263e-05	1.15374e-05	3.60511e-05	3.234e-06	1.22961e-05	4.3452e-06	8.54716e-05	1.02587e-05	1.13059e-05	2.2736e-05	2.26359e-05	7.9153e-06	1.6889e-05	2.09768e-05	1.42546e-05	6.9679e-06	8.4524e-06	9.3661e-06	5.1015e-06	6.8825e-06	1.12547e-05	2.50763e-05	4.0093e-06	7.3761e-06	1.46062e-05	1.84722e-05	8.6065e-06	1.03606e-05	1.41272e-05	1.16453e-05	1.19572e-05	1.01215e-05	5.395e-06	3.7208e-06	1.55479e-05	1.95945e-05	2.71679e-05	3.3338e-06
Undecaprenyl-diphosphate phosphatase.	0.990431	414	0.000248129	0.000133829	#3.6.1.27#	0.000137554	8.02015e-05	6.08642e-05	9.43129e-05	8.10591e-05	5.55008e-05	9.82143e-05	6.8126e-05	0.000131269	0.000113551	9.96194e-05	0.00011201	9.59589e-05	0.000196172	7.77286e-05	8.52601e-05	9.92893e-05	9.12903e-05	0.000121812	0.000138447	8.92462e-05	7.4771e-05	7.99727e-05	7.99243e-05	0.000184582	9.13505e-05	8.20348e-05	0.000138422	5.14879e-05	5.96413e-05	5.78839e-05	0.000121254	7.20007e-05	6.85218e-05	9.80079e-05	8.86471e-05	0.000122625	0.000165386	6.55501e-05	0.000156277	7.858e-05	0.000120868	0.000100149	9.27219e-05
Urease.	0.990431	414	0.000241254	3.37455e-05	#3.5.1.5#	2.59689e-05	1.12109e-05	4.3922e-06	1.35336e-05	1.38544e-05	2.06809e-05	1.67173e-05	2.30749e-05	3.07495e-05	2.8747e-06	3.14697e-05	2.92096e-05	3.14619e-05	1.29804e-05	2.33185e-05	3.26212e-05	1.49191e-05	1.63583e-05	1.20334e-05	8.81026e-05	1.34282e-05	6.4319e-06	7.8022e-06	2.31031e-05	8.3479e-06	2.29419e-05	1.9008e-05	1.20366e-05	1.20279e-05	1.4963e-05	7.0326e-06	5.4469e-06	4.828e-06	2.21342e-05	9.7125e-06	1.68738e-05	1.17028e-05	9.9191e-06	1.51061e-05	8.682e-06	1.3867e-05	3.52702e-05	2.21072e-05	1.02098e-05
Methylglyoxal synthase.	0.990431	414	0.000233454	8.89854e-05	#4.2.3.3#	5.15321e-05	8.55914e-05	5.96093e-05	7.63385e-05	2.39868e-05	4.87478e-05	8.81839e-05	8.76298e-05	7.1466e-05	1.04208e-05	8.12794e-05	0.000103803	8.75691e-05	3.85225e-05	4.05131e-05	3.7811e-05	8.25696e-05	7.36127e-05	5.15117e-05	8.11103e-05	9.19318e-05	3.37675e-05	6.95697e-05	8.17975e-05	2.78263e-05	9.4479e-05	8.42858e-05	4.07909e-05	6.5415e-05	7.79762e-05	4.70645e-05	2.98398e-05	3.94639e-05	7.15829e-05	5.0034e-05	6.82083e-05	6.86904e-05	4.14984e-05	7.01359e-05	2.64595e-05	4.9165e-05	0.000101685	7.80413e-05	6.29259e-05
Aldehyde ferredoxin oxidoreductase.	0.990431	414	0.000221225	3.33865e-05	#1.2.7.5#	7.7095e-06	1.05641e-05	9.2028e-06	1.64941e-05	2.02647e-05	1.35059e-05	1.35828e-05	1.18121e-05	5.72576e-05	7.1867e-06	4.66836e-05	1.49669e-05	3.48703e-05	1.54927e-05	9.4216e-06	4.76962e-05	8.2312e-06	1.66222e-05	7.8112e-06	1.14207e-05	7.024e-06	2.6799e-06	3.4676e-06	2.06054e-05	6.4928e-06	1.20966e-05	1.95082e-05	2.77512e-05	7.3855e-06	1.2434e-05	8.1145e-06	5.4469e-06	7.5569e-06	1.48346e-05	6.1806e-06	7.1297e-06	2.06071e-05	1.39677e-05	4.5858e-06	5.1678e-06	8.6143e-06	4.97083e-05	1.8911e-05	9.5847e-06
N-carbamoylputrescine amidase.	0.990431	414	0.000199777	6.64392e-05	#3.5.1.53#	6.87771e-05	4.22567e-05	4.24585e-05	5.2866e-05	4.0116e-05	4.55824e-05	3.92857e-05	4.86221e-05	3.94441e-05	5.24634e-05	7.35683e-05	7.65243e-05	4.37845e-05	8.87694e-05	3.7451e-05	3.03971e-05	4.73296e-05	9.1818e-05	6.48118e-05	6.61935e-05	5.32998e-05	5.30633e-05	7.8889e-05	5.55723e-05	5.88991e-05	5.36006e-05	5.32726e-05	5.85115e-05	5.86625e-05	4.06741e-05	4.59825e-05	6.25214e-05	7.01115e-05	4.42684e-05	3.85556e-05	4.87202e-05	7.25066e-05	9.4333e-05	3.50679e-05	6.92496e-05	6.61837e-05	6.02275e-05	6.55227e-05	6.00088e-05
Imidazoleglycerol-phosphate dehydratase.	0.990431	414	0.000198985	5.8928e-05	#4.2.1.19#	2.7592e-05	2.15595e-05	1.44317e-05	4.08125e-05	2.54343e-05	2.08919e-05	4.59726e-05	2.63713e-05	8.92795e-05	8.6241e-06	3.75136e-05	1.3277e-05	3.3035e-05	2.82638e-05	4.19263e-05	2.29831e-05	4.24423e-05	3.4036e-05	2.38558e-05	2.30745e-05	2.72696e-05	1.50078e-05	1.56044e-05	2.62251e-05	2.0406e-05	3.44128e-05	2.376e-05	3.91191e-05	1.45601e-05	1.66489e-05	2.86714e-05	2.60506e-05	1.51138e-05	3.34367e-05	3.17863e-05	3.54113e-05	3.4854e-05	2.69233e-05	2.91333e-05	8.2686e-06	2.66835e-05	5.32147e-05	4.63453e-05	8.5429e-06
dTMP kinase.	0.990431	414	0.000198985	5.12153e-05	#2.7.4.9#	3.16496e-05	3.38484e-05	2.23796e-05	3.57374e-05	2.77089e-05	1.56162e-05	4.09574e-05	3.54365e-05	6.38317e-05	8.9834e-06	3.85556e-05	2.10019e-05	5.89911e-05	1.82144e-05	3.1327e-05	4.3495e-05	2.67515e-05	2.61206e-05	1.79446e-05	4.03221e-05	2.23115e-05	1.84917e-05	1.25702e-05	4.12109e-05	1.25218e-05	2.37761e-05	4.45189e-05	6.1855e-05	8.4406e-06	1.55952e-05	2.21798e-05	2.10773e-05	1.63733e-05	3.5556e-05	3.17863e-05	3.25593e-05	2.06071e-05	1.63969e-05	3.77654e-05	9.9223e-06	2.43724e-05	2.20696e-05	2.39717e-05	7.5011e-06
Thiamine diphosphokinase.	0.990431	414	0.000186539	9.54944e-05	#2.7.6.2#	5.61984e-05	6.64034e-05	5.22889e-05	6.7034e-05	3.97024e-05	4.74816e-05	8.94377e-05	8.48828e-05	7.86763e-05	1.94042e-05	7.29431e-05	0.000109355	6.60701e-05	5.84119e-05	6.3125e-05	8.89671e-05	8.84858e-05	7.86258e-05	4.34894e-05	9.8591e-05	7.80904e-05	4.10034e-05	6.80526e-05	8.27341e-05	4.12758e-05	7.69597e-05	8.70369e-05	5.95146e-05	8.06082e-05	6.44885e-05	5.13922e-05	5.18644e-05	5.58373e-05	6.56962e-05	4.56193e-05	6.41681e-05	0.000107615	5.68832e-05	5.04439e-05	4.94049e-05	9.2447e-05	0.000124168	0.000106807	8.56375e-05
Phosphatidylserine decarboxylase.	0.990431	414	0.000171769	7.96477e-05	#4.1.1.65#	0.000108948	7.28712e-05	4.9779e-05	5.26545e-05	4.98348e-05	6.77405e-05	6.70783e-05	6.42801e-05	3.85959e-05	6.93523e-05	7.0859e-05	0.000110562	0.00010566	0.000158906	4.59305e-05	5.43688e-05	5.55608e-05	9.89419e-05	0.000103868	0.000133785	7.20993e-05	6.00312e-05	0.000110748	0.000119886	8.34791e-05	7.11199e-05	8.7287e-05	0.000104986	6.87913e-05	6.1538e-05	3.94909e-05	8.12305e-05	8.62749e-05	5.08615e-05	5.62147e-05	5.10968e-05	9.76931e-05	0.000136034	5.69179e-05	0.000130231	8.15215e-05	8.72474e-05	8.6831e-05	0.00010314
Phosphoribosylaminoimidazole carboxylase.	0.990431	414	0.000164015	8.88277e-05	#4.1.1.21#	7.60809e-05	7.91235e-05	5.75178e-05	8.88148e-05	5.54179e-05	5.6767e-05	7.94073e-05	7.25212e-05	8.4402e-05	5.39008e-05	8.19047e-05	0.000100423	9.41237e-05	8.91881e-05	7.18401e-05	8.10589e-05	6.79077e-05	0.000110287	7.70564e-05	9.06664e-05	6.59017e-05	6.02992e-05	8.97254e-05	7.77388e-05	6.40006e-05	6.84086e-05	9.87919e-05	8.19162e-05	5.35981e-05	5.73231e-05	4.81464e-05	6.65474e-05	7.64089e-05	6.54607e-05	4.67965e-05	7.43875e-05	9.03152e-05	8.48187e-05	6.77081e-05	6.71824e-05	8.71943e-05	7.63157e-05	8.12376e-05	7.12604e-05
Glycerol-3-phosphate cytidylyltransferase.	0.990431	414	0.000151332	3.76155e-05	#2.7.7.39#	1.70421e-05	1.12109e-05	1.04577e-05	1.33222e-05	9.512e-06	6.5419e-06	2.17325e-05	1.04386e-05	2.90529e-05	5.7494e-06	3.08445e-05	8.6904e-06	1.86149e-05	1.02587e-05	1.1777e-05	1.65577e-05	1.38902e-05	1.79414e-05	8.6556e-06	2.70367e-05	2.74762e-05	1.95637e-05	4.5512e-06	9.3661e-06	4.26671e-05	1.35565e-05	1.77575e-05	3.67787e-05	5.2754e-06	1.45415e-05	1.29833e-05	2.34455e-05	6.9271e-06	1.9073e-05	1.70704e-05	2.18647e-05	1.83174e-05	5.2632e-06	1.32179e-05	9.0954e-06	1.70186e-05	2.33072e-05	1.99764e-05	1.20851e-05
NAD(+) diphosphatase.	0.988038	413	0.000579542	9.14698e-05	#3.6.1.22#	0.000105702	8.10639e-05	5.6472e-05	7.35894e-05	5.62451e-05	4.57934e-05	7.77356e-05	7.88393e-05	7.31626e-05	8.9116e-05	7.91954e-05	9.96988e-05	8.04901e-05	9.98655e-05	6.3125e-05	6.52425e-05	9.64598e-05	0.000112398	9.16233e-05	0.000106283	8.57342e-05	7.3967e-05	0.000111832	8.08609e-05	0.00014748	7.46655e-05	0.000108546	9.86338e-05	7.23786e-05	7.22861e-05	5.46381e-05	8.64406e-05	8.62749e-05	5.18034e-05	6.12181e-05	6.79707e-05	0.0001183	9.59525e-05	4.37e-05	7.89652e-05	9.91704e-05	0.000101067	0.000103345	9.7931e-05
Fucokinase.	0.988038	413	0.000501892	0.000136943	#2.7.1.52#	8.31818e-05	0.000209128	7.63418e-05	0.000111442	3.4326e-05	8.65222e-05	0.000188906	0.000195313	4.45337e-05	1.00614e-05	0.000136508	0.000224021	0.000163078	5.79932e-05	0.000108349	0.000135922	0.000135558	0.00029234	0.000103446	0.000138214	0.000161552	9.16548e-05	0.000406365	0.000214797	3.80293e-05	0.000196883	0.000256109	4.51375e-05	0.000237604	0.000161011	8.06047e-05	6.77316e-05	0.000116083	0.000103842	0.000113901	0.000111462	0.000241689	7.24704e-05	0.000106553	6.20145e-05	0.000288267	0.000228741	0.000296983	0.000319422
Propionyl-CoA carboxylase.	0.988038	413	0.000478969	0.000234594	#6.4.1.3#	0.000211404	0.000257205	0.000121101	0.000157964	8.93305e-05	0.000165236	0.000265597	0.000290909	0.000120241	8.83973e-05	0.000222164	0.00036162	0.000299675	0.000214596	0.000160875	0.000182135	0.000201408	0.000237724	0.000213436	0.000301833	0.000220843	0.000137482	0.000478969	0.000384324	0.000178553	0.000227334	0.000397419	0.000118695	0.000304074	0.000206953	0.000113063	0.000182118	0.000182836	0.000174954	0.000138918	0.000162559	0.000351593	0.000199395	0.000226863	0.000175088	0.000313059	0.000323826	0.000355581	0.000367971
Histidinol dehydrogenase.	0.988038	413	0.000452838	0.000233433	#1.1.1.23#	0.000204303	0.00017377	0.000106669	0.000161347	0.000128826	0.000149198	0.000203743	0.000200807	0.00022182	0.00014122	0.000200698	0.00022209	0.000200832	0.00022967	0.000162288	0.000192762	0.000175686	0.000211604	0.000196547	0.000237504	0.00018469	0.000142038	0.000235367	0.000209489	0.000204988	0.000191252	0.000201586	0.000209304	0.000160583	0.000150684	0.000130374	0.000177144	0.000158905	0.000134453	0.000131266	0.000180621	0.000213704	0.000188059	0.000138383	0.000177568	0.000200232	0.00022606	0.00024611	0.000196279
Hydrolases // Exodeoxyribonucleases producing 5'-phosphomonoesters.	0.988038	413	0.000434657	8.5969e-05	#3.1.11.-#	0.00011544	5.10961e-05	2.78177e-05	0.000149294	4.59059e-05	2.53235e-05	6.01824e-05	5.98849e-05	4.79268e-05	6.46809e-05	5.10601e-05	9.5595e-05	0.000114312	0.000127292	5.62943e-05	6.69724e-05	5.09307e-05	4.32705e-05	7.89564e-05	5.36074e-05	3.88386e-05	5.89592e-05	8.88585e-05	7.46168e-05	9.78561e-05	5.56863e-05	0.000105295	7.62322e-05	6.58371e-05	4.44675e-05	2.92124e-05	8.5967e-05	6.04554e-05	4.52102e-05	2.67829e-05	3.65996e-05	4.91009e-05	0.000101013	3.56074e-05	9.11614e-05	9.18167e-05	8.04409e-05	9.40225e-05	5.47997e-05
Choloylglycine hydrolase.	0.988038	413	0.000382153	0.000119305	#3.5.1.24#	6.37051e-05	2.8243e-05	3.61839e-05	8.41626e-05	4.44584e-05	3.39757e-05	0.000114096	3.32389e-05	0.000153959	1.76076e-05	7.16926e-05	2.99338e-05	5.76802e-05	5.10842e-05	5.39389e-05	1.50749e-05	0.000152021	6.59612e-05	4.51783e-05	4.12544e-05	5.78447e-05	5.52073e-05	1.75549e-05	1.9981e-05	3.84931e-05	6.54887e-05	3.82662e-05	0.00011067	1.58262e-05	2.78185e-05	7.62769e-05	6.1811e-05	2.41401e-05	5.60419e-05	7.41681e-05	7.08226e-05	7.30154e-05	5.10127e-05	2.96728e-05	1.96379e-05	6.32422e-05	6.74466e-05	8.39011e-05	1.04181e-05
P-type Mg(2+) transporter.	0.988038	413	0.000381498	8.91008e-05	#7.2.2.14#	5.47782e-05	9.4862e-05	2.17521e-05	5.79411e-05	5.23162e-05	5.48677e-05	8.96467e-05	8.43334e-05	6.84971e-05	2.73097e-05	0.000101704	0.000186845	0.000175138	2.84732e-05	8.40882e-05	6.45011e-05	6.19915e-05	8.20558e-05	7.70564e-05	4.05551e-05	6.69346e-05	3.80555e-05	0.000256389	5.02649e-05	4.12758e-05	4.77609e-05	9.80416e-05	3.10947e-05	8.98929e-05	5.52156e-05	4.92284e-05	5.47063e-05	2.05716e-05	3.41431e-05	0.000108898	6.29798e-05	0.000165875	1.94334e-05	0.00014216	2.29453e-05	4.37022e-05	0.000181714	5.40696e-05	0.000207947
O-acetylhomoserine aminocarboxypropyltransferase.	0.988038	413	0.000374158	0.000107039	#2.5.1.49#	8.8051e-05	7.73987e-05	4.16219e-05	6.44965e-05	5.70722e-05	5.27574e-05	8.33777e-05	8.26851e-05	6.95575e-05	6.43216e-05	9.0241e-05	9.77676e-05	8.96666e-05	0.000129176	5.25257e-05	7.43864e-05	7.25378e-05	0.000117939	9.05677e-05	0.000104185	7.39586e-05	6.27112e-05	0.000113782	9.14758e-05	0.000101103	7.82111e-05	9.22891e-05	8.59284e-05	7.53328e-05	5.50048e-05	4.86874e-05	7.90991e-05	6.54933e-05	5.79256e-05	5.50375e-05	7.55758e-05	9.76931e-05	0.000106074	6.60896e-05	0.000102531	9.79098e-05	0.000112205	0.000115863	9.62641e-05
Ribose-5-phosphate isomerase.	0.988038	413	0.000374158	0.000113076	#5.3.1.6#	9.25144e-05	9.42152e-05	5.81452e-05	8.45856e-05	5.37637e-05	6.64743e-05	0.000107618	9.66949e-05	0.000100943	5.17447e-05	9.42008e-05	0.000106699	0.0001033	0.000118917	7.32533e-05	7.04323e-05	9.38875e-05	9.31373e-05	8.06453e-05	0.000125861	9.02791e-05	7.07511e-05	0.000108798	9.77199e-05	6.91021e-05	7.69597e-05	0.000107796	9.86338e-05	0.00010171	7.22861e-05	6.59985e-05	7.93359e-05	7.01115e-05	7.32312e-05	7.24022e-05	8.55575e-05	9.0824e-05	8.19847e-05	8.25445e-05	6.34616e-05	9.79098e-05	0.000145619	0.000100948	0.000103557
Dipeptidyl-peptidase III.	0.988038	413	0.000360061	0.000171511	#3.4.14.4#	0.000233924	0.000204169	0.000147455	0.000152677	8.74694e-05	0.000155318	0.000185771	0.000187621	2.84167e-05	0.000132596	0.000194445	0.000302959	0.000251958	0.000256468	8.87991e-05	9.0697e-05	0.000145847	0.000235877	0.000217236	0.000280856	0.000217124	0.000166158	0.000331811	0.000286604	0.000220756	0.000213568	0.000243103	0.000116689	0.000219668	0.000136353	0.000113063	0.000187328	0.000187454	0.000139869	0.000121553	0.00014521	0.000250339	0.000231379	0.000186939	0.000229247	0.000249187	0.00022606	0.000221605	0.000278583
Deoxyribonuclease IV.	0.988038	413	0.000350181	0.000116236	#3.1.21.2#	9.10942e-05	9.96051e-05	5.70994e-05	8.2048e-05	4.17702e-05	9.60185e-05	0.000120365	0.000115649	0.000137843	1.40142e-05	7.29431e-05	0.000118287	0.000147871	5.69464e-05	8.2675e-05	4.67077e-05	0.000114466	8.02089e-05	6.79785e-05	0.000108613	0.000106806	4.79714e-05	0.000101429	0.00011895	3.57105e-05	9.84417e-05	0.000153815	5.78428e-05	0.000102554	8.55631e-05	9.25061e-05	4.31019e-05	3.79945e-05	7.1112e-05	8.85897e-05	9.88664e-05	0.000104053	5.64783e-05	0.000102776	4.52706e-05	0.000132998	0.000116124	0.000126251	8.52208e-05
23S rRNA (guanine(2445)-N(2))-methyltransferase.	0.988038	413	0.000338158	6.70211e-05	#2.1.1.173#	6.79656e-05	3.7298e-05	2.32162e-05	3.76405e-05	2.39868e-05	3.48199e-05	4.65995e-05	3.87329e-05	5.853e-05	2.40756e-05	3.7722e-05	5.52809e-05	6.7381e-05	6.97174e-05	2.5674e-05	4.52249e-05	4.24423e-05	5.91012e-05	4.30671e-05	9.20649e-05	4.42099e-05	2.59956e-05	5.96002e-05	3.84011e-05	3.71018e-05	4.06697e-05	4.97711e-05	0.000148786	3.12304e-05	3.14012e-05	3.7868e-05	3.95495e-05	4.21928e-05	2.755e-05	3.0609e-05	4.01645e-05	5.24083e-05	4.91908e-05	2.21197e-05	4.19632e-05	5.10559e-05	4.7852e-05	5.80649e-05	4.41731e-05
Malate dehydrogenase (oxaloacetate-decarboxylating) (NADP(+)).	0.988038	413	0.000335105	0.000171351	#1.1.1.40#	0.000207549	0.000163421	0.000103114	0.000117362	8.37473e-05	0.000121131	0.000182637	0.000177457	5.55611e-05	0.000121816	0.000160475	0.000282199	0.000236489	0.000225273	9.06834e-05	0.000105525	0.000152278	0.000242474	0.000194858	0.000270601	0.000181591	0.000133998	0.000321408	0.000259754	0.00022122	0.000165599	0.0002346	0.000176538	0.000211438	0.000139936	0.000104407	0.000153699	0.000182836	0.000101017	0.000121259	0.000143071	0.000241943	0.000190083	0.000132719	0.000206095	0.000209687	0.000211621	0.000243979	0.000249828
Hypoxanthine phosphoribosyltransferase.	0.988038	413	0.000303268	0.000116195	#2.4.2.8#	0.000111788	7.13621e-05	5.33346e-05	8.50085e-05	5.27298e-05	6.52081e-05	9.86322e-05	9.01021e-05	0.000103488	6.00095e-05	0.000112332	0.000103803	0.000101727	0.000122477	5.58233e-05	3.7811e-05	9.54309e-05	0.000103427	9.90122e-05	0.000106982	8.86264e-05	7.6379e-05	0.000107497	9.58467e-05	7.83776e-05	7.69597e-05	9.2039e-05	9.46215e-05	7.13235e-05	6.28025e-05	6.76214e-05	8.90457e-05	8.6065e-05	7.29957e-05	7.97602e-05	8.22302e-05	0.00010329	0.000102633	6.60896e-05	9.46756e-05	9.81199e-05	0.000105604	0.000104943	8.60543e-05
Phosphoribosyl-AMP cyclohydrolase.	0.988038	413	0.000302663	0.000115325	#3.5.4.19#	0.000100427	5.02337e-05	3.45106e-05	6.11131e-05	4.92144e-05	6.16206e-05	9.96771e-05	8.59816e-05	0.000104548	6.53996e-05	0.000104204	9.58364e-05	7.78683e-05	0.000102797	5.34678e-05	5.23917e-05	9.62026e-05	9.3665e-05	0.00010429	0.000111643	8.05695e-05	7.20911e-05	9.83946e-05	9.80321e-05	0.000131711	9.00992e-05	7.40314e-05	0.000107327	6.77362e-05	5.37404e-05	4.97693e-05	7.74413e-05	7.80882e-05	5.72192e-05	6.79875e-05	7.12979e-05	0.000118046	8.21871e-05	5.55692e-05	8.30995e-05	9.41279e-05	0.000122311	9.96159e-05	7.33441e-05
2-C-methyl-D-erythritol 2,4-cyclodiphosphate synthase.	0.988038	413	0.000298478	0.000116557	#4.6.1.12#	0.000108745	7.84767e-05	6.65115e-05	9.15639e-05	7.15471e-05	7.1328e-05	9.46619e-05	7.30706e-05	0.000122362	5.96502e-05	0.000114417	9.60778e-05	0.000100678	0.00010175	7.04268e-05	9.95937e-05	8.43702e-05	0.00011187	8.02231e-05	0.000115139	8.26354e-05	7.5039e-05	9.51437e-05	9.95931e-05	7.04935e-05	8.71793e-05	0.0001173	0.000120367	6.03506e-05	5.96413e-05	8.06047e-05	7.29417e-05	8.66947e-05	8.24146e-05	7.38738e-05	7.7477e-05	9.41314e-05	0.000107693	7.79587e-05	8.30995e-05	8.80348e-05	9.73541e-05	9.56206e-05	7.58444e-05
L-rhamnose isomerase.	0.988038	413	0.000289771	0.000123063	#5.3.1.14#	0.000164132	7.82611e-05	7.65509e-05	8.41626e-05	5.99672e-05	0.000132316	0.00011535	0.00014724	6.93454e-05	1.25768e-05	0.000129005	0.000140013	0.000134238	0.000266099	3.58022e-05	7.31507e-05	0.000135558	8.23196e-05	0.000149257	0.0001205	0.000111351	6.13712e-05	0.000261374	0.000143614	3.71018e-05	0.000109913	0.000135808	0.000111005	0.000117536	7.43935e-05	7.03263e-05	0.000121491	0.000136445	0.000138456	0.000107132	0.000105996	0.000190044	0.00022976	7.33729e-05	0.000210436	0.000149806	0.000135718	0.000156349	0.000161065
Corrinoid adenosyltransferase.	0.988038	413	0.000289771	0.00010237	#2.5.1.17#	8.2776e-05	0.000123752	5.79361e-05	8.62773e-05	3.9082e-05	8.96876e-05	0.00011535	0.000104936	9.11881e-05	1.50922e-05	7.6486e-05	0.000109838	0.000171205	4.52221e-05	7.60798e-05	6.77138e-05	8.59135e-05	0.000100525	5.9534e-05	0.000121199	0.000105153	6.00312e-05	0.000125486	0.000158288	5.65803e-05	9.84417e-05	0.000176825	5.68398e-05	9.91776e-05	8.09267e-05	6.11297e-05	4.07336e-05	6.1295e-05	7.27603e-05	7.65227e-05	7.8903e-05	0.000114739	5.40491e-05	7.82285e-05	6.11877e-05	0.000116819	0.000127055	0.00012412	0.000125018
L-rhamnose mutarotase.	0.988038	413	0.000271616	8.48694e-05	#5.1.3.32#	9.88038e-05	0.000117284	2.6981e-05	5.07513e-05	3.2465e-05	6.09876e-05	0.000121828	9.44973e-05	2.39634e-05	6.468e-06	6.6274e-05	7.21791e-05	7.26247e-05	0.000110334	4.42817e-05	8.18003e-05	9.1058e-05	9.55119e-05	6.41785e-05	4.98782e-05	7.06532e-05	2.09037e-05	0.000236667	0.000136121	2.96814e-05	0.000130352	0.000227346	2.40733e-05	0.000164382	9.54682e-05	3.89499e-05	6.39424e-05	9.99193e-05	9.70137e-05	6.59272e-05	5.585e-05	0.00010787	0.000109515	7.39124e-05	9.90166e-05	0.000201072	7.89971e-05	0.000202428	0.000150856
Ribonuclease Z.	0.988038	413	0.000261914	0.000145078	#3.1.26.11#	0.000145467	0.00013216	9.57932e-05	0.000132376	7.27878e-05	9.72847e-05	0.000135828	0.000103013	0.00013445	5.74942e-05	0.000129005	0.000151842	0.000147085	0.000189054	7.81997e-05	8.25417e-05	0.000118067	0.000147489	0.000135746	0.000163386	0.000125399	8.46869e-05	0.000154527	0.000139555	9.97112e-05	0.000115544	0.000133557	0.000101977	0.000117325	9.25178e-05	9.467e-05	0.000112254	0.000109785	9.91329e-05	9.77136e-05	0.000101718	0.000159006	0.000160528	0.000122738	0.000151109	0.000131737	0.000157375	0.000149158	0.000124602
2-dehydropantoate 2-reductase.	0.988038	413	0.000261914	0.000131527	#1.1.1.169#	6.02561e-05	0.000126986	6.17009e-05	8.75461e-05	5.04551e-05	5.97214e-05	0.000147113	0.0001151	0.000120877	1.11395e-05	0.000104204	0.000165602	0.000128732	5.42247e-05	7.46666e-05	9.58868e-05	0.000102633	8.46942e-05	6.94563e-05	0.000102553	0.000109079	6.02992e-05	0.000175333	0.000113954	3.15365e-05	0.000117212	0.000151814	4.91497e-05	0.000110995	0.000103687	6.59985e-05	5.42326e-05	5.49976e-05	0.000108552	7.29909e-05	9.74405e-05	0.000128477	5.66808e-05	7.82285e-05	4.01027e-05	0.00015737	0.000213478	0.000205092	0.000143354
Nicotinate-nucleotide diphosphorylase (carboxylating).	0.988038	413	0.000261914	0.000130612	#2.4.2.19#	0.000105093	0.000100252	5.79361e-05	9.24097e-05	4.98348e-05	8.46229e-05	0.000113887	0.000114825	8.99157e-05	5.31821e-05	0.000113374	0.000138806	0.000148133	0.000168327	7.25467e-05	4.44835e-05	0.000104434	0.00015989	0.000124346	0.000192987	0.000107426	0.000105859	0.000160596	0.000144863	0.000118262	0.000115752	0.0001188	0.00011602	0.000108884	7.903e-05	7.5736e-05	0.00012007	0.000114404	6.89927e-05	8.38806e-05	7.91407e-05	0.000145013	0.000147775	9.30649e-05	0.000189558	0.000138671	0.000121486	0.000145695	0.000125435
Dihydrofolate reductase.	0.988038	413	0.000257541	7.52244e-05	#1.5.1.3#	6.49224e-05	5.38988e-05	2.99092e-05	4.46189e-05	2.97768e-05	3.43978e-05	6.60334e-05	4.61498e-05	7.54953e-05	1.61702e-05	5.56451e-05	8.93186e-05	6.03021e-05	5.73651e-05	3.81577e-05	4.74491e-05	6.99655e-05	8.36388e-05	3.88449e-05	7.62157e-05	6.36292e-05	3.24276e-05	7.54214e-05	4.4333e-05	3.29278e-05	5.9649e-05	6.77787e-05	6.45299e-05	4.72676e-05	3.94096e-05	4.27367e-05	3.71813e-05	3.90441e-05	4.59167e-05	4.17931e-05	3.89762e-05	7.60683e-05	5.14175e-05	4.37e-05	4.46505e-05	6.34523e-05	6.47652e-05	8.65646e-05	5.68833e-05
Transferred entry: 7.5.2.8.	0.988038	413	0.000257085	7.20759e-05	#3.6.3.17#	2.59689e-05	1.91879e-05	1.40134e-05	3.84864e-05	2.31597e-05	1.83595e-05	7.98252e-05	2.41737e-05	9.94587e-05	9.3428e-06	4.89761e-05	1.83465e-05	4.71929e-05	3.07761e-05	3.98064e-05	2.15003e-05	7.40811e-05	2.95506e-05	2.4278e-05	4.98782e-05	2.64433e-05	1.55438e-05	1.27869e-05	2.99716e-05	2.92177e-05	2.64874e-05	1.9008e-05	8.76001e-05	5.6974e-06	2.02316e-05	2.48846e-05	4.19178e-05	1.86824e-05	4.09718e-05	3.91443e-05	2.75685e-05	2.87482e-05	1.68018e-05	2.2929e-05	1.48835e-05	3.50878e-05	5.03271e-05	4.10183e-05	8.1261e-06
GTP cyclohydrolase I.	0.988038	413	0.000256575	9.88579e-05	#3.5.4.16#	0.000109962	9.74491e-05	6.8603e-05	7.57041e-05	8.45744e-05	7.44935e-05	9.69605e-05	9.22997e-05	7.76159e-05	6.97117e-05	9.71185e-05	0.000117321	0.000122702	0.000139435	6.35961e-05	7.19151e-05	8.02545e-05	0.000105802	0.000107668	0.000128425	0.0001066	8.62949e-05	0.000104246	0.000137994	9.41459e-05	8.86392e-05	0.000209339	0.000106658	8.14523e-05	5.9009e-05	6.16707e-05	9.28349e-05	9.78202e-05	9.44235e-05	6.06295e-05	6.29798e-05	0.000100746	0.000138058	7.06754e-05	0.000109766	0.000110306	0.000105604	0.000114798	9.75143e-05
CDP-glucose 4,6-dehydratase.	0.988038	413	0.000253389	7.08979e-05	#4.2.1.45#	2.33314e-05	4.50594e-05	1.61049e-05	4.22928e-05	1.19934e-05	2.04698e-05	7.37652e-05	3.24147e-05	9.0764e-05	5.46194e-05	5.62704e-05	9.14912e-05	4.90282e-05	4.37566e-05	8.19684e-05	1.75463e-05	5.01591e-05	5.59351e-05	2.76558e-05	7.01558e-05	9.25516e-05	1.82237e-05	4.89805e-05	8.61684e-05	2.59712e-05	8.34251e-05	5.82747e-05	4.54718e-05	8.50395e-05	0.00011001	2.54256e-05	6.039e-05	3.35863e-05	5.20389e-05	2.97261e-05	5.4424e-05	6.99625e-05	0.000191703	6.60896e-05	2.23252e-05	0.000105053	8.06471e-05	7.67096e-05	5.06324e-05
Dihydropyrimidinase.	0.988038	413	0.000253389	3.82467e-05	#3.5.2.2#	2.88093e-05	1.01329e-05	1.8824e-05	1.69171e-05	1.9024e-05	7.175e-06	3.17629e-05	4.31281e-05	3.15977e-05	5.7494e-06	1.91736e-05	9.4146e-06	5.92533e-05	5.8621e-06	1.53101e-05	8.1553e-06	4.63007e-05	2.18991e-05	1.26668e-05	2.65706e-05	1.23953e-05	2.57276e-05	1.4304e-05	1.71712e-05	9.7392e-06	1.12624e-05	1.6507e-05	2.4742e-05	6.5415e-06	1.34877e-05	3.89499e-05	1.96563e-05	1.76328e-05	2.11923e-05	1.23613e-05	1.42595e-05	2.16247e-05	5.4656e-06	9.1716e-06	8.682e-06	2.47926e-05	2.97012e-05	1.46494e-05	3.5421e-06
Arylsulfatase (type I).	0.988038	413	0.000253389	7.20053e-05	#3.1.6.1#	5.31552e-05	6.25226e-05	3.13733e-05	5.2866e-05	2.52275e-05	3.92515e-05	0.000114514	8.87286e-05	4.15648e-05	1.07801e-05	4.14733e-05	0.000145324	8.78313e-05	4.96187e-05	5.46456e-05	5.33802e-05	7.74251e-05	2.69121e-05	4.94005e-05	8.39072e-05	6.15633e-05	3.61795e-05	0.000140873	0.000125194	1.71596e-05	9.7816e-05	9.429e-05	1.47114e-05	9.43243e-05	9.92617e-05	1.8393e-05	4.35755e-05	4.59713e-05	6.89927e-05	4.62079e-05	3.63619e-05	0.000173762	3.80571e-05	6.68988e-05	5.14721e-05	0.000125434	0.000113855	0.000204026	8.12619e-05
Butyrate kinase.	0.988038	413	0.000253389	0.000109559	#2.7.2.7#	7.7704e-05	0.000146389	0.000118173	0.00014739	4.28042e-05	0.000103616	0.000134157	0.000142845	5.15319e-05	1.04208e-05	0.000108998	0.000171637	0.000161243	4.92e-05	8.90346e-05	0.000101818	0.000158966	0.000165958	7.74786e-05	0.000103019	0.000112384	0.000104519	0.000185519	0.00013175	3.24641e-05	0.00010741	0.000174074	6.35268e-05	0.00010593	9.82079e-05	0.000108735	6.29951e-05	7.368e-05	7.0641e-05	8.88841e-05	0.000107897	0.000169691	4.02838e-05	0.000110329	4.40303e-05	0.000171657	0.000132831	0.000158213	0.000164191
Lysine 2,3-aminomutase.	0.988038	413	0.000251746	0.000100769	#5.4.3.2#	8.90654e-05	0.000167733	9.03552e-05	9.26212e-05	2.79157e-05	8.58891e-05	0.000145441	0.000170315	2.50237e-05	3.9527e-06	6.48151e-05	0.000192397	0.000156785	4.4594e-05	7.37244e-05	7.68577e-05	0.000111636	0.000102636	6.22785e-05	0.000170845	0.00015928	6.75351e-05	0.000178584	0.000202933	2.82901e-05	0.000106576	0.000194583	1.20366e-05	0.000158684	0.00012434	6.81624e-05	4.57069e-05	5.07993e-05	6.21641e-05	5.35659e-05	0.000118355	0.000119064	4.14984e-05	0.000135956	4.98183e-05	0.00015716	0.000198421	0.000170199	0.000176693
Serine O-acetyltransferase.	0.988038	413	0.000246023	0.000146597	#2.3.1.30#	0.000132279	0.000111247	8.8682e-05	9.81193e-05	0.000103805	8.69442e-05	0.00012935	0.000121968	0.00013551	0.000105286	0.000123378	0.000160291	0.000111166	0.000151369	0.000105994	0.000108243	0.000130671	0.000135616	0.000120335	0.00016292	0.000128498	9.13868e-05	0.000175983	0.000148297	0.000101103	0.000132855	0.000133807	0.000162829	0.000101077	9.44145e-05	8.60144e-05	0.000115096	9.42516e-05	9.48945e-05	9.09443e-05	0.000117642	0.000170454	0.00012571	0.000107632	0.000115347	0.0001372	0.000161294	0.000183251	0.000136478
dUTP diphosphatase.	0.988038	413	0.00024355	9.01569e-05	#3.6.1.23#	0.000101644	5.15273e-05	5.01973e-05	7.16863e-05	0.00010546	5.65559e-05	8.7557e-05	5.82367e-05	7.93125e-05	8.58819e-05	8.83654e-05	8.25593e-05	6.47592e-05	9.48409e-05	0.00024355	8.97085e-05	7.511e-05	0.000111079	7.49453e-05	8.99672e-05	5.86711e-05	0.000103179	7.91058e-05	6.05676e-05	8.25516e-05	6.02746e-05	0.000130806	0.000100974	7.13235e-05	5.41619e-05	5.6802e-05	0.000119833	7.53593e-05	7.29957e-05	5.76863e-05	6.27421e-05	8.31918e-05	8.62357e-05	5.17926e-05	7.13167e-05	7.54284e-05	8.80724e-05	7.24479e-05	7.31357e-05
Beta-phosphoglucomutase.	0.988038	413	0.000242501	8.13466e-05	#5.4.2.6#	4.15909e-05	3.01833e-05	2.13338e-05	4.80023e-05	2.4814e-05	1.79375e-05	5.6421e-05	4.86221e-05	6.42558e-05	8.6241e-06	5.23106e-05	3.6693e-05	9.09775e-05	2.76357e-05	2.96782e-05	1.87819e-05	8.6428e-05	3.61467e-05	2.47002e-05	5.05774e-05	5.92909e-05	2.70676e-05	2.05891e-05	3.24692e-05	1.71596e-05	5.10979e-05	3.17634e-05	3.10947e-05	1.83584e-05	3.26657e-05	6.05888e-05	2.2735e-05	1.67931e-05	2.94337e-05	6.15125e-05	5.82266e-05	3.94334e-05	2.0648e-05	2.75148e-05	1.5917e-05	4.22315e-05	7.11592e-05	6.23265e-05	2.16698e-05
Precorrin-3B C(17)-methyltransferase.	0.988038	413	0.000241254	9.97815e-05	#2.1.1.131#	7.95299e-05	8.40822e-05	6.50474e-05	9.9388e-05	3.51532e-05	5.78221e-05	0.000120992	9.42226e-05	0.000109002	1.43735e-05	6.94001e-05	8.03867e-05	9.01909e-05	5.17123e-05	7.81997e-05	8.67429e-05	9.77459e-05	9.20819e-05	3.9056e-05	0.000110478	9.97822e-05	4.47554e-05	8.88585e-05	0.000100842	1.80871e-05	9.4479e-05	0.000184328	5.71741e-05	0.000107407	9.37822e-05	5.572e-05	3.52867e-05	3.58954e-05	7.9118e-05	5.8275e-05	9.2212e-05	6.8436e-05	4.14984e-05	5.96155e-05	3.65886e-05	0.000122702	0.000141287	0.000131578	8.6471e-05
Exoribonuclease II.	0.988038	413	0.000241254	4.77463e-05	#3.1.13.1#	5.96474e-05	2.45778e-05	1.27584e-05	2.6433e-05	1.57155e-05	1.94147e-05	3.38526e-05	2.71954e-05	4.62302e-05	1.79669e-05	3.16781e-05	3.21064e-05	7.57709e-05	3.76851e-05	2.59095e-05	4.76962e-05	3.26677e-05	3.08698e-05	2.51225e-05	9.20649e-05	2.25181e-05	2.00997e-05	2.1456e-05	4.55818e-05	2.41161e-05	2.37761e-05	3.42645e-05	0.000185231	1.24499e-05	1.412e-05	2.00159e-05	2.15509e-05	1.86824e-05	2.77854e-05	2.61943e-05	2.54295e-05	3.12923e-05	3.0972e-05	2.4008e-05	1.42633e-05	2.5633e-05	3.32076e-05	3.00978e-05	1.62523e-05
Precorrin-4 C(11)-methyltransferase.	0.988038	413	0.000237937	0.000134224	#2.1.1.133#	9.61663e-05	0.000105857	9.11918e-05	0.000126455	5.2523e-05	7.78699e-05	0.000150874	0.000148339	0.000132541	1.54515e-05	0.000102746	0.00010332	0.000124799	6.76238e-05	0.0001173	8.27888e-05	0.0001335	0.000109759	5.99562e-05	0.000152898	0.000127052	5.60113e-05	0.000127436	0.000148921	2.78263e-05	0.000125346	0.000219093	7.85726e-05	0.000154886	0.000137407	8.38505e-05	5.84954e-05	4.36622e-05	0.000104078	8.06431e-05	0.000121919	9.56578e-05	5.34419e-05	7.47217e-05	5.64332e-05	0.000182583	0.000199452	0.000184316	0.000129811
Biotin synthase.	0.988038	413	0.00023671	8.56626e-05	#2.8.1.6#	7.66896e-05	5.51924e-05	3.55564e-05	4.71564e-05	3.88753e-05	7.61817e-05	7.87804e-05	6.40054e-05	0.000117696	1.65295e-05	7.4402e-05	9.58364e-05	8.18011e-05	4.39659e-05	6.33606e-05	9.88523e-05	6.68788e-05	4.72282e-05	7.11452e-05	9.5561e-05	6.6728e-05	2.76036e-05	0.000160812	7.8051e-05	3.84931e-05	7.88368e-05	9.25393e-05	0.000109667	6.92133e-05	5.10007e-05	4.38186e-05	4.8312e-05	4.51316e-05	6.75799e-05	6.50443e-05	6.96343e-05	0.000112194	5.20248e-05	4.12722e-05	3.30744e-05	0.00011766	5.94025e-05	0.000114265	8.66794e-05
Phosphogluconate dehydrogenase (NADP(+)-dependent, decarboxylating).	0.988038	413	0.000233454	8.16509e-05	#1.1.1.44#	8.2776e-05	0.00010133	5.12431e-05	6.44965e-05	1.75766e-05	6.22537e-05	9.96771e-05	0.000136252	2.88409e-05	3.9527e-06	6.91917e-05	0.000179603	0.00010094	3.20323e-05	6.02986e-05	8.18003e-05	9.18297e-05	5.88374e-05	5.7634e-05	0.000117004	0.000128705	3.02836e-05	0.00014109	0.000133936	1.80871e-05	0.00010303	0.000168572	1.60488e-05	0.000149611	9.79972e-05	4.59825e-05	3.38658e-05	4.57614e-05	7.4644e-05	6.2984e-05	9.57769e-05	8.5227e-05	4.73689e-05	7.04056e-05	3.8449e-05	0.000128795	0.000132831	0.00017233	0.000119393
Protein-N(pi)-phosphohistidine--sucrose phosphotransferase.	0.988038	413	0.000232621	3.67998e-05	#2.7.1.211#	2.63747e-05	1.14265e-05	3.5556e-06	2.0089e-05	1.01323e-05	6.7529e-06	2.84194e-05	1.81303e-05	4.17769e-05	1.11395e-05	3.3137e-05	5.7936e-06	1.70418e-05	1.40272e-05	1.03638e-05	1.06266e-05	1.5948e-05	1.00261e-05	8.0223e-06	1.32853e-05	1.61139e-05	5.6279e-06	5.4182e-06	7.1807e-06	9.2754e-06	1.3348e-05	9.7541e-06	2.20672e-05	6.1194e-06	7.7976e-06	2.00159e-05	1.49199e-05	6.5073e-06	2.07213e-05	8.5352e-06	1.14076e-05	2.28968e-05	9.3118e-06	8.6321e-06	6.2014e-06	1.23963e-05	2.90824e-05	3.59576e-05	5.8341e-06
XTP/dITP diphosphatase.	0.988038	413	0.000226998	8.68919e-05	#3.6.1.66#	6.79656e-05	3.75136e-05	3.53473e-05	5.58264e-05	4.50788e-05	3.75632e-05	7.29293e-05	4.94462e-05	0.000104548	2.98251e-05	6.66908e-05	5.62465e-05	6.18752e-05	6.36459e-05	4.85215e-05	4.42364e-05	7.15088e-05	6.54335e-05	5.2145e-05	7.22534e-05	5.30932e-05	3.93955e-05	4.57296e-05	4.52696e-05	5.33339e-05	4.56752e-05	7.10301e-05	9.06093e-05	2.76431e-05	3.75129e-05	5.6802e-05	4.92593e-05	4.13531e-05	4.3091e-05	4.56193e-05	5.32357e-05	6.10582e-05	6.0527e-05	3.50679e-05	4.69243e-05	5.67288e-05	6.22901e-05	6.20602e-05	2.83375e-05
Adenosine deaminase.	0.988038	413	0.000226998	3.44492e-05	#3.5.4.4#	1.90709e-05	1.53072e-05	5.438e-06	1.24763e-05	1.01323e-05	6.9639e-06	1.60904e-05	1.40097e-05	5.853e-05	4.312e-06	2.62595e-05	1.71395e-05	2.85779e-05	1.52834e-05	2.37896e-05	9.8852e-06	1.67197e-05	1.24007e-05	1.37223e-05	7.4584e-06	1.92127e-05	1.01838e-05	7.5854e-06	5.9318e-06	1.0203e-05	2.39847e-05	1.2005e-05	3.07603e-05	6.1194e-06	1.28555e-05	1.40652e-05	2.2735e-05	5.4577e-06	1.43636e-05	1.44215e-05	1.63985e-05	2.46776e-05	1.70042e-05	1.29481e-05	2.894e-06	1.84894e-05	3.48577e-05	2.47708e-05	6.6676e-06
L-ribulose-5-phosphate 4-epimerase.	0.988038	413	0.000223823	9.73627e-05	#5.1.3.4#	7.5878e-05	5.97199e-05	3.05367e-05	5.54035e-05	3.16378e-05	3.98846e-05	8.7348e-05	8.07622e-05	0.000125543	4.13239e-05	6.08554e-05	6.90408e-05	9.91051e-05	0.000139854	5.06414e-05	2.79258e-05	8.51418e-05	6.83358e-05	8.48676e-05	0.000124929	7.56113e-05	5.25273e-05	0.00010663	6.96215e-05	7.23485e-05	7.84196e-05	9.00382e-05	9.59589e-05	8.84158e-05	6.04843e-05	3.94909e-05	7.50731e-05	7.17908e-05	5.55709e-05	6.21011e-05	6.06032e-05	8.98064e-05	0.000133605	4.12722e-05	0.000129611	0.000100011	9.36414e-05	0.000105209	9.66808e-05
Protein-glutamate methylesterase.	0.988038	413	0.000215273	6.3798e-05	#3.1.1.61#	3.08381e-05	1.27201e-05	7.7387e-06	3.468e-05	1.09595e-05	1.66713e-05	6.31079e-05	1.0988e-05	8.88554e-05	3.9527e-06	4.39742e-05	1.44841e-05	3.51325e-05	5.06655e-05	2.16698e-05	1.21094e-05	9.41448e-05	3.35083e-05	3.50448e-05	3.98559e-05	3.512e-05	2.54596e-05	1.01862e-05	8.7417e-06	1.34494e-05	3.75413e-05	1.70072e-05	8.76001e-05	9.7067e-06	1.98101e-05	1.7852e-05	4.21546e-05	1.25948e-05	3.64978e-05	3.17863e-05	2.25776e-05	4.93553e-05	4.31178e-05	1.45666e-05	1.09559e-05	2.3742e-05	4.99146e-05	4.87425e-05	7.2927e-06
DNA-deoxyinosine glycosylase.	0.988038	413	0.0002131	7.13997e-05	#3.2.2.15#	3.24612e-05	1.50916e-05	1.7569e-05	5.18086e-05	3.63939e-05	2.00478e-05	5.95555e-05	3.87329e-05	8.31296e-05	1.25768e-05	5.41863e-05	2.38987e-05	3.98518e-05	2.61702e-05	3.58022e-05	2.81729e-05	5.86475e-05	5.56713e-05	2.4278e-05	1.81799e-05	4.73087e-05	2.22437e-05	1.34371e-05	2.24787e-05	2.13335e-05	3.35786e-05	2.72615e-05	5.28275e-05	8.2296e-06	2.55003e-05	2.65076e-05	2.36823e-05	1.61634e-05	2.68436e-05	3.38465e-05	3.06581e-05	3.4854e-05	2.36844e-05	2.58963e-05	1.83976e-05	3.31969e-05	4.68207e-05	3.46258e-05	7.2927e-06
Xanthine phosphoribosyltransferase.	0.988038	413	0.000202895	9.6196e-05	#2.4.2.22#	9.73836e-05	4.35502e-05	5.14522e-05	7.52811e-05	6.2035e-05	3.10213e-05	8.79749e-05	5.7962e-05	0.000101155	8.19292e-05	7.69029e-05	7.00064e-05	6.63323e-05	0.000127292	5.06414e-05	5.23917e-05	8.66852e-05	8.25835e-05	8.59232e-05	0.000110944	6.50753e-05	6.13712e-05	8.17065e-05	6.93093e-05	0.000116871	6.6323e-05	8.27851e-05	0.000122707	5.46532e-05	3.77236e-05	5.30152e-05	8.02832e-05	8.8374e-05	4.61521e-05	6.71045e-05	5.46617e-05	7.25066e-05	0.000115588	4.23513e-05	9.67427e-05	7.39576e-05	6.82716e-05	9.02935e-05	5.98004e-05
Precorrin-2 C(20)-methyltransferase.	0.988038	413	0.000198985	5.57767e-05	#2.1.1.130#	3.24612e-05	2.30687e-05	2.11247e-05	2.66444e-05	1.77833e-05	2.08919e-05	3.90767e-05	3.76341e-05	7.18902e-05	7.9054e-06	3.64715e-05	2.65541e-05	3.69678e-05	2.4914e-05	3.86287e-05	2.59487e-05	3.80694e-05	3.24529e-05	2.25891e-05	4.6382e-05	4.02847e-05	1.92957e-05	1.64713e-05	2.52885e-05	9.2754e-06	4.37982e-05	5.45231e-05	3.94535e-05	3.41846e-05	2.78185e-05	2.48846e-05	2.34455e-05	1.7213e-05	3.08466e-05	2.61943e-05	2.80438e-05	3.3582e-05	2.14577e-05	1.99617e-05	2.04648e-05	3.31969e-05	8.68349e-05	4.87425e-05	3.33382e-05
Indole-3-glycerol-phosphate synthase.	0.988038	413	0.000193156	0.000100393	#4.1.1.48#	0.000114223	6.94217e-05	5.31255e-05	7.0206e-05	6.43096e-05	6.92177e-05	8.7557e-05	7.14224e-05	7.76159e-05	7.1149e-05	8.73233e-05	0.000116114	7.23625e-05	0.000141529	7.49021e-05	6.64782e-05	7.81967e-05	0.000127173	0.000104923	0.000127259	7.85036e-05	5.54753e-05	0.000101429	8.42951e-05	0.000127074	9.03077e-05	0.000101293	0.000118026	7.15345e-05	6.28025e-05	4.27367e-05	0.00010065	7.03214e-05	5.39226e-05	5.8275e-05	7.70017e-05	9.59122e-05	0.00012571	4.90951e-05	0.000114934	9.60188e-05	9.54978e-05	9.02935e-05	8.39706e-05
Nucleoside-triphosphate phosphatase.	0.988038	413	0.000192877	7.89525e-05	#3.6.1.15#	7.28348e-05	5.51924e-05	2.73993e-05	2.26266e-05	3.03971e-05	2.04698e-05	5.6003e-05	6.92248e-05	1.73893e-05	6.50403e-05	4.93929e-05	6.75924e-05	8.25876e-05	8.96068e-05	3.1327e-05	4.89319e-05	4.06417e-05	5.46159e-05	6.43896e-05	7.4118e-05	4.9168e-05	3.93955e-05	9.01589e-05	5.61967e-05	6.16818e-05	4.23382e-05	7.70327e-05	5.11558e-05	7.11125e-05	4.25708e-05	2.05569e-05	6.25214e-05	5.47877e-05	3.17884e-05	2.79602e-05	3.39853e-05	6.30934e-05	7.34826e-05	3.69562e-05	8.43398e-05	6.51331e-05	6.80653e-05	6.52564e-05	7.14688e-05
Aminodeoxychorismate synthase.	0.988038	413	0.000192661	8.81746e-05	#2.6.1.85#	0.000145061	9.20592e-05	7.55051e-05	7.31665e-05	7.71302e-05	4.49493e-05	7.83625e-05	8.43334e-05	3.18098e-05	1.04208e-05	7.96122e-05	0.000130115	9.09775e-05	0.00015074	4.68727e-05	6.07942e-05	6.91938e-05	0.00012216	0.000118646	9.5561e-05	8.96594e-05	8.30789e-05	0.000128953	0.000122384	7.18848e-05	8.73878e-05	0.0001173	4.64749e-05	9.72785e-05	7.01786e-05	4.86874e-05	0.000108228	9.90797e-05	5.18034e-05	5.76863e-05	6.72577e-05	0.000122625	0.000136641	6.52803e-05	0.000133745	0.000110096	7.15717e-05	0.000123055	0.000125018
ABC-type L-arabinose transporter.	0.988038	413	0.000180474	4.48347e-05	#7.5.2.12#	1.23758e-05	6.899e-06	5.6472e-06	1.50139e-05	8.4781e-06	6.7529e-06	2.11056e-05	1.95038e-05	3.39304e-05	5.39e-06	1.41718e-05	5.7936e-06	5.55828e-05	1.42366e-05	1.20126e-05	1.85348e-05	2.77804e-05	1.05538e-05	8.6556e-06	2.68037e-05	1.59073e-05	9.3798e-06	5.6349e-06	8.4295e-06	7.8841e-06	9.8024e-06	1.15048e-05	4.17939e-05	4.0093e-06	7.5868e-06	1.7852e-05	1.27884e-05	5.0379e-06	1.1538e-05	1.9425e-05	1.44972e-05	1.29748e-05	7.0851e-06	9.1716e-06	5.1678e-06	1.05053e-05	2.74324e-05	1.81119e-05	2.292e-06
Prepilin peptidase.	0.988038	413	0.000173822	5.62078e-05	#3.4.23.43#	3.46929e-05	1.94035e-05	8.7845e-06	3.70062e-05	2.04715e-05	1.60382e-05	4.43009e-05	2.47231e-05	8.94916e-05	8.2647e-06	3.33454e-05	1.71395e-05	3.98518e-05	3.78944e-05	3.06203e-05	1.60635e-05	5.5818e-05	2.77037e-05	1.75224e-05	2.7969e-05	3.24343e-05	1.20598e-05	8.2356e-06	1.15515e-05	2.45799e-05	2.39847e-05	3.72658e-05	5.38306e-05	7.8076e-06	1.85457e-05	2.54256e-05	1.89459e-05	1.11254e-05	2.21342e-05	3.11977e-05	2.85191e-05	2.74761e-05	3.36036e-05	1.69944e-05	1.13693e-05	3.48777e-05	4.41393e-05	3.88875e-05	6.6676e-06
1-(5-phosphoribosyl)-5-	0.988038	413	0.000167083	9.49663e-05	#5.3.1.16#	8.70366e-05	7.41648e-05	4.5805e-05	6.7457e-05	6.34825e-05	6.90067e-05	9.02736e-05	9.86178e-05	7.21022e-05	7.0071e-05	9.62849e-05	0.000103078	7.97036e-05	0.000103215	6.47738e-05	9.19327e-05	6.63643e-05	0.000106066	8.84566e-05	0.000127026	8.5321e-05	6.94111e-05	0.000102079	9.1788e-05	0.000132175	7.61254e-05	9.77915e-05	0.000111339	8.18743e-05	7.20753e-05	4.49006e-05	8.31251e-05	7.95576e-05	6.05158e-05	5.06227e-05	7.46251e-05	9.48946e-05	0.000100608	5.82667e-05	9.15748e-05	9.4338e-05	9.98292e-05	9.74851e-05	0.000108141
ABC-type nonpolar-amino-acid transporter.	0.988038	413	0.000167083	5.58955e-05	#7.4.2.2#	2.39401e-05	5.821e-06	1.35951e-05	2.30495e-05	2.12987e-05	1.39279e-05	3.84498e-05	3.18653e-05	4.43217e-05	5.7494e-06	2.0424e-05	1.30356e-05	7.52465e-05	1.40272e-05	2.40252e-05	3.16327e-05	3.987e-05	1.3456e-05	1.33001e-05	3.00667e-05	1.34282e-05	1.82237e-05	8.8858e-06	1.842e-05	5.1015e-06	1.39737e-05	2.20093e-05	2.80855e-05	7.1745e-06	1.05373e-05	2.43437e-05	1.56303e-05	1.44841e-05	1.81312e-05	1.8542e-05	2.0914e-05	1.52645e-05	9.3118e-06	1.32179e-05	9.9223e-06	1.93298e-05	2.49573e-05	2.87661e-05	4.3756e-06
16S rRNA (guanine(966)-N(2))-methyltransferase.	0.988038	413	0.000164015	9.71479e-05	#2.1.1.171#	0.000102456	5.86419e-05	4.53867e-05	7.54926e-05	6.10011e-05	5.42346e-05	8.65122e-05	6.48295e-05	8.71589e-05	8.83973e-05	9.77438e-05	8.40077e-05	8.3112e-05	9.90281e-05	5.72365e-05	4.20122e-05	8.53991e-05	8.97073e-05	8.7401e-05	9.81249e-05	7.72641e-05	7.7451e-05	7.71552e-05	7.05581e-05	0.000121045	7.59169e-05	8.10344e-05	9.09437e-05	6.60481e-05	4.97362e-05	6.70804e-05	8.43092e-05	7.66188e-05	5.81611e-05	6.50443e-05	5.89396e-05	7.93756e-05	8.86649e-05	5.44902e-05	8.49599e-05	7.75294e-05	9.34352e-05	8.39011e-05	6.85517e-05
DNA-3-methyladenine glycosylase I.	0.988038	413	0.000164015	4.94584e-05	#3.2.2.20#	4.70687e-05	6.16603e-05	2.80268e-05	5.05398e-05	1.84037e-05	2.8911e-05	7.5019e-05	6.8126e-05	3.09615e-05	5.39e-06	3.00108e-05	6.10746e-05	6.05642e-05	2.40766e-05	4.64016e-05	5.21446e-05	4.70724e-05	4.74921e-05	3.25114e-05	7.6915e-05	7.29257e-05	2.57276e-05	6.11173e-05	8.92904e-05	1.43769e-05	5.52691e-05	9.60407e-05	1.97267e-05	6.4782e-05	5.66908e-05	2.38027e-05	1.51567e-05	2.47699e-05	3.22594e-05	4.3559e-05	5.4424e-05	3.99422e-05	1.86236e-05	4.23513e-05	2.48058e-05	6.3032e-05	7.21905e-05	6.55227e-05	5.83419e-05
Translocases // Linked to the hydrolysis of a nucleoside triphosphate.	0.988038	413	0.000163092	4.58467e-05	#7.3.2.-#	2.84035e-05	9.2706e-06	1.06669e-05	1.98776e-05	9.9256e-06	1.4561e-05	2.44491e-05	1.45591e-05	4.8563e-05	6.8274e-06	3.29286e-05	2.63127e-05	8.3112e-05	1.94706e-05	3.20336e-05	3.50926e-05	2.23786e-05	1.79414e-05	9.5001e-06	1.72476e-05	1.77666e-05	6.4319e-06	9.3193e-06	1.31125e-05	1.48407e-05	2.75303e-05	1.70072e-05	2.77512e-05	5.0643e-06	1.11695e-05	2.00159e-05	1.39726e-05	9.656e-06	1.43636e-05	1.35386e-05	1.99634e-05	2.11159e-05	2.18625e-05	1.37574e-05	6.4081e-06	2.20612e-05	2.53698e-05	2.90324e-05	3.7505e-06
Phosphoenolpyruvate carboxykinase (GTP).	0.988038	413	0.000162635	3.98078e-05	#4.1.1.32#	1.70421e-05	4.9586e-06	1.63141e-05	4.33501e-05	1.88173e-05	1.07625e-05	4.17933e-05	1.12627e-05	4.34734e-05	4.6714e-06	3.02193e-05	3.621e-06	2.96266e-05	5.234e-06	1.55457e-05	6.1782e-06	5.40175e-05	2.48014e-05	2.00557e-05	2.02775e-05	1.4048e-05	2.59956e-05	4.5512e-06	1.06149e-05	7.8841e-06	1.0011e-05	1.47562e-05	3.91191e-05	2.9542e-06	1.09588e-05	4.70645e-05	2.39192e-05	1.82625e-05	2.28406e-05	3.1492e-05	2.70932e-05	1.88262e-05	9.7167e-06	5.395e-06	5.9947e-06	3.88697e-05	1.07254e-05	7.9905e-06	3.1254e-06
23S rRNA (guanosine(2251)-2'-O)-methyltransferase.	0.988038	413	0.000160963	2.43668e-05	#2.1.1.185#	1.44046e-05	6.0366e-06	5.8563e-06	1.12075e-05	9.0984e-06	4.6426e-06	1.48366e-05	7.6916e-06	2.03582e-05	2.5153e-06	1.14624e-05	7.7248e-06	2.30721e-05	8.5838e-06	9.6571e-06	1.26036e-05	1.18324e-05	1.05538e-05	4.6444e-06	1.2353e-05	1.03294e-05	7.7719e-06	6.5018e-06	1.34247e-05	5.1015e-06	1.06367e-05	1.22552e-05	2.03954e-05	4.8533e-06	6.1116e-06	1.02784e-05	9.4729e-06	6.2974e-06	9.1833e-06	8.2409e-06	1.0457e-05	8.6499e-06	7.0851e-06	3.5067e-06	2.2738e-06	8.1941e-06	1.01066e-05	8.7896e-06	4.3756e-06
Short-chain-enoyl-CoA hydratase.	0.988038	413	0.000144885	3.92844e-05	#4.2.1.150#	2.0694e-05	9.7017e-06	1.02486e-05	2.38954e-05	1.94376e-05	7.175e-06	2.77925e-05	1.78556e-05	5.11077e-05	3.5933e-06	2.41754e-05	9.1732e-06	2.77914e-05	1.69583e-05	1.46035e-05	1.03795e-05	3.44683e-05	1.71499e-05	1.26668e-05	1.81799e-05	1.67336e-05	2.06357e-05	8.6691e-06	7.4929e-06	1.0203e-05	1.56422e-05	1.17549e-05	2.70825e-05	8.8626e-06	1.30662e-05	3.29992e-05	2.08404e-05	1.00759e-05	1.74248e-05	2.29568e-05	1.28336e-05	1.8063e-05	8.5021e-06	1.48364e-05	9.0954e-06	1.80692e-05	2.57823e-05	2.39717e-05	5.8341e-06
Hydrolases // Serine endopeptidases.	0.985646	412	0.000572328	7.26863e-05	#3.4.21.-#	7.04002e-05	3.96695e-05	1.67324e-05	2.89705e-05	2.29529e-05	5.12802e-05	5.66299e-05	4.03811e-05	3.88079e-05	1.50922e-05	3.70967e-05	7.43517e-05	0.000178809	7.13923e-05	4.05131e-05	8.60015e-05	2.93237e-05	4.2479e-05	3.58893e-05	0.000123064	4.06979e-05	2.81396e-05	5.78664e-05	0.00015298	4.35946e-05	4.96379e-05	8.4786e-05	0.000128391	8.73607e-05	2.33928e-05	3.13763e-05	2.22614e-05	3.23268e-05	5.18034e-05	4.29704e-05	3.87385e-05	4.88465e-05	3.98789e-05	3.04821e-05	3.7002e-05	6.3032e-05	6.82716e-05	5.0607e-05	5.83419e-05
Tetraacyldisaccharide 4'-kinase.	0.985646	412	0.000506778	0.000117178	#2.7.1.130#	0.000164132	0.000122458	8.40805e-05	9.02951e-05	7.40285e-05	0.000102349	0.000133112	0.000111529	6.19231e-05	0.000106364	0.000113791	0.000191673	0.000134762	0.000217736	9.25677e-05	9.21798e-05	8.38557e-05	0.00017361	0.000158124	0.000205806	0.000126845	8.49549e-05	0.000214344	0.000171712	0.000164639	0.000135357	0.000190081	0.000103649	0.0001245	8.28234e-05	6.00478e-05	0.000147541	0.000156806	7.18184e-05	8.12318e-05	9.31626e-05	0.000169437	0.000194334	0.000110599	0.000179222	0.000162202	0.000102098	0.000152887	0.000152106
Signal peptidase II.	0.985646	412	0.00049952	0.000157334	#3.4.23.36#	0.000122744	8.17106e-05	8.15707e-05	0.000149928	7.15471e-05	8.18795e-05	0.000115559	0.000107408	0.000121938	4.887e-05	0.000126296	0.000116597	0.000120604	0.000132317	6.59515e-05	6.02999e-05	0.00011498	0.000120841	0.000114846	0.000141244	0.000112797	8.0131e-05	0.000104896	0.000103652	0.00010574	0.000105116	0.000111547	0.000130397	8.60946e-05	7.35506e-05	8.60144e-05	0.000113912	0.000113144	9.1127e-05	9.47704e-05	7.39122e-05	0.000109396	0.000103442	7.52612e-05	0.000135192	0.000119971	0.00011633	0.000123055	9.06383e-05
Glutaminase.	0.985646	412	0.000498877	0.000152054	#3.5.1.2#	0.000167784	0.000167518	9.60024e-05	0.000131954	8.12659e-05	0.000128728	0.00016383	0.00016592	9.83984e-05	8.69599e-05	0.000124837	0.000252023	0.000184839	0.000166233	0.000109527	9.09442e-05	0.000110093	0.000237197	0.000152635	0.000173641	0.000151016	9.91587e-05	0.000185736	0.000191693	0.000114552	0.000157882	0.000225346	8.15818e-05	0.000166703	0.000120969	7.24901e-05	0.000111307	0.000137284	0.000103136	8.71181e-05	0.00012596	0.000132293	0.000143321	0.000126245	0.000122789	0.000213679	0.000174289	0.000240783	0.000152106
Catalase.	0.985646	412	0.000440662	0.000110767	#1.11.1.6#	0.000174276	0.000150701	4.60142e-05	8.33168e-05	9.36729e-05	0.000122186	9.34081e-05	0.000109881	4.05045e-05	5.56975e-05	5.52283e-05	0.00017912	0.000147609	0.00022297	6.33606e-05	7.16679e-05	8.56563e-05	6.06843e-05	0.000122235	0.000177604	8.05695e-05	9.51388e-05	0.000174249	0.000176083	0.000206843	0.000119924	0.000180827	4.34657e-05	0.00010804	6.87034e-05	6.27527e-05	0.000103966	0.000101809	4.82714e-05	6.21011e-05	5.56123e-05	0.000182666	0.000221055	0.000142969	6.98697e-05	0.000106734	0.000167688	0.000145961	0.000199821
NADH:ubiquinone reductase (H(+)-translocating).	0.985646	412	0.000426466	0.000179105	#7.1.1.2#	0.000215461	0.000203522	0.000135742	0.000139143	8.91237e-05	0.000191193	0.000183891	0.000221959	3.5839e-05	0.000106364	0.000203407	0.00035993	0.000251958	0.000294781	7.51377e-05	9.11913e-05	0.000175428	0.000249861	0.00022948	0.000279458	0.000199565	0.000172322	0.000387077	0.00026912	0.000184582	0.0002046	0.000218343	9.39528e-05	0.000193291	0.000153424	9.14241e-05	0.000206037	0.000198789	0.000106197	0.000113018	0.000143546	0.000285193	0.000265995	0.000198539	0.000277412	0.000271878	0.000233897	0.000309502	0.000302544
6-phosphogluconolactonase.	0.985646	412	0.00038549	0.000128043	#3.1.1.31#	0.00015277	0.000160403	8.38714e-05	9.72734e-05	5.93468e-05	9.32751e-05	0.000125171	0.00017993	3.77476e-05	9.98961e-05	0.000108998	0.000205433	0.0002066	0.000167071	7.63154e-05	8.3036e-05	9.38875e-05	0.000134033	0.000156013	0.000155928	0.000136142	8.70989e-05	0.000160162	0.000152668	0.000209162	0.000113875	0.000177826	5.61711e-05	0.000176832	0.000114646	6.81624e-05	0.000138305	0.000106637	0.000111377	6.15125e-05	0.000111225	0.000123643	0.000214375	9.14464e-05	0.00014036	0.000161782	0.000169545	0.000181919	0.00016815
Alkaline phosphatase.	0.985646	412	0.000354818	0.000160402	#3.1.3.1#	8.4602e-05	0.000169889	8.51263e-05	0.000124975	4.17702e-05	0.000115011	0.000171771	0.000167293	7.86763e-05	1.86856e-05	0.000169645	0.000284371	0.00024383	5.65276e-05	9.86918e-05	0.00014556	0.000109321	0.000122952	7.93787e-05	0.00024706	0.000173328	7.34311e-05	0.000233633	0.00021105	4.86961e-05	0.000145577	0.00018908	0.000133072	0.000225998	0.000126237	5.84249e-05	4.9733e-05	8.8374e-05	8.85368e-05	8.88841e-05	0.000133327	0.000164603	6.03245e-05	0.000139463	6.88361e-05	0.00017691	0.000291237	0.000196036	0.000237118
Sialate O-acetylesterase.	0.985646	412	0.000335963	0.000105413	#3.1.1.53#	7.62838e-05	0.000147252	4.41318e-05	4.46189e-05	2.41936e-05	6.73184e-05	0.000115559	0.000119495	2.48116e-05	1.32955e-05	7.50272e-05	0.000202777	7.3149e-05	5.52715e-05	5.27612e-05	4.86848e-05	6.84221e-05	8.17919e-05	7.05119e-05	8.88018e-05	8.20156e-05	3.08196e-05	0.000233633	0.000123009	3.47829e-05	0.000134314	0.000166571	3.51069e-05	0.000181896	0.000100105	3.40812e-05	7.17576e-05	5.56273e-05	6.80509e-05	6.21011e-05	6.17915e-05	0.000119827	0.000124293	0.000126514	9.81897e-05	0.000113248	0.000215334	0.000135574	0.000183777
Thiamine-phosphate kinase.	0.985646	412	0.000324194	0.0001466	#2.7.4.16#	0.000192941	0.000173339	9.03552e-05	0.000119477	8.45744e-05	0.000134426	0.00014753	0.000138999	6.95575e-05	0.00011391	0.000141093	0.000225469	0.00021263	0.000257096	6.92491e-05	0.000101818	0.000109836	0.00020105	0.000182613	0.000255451	0.000153702	0.00014713	0.000236451	0.000226348	0.00023606	0.000142866	0.000191831	0.000166173	0.000146234	0.000113382	8.06047e-05	0.000158198	0.000186194	9.56009e-05	0.00010566	9.88664e-05	0.000207089	0.000217007	0.000156187	0.000216224	0.000201493	0.000147475	0.000188045	0.00020378
Malate dehydrogenase.	0.985646	412	0.000305736	0.000135211	#1.1.1.37#	0.000133497	0.000160187	8.32439e-05	9.13524e-05	4.90077e-05	0.000115222	0.000155262	0.000189819	4.34734e-05	3.84492e-05	0.000125045	0.000283888	0.000217874	0.000126455	7.27822e-05	9.51454e-05	0.000132472	0.000133242	0.000117801	0.000235173	0.000186343	7.7987e-05	0.000219112	0.000259754	0.000101566	0.000158508	0.000194082	9.39528e-05	0.00019097	0.000135089	7.73589e-05	8.9993e-05	0.000100759	0.000113026	8.35863e-05	0.000127623	0.000184956	0.000108908	0.000135147	0.000108112	0.000199812	0.000197183	0.000225601	0.000222949
Precorrin-6A reductase.	0.985646	412	0.000304296	8.56745e-05	#1.3.1.54#	4.38226e-05	3.49264e-05	1.96606e-05	5.20201e-05	3.74278e-05	1.89926e-05	7.35562e-05	2.3899e-05	0.000133601	1.43735e-05	4.93929e-05	2.07605e-05	5.29609e-05	4.18723e-05	4.8757e-05	2.12532e-05	9.4402e-05	3.64106e-05	3.14559e-05	3.21644e-05	4.06979e-05	2.76036e-05	1.60378e-05	2.15421e-05	1.76233e-05	4.21297e-05	4.55193e-05	7.72352e-05	1.3505e-05	2.7397e-05	5.35561e-05	3.33921e-05	1.91022e-05	3.5556e-05	4.17931e-05	2.94698e-05	4.42672e-05	2.69233e-05	3.85747e-05	2.08782e-05	3.40373e-05	8.43598e-05	5.5135e-05	1.06265e-05
Transferred entry: 1.6.5.11.	0.985646	412	0.000302663	4.50692e-05	#1.6.99.5#	3.00266e-05	3.60044e-05	1.58958e-05	2.28381e-05	1.7163e-05	1.73044e-05	3.57333e-05	3.81835e-05	3.54149e-05	4.312e-06	1.4797e-05	4.94873e-05	6.97406e-05	1.69583e-05	2.80294e-05	1.16151e-05	3.26677e-05	1.97883e-05	2.87114e-05	4.6149e-05	2.62367e-05	2.70676e-05	2.1456e-05	5.30747e-05	1.0203e-05	2.37761e-05	4.82705e-05	3.00916e-05	2.46889e-05	1.81242e-05	1.8393e-05	2.2735e-05	2.33005e-05	2.16632e-05	2.88431e-05	2.87568e-05	3.25643e-05	1.78139e-05	3.74957e-05	1.3023e-05	3.17261e-05	2.88762e-05	3.67566e-05	2.31284e-05
o-succinylbenzoate synthase.	0.985646	412	0.000289771	8.41186e-05	#4.2.1.113#	0.000145061	8.83941e-05	5.56354e-05	5.22316e-05	5.23162e-05	6.30979e-05	7.66907e-05	6.56536e-05	4.11407e-05	9.48654e-05	8.89906e-05	0.000140737	9.20262e-05	0.000196172	3.46245e-05	9.16855e-05	8.10262e-05	0.000156724	0.000132579	0.000134252	7.4785e-05	8.87069e-05	0.00021261	0.000131126	0.000172987	7.36227e-05	0.000122802	0.000122038	8.33514e-05	5.35296e-05	3.40812e-05	0.000118886	0.000125319	5.22744e-05	5.91579e-05	7.20109e-05	0.000124152	0.00015567	6.3392e-05	0.000164752	0.000100851	6.82716e-05	0.00013877	0.000122101
Glutamate 5-kinase.	0.985646	412	0.000289771	0.000176181	#2.7.2.11#	0.000166769	0.000138628	8.80545e-05	0.00012709	9.65679e-05	0.000135481	0.000164457	0.000160151	0.00016117	0.000115348	0.000161517	0.000186604	0.000164651	0.000210827	0.000123424	0.00017225	0.000152792	0.000169125	0.000159602	0.000192288	0.000142133	0.000101839	0.000195922	0.000166405	0.000196176	0.000143491	0.000194583	0.000173194	0.000134839	0.00012982	0.000113604	0.000134279	0.000133925	0.000104078	0.000110958	0.000152815	0.000184192	0.000189881	0.000112757	0.00017054	0.000168506	0.000174082	0.000183783	0.000164191
6,7-dimethyl-8-ribityllumazine synthase.	0.985646	412	0.000289771	7.33611e-05	#2.5.1.78#	6.91829e-05	5.62704e-05	2.88634e-05	5.47691e-05	4.40449e-05	5.14912e-05	6.8541e-05	5.85114e-05	6.40437e-05	3.09031e-05	7.56524e-05	8.47319e-05	8.67825e-05	9.06536e-05	5.11124e-05	4.96733e-05	4.24423e-05	7.59873e-05	7.15675e-05	9.92902e-05	6.21831e-05	4.28794e-05	7.13035e-05	6.68117e-05	6.95659e-05	5.88147e-05	8.00339e-05	7.79039e-05	5.35981e-05	5.35296e-05	3.40812e-05	6.39424e-05	6.46537e-05	4.47393e-05	5.15056e-05	5.34734e-05	8.14109e-05	8.23895e-05	5.61087e-05	8.62002e-05	7.2697e-05	7.2603e-05	7.88404e-05	6.87601e-05
Transferases. // Transferring alkylthio groups.	0.985646	412	0.000289483	0.000126989	#2.8.4.-#	0.000157843	7.71831e-05	6.75572e-05	9.11409e-05	6.88589e-05	5.76111e-05	0.000126634	8.29598e-05	8.69468e-05	0.000123972	0.000100661	0.000124563	0.000106184	0.000174608	5.7001e-05	4.69548e-05	0.00011781	0.000177831	0.000135746	0.000137515	0.000106186	9.70148e-05	0.000127219	0.000111769	0.000211017	8.36337e-05	9.57906e-05	0.000117023	7.70209e-05	6.95464e-05	8.38505e-05	0.000121017	0.000136654	6.3106e-05	7.50511e-05	7.29615e-05	0.000108378	0.000144941	6.95964e-05	0.000142427	0.000123753	0.000126849	0.000104677	0.000113142
Aspartate ammonia-lyase.	0.985646	412	0.000288438	0.000112058	#4.3.1.1#	0.00010205	0.00014833	0.00010144	0.000126244	4.9628e-05	6.4364e-05	0.000133321	0.000117023	9.43691e-05	1.25768e-05	0.000134215	0.00020157	0.000178809	7.26485e-05	7.20756e-05	7.24093e-05	0.00010109	8.28473e-05	6.6923e-05	0.00019252	0.000127672	6.19072e-05	0.000209359	0.000212611	4.86961e-05	0.000135774	0.000151314	7.48948e-05	0.000117325	8.42986e-05	7.5736e-05	6.56002e-05	0.000185564	0.000124564	9.50647e-05	8.91224e-05	0.000121353	5.7288e-05	0.00016428	3.80356e-05	0.000161992	0.00015325	0.000184316	0.000125643
Translocases // Linked to the hydrolysis of a nucleoside triphosphate.	0.985646	412	0.000286034	0.000101844	#7.2.2.-#	8.8051e-05	3.42796e-05	1.86148e-05	3.36227e-05	2.91564e-05	2.78559e-05	5.74658e-05	8.10369e-05	9.33088e-05	2.98251e-05	4.50163e-05	6.373e-05	0.000283158	5.98774e-05	5.95919e-05	0.000200423	5.78759e-05	4.69644e-05	3.84226e-05	8.85687e-05	2.93355e-05	2.92116e-05	4.68133e-05	5.15137e-05	3.94207e-05	4.46324e-05	8.07843e-05	7.92413e-05	2.23677e-05	3.18227e-05	3.08353e-05	3.55235e-05	4.09333e-05	3.20239e-05	3.94386e-05	5.6563e-05	3.79069e-05	4.31178e-05	3.21006e-05	3.28677e-05	4.39123e-05	6.47652e-05	6.81863e-05	2.70873e-05
Alanine dehydrogenase.	0.985646	412	0.000285782	9.19395e-05	#1.4.1.1#	0.000178942	0.000111032	5.96093e-05	7.14748e-05	6.26554e-05	4.9803e-05	7.94073e-05	0.000107958	2.50237e-05	0.000123253	8.77401e-05	0.000149186	0.000120604	0.000226111	5.62943e-05	4.44835e-05	6.86794e-05	7.04466e-05	0.000134901	0.000129357	0.000101228	8.57589e-05	0.000110315	0.000131126	0.000219828	0.000103239	0.000127554	5.44993e-05	0.000108673	7.94515e-05	5.08513e-05	0.000153225	7.09511e-05	4.80359e-05	2.94318e-05	7.01096e-05	8.98064e-05	0.000186237	0.000108711	3.28677e-05	0.000129426	0.000120455	0.00011613	0.000116475
Threonine-phosphate decarboxylase.	0.985646	412	0.000271677	0.000112087	#4.1.1.81#	5.45754e-05	6.16603e-05	3.86937e-05	7.06289e-05	4.54923e-05	4.76927e-05	8.1079e-05	7.16971e-05	0.000111971	1.54515e-05	7.98206e-05	9.96988e-05	8.25876e-05	3.32885e-05	6.40672e-05	5.53573e-05	7.79395e-05	7.17658e-05	3.5467e-05	6.59604e-05	8.96594e-05	3.29635e-05	5.93835e-05	6.15042e-05	2.55075e-05	7.17456e-05	9.22891e-05	6.21894e-05	5.84515e-05	7.10216e-05	6.11297e-05	3.86022e-05	3.00178e-05	6.09868e-05	4.82681e-05	6.7733e-05	9.69299e-05	3.48182e-05	4.63976e-05	2.52192e-05	9.32875e-05	0.000120455	0.000108672	7.25106e-05
Transferases. // Transferases for other substituted phosphate groups.	0.985646	412	0.000253389	4.9227e-05	#2.7.8.-#	3.449e-05	3.34173e-05	1.67324e-05	2.41068e-05	2.52275e-05	2.38463e-05	3.32257e-05	3.43377e-05	3.11736e-05	2.01229e-05	3.18865e-05	5.96262e-05	0.000101465	3.74757e-05	3.4389e-05	8.15532e-05	2.49509e-05	4.16875e-05	2.78669e-05	5.31412e-05	3.01619e-05	1.52758e-05	4.74634e-05	4.77672e-05	2.50437e-05	3.98355e-05	3.37643e-05	5.08214e-05	2.55329e-05	2.23391e-05	1.35242e-05	2.22614e-05	3.23268e-05	2.42534e-05	2.4134e-05	3.25593e-05	3.89246e-05	2.67209e-05	2.05012e-05	2.14983e-05	4.93751e-05	4.66144e-05	4.28828e-05	3.16713e-05
4-O-beta-D-mannosyl-D-glucose phosphorylase.	0.985646	412	0.00025109	9.38535e-05	#2.4.1.281#	0.00010205	0.000129573	4.01578e-05	6.55538e-05	5.06619e-05	4.76927e-05	0.000100513	0.000107134	5.45008e-05	8.26479e-05	6.60656e-05	0.000147496	8.28498e-05	0.000197637	4.07486e-05	7.88347e-05	7.43383e-05	6.93912e-05	0.000142502	9.06664e-05	8.71803e-05	6.83391e-05	0.0001762	8.21097e-05	0.000104349	8.36337e-05	0.000130806	4.81466e-05	8.01862e-05	4.84717e-05	4.32777e-05	0.000128122	7.53593e-05	8.92432e-05	5.20943e-05	7.53381e-05	7.47963e-05	0.00020648	8.71303e-05	0.000185424	0.000129846	0.0001483	0.000156083	0.000127519
NADH peroxidase.	0.985646	412	0.000249439	8.51899e-05	#1.11.1.1#	6.59368e-05	4.11787e-05	3.55564e-05	5.01169e-05	2.79157e-05	3.46088e-05	7.20935e-05	5.57644e-05	5.61973e-05	1.47328e-05	6.6274e-05	6.7351e-05	7.94414e-05	6.53208e-05	2.63806e-05	2.15003e-05	6.81649e-05	6.38505e-05	6.39674e-05	7.6915e-05	5.88777e-05	4.26114e-05	7.39043e-05	7.36802e-05	4.0812e-05	6.27774e-05	5.87749e-05	5.55024e-05	4.74786e-05	3.68806e-05	4.32777e-05	5.02066e-05	4.82803e-05	4.89778e-05	5.94522e-05	4.468e-05	7.73404e-05	4.5547e-05	4.45093e-05	5.89138e-05	6.6814e-05	6.35276e-05	6.12611e-05	5.37579e-05
4-hydroxythreonine-4-phosphate dehydrogenase.	0.985646	412	0.000244648	0.000122083	#1.1.1.262#	0.00016332	0.000133238	9.39108e-05	9.74849e-05	8.58151e-05	0.000122186	0.00010302	0.000106859	4.8563e-05	0.000124331	0.000151513	0.000188776	0.000159932	0.000196172	6.66582e-05	0.000111456	0.000102119	0.000196037	0.000171424	0.000197648	0.0001223	0.000114435	0.000179884	0.000147985	0.00017577	0.000118464	0.000133307	0.000143771	0.000115637	0.000108113	6.87033e-05	0.00013049	0.000163104	0.000101488	9.38875e-05	9.83911e-05	0.000143741	0.000162957	0.000136225	0.000157517	0.000150016	0.000144175	0.000125452	0.000177734
S-ribosylhomocysteine lyase.	0.985646	412	0.000241254	7.0591e-05	#4.4.1.21#	9.43403e-05	3.42796e-05	3.72297e-05	4.71564e-05	3.76346e-05	4.51603e-05	5.49582e-05	4.64245e-05	5.34405e-05	5.13854e-05	7.12758e-05	6.08332e-05	5.7418e-05	8.68851e-05	2.6145e-05	3.50926e-05	7.09944e-05	9.1818e-05	6.16451e-05	6.66596e-05	6.17699e-05	4.39514e-05	5.43987e-05	5.18259e-05	5.1015e-05	5.90233e-05	4.82705e-05	8.12475e-05	3.20744e-05	4.42568e-05	4.27367e-05	6.25214e-05	6.1295e-05	3.62624e-05	4.82681e-05	5.10968e-05	7.42874e-05	9.93938e-05	2.37383e-05	6.8216e-05	6.78645e-05	4.62019e-05	7.80413e-05	5.06324e-05
Oxidoreductases // With other acceptors.	0.985646	412	0.00023671	6.42089e-05	#1.3.99.-#	3.42871e-05	2.04815e-05	1.84056e-05	2.11464e-05	2.25394e-05	1.66713e-05	4.84802e-05	2.00532e-05	5.45008e-05	4.312e-06	4.71004e-05	2.53471e-05	3.93274e-05	2.36578e-05	1.93143e-05	6.1782e-06	4.91302e-05	2.66483e-05	2.25891e-05	4.77805e-05	2.39642e-05	2.73356e-05	1.40873e-05	2.77861e-05	1.6232e-05	2.60703e-05	3.45146e-05	3.27664e-05	1.11838e-05	2.17069e-05	3.7868e-05	2.72347e-05	1.86824e-05	2.99047e-05	2.73715e-05	1.80621e-05	3.3582e-05	1.57896e-05	2.99426e-05	1.46767e-05	2.79442e-05	3.27951e-05	2.74343e-05	9.5847e-06
GPR endopeptidase.	0.985646	412	0.000234344	6.81845e-05	#3.4.24.78#	4.11851e-05	2.04815e-05	2.0288e-05	4.84252e-05	3.55667e-05	2.23691e-05	5.68389e-05	3.02171e-05	0.00010264	1.07801e-05	4.98097e-05	1.76223e-05	4.03761e-05	2.93106e-05	4.45173e-05	2.54544e-05	6.40493e-05	4.32705e-05	2.80781e-05	2.93675e-05	3.03685e-05	2.03677e-05	9.7527e-06	1.49858e-05	1.53045e-05	3.27443e-05	3.12632e-05	5.31619e-05	1.07618e-05	2.36036e-05	5.08513e-05	2.2735e-05	1.11254e-05	4.09718e-05	3.67897e-05	3.75502e-05	3.58717e-05	1.86236e-05	2.96728e-05	8.8887e-06	3.31969e-05	5.94025e-05	3.62239e-05	6.4592e-06
Methylenetetrahydrofolate--tRNA-(uracil(54)-C(5))-methyltransferase	0.985646	412	0.000233069	7.52919e-05	#2.1.1.74#	4.1388e-05	1.66008e-05	2.09155e-05	6.51309e-05	3.37057e-05	1.85706e-05	6.10182e-05	3.26894e-05	0.000107093	9.7021e-06	4.37658e-05	1.52083e-05	4.90282e-05	3.07761e-05	4.05131e-05	1.65577e-05	5.53036e-05	3.53552e-05	2.74447e-05	3.72921e-05	2.76828e-05	3.51075e-05	1.38706e-05	3.65279e-05	2.73626e-05	2.06477e-05	6.92794e-05	5.71741e-05	8.4406e-06	2.29713e-05	4.49006e-05	2.58137e-05	2.43501e-05	3.08466e-05	4.17931e-05	4.75319e-05	2.16247e-05	2.6316e-05	1.9692e-05	1.7364e-05	2.85745e-05	2.43385e-05	2.31726e-05	5.6258e-06
Glucose-1-phosphate cytidylyltransferase.	0.985646	412	0.000226998	5.99126e-05	#2.7.7.33#	1.68392e-05	3.36328e-05	1.2131e-05	3.63718e-05	9.3052e-06	2.02588e-05	5.89286e-05	2.85689e-05	7.27384e-05	6.86337e-05	4.45995e-05	7.72485e-05	3.72299e-05	4.20817e-05	4.99347e-05	2.05118e-05	4.73296e-05	4.03682e-05	2.59669e-05	5.31412e-05	6.94137e-05	1.82237e-05	3.9011e-05	5.27625e-05	1.71596e-05	7.1537e-05	3.67656e-05	4.04565e-05	6.22498e-05	8.34557e-05	1.7311e-05	5.21012e-05	3.04376e-05	4.16782e-05	3.64954e-05	3.68372e-05	5.95317e-05	0.000165589	4.61278e-05	1.77775e-05	6.82847e-05	6.51777e-05	7.8574e-05	3.58386e-05
D-aminoacyl-tRNA deacylase.	0.985646	412	0.000226183	0.00013277	#3.1.1.96#	0.000129642	7.89079e-05	5.56354e-05	9.89651e-05	6.9686e-05	6.4364e-05	0.000124962	8.70804e-05	0.000100943	0.000111036	0.000115667	0.000120218	0.000119555	0.0001476	6.14763e-05	5.36274e-05	0.000124755	0.000145906	0.00012519	0.00012656	0.000109492	8.44189e-05	0.000125702	0.000112081	0.000179944	0.000104699	9.45401e-05	0.000140093	8.41955e-05	7.50258e-05	8.87193e-05	0.000105623	0.000105797	7.93534e-05	0.000102423	8.12796e-05	0.000129494	0.000129759	7.25636e-05	0.000120308	0.000120601	0.000135512	0.000120391	9.93896e-05
UDP-N-acetyl-D-mannosamine dehydrogenase.	0.985646	412	0.000216357	5.01302e-05	#1.1.1.336#	5.98503e-05	1.53072e-05	1.84056e-05	3.95437e-05	1.94376e-05	3.33427e-05	1.79711e-05	5.21933e-05	1.39963e-05	1.4373e-06	6.68992e-05	0.000211226	6.94785e-05	2.07268e-05	2.6145e-05	2.32303e-05	3.78122e-05	1.58307e-05	3.71559e-05	0.000114207	2.27247e-05	1.79557e-05	4.26954e-05	0.000103964	9.7392e-06	0.000122426	5.87749e-05	2.00611e-05	0.000112261	5.01577e-05	4.27367e-05	1.11307e-05	4.28225e-05	4.33265e-05	3.2375e-05	5.585e-05	4.52848e-05	2.18625e-05	4.20815e-05	2.56326e-05	4.64336e-05	0.000126437	1.94437e-05	0.000207739
Pyruvate synthase.	0.985646	412	0.000202895	3.18668e-05	#1.2.7.1#	1.01441e-05	9.7017e-06	4.8105e-06	2.6433e-05	5.9967e-06	9.9183e-06	1.98518e-05	1.34603e-05	6.51041e-05	5.7494e-06	2.70931e-05	3.0658e-05	1.10116e-05	1.13055e-05	1.83722e-05	3.45983e-05	2.03208e-05	5.8045e-06	1.37223e-05	6.19981e-05	7.8503e-06	1.17918e-05	5.8516e-06	8.4295e-06	1.48407e-05	2.10648e-05	1.32556e-05	0.000119698	4.4313e-06	1.05373e-05	1.35242e-05	1.53935e-05	9.2362e-06	1.20089e-05	1.73647e-05	2.66178e-05	9.9219e-06	8.9069e-06	7.2833e-06	2.894e-06	1.84894e-05	1.01066e-05	9.0559e-06	5.209e-06
Phosphoserine phosphatase.	0.985646	412	0.000197945	0.000115037	#3.1.3.3#	9.4949e-05	0.000132807	8.24073e-05	0.000117785	4.94212e-05	0.000117333	0.000135201	0.000132681	8.56744e-05	1.40142e-05	0.000130047	0.000162222	0.000166486	5.23404e-05	6.76003e-05	0.000116646	0.000136587	0.000193398	8.06453e-05	0.000149868	0.000133456	7.34311e-05	0.000194839	0.000191069	3.61742e-05	0.000124929	0.000137308	9.6962e-05	0.000132518	9.35715e-05	9.4129e-05	4.87857e-05	6.02455e-05	8.19436e-05	8.00545e-05	0.000116453	0.000157988	5.20248e-05	0.000131909	4.15497e-05	0.000161362	0.000115917	0.000148358	0.000157106
Protein-N(pi)-phosphohistidine--D-glucose phosphotransferase.	0.985646	412	0.000186483	3.91958e-05	#2.7.1.199#	1.76507e-05	1.16421e-05	4.6014e-06	1.4591e-05	1.09595e-05	5.2757e-06	1.2329e-05	1.97785e-05	3.39304e-05	6.1087e-06	2.43838e-05	7.0006e-06	4.8766e-05	9.84e-06	9.6571e-06	1.60635e-05	1.36329e-05	1.1873e-05	8.4445e-06	1.5383e-05	1.4048e-05	2.9479e-06	8.0189e-06	8.7417e-06	5.1015e-06	1.43908e-05	9.2539e-06	1.17023e-05	4.6423e-06	9.6943e-06	9.1965e-06	7.5783e-06	2.7288e-06	1.93085e-05	1.8542e-05	1.117e-05	1.47557e-05	1.21458e-05	8.3623e-06	4.341e-06	1.07154e-05	2.76386e-05	2.39717e-05	2.7087e-06
Ribokinase.	0.985646	412	0.000180965	5.21863e-05	#2.7.1.15#	2.55632e-05	3.29861e-05	1.485e-05	2.51642e-05	1.7163e-05	3.39757e-05	6.10182e-05	0.00010576	1.73893e-05	6.1087e-06	2.18829e-05	8.93186e-05	5.47962e-05	1.7377e-05	3.20336e-05	2.17475e-05	4.70724e-05	1.63583e-05	2.78669e-05	5.57051e-05	4.13177e-05	1.68837e-05	4.31289e-05	7.39924e-05	1.39131e-05	2.85731e-05	4.67698e-05	2.03954e-05	6.92133e-05	3.41409e-05	3.57041e-05	2.74715e-05	2.6869e-05	3.39077e-05	1.91306e-05	4.82449e-05	4.45216e-05	1.07288e-05	4.07327e-05	1.86043e-05	4.74841e-05	9.30226e-05	4.36818e-05	4.45898e-05
Peptide-methionine (R)-S-oxide reductase.	0.985646	412	0.000174834	4.02244e-05	#1.8.4.12#	5.05177e-05	4.98025e-05	2.86543e-05	3.02393e-05	1.63359e-05	2.97551e-05	4.11664e-05	2.82942e-05	4.09286e-05	2.8747e-06	1.70895e-05	7.50759e-05	4.61442e-05	3.11949e-05	2.19053e-05	1.01323e-05	4.57862e-05	1.5303e-05	2.40669e-05	7.4118e-05	4.04913e-05	2.03677e-05	3.59768e-05	6.30652e-05	1.0203e-05	1.96049e-05	7.82832e-05	5.81772e-05	4.13592e-05	2.00209e-05	2.70485e-05	2.4156e-05	2.89682e-05	2.18987e-05	2.5017e-05	2.49542e-05	3.12923e-05	2.75306e-05	3.77654e-05	2.43924e-05	1.7859e-05	8.18847e-05	4.52799e-05	4.64651e-05
Sucrose phosphorylase.	0.985646	412	0.000169936	3.95928e-05	#2.4.1.7#	1.39988e-05	1.25045e-05	7.7387e-06	1.83973e-05	1.03391e-05	5.0647e-06	4.40919e-05	1.70315e-05	6.57403e-05	7.5461e-06	3.56379e-05	6.5178e-06	1.83528e-05	1.2771e-05	2.0021e-05	1.01323e-05	3.08671e-05	2.16352e-05	1.54112e-05	1.42176e-05	1.63204e-05	9.1118e-06	1.10531e-05	6.244e-06	3.2464e-06	2.12734e-05	1.40059e-05	2.90886e-05	4.6423e-06	7.3761e-06	1.46062e-05	1.23148e-05	3.3586e-06	1.29508e-05	1.8542e-05	1.16453e-05	2.7985e-05	1.0324e-05	1.53759e-05	9.9223e-06	1.65984e-05	3.1145e-05	5.38032e-05	3.1254e-06
Glutaminyl-tRNA synthase (glutamine-hydrolyzing).	0.985646	412	0.000164333	6.12547e-05	#6.3.5.7#	2.35343e-05	1.09953e-05	6.2746e-06	3.468e-05	1.57155e-05	1.51941e-05	3.97036e-05	1.51085e-05	6.74368e-05	7.5461e-06	2.5009e-05	1.59325e-05	2.25477e-05	1.90519e-05	3.25047e-05	1.80405e-05	4.01272e-05	2.53291e-05	2.19558e-05	2.23752e-05	1.90061e-05	1.68837e-05	8.0189e-06	2.68495e-05	1.25218e-05	2.50275e-05	3.67656e-05	3.81161e-05	5.2754e-06	9.2728e-06	1.94749e-05	1.68144e-05	1.07056e-05	1.9544e-05	2.64886e-05	2.82815e-05	2.39144e-05	2.26723e-05	1.18691e-05	1.19894e-05	2.73139e-05	2.82574e-05	2.66352e-05	6.6676e-06
Citrate (Re)-synthase.	0.985646	412	0.000160963	3.68449e-05	#2.3.3.3#	2.02882e-05	5.6054e-06	5.0197e-06	2.45298e-05	5.9967e-06	9.0742e-06	3.7405e-05	1.29109e-05	4.09286e-05	5.39e-06	1.85483e-05	8.9318e-06	2.35964e-05	1.54927e-05	1.1777e-05	2.9655e-06	4.45001e-05	1.76776e-05	1.35112e-05	9.5561e-06	2.27247e-05	1.39358e-05	7.5854e-06	4.0586e-06	1.06667e-05	1.71021e-05	5.2522e-06	3.07603e-05	5.2754e-06	1.03265e-05	2.38027e-05	1.49199e-05	4.4082e-06	1.1538e-05	2.73715e-05	3.65996e-05	2.13703e-05	8.0972e-06	5.1253e-06	6.4081e-06	1.70186e-05	1.75319e-05	2.39717e-05	2.7087e-06
3-deoxy-8-phosphooctulonate synthase.	0.985646	412	0.000159745	7.35451e-05	#2.5.1.55#	0.000121932	8.34354e-05	5.83544e-05	6.51309e-05	5.06619e-05	7.00618e-05	9.3826e-05	8.32346e-05	3.30822e-05	7.76171e-05	6.75245e-05	0.00011708	0.00010933	0.000110543	5.441e-05	7.61163e-05	6.19915e-05	6.62251e-05	9.94345e-05	0.000124929	7.89168e-05	8.41509e-05	0.000105113	0.000137058	0.000123827	7.32056e-05	0.00011805	0.000103983	8.88378e-05	6.2381e-05	5.30152e-05	8.88089e-05	9.13128e-05	5.1097e-05	5.79806e-05	7.15356e-05	0.000103545	9.35233e-05	7.84982e-05	0.000106872	8.50933e-05	8.12659e-05	7.99058e-05	0.000102098
UDP-4-amino-4,6-dideoxy-N-acetyl-beta-L-altrosamine transaminase.	0.985646	412	0.000157424	3.92828e-05	#2.6.1.92#	1.42017e-05	4.16099e-05	1.2131e-05	2.51642e-05	1.11663e-05	1.22397e-05	5.34954e-05	5.27427e-05	3.11736e-05	4.312e-06	3.06361e-05	7.65243e-05	2.75292e-05	2.24017e-05	1.81366e-05	8.1553e-06	5.50464e-05	4.22152e-05	1.41446e-05	8.36742e-05	3.82188e-05	1.84917e-05	2.53572e-05	2.87228e-05	6.4928e-06	3.31615e-05	4.10174e-05	6.35268e-05	6.09837e-05	4.84717e-05	1.51472e-05	1.75249e-05	9.4461e-06	1.17735e-05	2.91375e-05	2.59049e-05	4.27407e-05	1.15385e-05	7.553e-06	1.48835e-05	3.929e-05	6.51777e-05	2.10418e-05	5.18826e-05
Pantetheine-phosphate adenylyltransferase.	0.985646	412	0.000156525	0.000104115	#2.7.7.3#	0.000114426	7.89079e-05	5.9191e-05	8.69117e-05	6.03808e-05	5.48677e-05	9.25722e-05	8.62563e-05	8.80072e-05	7.40237e-05	9.46176e-05	0.000106699	0.000101727	0.000110543	6.19473e-05	7.31507e-05	8.90002e-05	0.000125326	9.62678e-05	0.000120733	9.66834e-05	7.6379e-05	0.00010598	0.000105213	0.000118726	8.61365e-05	0.000109046	9.86338e-05	6.92133e-05	6.13272e-05	7.08672e-05	7.50731e-05	8.41757e-05	7.20539e-05	6.68102e-05	7.7477e-05	9.54034e-05	8.48187e-05	6.28525e-05	8.84741e-05	9.95907e-05	9.28164e-05	9.32234e-05	8.10535e-05
Precorrin-6B C(5,15)-methyltransferase (decarboxylating).	0.985646	412	0.000151332	2.88915e-05	#2.1.1.132#	2.65776e-05	3.57888e-05	2.48895e-05	2.87591e-05	5.7899e-06	1.96257e-05	4.65995e-05	4.72486e-05	1.37842e-05	2.156e-06	2.31333e-05	3.0658e-05	2.83157e-05	1.69583e-05	2.66161e-05	4.02823e-05	2.90665e-05	4.03682e-05	1.01334e-05	3.75252e-05	3.45002e-05	1.74197e-05	5.39653e-05	4.37086e-05	5.1015e-06	3.92098e-05	8.05342e-05	7.0213e-06	5.38091e-05	3.94096e-05	1.7852e-05	9.2361e-06	1.49039e-05	2.7079e-05	1.1184e-05	3.89762e-05	2.95114e-05	1.49799e-05	2.48173e-05	1.5917e-05	6.17714e-05	4.88833e-05	5.43359e-05	4.29229e-05
Shikimate kinase.	0.985646	412	0.000151156	5.25494e-05	#2.7.1.71#	7.91241e-05	5.86419e-05	3.45106e-05	4.86367e-05	3.57735e-05	3.5453e-05	4.68085e-05	6.01596e-05	1.59049e-05	7.83358e-05	4.3349e-05	7.04892e-05	7.07894e-05	0.000103215	3.29757e-05	4.96733e-05	3.80694e-05	7.36127e-05	8.46565e-05	7.52834e-05	5.08207e-05	6.48552e-05	7.60716e-05	7.61778e-05	0.000131711	5.44349e-05	6.32768e-05	4.61405e-05	5.04329e-05	3.47732e-05	2.16388e-05	6.51265e-05	7.74585e-05	3.01401e-05	3.20806e-05	3.92138e-05	6.20758e-05	9.31184e-05	4.50488e-05	9.63293e-05	5.73592e-05	5.91962e-05	6.23265e-05	6.62597e-05
Glycerol dehydrogenase.	0.985646	412	0.000144885	1.73928e-05	#1.1.1.6#	6.2893e-06	4.7431e-06	2.3007e-06	5.7095e-06	6.4102e-06	6.1198e-06	4.5972e-06	1.51085e-05	1.71773e-05	3.234e-06	8.9615e-06	2.414e-06	3.95896e-05	2.3029e-06	8.9505e-06	1.60635e-05	1.28613e-05	2.3746e-06	1.9e-06	9.5561e-06	4.7515e-06	4.0199e-06	8.669e-07	9.6783e-06	3.2464e-06	5.4226e-06	8.7537e-06	7.3557e-06	2.7432e-06	3.1612e-06	9.7374e-06	4.026e-06	2.309e-06	9.8897e-06	2.6488e-06	8.318e-06	6.3602e-06	3.4413e-06	4.8555e-06	1.8604e-06	9.875e-06	1.54694e-05	9.0559e-06	2.7087e-06
UDP-N-acetylglucosamine 4,6-dehydratase (configuration-retaining).	0.985646	412	0.000143954	6.67521e-05	#4.2.1.135#	4.1388e-05	3.98851e-05	2.11247e-05	3.74291e-05	1.57155e-05	3.12324e-05	5.03609e-05	4.31281e-05	3.94441e-05	3.5933e-06	5.89797e-05	8.37663e-05	6.76432e-05	2.91012e-05	4.16908e-05	1.30979e-05	4.42429e-05	7.62512e-05	3.46226e-05	7.01558e-05	4.2144e-05	3.72515e-05	4.98474e-05	5.93188e-05	1.29856e-05	3.58728e-05	3.60152e-05	4.34657e-05	5.63413e-05	3.41409e-05	2.92124e-05	4.21546e-05	2.43501e-05	3.39077e-05	3.29636e-05	3.77879e-05	4.6048e-05	6.25513e-05	4.63976e-05	1.09559e-05	3.95001e-05	8.35347e-05	7.91067e-05	5.10491e-05
Agmatinase.	0.985646	412	0.000139469	4.68204e-05	#3.5.3.11#	2.37372e-05	2.63026e-05	1.33859e-05	3.63718e-05	1.69562e-05	2.65897e-05	3.25988e-05	3.87329e-05	4.05045e-05	5.39e-06	4.00145e-05	1.76223e-05	6.03021e-05	1.61208e-05	2.52029e-05	1.58163e-05	1.41474e-05	1.89968e-05	1.71002e-05	5.31412e-05	1.73534e-05	1.17918e-05	1.04029e-05	3.18448e-05	7.8841e-06	2.8156e-05	3.0763e-05	7.08825e-05	1.18169e-05	2.48681e-05	2.00159e-05	1.34989e-05	9.0263e-06	3.1082e-05	2.08965e-05	1.59232e-05	2.54409e-05	1.3158e-05	4.31605e-05	9.7156e-06	2.10106e-05	3.69203e-05	2.61025e-05	9.3763e-06
23S rRNA pseudouridine(2604) synthase.	0.985646	412	0.000124719	3.50242e-05	#5.4.99.21#	2.02882e-05	1.16421e-05	5.8563e-06	1.81859e-05	9.7188e-06	1.20286e-05	2.40311e-05	1.48338e-05	4.30493e-05	7.9054e-06	2.48006e-05	1.42426e-05	2.49073e-05	1.63302e-05	1.55457e-05	6.9196e-06	3.00954e-05	2.87591e-05	1.37223e-05	1.88791e-05	1.83863e-05	1.28638e-05	1.08364e-05	1.81078e-05	2.13335e-05	2.10648e-05	1.2005e-05	2.07298e-05	1.24499e-05	1.20125e-05	1.62291e-05	1.68144e-05	1.02858e-05	1.93085e-05	1.7659e-05	1.44972e-05	2.11159e-05	2.08504e-05	1.37574e-05	1.28163e-05	1.36569e-05	3.50639e-05	2.69016e-05	1.02098e-05
(E)-4-hydroxy-3-methylbut-2-enyl-diphosphate synthase (flavodoxin).	0.983254	411	0.000646341	0.000161581	#1.17.7.3#	0.000241836	0.000178082	0.000115663	0.000131742	0.000122829	0.000117544	0.000148366	0.000154932	2.73564e-05	0.000247225	0.00015589	0.000291372	0.000135811	0.000374339	8.59726e-05	0.000110715	0.000145847	0.000292604	0.000254392	0.000270368	0.000182831	0.000197781	0.000377324	0.000233841	0.0003098	0.00018437	0.000207088	0.000132069	0.00021376	0.000155742	9.25061e-05	0.000230429	0.000250848	0.000102429	0.000110664	0.000136179	0.000228459	0.000325105	0.000125705	0.000322889	0.000242674	0.000252254	0.000241848	0.000286917
Hydroxymethylpyrimidine kinase.	0.983254	411	0.000611497	0.000224726	#2.7.1.49#	0.000293571	0.000128926	9.83031e-05	0.000155214	0.000178454	0.000105093	0.000150665	0.000129934	0.000181316	0.000296095	0.000188402	0.000167533	0.000167797	0.000466667	0.000125779	0.00011714	0.000134529	0.000187594	0.000308015	0.000269902	0.000134283	0.000161066	0.000257473	0.000157663	0.000412758	0.000138903	0.000196583	0.000229365	0.000110362	9.63112e-05	9.84568e-05	0.000280873	0.000264283	0.000103842	0.000108603	0.000121444	0.000177069	0.000408709	0.000121928	0.000389865	0.000183213	0.000172432	0.000185115	0.000148147
Peptide-methionine (S)-S-oxide reductase.	0.983254	411	0.000434657	0.000105306	#1.8.4.11#	0.000130048	6.57566e-05	4.87332e-05	5.94213e-05	7.00996e-05	4.93809e-05	7.73176e-05	0.000105485	4.58061e-05	8.44446e-05	7.12758e-05	8.42491e-05	0.000106184	0.00018696	5.32323e-05	3.11385e-05	6.53354e-05	0.000117675	0.000131313	0.000124696	7.87102e-05	7.28951e-05	0.000134805	9.0227e-05	0.000139596	6.94514e-05	9.6541e-05	7.95757e-05	6.68921e-05	6.93356e-05	4.97693e-05	0.000145883	2.62393e-05	3.79107e-05	5.06227e-05	4.63436e-05	7.60683e-05	0.000234416	5.9076e-05	3.28677e-05	0.000104003	8.91037e-05	8.54992e-05	0.000108766
Xylose isomerase.	0.983254	411	0.000374158	8.27403e-05	#5.3.1.5#	4.74745e-05	9.14124e-05	6.35833e-05	8.14136e-05	2.83293e-05	6.68964e-05	0.000117021	0.000102464	4.09286e-05	5.39e-06	9.58681e-05	0.000135426	0.000115885	2.55421e-05	5.81787e-05	7.5622e-05	8.3084e-05	7.83619e-05	5.29895e-05	0.000106982	0.000107839	4.68994e-05	0.00021261	0.000151107	2.78263e-05	0.000118672	0.000123052	2.44076e-05	0.00013695	9.67327e-05	4.54416e-05	3.19712e-05	3.25367e-05	6.80509e-05	7.41681e-05	9.45886e-05	0.000139416	2.73282e-05	7.60704e-05	3.8449e-05	0.000140772	0.000107048	0.000141167	0.000184402
D-glycero-beta-D-manno-heptose 1,7-bisphosphate 7-phosphatase.	0.983254	411	0.000352565	3.79121e-05	#3.1.3.82#	2.27228e-05	1.55228e-05	4.8105e-06	1.79744e-05	3.88753e-05	1.20286e-05	2.5076e-05	2.00532e-05	3.30822e-05	5.0307e-06	2.87604e-05	3.4279e-05	2.46452e-05	0.000352565	1.86077e-05	2.37245e-05	1.87775e-05	2.66483e-05	4.4756e-05	4.49836e-05	2.0039e-05	7.7719e-06	1.51709e-05	2.24787e-05	1.2058e-05	2.52361e-05	2.42603e-05	3.91191e-05	1.3294e-05	1.45415e-05	1.46062e-05	5.51799e-05	9.8659e-06	1.507e-05	1.23613e-05	1.82998e-05	2.26424e-05	1.51823e-05	1.59154e-05	1.1576e-05	1.91197e-05	2.06258e-05	1.73129e-05	2.33367e-05
(R)-citramalate synthase.	0.983254	411	0.000332048	0.000127533	#2.3.1.182#	0.000132888	0.000130651	9.99764e-05	8.31053e-05	6.6791e-05	8.10354e-05	0.000124335	0.000163173	3.47787e-05	0.000113192	0.000140259	0.000243816	0.000123488	0.000332048	7.51377e-05	8.32831e-05	0.000110864	0.000212131	0.000168046	0.000192288	0.00015804	8.89749e-05	0.00025834	0.000171712	0.000173915	0.000142657	0.000172573	8.02444e-05	0.000182318	0.00010158	6.22117e-05	0.000138068	0.000134975	6.42833e-05	6.79875e-05	0.000121682	0.000167401	0.000188666	9.19859e-05	0.00025612	0.000165564	0.000177795	0.000192573	0.000223158
Glutamate decarboxylase.	0.983254	411	0.000289771	9.44722e-05	#4.1.1.15#	7.95299e-05	0.000144665	6.94396e-05	8.16251e-05	3.10175e-05	0.000127251	0.000140217	0.000149163	3.07495e-05	3.5933e-06	7.0859e-05	0.000229332	0.000206862	3.99881e-05	6.02986e-05	6.40069e-05	9.02864e-05	7.57235e-05	6.03784e-05	0.000164085	0.000134489	5.22593e-05	0.000178584	0.000197625	2.0406e-05	0.000120967	0.000185579	5.6839e-06	0.000158684	0.000109588	4.65235e-05	3.67076e-05	4.82803e-05	7.72342e-05	5.59204e-05	0.0001117	0.00012466	4.79762e-05	0.0001311	4.60975e-05	0.000162202	0.000167688	0.000162475	0.000148147
Peptidyl-dipeptidase Dcp.	0.983254	411	0.000289771	8.54498e-05	#3.4.15.5#	0.000132279	6.5541e-05	6.27466e-05	7.2955e-05	4.15634e-05	5.86662e-05	8.35866e-05	8.15863e-05	1.59049e-05	9.41467e-05	8.23215e-05	0.000112735	8.57338e-05	0.000161418	3.98064e-05	5.43688e-05	6.12198e-05	0.000104219	0.00010999	0.000123996	8.44947e-05	7.10191e-05	0.000153444	0.000100218	0.000128001	8.65536e-05	0.000106795	6.38612e-05	9.41132e-05	6.19595e-05	4.70645e-05	0.000103018	0.000103908	6.42833e-05	3.50238e-05	5.10968e-05	8.3955e-05	0.000141904	4.90951e-05	0.000151936	0.000129636	7.11592e-05	0.000123321	0.000103557
Histidinol-phosphatase.	0.983254	411	0.000289771	9.23279e-05	#3.1.3.15#	0.000129642	9.76647e-05	7.90608e-05	6.19589e-05	6.07943e-05	9.51744e-05	8.02432e-05	0.000135977	1.92979e-05	0.000133315	9.77438e-05	0.00016874	0.000107233	0.000175864	5.22901e-05	9.31683e-05	8.6428e-05	0.000134297	0.000134268	0.000172709	0.000107633	0.000101303	0.00016623	0.000128004	0.000138668	9.61475e-05	0.0001188	0.000111339	0.000123023	8.02945e-05	7.08672e-05	0.000121964	0.00012175	4.66231e-05	5.18e-05	8.48445e-05	0.00012924	0.000150002	6.4471e-05	0.000149042	0.00011703	0.000101685	0.000116662	0.000141062
ABC-type maltose transporter.	0.983254	411	0.000285202	5.09454e-05	#7.5.2.1#	1.25787e-05	5.1742e-06	9.8303e-06	1.96661e-05	1.07527e-05	7.175e-06	3.34346e-05	2.08773e-05	3.45666e-05	6.8274e-06	2.83436e-05	7.9662e-06	8.36363e-05	1.65395e-05	1.69589e-05	2.91614e-05	4.57862e-05	1.84691e-05	1.60446e-05	0.000149169	1.71468e-05	1.66157e-05	6.2851e-06	9.0539e-06	1.0203e-05	2.02306e-05	1.10046e-05	0.000285202	3.5872e-06	9.2728e-06	1.56881e-05	1.30253e-05	5.0379e-06	1.60119e-05	3.29636e-05	1.80621e-05	1.90806e-05	1.11337e-05	7.8228e-06	5.3745e-06	2.12208e-05	2.43385e-05	2.39717e-05	5.209e-06
Formate dehydrogenase.	0.983254	411	0.000265669	5.95785e-05	#1.17.1.9#	5.39667e-05	3.03989e-05	1.69416e-05	2.24151e-05	3.12243e-05	2.04698e-05	6.72872e-05	4.47763e-05	8.419e-05	1.25768e-05	3.29286e-05	7.02478e-05	0.000107495	5.17123e-05	6.17118e-05	3.90466e-05	7.25378e-05	2.50652e-05	3.10337e-05	4.28859e-05	2.62367e-05	2.43877e-05	1.88553e-05	3.68401e-05	1.2058e-05	3.25358e-05	3.60152e-05	3.611e-05	1.64592e-05	2.84508e-05	2.81305e-05	2.39192e-05	2.56095e-05	2.49598e-05	2.64886e-05	2.11517e-05	2.7985e-05	2.42917e-05	2.91333e-05	1.42633e-05	4.55932e-05	5.03271e-05	4.82098e-05	1.81276e-05
Alpha-glucuronidase.	0.983254	411	0.000260138	7.16471e-05	#3.2.1.139#	0.000117875	3.98851e-05	5.3753e-05	5.62494e-05	3.94956e-05	6.18317e-05	8.69301e-05	3.84582e-05	2.67202e-05	7.07897e-05	9.96194e-05	9.24568e-05	3.38216e-05	0.000191147	4.61661e-05	5.11561e-05	3.80694e-05	3.03421e-05	0.000139757	8.04111e-05	6.96203e-05	4.95793e-05	0.000143041	6.71239e-05	0.000108059	8.53022e-05	0.000143811	3.67787e-05	9.30582e-05	5.05792e-05	4.54416e-05	7.86255e-05	8.87939e-05	5.55709e-05	4.32647e-05	5.10968e-05	0.000107106	0.000159111	5.34111e-05	0.000144494	0.000100851	6.66215e-05	5.85976e-05	0.000106891
Mannose-1-phosphate guanylyltransferase.	0.983254	411	0.000254891	5.39286e-05	#2.7.7.13#	5.35609e-05	3.68668e-05	2.57261e-05	2.77017e-05	1.88173e-05	2.36353e-05	4.76444e-05	3.32389e-05	1.92979e-05	2.6591e-05	4.50163e-05	4.53835e-05	3.72299e-05	4.60596e-05	1.95499e-05	3.68225e-05	3.72978e-05	4.53813e-05	5.19339e-05	4.96451e-05	3.98715e-05	2.94796e-05	7.32541e-05	5.05771e-05	5.47252e-05	4.98465e-05	5.45231e-05	3.54412e-05	3.81939e-05	2.6554e-05	2.21798e-05	4.07336e-05	5.77265e-05	3.27303e-05	2.29568e-05	2.85191e-05	4.96097e-05	5.5871e-05	2.75148e-05	5.14721e-05	5.84097e-05	3.69203e-05	6.17938e-05	5.62582e-05
Beta-lactamase.	0.983254	411	0.000253389	6.49353e-05	#3.5.2.6#	6.53281e-05	4.5275e-05	3.30465e-05	3.76405e-05	2.52275e-05	3.77743e-05	5.28685e-05	4.86221e-05	1.37842e-05	4.81513e-05	6.7316e-05	9.72848e-05	7.41978e-05	0.000103634	2.26119e-05	2.76786e-05	5.17024e-05	7.25573e-05	7.03008e-05	8.04111e-05	5.63986e-05	4.39514e-05	0.000112265	7.55534e-05	7.04935e-05	6.36117e-05	6.02756e-05	3.37695e-05	8.08192e-05	3.81451e-05	2.75895e-05	5.68377e-05	7.82981e-05	4.28555e-05	3.885e-05	3.4223e-05	9.69299e-05	8.2592e-05	3.74957e-05	7.71048e-05	8.57236e-05	8.3741e-05	7.21816e-05	9.35554e-05
Carbamate kinase.	0.983254	411	0.000249439	6.13056e-05	#2.7.2.2#	4.70687e-05	1.83256e-05	1.73599e-05	2.89705e-05	2.62615e-05	1.68823e-05	4.3883e-05	3.32389e-05	8.14331e-05	1.14988e-05	4.60583e-05	3.62102e-05	8.96666e-05	1.86332e-05	3.53312e-05	2.05118e-05	6.53354e-05	2.58568e-05	2.91336e-05	3.14652e-05	3.42936e-05	3.26955e-05	1.4304e-05	1.6859e-05	1.80871e-05	3.23272e-05	2.47605e-05	5.58367e-05	1.16058e-05	2.76078e-05	4.11138e-05	2.58137e-05	2.24608e-05	2.61372e-05	4.38534e-05	2.66178e-05	3.38364e-05	1.74091e-05	2.13105e-05	1.26096e-05	3.59282e-05	5.32147e-05	4.18173e-05	8.3345e-06
Diaminopimelate dehydrogenase.	0.983254	411	0.000249392	0.000116813	#1.4.1.16#	0.00012883	0.000100683	6.27466e-05	0.000101714	5.54179e-05	8.94766e-05	0.000115559	0.000107408	0.000113879	8.04918e-05	9.19083e-05	0.000168015	9.64833e-05	0.000210409	6.99557e-05	6.10413e-05	0.000114723	0.000178623	0.000138913	0.000178536	0.000107219	0.000107467	0.000169265	0.000112706	9.83198e-05	0.000109913	0.000152315	0.000122707	0.000122178	7.92407e-05	5.6802e-05	0.000117938	0.000139593	7.29957e-05	9.44761e-05	8.0329e-05	0.000133565	0.0001915	5.71877e-05	0.000197206	0.000148756	0.000143143	0.000167536	0.000147105
Glycine C-acetyltransferase.	0.983254	411	0.000230539	0.000110967	#2.3.1.29#	0.000104687	0.000163421	0.000100604	0.000119689	3.82549e-05	7.70258e-05	0.000131858	0.000157404	3.15977e-05	9.3428e-06	0.000132548	0.000230539	0.000191394	5.10842e-05	7.41955e-05	5.95585e-05	0.000117552	0.000199203	7.34675e-05	0.000163852	0.000148124	9.21908e-05	0.00016493	0.000197938	4.73048e-05	0.000140988	0.00016507	5.95146e-05	0.000159739	0.000114225	7.03263e-05	6.51265e-05	9.21525e-05	0.000133276	9.83022e-05	0.000103857	0.000191061	5.78953e-05	0.00013164	5.74668e-05	0.000206535	0.000139843	0.000207755	0.000205239
NAD(+) kinase.	0.983254	411	0.000229679	9.82402e-05	#2.7.1.23#	0.00012741	8.32198e-05	6.96488e-05	7.31665e-05	6.80317e-05	5.84552e-05	8.65122e-05	0.000101365	4.79268e-05	0.000111036	9.58681e-05	0.000136875	9.43859e-05	0.00016058	5.20546e-05	8.10589e-05	7.94829e-05	0.000154349	0.000124768	0.000141244	8.32551e-05	7.8791e-05	0.000135889	0.000107398	0.000143306	8.69707e-05	0.000107546	9.72963e-05	9.0315e-05	7.22861e-05	4.38186e-05	0.000113912	0.000117762	5.98094e-05	7.1225e-05	7.60511e-05	0.00010965	0.000132997	6.17735e-05	0.000143874	0.000111147	0.000102511	0.000121457	0.000136062
Adenosylhomocysteine nucleosidase.	0.983254	411	0.000226998	0.000111266	#3.2.2.9#	0.000101036	6.2307e-05	5.66811e-05	8.2048e-05	6.07943e-05	4.74816e-05	8.81839e-05	8.43334e-05	0.000106245	0.00010888	0.00010483	9.46294e-05	5.8729e-05	0.000132317	6.3125e-05	7.58692e-05	8.97719e-05	0.000157516	0.000112946	0.000118869	8.57342e-05	6.05672e-05	0.000119851	7.71144e-05	0.000141451	9.17677e-05	8.40356e-05	0.000126051	5.73964e-05	7.41828e-05	5.35561e-05	8.71511e-05	0.000100969	6.78154e-05	6.82818e-05	8.27056e-05	0.000113975	0.000120649	3.50679e-05	0.000104391	0.000104633	7.63157e-05	0.000116662	8.43874e-05
Selenide, water dikinase.	0.983254	411	0.000225348	6.01321e-05	#2.7.9.3#	3.97649e-05	2.37155e-05	2.04972e-05	2.26266e-05	3.53599e-05	1.13956e-05	3.28077e-05	3.51618e-05	7.27384e-05	1.36548e-05	4.7934e-05	1.71395e-05	6.42348e-05	2.21923e-05	3.20336e-05	2.96557e-05	4.45001e-05	3.53552e-05	1.96335e-05	2.40068e-05	3.1608e-05	2.35837e-05	1.34371e-05	1.46736e-05	1.11305e-05	2.85731e-05	2.90123e-05	3.64443e-05	8.6516e-06	1.95994e-05	3.6786e-05	2.46296e-05	2.28807e-05	3.76752e-05	3.35522e-05	2.97074e-05	4.22319e-05	1.19434e-05	2.91333e-05	8.4753e-06	2.79442e-05	5.36272e-05	4.31491e-05	7.9178e-06
Pyrimidine-nucleoside phosphorylase.	0.983254	411	0.000210625	4.80554e-05	#2.4.2.2#	2.7592e-05	1.18577e-05	1.15035e-05	4.08125e-05	2.0058e-05	1.435e-05	4.76444e-05	1.53832e-05	6.44679e-05	1.18581e-05	2.64679e-05	8.449e-06	2.96266e-05	2.2611e-05	2.63806e-05	1.50749e-05	5.19597e-05	2.79675e-05	1.98446e-05	1.93452e-05	2.62367e-05	1.36678e-05	5.4182e-06	7.8051e-06	1.57682e-05	2.39847e-05	1.47562e-05	5.18245e-05	4.4313e-06	1.1591e-05	2.86714e-05	2.34455e-05	8.1866e-06	2.47243e-05	3.17863e-05	3.351e-05	2.59497e-05	2.3482e-05	8.3623e-06	9.3021e-06	1.99601e-05	3.07325e-05	2.42381e-05	3.1254e-06
Lyases // Aldehyde-lyases.	0.983254	411	0.000208374	4.13541e-05	#4.1.2.-#	2.08969e-05	3.21237e-05	1.10852e-05	2.07234e-05	8.4781e-06	1.39279e-05	3.7196e-05	3.26894e-05	3.09615e-05	4.312e-06	1.81315e-05	3.40376e-05	5.66315e-05	1.48646e-05	1.36614e-05	1.26036e-05	2.67515e-05	1.50391e-05	1.07667e-05	4.49836e-05	2.91289e-05	9.6478e-06	2.01557e-05	2.59129e-05	8.8116e-06	2.48189e-05	2.57609e-05	2.24015e-05	2.08906e-05	1.68597e-05	8.1145e-06	1.53935e-05	1.00759e-05	1.38927e-05	1.44215e-05	4.11151e-05	3.05291e-05	1.25507e-05	2.48173e-05	1.05424e-05	3.00452e-05	3.89829e-05	3.72893e-05	2.22949e-05
1-acylglycerol-3-phosphate O-acyltransferase.	0.983254	411	0.000194209	8.85394e-05	#2.3.1.51#	7.75011e-05	7.28712e-05	4.85241e-05	6.49194e-05	4.1977e-05	3.73522e-05	8.1288e-05	5.98849e-05	5.40767e-05	4.81513e-05	7.21095e-05	9.46294e-05	8.52094e-05	0.000115149	3.50956e-05	2.4713e-05	7.35667e-05	0.000102899	7.68453e-05	8.74034e-05	7.68509e-05	4.60954e-05	9.8828e-05	7.89877e-05	7.18848e-05	7.80025e-05	7.52819e-05	6.1855e-05	7.7443e-05	5.22651e-05	4.59825e-05	5.99164e-05	7.64089e-05	3.72043e-05	4.29704e-05	5.18098e-05	8.87888e-05	9.17014e-05	5.58389e-05	8.16525e-05	8.99257e-05	0.000106842	9.88168e-05	8.20954e-05
GMP reductase.	0.983254	411	0.000179204	2.69518e-05	#1.7.1.7#	1.0347e-05	1.61696e-05	6.2746e-06	9.7273e-06	1.26137e-05	1.20286e-05	1.65083e-05	1.07133e-05	1.82376e-05	6.468e-06	1.87568e-05	2.60713e-05	2.62183e-05	7.7463e-06	1.76656e-05	6.49954e-05	1.33757e-05	1.92606e-05	9.2889e-06	9.5561e-06	7.8503e-06	6.9679e-06	1.04029e-05	1.59224e-05	1.39131e-05	1.41822e-05	1.35057e-05	1.30397e-05	6.5415e-06	9.6943e-06	1.08194e-05	1.04202e-05	1.36444e-05	1.34218e-05	1.9425e-05	1.97257e-05	1.60277e-05	9.3118e-06	1.07901e-05	6.4081e-06	1.49175e-05	1.77382e-05	1.22522e-05	5.8341e-06
Thymidine kinase.	0.983254	411	0.000178082	8.21808e-05	#2.7.1.21#	9.61663e-05	7.17932e-05	5.58445e-05	6.55538e-05	5.39705e-05	6.79515e-05	7.16755e-05	6.56536e-05	3.902e-05	6.8993e-05	8.77401e-05	0.000100906	9.98917e-05	0.000104053	3.46245e-05	4.39893e-05	6.7136e-05	5.96289e-05	8.88788e-05	0.000100922	8.5321e-05	7.31631e-05	0.000103596	9.1788e-05	9.64647e-05	7.38312e-05	6.90293e-05	7.08825e-05	6.77362e-05	5.66908e-05	5.89659e-05	8.26515e-05	8.14468e-05	5.74547e-05	6.85761e-05	6.29798e-05	9.99828e-05	8.50212e-05	7.44519e-05	8.51667e-05	9.09763e-05	7.87908e-05	8.3102e-05	8.95965e-05
CDP-diacylglycerol--serine O-phosphatidyltransferase.	0.983254	411	0.000174713	6.54609e-05	#2.7.8.8#	0.000106108	7.17932e-05	4.66417e-05	4.90596e-05	5.58315e-05	5.12802e-05	7.46011e-05	6.97742e-05	3.01133e-05	9.0194e-05	6.1689e-05	9.53536e-05	8.80935e-05	0.000119755	4.73438e-05	6.54897e-05	4.14134e-05	0.000112926	8.71899e-05	0.000131455	7.45784e-05	7.02151e-05	0.000115299	9.1788e-05	0.000128001	7.77939e-05	9.32896e-05	0.000147783	7.21675e-05	4.36245e-05	3.51631e-05	7.86255e-05	8.03973e-05	4.47393e-05	4.4442e-05	5.7276e-05	8.11565e-05	0.000100406	4.82858e-05	0.000115347	8.29922e-05	7.59032e-05	7.35133e-05	9.25136e-05
Transferases. // CoA-transferases.	0.983254	411	0.000172319	7.39955e-05	#2.8.3.-#	6.30964e-05	3.55732e-05	3.03275e-05	3.23539e-05	2.85361e-05	3.65081e-05	5.43313e-05	4.31281e-05	5.72576e-05	3.48558e-05	7.0859e-05	6.1316e-05	7.62952e-05	7.39047e-05	2.35541e-05	3.31155e-05	6.50782e-05	5.83097e-05	5.04561e-05	6.38627e-05	4.3177e-05	5.09193e-05	9.92615e-05	5.46357e-05	6.02904e-05	4.90122e-05	5.4273e-05	4.64749e-05	4.91668e-05	4.00418e-05	3.6786e-05	4.87857e-05	4.34523e-05	3.62624e-05	5.12113e-05	2.61425e-05	7.78492e-05	6.07294e-05	2.99426e-05	5.49862e-05	6.53432e-05	5.4246e-05	5.99293e-05	7.06353e-05
Citrate CoA-transferase.	0.983254	411	0.000171499	3.7661e-05	#2.8.3.10#	2.49545e-05	1.12109e-05	2.88634e-05	4.77908e-05	1.44748e-05	1.22397e-05	9.8214e-06	1.29109e-05	3.98683e-05	6.1087e-06	4.71004e-05	2.43815e-05	3.51325e-05	6.6995e-06	3.72155e-05	6.45011e-05	1.00318e-05	0.000171499	8.6556e-06	1.60822e-05	5.7844e-06	2.17077e-05	8.2356e-06	1.31125e-05	3.7101e-06	2.39847e-05	3.85163e-05	3.87848e-05	1.87804e-05	9.0621e-06	1.56881e-05	2.2735e-05	4.24027e-05	1.5541e-05	1.14784e-05	1.28336e-05	7.3778e-06	5.668e-06	1.10598e-05	4.5477e-06	3.08857e-05	2.08321e-05	3.03642e-05	1.35436e-05
[truncated: 1,378 more rows]
[truncated: 374 more columns]
