# Supplementary material for: The human gut microbiome of athletes: metagenomic and metabolic insights
Source: Microbiome. 2023 Feb 14;11:27. doi: 10.1186/s40168-023-01470-9 (PMC9926762; doi:10.1186/s40168-023-01470-9)
Supplement: Supplementary file 6 — Additional file 5: Table S3. Average relative abundance and prevalence analysis of bacterial species inside each PCSTs (Sheet_1). Average relative abundance and prevalence analysis of EC Numbers inside each EFCs (Sheet_2). [file 40168_2023_1470_MOESM5_ESM.xlsx]

## Sheet: Sheet_1
Table_S3: Taxonomical cluster summary
AVG	Group	PCST_1	PCST_2	PCST_3	PCST_4	PCST_5	PCST_6	PCST_7	PCST_8	Max Prevalence % in at least one cluster	Group	PCST_1	PCST_2	PCST_3	PCST_4	PCST_5	PCST_6	PCST_7	PCST_8
	Taxonomy	Average									Taxonomy	Prevalence
0.37071	Prevotella copri	0.37071	0.0954873	0.216836	0.00269861	0.000372532	0.0229407	0	0.000917283	1	Prevotella copri	1	1	1	0.0941176	0.010989	0.5	0	0.0512821
0.286007	Campylobacter coli	0.00750493	0.00303401	0	0.00959115	0.00465156	0.286007	0	0.00249011	0.5	Campylobacter coli	0.0666667	0.0909091	0	0.0470588	0.032967	0.5	0	0.017094
0.175369	Prevotella unknown_species	0.175369	0.0375682	0.0944724	0.0111539	0.00697465	0.0245209	0.00539581	0.00570814	1	Prevotella unknown_species	1	1	1	0.235294	0.186813	1	0.0555556	0.196581
0.153478	Bacteroides uniformis	0.0217915	0.0154502	0.0351473	0.153478	0.1162	0.0552981	0.0321835	0.0311984	1	Bacteroides uniformis	0.866667	0.909091	1	1	0.989011	1	1	0.863248
0.113811	Eubacterium rectale	0.0221288	0.0348073	0.0444475	0.0174477	0.0339612	0	0.0353514	0.113811	0.991453	Eubacterium rectale	0.766667	0.909091	0.972222	0.694118	0.747253	0	0.833333	0.991453
0.0948841	Faecalibacterium unknown_species	0.0215907	0.0707464	0.0699446	0.0245836	0.049857	0.00615921	0.0810009	0.0948841	1	Faecalibacterium unknown_species	0.833333	1	1	0.835294	1	0.5	1	1
0.0819328	Faecalibacterium prausnitzii	0.0215364	0.064878	0.0692317	0.0174273	0.0453537	0.0185207	0.0655611	0.0819328	1	Faecalibacterium prausnitzii	0.866667	1	1	0.8	1	1	1	0.991453
0.072981	Phocaeicola massiliensis	0.010152	0.00321271	0.0085929	0.018307	0.014021	0.072981	0.00397061	0.00626306	1	Phocaeicola massiliensis	0.366667	0.272727	0.527778	0.223529	0.197802	1	0.333333	0.316239
0.0631555	Alistipes putredinis	0.0184898	0.0232944	0.0192928	0.0574545	0.0631555	0.0196935	0.039746	0.0170096	1	Alistipes putredinis	0.483333	0.636364	0.75	0.776471	0.846154	0.5	1	0.803419
0.0627422	Alistipes unknown_species	0.00752959	0.0121615	0.00395168	0.00939614	0.00988709	0	0.0627422	0.00132729	0.888889	Alistipes unknown_species	0.316667	0.454545	0.305556	0.364706		0	0.888889	0.153846
0.0612713	Bacteroides stercoris	0.00565438	0.00402639	0.00587256	0.0612713	0.0172097	0.0136107	0.0264945	0.0128057	0.722222	Bacteroides stercoris	0.266667	0.363636	0.277778	0.447059	0.340659	0.5	0.722222	0.358974
0.0532424	Akkermansia unknown_species	0	0.00213857	0.000571201	0.00205115	0.000707459	0	0.0532424	0.00144637	0.611111	Akkermansia unknown_species	0	0.0909091	0.0555556	0.0941176	0.0659341	0	0.611111	0.0769231
0.0516938	Butyrivibrio crossotus	0.000618032	0.0516938	0.0198331	0	0	0	0	0.0012814	0.333333	Butyrivibrio crossotus	0.0166667	0.181818	0.333333	0	0	0	0	0.0598291
0.0479159	Alistipes onderdonkii	0.00199034	0.00531833	0.0033903	0.0479159	0.0146955	0.00654088	0	0.00313959	0.658824	Alistipes onderdonkii	0.15	0.363636	0.25	0.658824	0.527473	0.5	0	0.230769
0.0442182	Lachnospira eligens	0.00905599	0.0167464	0.0137708	0.00486637	0.00807419	0.0442182	0.00167191	0.00873205	0.636364	Lachnospira eligens	0.383333	0.636364	0.611111	0.247059	0.395604	0.5	0.111111	0.529915
0.0430965	Parabacteroides distasonis	0.010928	0.00491429	0.00422094	0.021858	0.0195494	0.0151833	0.0430965	0.0119088	1	Parabacteroides distasonis	0.45	0.272727	0.555556	0.905882	0.879121	1	1	0.547009
0.0400459	Phocaeicola dorei	0.0046913	0.00518126	0.00297964	0.0400459	0.0312051	0.0041327	0.0104429	0.0137841	0.879121	Phocaeicola dorei	0.283333	0.272727	0.25	0.835294	0.879121	0.5	0.333333	0.564103
0.0376476	Alistipes shahii	0.00462784	0.00334695	0.00184142	0.00890973	0.013179	0.0098107	0.0376476	0.0062135	1	Alistipes shahii	0.366667	0.272727	0.111111	0.482353	0.659341	1	0.944444	0.34188
0.0344908	Ruminococcus bromii	0.00215054	0.0133181	0.00425389	0.00322899	0.0161201	0.00547915	0.0140721	0.0344908	0.589744	Ruminococcus bromii	0.133333	0.545455	0.138889	0.152941	0.549451	0.5	0.555556	0.589744
0.0344643	Ruminococcus unknown_species	0.0100104	0.027848	0.0150031	0.00456792	0.0167983	0.0147077	0.0271188	0.0344643	1	Ruminococcus unknown_species	0.483333	1	0.916667	0.329412	0.835165	1	1	0.974359
0.0343111	Phocaeicola vulgatus	0.00829835	0.0106878	0.00676661	0.0343111	0.0326132	0.0252518	0.00725773	0.010532	1	Phocaeicola vulgatus	0.683333	0.727273	0.75	0.929412	0.934066	1	0.611111	0.752137
0.0330141	Gemmiger unknown_species	0.00191929	0.0129226	0.0078886	0.0026195	0.00728478	0	0.0330141	0.0144957	1	Gemmiger unknown_species	0.166667	0.636364	0.638889	0.223529	0.450549	0	1	0.786325
0.0290461	Bacteroides eggerthii	0.000133541	0	0.00116357	0.0290461	0.0171308	0.00534789	0.0152357	0.00847552	0.5	Bacteroides eggerthii	0.0166667	0	0.0555556	0.294118	0.263736	0.5	0.333333	0.239316
0.0288809	Blautia unknown_species	0.00603638	0.0215392	0.0177764	0.00706497	0.0134007	0.0169277	0.0124124	0.0288809	1	Blautia unknown_species	0.6	1	1	0.611765	0.901099	1	0.833333	0.991453
0.0272632	Holdemanella unknown_species	0.00071417	0.00933768	0.000584479	0	0.00133575	0.0272632	0	0.0020417	0.5	Holdemanella unknown_species	0.05	0.272727	0.0555556	0	0.0989011	0.5	0	0.0598291
0.0265665	Ruminococcus bicirculans	0.0083608	0.0114837	0.0114316	0.00705828	0.018231	0	0.00580351	0.0265665	0.589744	Ruminococcus bicirculans	0.233333	0.545455	0.527778	0.247059	0.538462	0	0.333333	0.589744
0.0259995	Lachnospira unknown_species	0.00393651	0.0101367	0.00952633	0.00155997	0.00537079	0.0259995	0.000748533	0.00709495	0.545455	Lachnospira unknown_species	0.283333	0.545455	0.527778	0.129412	0.384615	0.5	0.0555556	0.512821
0.0242177	Eubacterium unknown_species	0.00808781	0.0225358	0.0158196	0.00548038	0.0125992	0.0151008	0.0216318	0.0242177	1	Eubacterium unknown_species	0.566667	1	0.944444	0.447059	0.791209	1	1	0.974359
0.024096	Blautia wexlerae	0.00178274	0.0103183	0.00963782	0.00356976	0.0086842	0.00365921	0.00124624	0.024096	0.965812	Blautia wexlerae	0.233333	0.545455	0.75	0.258824	0.56044	0.5	0.111111	0.965812
0.0239806	Bacteroides unknown_species	0.0189299	0.0115674	0.0143069	0.0239806	0.0157884	0.010187	0.0190608	0.00697009	1	Bacteroides unknown_species	1	1	1	0.988235	0.989011	1	1	0.735043
0.0224833	Dialister invisus	0.0170224	0.0224833	0.00920143	0.018331	0.0104967	0	0.00762477	0.0129488	0.341176	Dialister invisus	0.266667	0.181818	0.166667	0.341176	0.274725	0	0.277778	0.299145
0.0224044	Holdemanella biformis	0.00110786	0.00950599	0	0	0.0014296	0.0224044	0	0.00355913	0.5	Holdemanella biformis	0.0666667	0.363636	0	0	0.0769231	0.5	0	0.128205
0.0223544	Parabacteroides merdae	0.0108774	0.0197222	0.00531926	0.0223544	0.0170602	0.00790423	0.0104668	0.00290443	1	Parabacteroides merdae	0.566667	0.727273	0.527778	0.705882	0.67033	1	0.5	0.34188
0.0211681	Phocaeicola plebeius	0.00423997	0.000822797	0.0211681	0.0110952	0.00457496	0.00479195	0	0.00766686	0.555556	Phocaeicola plebeius	0.2	0.0909091	0.555556	0.0705882	0.10989	0.5	0	0.196581
0.0198519	Phascolarctobacterium succinatutens	0.00431293	0.00545597	0.00230338	0.00185688	0.00242676	0.0198519	0.00180115	0.000245174	0.5	Phascolarctobacterium succinatutens	0.166667	0.181818	0.111111	0.0823529	0.0879121	0.5	0.0555556	0.00854701
0.0198058	Bacteroides caccae	0.00410204	0.00390793	0.00604134	0.0198058	0.0153983	0	0.00160112	0.00409418	0.604396	Bacteroides caccae	0.416667	0.363636	0.277778	0.588235	0.604396	0	0.0555556	0.393162
0.0196569	Akkermansia muciniphila	0.000607494	0.0121528	0.00303389	0.0106509	0.00465787	0	0.0196569	0.00682767	0.388889	Akkermansia muciniphila	0.0333333	0.363636	0.111111	0.211765	0.197802	0	0.388889	0.153846
0.0196312	Barnesiella intestinihominis	0.00721854	0.00268026	0.00677451	0.0149161	0.0196312	0	0.0135241	0.00175741	0.648352	Barnesiella intestinihominis	0.416667	0.181818	0.444444	0.623529	0.648352	0	0.388889	0.153846
0.0192559	Intestinimonas unknown_species	0.00109205	0.0123911	0.00285259	0.00144023	0.00336335	0	0.0192559	0.00147148	0.944444	Intestinimonas unknown_species	0.116667	0.818182	0.25	0.141176	0.307692	0	0.944444	0.128205
0.0189259	Coprococcus eutactus	0.00144438	0.0110071	0.00828105	0.000812793	0.00534203	0.00488847	0.00131887	0.0189259	0.5	Coprococcus eutactus	0.1	0.363636	0.166667	0.0588235	0.296703	0.5	0.111111	0.444444
0.0175779	Dysosmobacter unknown_species	0.00131217	0.0114527	0.00437826	0.00191461	0.00344915	0	0.0175779	0.00133484	1	Dysosmobacter unknown_species	0.15	0.818182	0.416667	0.2	0.340659	0	1	0.128205
0.0168255	Roseburia inulinivorans	0.00289583	0.0062598	0.003649	0.00658241	0.0099849	0.0168255	0.00258898	0.00395758	1	Roseburia inulinivorans	0.2	0.454545	0.277778	0.317647	0.450549	1	0.277778	0.299145
0.016252	Gemmiger formicilis	0.0036059	0.0120649	0.00632085	0.0061365	0.00999881	0	0.016252	0.01586	0.722222	Gemmiger formicilis	0.2	0.454545	0.444444	0.329412	0.450549	0	0.722222	0.683761
0.0160652	Coprococcus unknown_species	0.00133596	0.00854521	0.00719698	0.00089742	0.00591227	0.00675092	0.00485107	0.0160652	0.666667	Coprococcus unknown_species	0.133333	0.545455	0.555556	0.0588235	0.318681	0.5	0.388889	0.666667
0.0160561	Helicobacter felis	0	0	0	0	0	0	0	0.0160561	0.0769231	Helicobacter felis	0	0	0	0	0	0	0	0.0769231
0.0154781	Bacteroides xylanisolvens	0.0015501	0	0.00232185	0.0154781	0.00942312	0.00418125	0.000848479	0.002526	0.8	Bacteroides xylanisolvens	0.2	0	0.277778	0.8	0.549451	0.5	0.111111	0.282051
0.0149729	Eubacterium siraeum	0.00341379	0.0149729	0.00773974	0.0033502	0.0105871	0	0.0113053	0.00829027	0.722222	Eubacterium siraeum	0.183333	0.454545	0.194444	0.164706	0.21978	0	0.722222	0.34188
0.0147509	Phocaeicola coprocola	0.00656748	0.00493124	0.00528556	0.0147509	0.0114741	0	0	0.00268364	0.2	Phocaeicola coprocola	0.2	0.181818	0.111111	0.117647	0.10989	0	0	0.0512821
0.01475	Phocaeicola unknown_species	0.00989624	0.00303171	0.01475	0.00924538	0.00715689	0.00832309	0.0016224	0.00311794	1	Phocaeicola unknown_species	0.566667	0.363636	0.666667	0.352941	0.340659	1	0.222222	0.222222
0.0141156	Roseburia intestinalis	0.00328871	0.00459723	0.00263397	0.00695934	0.0141156	0.00609213	0.00201362	0.0111781	0.692308	Roseburia intestinalis	0.366667	0.363636	0.277778	0.423529	0.692308	0.5	0.277778	0.470085
0.013203	Collinsella aerofaciens	0.00196049	0.013203	0.00317027	0.000812737	0.00408983	0.00826529	0.00305203	0.00499778	0.545455	Collinsella aerofaciens	0.116667	0.545455	0.194444	0.0470588	0.208791	0.5	0.222222	0.25641
0.0130418	Bacteroides intestinalis	0.000216968	0	0.00127134	0.00443668	0.000293628	0.00926746	0.0130418	0.0119681	0.5	Bacteroides intestinalis	0.0333333	0	0.0555556	0.0588235	0.032967	0.5	0.333333	0.247863
0.0128597	Bacteroides thetaiotaomicron	0.00223999	0.00237704	0.00302621	0.0128597	0.00844267	0	0.00932144	0.00711158	0.752941	Bacteroides thetaiotaomicron	0.216667	0.363636	0.361111	0.752941	0.681319	0	0.666667	0.495726
0.0128524	Sutterella wadsworthensis	0.00448235	0	0.000626382	0.0112319	0.0128524	0	0.0075745	0.00133576	0.406593	Sutterella wadsworthensis	0.25	0	0.0555556	0.294118	0.406593	0	0.333333	0.102564
0.0123883	Roseburia unknown_species	0.00291938	0.0123883	0.00894472	0.00377401	0.00927459	0.00826742	0.00643722	0.011922	1	Roseburia unknown_species	0.3	0.818182	0.861111	0.352941	0.692308	1	0.666667	0.897436
0.0123718	Bacteroides cellulosilyticus	0.00116917	0	0.00108381	0.0123718	0.0110246	0.00554079	0.00754546	0.00302403	0.555556	Bacteroides cellulosilyticus	0.1	0	0.166667	0.341176	0.417582	0.5	0.555556	0.230769
0.0123336	Brachyspira aalborgi	0.000362908	0.0123336	0.000945979	0.00143782	0.000775359	0	0	8.77846e-05	0.272727	Brachyspira aalborgi	0.0166667	0.272727	0.0277778	0.0235294	0.021978	0	0	0.00854701
0.012302	Paraprevotella clara	0.00353608	0	0.00211424	0.00644675	0.00331828	0.012302	0	0.0036164	1	Paraprevotella clara	0.283333	0	0.166667	0.317647	0.186813	1	0	0.239316
0.0122578	Subdoligranulum unknown_species	0	0.000651348	0.000371876	0	0.00128301	0	0.0122578	0.00136579	0.722222	Subdoligranulum unknown_species	0	0.0909091	0.0277778	0	0.0769231	0	0.722222	0.136752
0.0122318	Flavonifractor unknown_species	0.000330698	0.00854399	0.00122242	0.000994533	0.00184311	0	0.0122318	0.00108738	1	Flavonifractor unknown_species	0.05	0.818182	0.138889	0.117647	0.230769	0	1	0.128205
0.0111729	Parabacteroides unknown_species	0.00195287	0.00212277	0.000499003	0.00174108	0.00147102	0	0.0111729	0.000156313	0.666667	Parabacteroides unknown_species	0.2	0.181818	0.0833333	0.2	0.131868	0	0.666667	0.034188
0.0109911	Phascolarctobacterium faecium	0.00175091	0.00104765	0.00791474	0.00978831	0.0102151	0	0.0109911	0.00717109	0.611111	Phascolarctobacterium faecium	0.0666667	0.0909091	0.361111	0.423529	0.406593	0	0.611111	0.401709
0.0106557	Hydrogenophaga intermedia	0.00019926	0	0	0.000415111	0.000174901	0.0106557	0	0.000137763	0.5	Hydrogenophaga intermedia	0.0333333	0	0	0.0235294	0.010989	0.5	0	0.017094
0.0106331	Alistipes communis	0.000775691	0	0.00108771	0.00578727	0.0106331	0.00665194	0.00413256	0.00180063	0.549451	Alistipes communis	0.0833333	0	0.111111	0.317647	0.549451	0.5	0.333333	0.128205
0.0106189	Halococcus sediminicola	0.00361608	0	0.00137441	0.00131964	0.00332603	0	0	0.0106189	0.145299	Halococcus sediminicola	0.0333333	0	0.0555556	0.0470588	0.0549451	0	0	0.145299
0.0100744	Phascolarctobacterium unknown_species	0.000881309	0.00266745	0	0	0.000259564	0.0100744	0	0	0.5	Phascolarctobacterium unknown_species	0.0666667	0.181818	0	0	0.021978	0.5	0	0
0.00953326	Oscillibacter unknown_species	0.000283653	0.00464637	0.00140471	0.000276897	0.00107122	0	0.00953326	0.000419698	0.888889	Oscillibacter unknown_species	0.0333333	0.363636	0.166667	0.0352941	0.131868	0	0.888889	0.042735
0.00940257	Ruminococcus lactaris	0.000288447	0.0024046	0.00940257	0.000112447	0.00103195	0	0.0017776	0.00521881	0.388889	Ruminococcus lactaris	0.0333333	0.181818	0.388889	0.0117647	0.0879121	0	0.111111	0.299145
0.00902113	Ruminococcus callidus	0.000556865	0.00167406	0.00033531	0.000240766	0.0010492	0	0	0.00902113	0.247863	Ruminococcus callidus	0.05	0.0909091	0.0277778	0.0235294	0.0989011	0	0	0.247863
0.00895029	Anaerostipes hadrus	0.00126027	0.00133039	0.00351277	0.00090471	0.00315951	0	0	0.00895029	0.461538	Anaerostipes hadrus	0.0833333	0.0909091	0.138889	0.0705882	0.252747	0	0	0.461538
0.00886419	Clostridium unknown_species	0.00122914	0.00886419	0.00372048	0.000929612	0.0019613	0.00577274	0.00861943	0.00348171	0.888889	Clostridium unknown_species	0.15	0.818182	0.444444	0.0705882	0.21978	0.5	0.888889	0.461538
0.0086641	Bacteroides faecis	0.00266501	0.000586029	0.000527197	0.00799388	0.0086641	0.00566908	0.00326163	0.000245877	0.5	Bacteroides faecis	0.266667	0.0909091	0.0833333	0.235294	0.32967	0.5	0.333333	0.034188
0.00855579	Alistipes finegoldii	0.000873486	0.000586696	0.000217687	0.00855579	0.00421188	0	0.00327499	0.000790844	0.4	Alistipes finegoldii	0.0666667	0.0909091	0.0277778	0.4	0.208791	0	0.388889	0.0769231
0.00851255	Odoribacter laneus	0	0	0	0	0.00113585	0	0.00851255	0	0.277778	Odoribacter laneus	0	0	0	0	0.021978	0	0.277778	0
0.00840075	Streptomyces ochraceiscleroticus	0.00037459	0	0	0.000415543	0.000232919	0.00840075	0	0	0.5	Streptomyces ochraceiscleroticus	0.0666667	0	0	0.0470588	0.032967	0.5	0	0
0.00836795	Ruminococcus faecis	0.00124342	0.00616541	0.00221774	0.000614493	0.00161612	0.00836795	0	0.00536806	0.5	Ruminococcus faecis	0.133333	0.363636	0.166667	0.0588235	0.10989	0.5	0	0.34188
0.00824862	Dorea unknown_species	0.000146912	0.000854598	0.000444284	0	0.000564685	0.00824862	0	0.00306493	0.5	Dorea unknown_species	0.0166667	0.0909091	0.0555556	0	0.0659341	0.5	0	0.324786
0.00813296	Bacteroides fragilis	0.000462975	0	0.00184864	0.00676069	0.00813296	0	0.0010944	0.00297266	0.376471	Bacteroides fragilis	0.05	0	0.277778	0.376471	0.263736	0	0.166667	0.196581
0.00773906	Bifidobacterium adolescentis	0.00126146	0.00773906	0.00377439	0.000768751	0.00569089	0	0	0.00492427	0.272727	Bifidobacterium adolescentis	0.05	0.272727	0.111111	0.0470588	0.241758	0	0	0.205128
0.00744445	Haemophilus unknown_species	0.000832197	0	0	0	0.000379395	0.00744445	0	0.000354356	0.5	Haemophilus unknown_species	0.0666667	0	0	0	0.021978	0.5	0	0.025641
0.00743932	Dorea longicatena	0.00142384	0.00486534	0.00743932	0.00086392	0.00354704	0.00539375	0	0.00385629	0.555556	Dorea longicatena	0.15	0.363636	0.555556	0.0705882	0.307692	0.5	0	0.273504
0.00743531	Pseudoflavonifractor unknown_species	0	0.00397437	0.000564561	8.08466e-05	0.00032303	0	0.00743531	0.000332796	0.777778	Pseudoflavonifractor unknown_species	0	0.454545	0.0833333	0.0117647	0.043956	0	0.777778	0.042735
0.00731213	Blautia massiliensis	0.000269222	0.00305989	0.00212012	0.00136626	0.00436678	0	0	0.00731213	0.461538	Blautia massiliensis	0.0333333	0.272727	0.222222	0.141176	0.362637	0	0	0.461538
0.00715841	Anaerotignum faecicola	0	0	0	0	0.000134111	0.00715841	0	0	0.5	Anaerotignum faecicola	0	0	0	0	0.010989	0.5	0	0
0.0070918	Paraburkholderia ribeironis	0.00309712	0	0.000779692	0.0070918	0.000464607	0	0	6.23723e-05	0.0555556	Paraburkholderia ribeironis	0.0333333	0	0.0555556	0.0470588	0.021978	0	0	0.00854701
0.00683816	Prevotella stercorea	0.00683816	0	0.00231295	0.000349023	0.000189033	0	0	0	0.133333	Prevotella stercorea	0.133333	0	0.0555556	0.0117647	0.010989	0	0	0
0.00678485	Acidaminococcus intestini	0.00146685	0	0	0.00158859	0.000141416	0	0.00678485	0.000740942	0.388889	Acidaminococcus intestini	0.05	0	0	0.0588235	0.010989	0	0.388889	0.042735
0.00621323	Faecalibacillus faecis	0	0	0	0.000208808	0.000436428	0.00621323	0	0.000317774	0.5	Faecalibacillus faecis	0	0	0	0.0117647	0.021978	0.5	0	0.017094
0.00606961	Phocaeicola coprophilus	0.00440651	0.00379097	0.00256639	0.00189858	0.00606961	0	0	0.00019449	0.15	Phocaeicola coprophilus	0.15	0.0909091	0.0833333	0.0352941	0.120879	0	0	0.017094
0.00586993	Bifidobacterium pseudocatenulatum	0	0.00586993	0	0.000510729	0.000127778	0	0.00545456	0.000303328	0.277778	Bifidobacterium pseudocatenulatum	0	0.181818	0	0.0352941	0.010989	0	0.277778	0.017094
0.00580537	Ruthenibacterium lactatiformans	0.000123049	0	0	0.000486447	0.000452596	0	0.00580537	0.000892284	0.277778	Ruthenibacterium lactatiformans	0.0166667	0	0	0.0352941	0.043956	0	0.277778	0.0769231
0.00564743	Roseburia hominis	0.00122396	0.00564743	0.00385241	0.00121722	0.000526835	0	0	0.00299811	0.363636	Roseburia hominis	0.0833333	0.363636	0.305556	0.117647	0.0549451	0	0	0.230769
0.00554827	Pseudoruminococcus massiliensis	0	0.00182054	0.00554827	0	0.00152058	0	0	0.000494232	0.194444	Pseudoruminococcus massiliensis	0	0.0909091	0.194444	0	0.043956	0	0	0.025641
0.00552289	Bacteroides ovatus	0.000423712	0	0	0.00552289	0.00446998	0	0.000705812	0.00083907	0.470588	Bacteroides ovatus	0.1	0	0	0.470588	0.417582	0	0.166667	0.111111
0.00536722	Alistipes dispar	0.000181949	0.00536722	0	0.00155084	0.00169277	0	0	0	0.0909091	Alistipes dispar	0.0166667	0.0909091	0	0.0705882	0.0879121	0	0	0
0.00497863	Agathobaculum unknown_species	0	0.00497863	0.00122643	0.000763228	0.000349131	0	0.00434137	0.00105521	0.363636	Agathobaculum unknown_species	0	0.363636	0.138889	0.0588235	0.032967	0	0.333333	0.0854701
0.00465485	Acidipropionibacterium timonense	0	0	0	0	0	0	0	0.00465485	0.0598291	Acidipropionibacterium timonense	0	0	0	0	0	0	0	0.0598291
0.00462286	Alistipes indistinctus	0.000562318	0.00462286	0.00122439	0.000835108	0.00013885	0	0	0	0.0909091	Alistipes indistinctus	0.0333333	0.0909091	0.0833333	0.0588235	0.010989	0	0	0
0.00439763	Corallococcus aberystwythensis	0.000270736	0.00439763	0.000212734	0.000185651	0.000237376	0	0	0.000309917	0.181818	Corallococcus aberystwythensis	0.0166667	0.181818	0.0277778	0.0117647	0.021978	0	0	0.017094
0.0043867	Coprococcus comes	0.000445255	0.00408674	0.000666715	0.000256088	0.00146762	0	0.000428569	0.0043867	0.363636	Coprococcus comes	0.05	0.363636	0.0833333	0.0117647	0.120879	0	0.0555556	0.358974
0.00432523	Parasutterella excrementihominis	0.0011341	0	0.000378056	0.00432523	0.00194255	0	0	0.00209087	0.211765	Parasutterella excrementihominis	0.0833333	0	0.0277778	0.211765	0.120879	0	0	0.111111
0.00428909	Flavonifractor plautii	0.000450737	0.00428909	0.000388642	0.00325139	0.00181145	0	0.00121435	0.000467555	0.294118	Flavonifractor plautii	0.0166667	0.272727	0.0555556	0.294118	0.186813	0	0.111111	0.0683761
0.0042549	Dialister unknown_species	0.00320351	0.0042549	0.00391312	0.00162705	0	0	0	0.00120841	0.181818	Dialister unknown_species	0.166667	0.181818	0.111111	0.0705882	0	0	0	0.0769231
0.00422445	Erwinia mediterraneensis	0.00395264	0	0.00172725	0.00422445	0.000201417	0	0	0.00309149	0.05	Erwinia mediterraneensis	0.05	0	0.0277778	0.0470588	0.010989	0	0	0.042735
0.00416037	Butyricimonas paravirosa	9.98023e-05	0	0	0.000197591	0	0.00416037	0	8.87103e-05	0.5	Butyricimonas paravirosa	0.0166667	0	0	0.0352941	0	0.5	0	0.00854701
0.00413877	Methanobrevibacter smithii	0	0.00413877	0	0.000205909	0.000400674	0	0.000791058	0.000870787	0.181818	Methanobrevibacter smithii	0	0.181818	0	0.0117647	0.010989	0	0.0555556	0.042735
0.00408155	Escherichia coli	0.000281957	0.00157603	0.000133854	0.00149623	0.00264266	0	0.00408155	0.000677348	0.333333	Escherichia coli	0.0166667	0.0909091	0.0277778	0.176471	0.120879	0	0.333333	0.034188
0.00406019	Prevotellamassilia timonensis	0.00406019	0.00186775	0.000452937	0	0	0	0	0	0.181818	Prevotellamassilia timonensis	0.166667	0.181818	0.0555556	0	0	0	0	0
0.00398308	Succinivibrio unknown_species	0.00398308	0	0.00107204	0.00044045	0.00131626	0	0	0	0.05	Succinivibrio unknown_species	0.05	0	0.0277778	0.0117647	0.021978	0	0	0
0.00396772	Mycoplasma unknown_species	0	0	0.00396772	0	0	0	0	0.000905578	0.0833333	Mycoplasma unknown_species	0	0	0.0833333	0	0	0	0	0.025641
0.00396268	Bacteroides finegoldii	0.000234144	0.000447664	0	0.00396268	0.00265676	0	0	0.00036155	0.188235	Bacteroides finegoldii	0.0166667	0.0909091	0	0.188235	0.164835	0	0	0.0512821
0.00394905	Dysosmobacter welbionis	0.000532587	0.00210834	0	0.00394905	0.00119258	0	0.00249473	6.3006e-05	0.277778	Dysosmobacter welbionis	0.0166667	0.181818	0	0.270588	0.131868	0	0.277778	0.00854701
0.00379186	Streptomyces otsuchiensis	0.000997933	0	0.000319408	0.00379186	0.00121692	0	0	0.00122934	0.0598291	Streptomyces otsuchiensis	0.0166667	0	0.0277778	0.0588235	0.021978	0	0	0.0598291
0.00356506	Dialister massiliensis	0.000439108	0.00356506	0	0	0	0	0	0	0.0909091	Dialister massiliensis	0.0166667	0.0909091	0	0	0	0	0	0
0.00352353	Mycoplasma hyopneumoniae	0.00119213	0	0.00352353	0.000520828	0.00265571	0	0	0.00101616	0.0833333	Mycoplasma hyopneumoniae	0.0166667	0	0.0833333	0.0117647	0.032967	0	0	0.025641
0.00350555	Mycobacterium avium	0.0031276	0	0.00350555	0.0017229	0.00305127	0.00279563	0	0.000565315	0.5	Mycobacterium avium	0.0833333	0	0.166667	0.0823529	0.0549451	0.5	0	0.042735
0.00347222	Agathobaculum butyriciproducens	0.000340934	0.00347222	0.000950366	0.000319286	0.000472836	0	0.000492187	0.00317622	0.363636	Agathobaculum butyriciproducens	0.0333333	0.363636	0.0833333	0.0352941	0.043956	0	0.0555556	0.247863
0.00343642	Dialister hominis	0.00052072	0.00343642	0.000314062	0	0	0	0	0	0.0909091	Dialister hominis	0.0166667	0.0909091	0.0277778	0	0	0	0	0
0.00331367	Eisenbergiella unknown_species	0.000403604	0.00331367	0.000580943	0.000139034	0.00104468	0	0.00120746	0.00137653	0.636364	Eisenbergiella unknown_species	0.1	0.636364	0.138889	0.0352941	0.186813	0	0.277778	0.307692
0.00324975	Alistipes megaguti	0.000165779	0	0	0	0	0	0.00324975	0	0.277778	Alistipes megaguti	0.0166667	0	0	0	0	0	0.277778	0
0.00322637	Rubneribacter badeniensis	0.000629733	0	0.00322637	0.00105144	0	0	0	0.00027724	0.0555556	Rubneribacter badeniensis	0.0166667	0	0.0555556	0.0352941	0	0	0	0.00854701
0.00321401	Duncaniella unknown_species	0	0.00124616	0.00087645	0.000642502	0.000116001	0.00321401	0	0.000707605	0.5	Duncaniella unknown_species	0	0.0909091	0.0833333	0.0235294	0.010989	0.5	0	0.0598291
0.00319823	Butyrivibrio unknown_species	0	0.00319823	0	0	0	0	0	0.000596456	0.181818	Butyrivibrio unknown_species	0	0.181818	0	0	0	0	0	0.0683761
0.00312738	Bifidobacterium bifidum	0	0.00189865	0	0.000230516	0.000205646	0	0	0.00312738	0.0909091	Bifidobacterium bifidum	0	0.0909091	0	0.0117647	0.010989	0	0	0.0598291
0.00305478	Janibacter massiliensis	0.00165012	0	0	0.00100446	0.00305478	0	0	0.00108526	0.05	Janibacter massiliensis	0.05	0	0	0.0235294	0.032967	0	0	0.017094
0.00303995	Megamonas funiformis	0.000423458	0	0.00303995	0	0.000120445	0	0	0.000238459	0.111111	Megamonas funiformis	0.0333333	0	0.111111	0	0.010989	0	0	0.00854701
0.00297801	Rhodoplanes piscinae	8.54333e-05	0.00297801	0.000942672	8.43339e-05	0	0	0	0.00175888	0.0909091	Rhodoplanes piscinae	0.0166667	0.0909091	0.0277778	0.0117647	0	0	0	0.042735
0.00295679	Paraprevotella xylaniphila	0.00182459	0.00266665	0.00295679	0.00100576	0.000685225	0	0.00113178	6.25261e-05	0.138889	Paraprevotella xylaniphila	0.116667	0.0909091	0.138889	0.0705882	0.032967	0	0.0555556	0.00854701
0.00293476	Streptococcus salivarius	0.000164714	0	0.000552547	0	0.000978921	0	0	0.00293476	0.128205	Streptococcus salivarius	0.0166667	0	0.0277778	0	0.032967	0	0	0.128205
0.00292048	Anaerobutyricum hallii	0.000360502	0.00218772	0.00233907	0.000186991	0.00155114	0	0	0.00292048	0.25641	Anaerobutyricum hallii	0.0333333	0.181818	0.222222	0.0117647	0.120879	0	0	0.25641
0.00285421	Helicobacter unknown_species	0	0	0	0	0	0	0	0.00285421	0.0512821	Helicobacter unknown_species	0	0	0	0	0	0	0	0.0512821
0.00283742	Barnesiella unknown_species	0	0	0	0.00041049	0	0	0.00283742	0	0.222222	Barnesiella unknown_species	0	0	0	0.0470588	0	0	0.222222	0
0.00283489	Streptomyces unknown_species	0.000274341	0.000389315	0.000103821	0.000204178	0.000237289	0.00283489	0	0.000355201	0.5	Streptomyces unknown_species	0.0666667	0.0909091	0.0277778	0.0470588	0.0549451	0.5	0	0.0598291
0.00274446	Streptomyces varsoviensis	0.00274446	0	0	0.00206825	0.0012962	0	0	0	0.0666667	Streptomyces varsoviensis	0.0666667	0	0	0.0352941	0.010989	0	0	0
0.00260391	Catenibacterium mitsuokai	0.000522005	0.00260391	0.000894919	0	0	0	0	9.60885e-05	0.0909091	Catenibacterium mitsuokai	0.05	0.0909091	0.0555556	0	0	0	0	0.00854701
0.00251854	Corynebacterium bouchesdurhonense	0.00179342	0	0	0.00102605	0.00251854	0	0	0.000871668	0.05	Corynebacterium bouchesdurhonense	0.05	0	0	0.0235294	0.032967	0	0	0.017094
0.00249359	Ruthenibacterium unknown_species	0	0	0	0	0	0	0.00249359	0.000131323	0.277778	Ruthenibacterium unknown_species	0	0	0	0	0	0	0.277778	0.017094
0.00235965	Aeromonas media	0.000517031	0.00235965	0.000419262	0.00161645	0.000543659	0	0	0.00127039	0.0909091	Aeromonas media	0.0333333	0.0909091	0.0277778	0.0705882	0.043956	0	0	0.0512821
0.00232634	Sutterella unknown_species	0.00170651	0.00232634	0.000442965	0.00111138	0.00169611	0	0	0	0.181818	Sutterella unknown_species	0.1	0.181818	0.0277778	0.0823529	0.032967	0	0	0
0.00232501	Eubacterium ventriosum	0	0	0	0	0.000466854	0	0.00232501	0.000418263	0.222222	Eubacterium ventriosum	0	0	0	0	0.043956	0	0.222222	0.042735
0.00226706	Alistipes ihumii	0	0	0	0.00163066	0.00156986	0	0.00226706	0.000326378	0.222222	Alistipes ihumii	0	0	0	0.0470588	0.10989	0	0.222222	0.017094
0.00226228	Blautia obeum	0	0.000694313	0.00106579	8.51578e-05	0.00196962	0	0.000917988	0.00226228	0.188034	Blautia obeum	0	0.0909091	0.0555556	0.0117647	0.142857	0	0.111111	0.188034
0.00218485	Methanosarcina unknown_species	0.00218485	0.000718909	0.000177132	0.00121187	0.00128547	0	0	8.86325e-05	0.183333	Methanosarcina unknown_species	0.183333	0.0909091	0.0277778	0.0823529	0.10989	0	0	0.00854701
0.00215342	Bifidobacterium animalis	0	0	0	0.000262812	0	0	0	0.00215342	0.0940171	Bifidobacterium animalis	0	0	0	0.0117647	0	0	0	0.0940171
0.00214082	Legionella sainthelensi	0.00095995	0	0.00157695	0.000409236	0.000336422	0	0	0.00214082	0.0833333	Legionella sainthelensi	0.0333333	0	0.0833333	0.0470588	0.021978	0	0	0.0769231
0.00208845	Parabacteroides goldsteinii	0	0	0.000120841	0.000132585	0.000430663	0	0.00208845	0.000109228	0.388889	Parabacteroides goldsteinii	0	0	0.0277778	0.0235294	0.0659341	0	0.388889	0.017094
0.00203629	Prevotellamassilia unknown_species	0.00203629	0.00155734	0.000700488	7.99614e-05	0.000198947	0	0	0	0.15	Prevotellamassilia unknown_species	0.15	0.0909091	0.0555556	0.0117647	0.021978	0	0	0
0.00202694	Anaerotruncus unknown_species	0	0	0	0	0	0	0.00202694	7.82762e-05	0.222222	Anaerotruncus unknown_species	0	0	0	0	0	0	0.222222	0.00854701
0.00199	Bifidobacterium longum	0	0.00199	0	0.000453059	0.00166564	0	0	0.0017004	0.102564	Bifidobacterium longum	0	0.0909091	0	0.0352941	0.0879121	0	0	0.102564
0.00198193	Prevotella lascolaii	0.00198193	0	0	0	0	0	0	0	0.116667	Prevotella lascolaii	0.116667	0	0	0	0	0	0	0
0.00197713	Bilophila wadsworthia	0.000581379	0.000569741	0	0.00197713	0.0011375	0	0.00144564	0.000161378	0.235294	Bilophila wadsworthia	0.0666667	0.0909091	0	0.235294	0.120879	0	0.222222	0.025641
0.00196615	Prevotella marseillensis	0.00105512	0	0	0.00196615	0.00185986	0	0	5.62572e-05	0.0666667	Prevotella marseillensis	0.0666667	0	0	0.0352941	0.021978	0	0	0.00854701
0.00188544	Elizabethkingia anophelis	0.00188544	0	0.000598726	0.000941048	0.00175631	0	0	0.000809319	0.0555556	Elizabethkingia anophelis	0.05	0	0.0555556	0.0470588	0.0549451	0	0	0.0512821
0.00187345	Streptococcus thermophilus	0	0	0.00187345	0	0	0	0	0.000127596	0.0833333	Streptococcus thermophilus	0	0	0.0833333	0	0	0	0	0.00854701
0.00186049	Mediterranea massiliensis	0	0.00186049	0	0	0	0	0	0	0.0909091	Mediterranea massiliensis	0	0.0909091	0	0	0	0	0	0
0.00182083	Anaerostipes unknown_species	0	0	0	0	0.000227362	0	0	0.00182083	0.145299	Anaerostipes unknown_species	0	0	0	0	0.021978	0	0	0.145299
0.00180062	Eubacterium ramulus	0	0	0	0	0.000211722	0	0	0.00180062	0.17094	Eubacterium ramulus	0	0	0	0	0.021978	0	0	0.17094
0.0017877	Coprobacter fastidiosus	0	0	0.000326337	0.0017877	0.00163438	0	0	0	0.0941176	Coprobacter fastidiosus	0	0	0.0277778	0.0941176	0.0769231	0	0	0
0.00174719	Streptomyces lydicus	5.47895e-05	0	0	0	0	0.00174719	0	0	0.5	Streptomyces lydicus	0.0166667	0	0	0	0	0.5	0	0
0.00173605	Alistipes senegalensis	0.000120631	0.000559671	0	0.000105897	0.00080795	0	0.00173605	8.44932e-05	0.222222	Alistipes senegalensis	0.0166667	0.0909091	0	0.0117647	0.0879121	0	0.222222	0.00854701
0.00171712	Parasutterella unknown_species	0.000392023	0	0	0.00171712	0.00116227	0	0	0.000573317	0.141176	Parasutterella unknown_species	0.0166667	0	0	0.141176	0.0659341	0	0	0.042735
0.00169552	Brachybacterium nesterenkovii	0.000399422	0	0	0	0	0	0	0.00169552	0.0683761	Brachybacterium nesterenkovii	0.0166667	0	0	0	0	0	0	0.0683761
0.00167706	Desulfovibrio unknown_species	0	0	0	0	0	0	0.00167706	0	0.222222	Desulfovibrio unknown_species	0	0	0	0	0	0	0.222222	0
0.00167701	Prevotella rara	0.001284	0	0	0.00162484	0.00167701	0	0	0	0.1	Prevotella rara	0.1	0	0	0.0352941	0.021978	0	0	0
0.00167163	Herpetosiphon llansteffanensis	0.000133599	0.00167163	0	0.000593169	0.000378707	0	0.000240863	0.000238089	0.0909091	Herpetosiphon llansteffanensis	0.0166667	0.0909091	0	0.0470588	0.021978	0	0.0555556	0.017094
0.00164102	Dorea formicigenerans	0	0.000715737	0.000519977	0	0.000194585	0	0.00164102	0.00149227	0.166667	Dorea formicigenerans	0	0.0909091	0.0555556	0	0.021978	0	0.166667	0.162393
0.00153358	Bacteroides salyersiae	0.000167898	0.000827195	0.000628599	0.00131539	0.00153358	0	0	0.000425993	0.111111	Bacteroides salyersiae	0.0166667	0.0909091	0.111111	0.0705882	0.10989	0	0	0.0512821
0.00151071	Duodenibacillus massiliensis	0.00151071	0	0.000707474	0.000265421	0.00128379	0	0	0	0.0666667	Duodenibacillus massiliensis	0.0666667	0	0.0277778	0.0117647	0.0549451	0	0	0
0.00149948	Acinetobacter nosocomialis	0	0	0.00149948	0.000122969	0.00105014	0	0	0.000773736	0.0833333	Acinetobacter nosocomialis	0	0	0.0833333	0.0117647	0.0549451	0	0	0.025641
0.00149479	Prevotella pectinovora	0.000468258	0	0.000983788	0.000199527	0.00149479	0	0	0	0.0555556	Prevotella pectinovora	0.0333333	0	0.0555556	0.0117647	0.010989	0	0	0
0.00147429	Dialister succinatiphilus	0.00147429	0	0.000923976	0	0	0	0	0	0.1	Dialister succinatiphilus	0.1	0	0.0555556	0	0	0	0	0
0.00146656	Photobacterium phosphoreum	0	0	0.00146656	0	0	0	0	0.00139036	0.0598291	Photobacterium phosphoreum	0	0	0.0277778	0	0	0	0	0.0598291
0.00144025	Kocuria rhizophila	0.000455221	0	0.00144025	0.000640249	0	0	0	0.000127121	0.0555556	Kocuria rhizophila	0.0166667	0	0.0555556	0.0352941	0	0	0	0.00854701
0.00141897	Bacteroides mediterraneensis	0.00141897	0.00112197	0	0.000550347	0.000900634	0	0	0.00016052	0.0909091	Bacteroides mediterraneensis	0.0333333	0.0909091	0	0.0117647	0.021978	0	0	0.00854701
0.00137169	Micrococcus lylae	0.00137169	0	0	0	0.000190245	0	0	0.000983132	0.05	Micrococcus lylae	0.05	0	0	0	0.010989	0	0	0.017094
0.00134231	Eisenbergiella tayi	0	0.00026871	0	4.2792e-05	4.49416e-05	0	0.00134231	6.42685e-05	0.277778	Eisenbergiella tayi	0	0.0909091	0	0.0117647	0.010989	0	0.277778	0.017094
0.00132757	Faecalibacillus intestinalis	0.000131226	0	0	0.00132757	0.000318347	0	0	0.000558259	0.0823529	Faecalibacillus intestinalis	0.0166667	0	0	0.0823529	0.021978	0	0	0.0598291
0.00131787	Legionella unknown_species	0	0	0.000309401	0	0	0	0	0.00131787	0.0512821	Legionella unknown_species	0	0	0.0277778	0	0	0	0	0.0512821
0.0012795	Bifidobacterium catenulatum	0	0.0012795	0	0.00016307	0	0	0	0	0.0909091	Bifidobacterium catenulatum	0	0.0909091	0	0.0117647	0	0	0	0
0.0012655	Collinsella unknown_species	0	0.0012655	0	0	0	0	0.000688142	0	0.0909091	Collinsella unknown_species	0	0.0909091	0	0	0	0	0.0555556	0
0.0012625	Catenibacterium unknown_species	0	0.0012625	0	0	0	0	0	0	0.0909091	Catenibacterium unknown_species	0	0.0909091	0	0	0	0	0	0
0.00123972	Collinsella intestinalis	0	0	0	0.00123972	0	0	0.000957742	0	0.0588235	Collinsella intestinalis	0	0	0	0.0588235	0	0	0.0555556	0
0.00117887	Mitsuokella jalaludinii	0.00117887	0	0	0	0	0	0	0	0.05	Mitsuokella jalaludinii	0.05	0	0	0	0	0	0	0
0.00116757	Bacteroides clarus	0.00034876	0	0.00019026	0.000906615	0.00116757	0	0.000490396	0.000553521	0.0598291	Bacteroides clarus	0.0333333	0	0.0277778	0.0470588	0.0549451	0	0.0555556	0.0598291
0.0011223	Bacteroides congonensis	9.10257e-05	0	0	0	0	0	0	0.0011223	0.0940171	Bacteroides congonensis	0.0166667	0	0	0	0	0	0	0.0940171
0.00108347	Mycolicibacterium setense	0	0	0.000368681	0.00045675	0.00102364	0	0	0.00108347	0.042735	Mycolicibacterium setense	0	0	0.0277778	0.0235294	0.032967	0	0	0.042735
0.00107313	Bacillus unknown_species	0	0.000624825	0	0	0	0	0.00107313	0.000133833	0.0909091	Bacillus unknown_species	0	0.0909091	0	0	0	0	0.0555556	0.017094
0.00106774	Bacteroides cutis	0.000233256	0	0.00106774	8.97511e-05	0	0	0	0	0.138889	Bacteroides cutis	0.0166667	0	0.138889	0.0117647	0	0	0	0
0.00105891	Luteococcus japonicus	0.000590709	0	0.00105891	0.000222576	0.000920633	0	0	0.00101547	0.034188	Luteococcus japonicus	0.0333333	0	0.0277778	0.0117647	0.032967	0	0	0.034188
0.00102041	Parabacteroides johnsonii	0	0	0	0.000933776	0	0	0.00102041	0.0001236	0.111111	Parabacteroides johnsonii	0	0	0	0.0235294	0	0	0.111111	0.017094
0.0010089	Bacteroides fluxus	0.000276571	0	0	0	0.0010089	0	0	0	0.0166667	Bacteroides fluxus	0.0166667	0	0	0	0.010989	0	0	0
0.000995077	Haemophilus parainfluenzae	0.000770233	0	0	0	0.000137019	0	0	0.000995077	0.0333333	Haemophilus parainfluenzae	0.0333333	0	0	0	0.010989	0	0	0.025641
0.000935149	Mycolicibacterium unknown_species	7.81415e-05	0	0	0	0	0	0.000935149	0.00072199	0.111111	Mycolicibacterium unknown_species	0.0166667	0	0	0	0	0	0.111111	0.0512821
0.000917813	Halococcus unknown_species	0	0	0	0	8.07751e-05	0	0.000917813	0.000601378	0.0555556	Halococcus unknown_species	0	0	0	0	0.010989	0	0.0555556	0.042735
0.000908107	Actinomadura unknown_species	0	0	0	0	0	0	0	0.000908107	0.0512821	Actinomadura unknown_species	0	0	0	0	0	0	0	0.0512821
0.000893204	Butyricimonas faecalis	0.000893204	0.000471139	0.000286182	0.000180497	0.000617255	0	0	0	0.0909091	Butyricimonas faecalis	0.0833333	0.0909091	0.0277778	0.0235294	0.0769231	0	0	0
0.000871338	Aromatoleum evansii	0	0	0	0	0	0	0	0.000871338	0.034188	Aromatoleum evansii	0	0	0	0	0	0	0	0.034188
0.000830187	Ruminococcus champanellensis	0	0	0.000830187	0	0	0	0	9.83946e-05	0.0277778	Ruminococcus champanellensis	0	0	0.0277778	0	0	0	0	0.00854701
0.000829303	Bacillus tropicus	0	0	0	0	0	0	0.000829303	0	0.0555556	Bacillus tropicus	0	0	0	0	0	0	0.0555556	0
0.00077559	Butyricimonas virosa	0.000264725	0	0.000187758	0.00077559	0.00029937	0	0.000604742	0	0.111111	Butyricimonas virosa	0.0333333	0	0.0277778	0.0823529	0.043956	0	0.111111	0
0.000753914	Mycolicibacterium elephantis	0	0.000753914	0	0	0	0	0	4.45516e-05	0.0909091	Mycolicibacterium elephantis	0	0.0909091	0	0	0	0	0	0.00854701
0.000726879	Aggregatibacter actinomycetemcomitans	0.000202109	0	0	0	0	0	0	0.000726879	0.042735	Aggregatibacter actinomycetemcomitans	0.0166667	0	0	0	0	0	0	0.042735
0.000686813	Bacteroides ndongoniae	0	0	0	0.000186254	0.000686813	0	0	0	0.0117647	Bacteroides ndongoniae	0	0	0	0.0117647	0.010989	0	0	0
0.000663844	Olsenella provencensis	0.000663844	0	0	0.000208111	0.000425718	0	0	0.000117741	0.021978	Olsenella provencensis	0.0166667	0	0	0.0117647	0.021978	0	0	0.00854701
0.000616527	Acutalibacter unknown_species	0	0.000616527	0	0	0	0	0	0	0.0909091	Acutalibacter unknown_species	0	0.0909091	0	0	0	0	0	0
0.000604662	Streptomyces chryseus	0.000604662	0	0	0.000280933	0.000408826	0	0	0.000104948	0.043956	Streptomyces chryseus	0.0333333	0	0	0.0117647	0.043956	0	0	0.017094
0.000604618	Blautia faecicola	0	0	0.000604618	0	0	0	0	0.000194304	0.0277778	Blautia faecicola	0	0	0.0277778	0	0	0	0	0.025641
0.000603797	Escherichia albertii	0.000228243	0	0.000126493	0.000603797	0	0	0	0	0.0470588	Escherichia albertii	0.0166667	0	0.0277778	0.0470588	0	0	0	0
0.000600698	Butyricimonas faecihominis	0.00028003	0	0	0.000600698	0.000180117	0	0	0	0.0705882	Butyricimonas faecihominis	0.0166667	0	0	0.0705882	0.021978	0	0	0
0.00060052	Actinomadura geliboluensis	0	0	0	0	0	0	0	0.00060052	0.0512821	Actinomadura geliboluensis	0	0	0	0	0	0	0	0.0512821
0.000599535	Stenotrophomonas maltophilia	0	0.000599535	0	0	0	0	0	0	0.0909091	Stenotrophomonas maltophilia	0	0.0909091	0	0	0	0	0	0
0.00059222	Desulfovibrio piger	0	0	0.000408169	0.000224555	0.000107971	0	0.00059222	0	0.0555556	Desulfovibrio piger	0	0	0.0277778	0.0235294	0.010989	0	0.0555556	0
0.000579123	Pectobacterium unknown_species	0.000157857	0	0	0	0	0	0	0.000579123	0.0598291	Pectobacterium unknown_species	0.0166667	0	0	0	0	0	0	0.0598291
0.000575874	Bacteroides nordii	0	0	0	0.000141549	0.000243361	0	0	0.000575874	0.0598291	Bacteroides nordii	0	0	0	0.0235294	0.032967	0	0	0.0598291
0.000574625	Monoglobus pectinilyticus	0	0	0	0	0	0	0	0.000574625	0.0512821	Monoglobus pectinilyticus	0	0	0	0	0	0	0	0.0512821
0.000572292	Actinospica acidiphila	0.000442641	0	0	0.000572292	0	0	0	0	0.0470588	Actinospica acidiphila	0.0333333	0	0	0.0470588	0	0	0	0
0.000572151	Victivallis vadensis	0.000100497	0.000572151	0.000317851	0	0	0	0	0	0.0909091	Victivallis vadensis	0.0166667	0.0909091	0.0555556	0	0	0	0	0
0.000560782	Acinetobacter unknown_species	0	0	0	0	0.00024612	0	0.000560782	0.000252454	0.0555556	Acinetobacter unknown_species	0	0	0	0	0.010989	0	0.0555556	0.017094
0.000560034	Treponema unknown_species	0.000560034	0	0	0	0	0	0	0	0.0166667	Treponema unknown_species	0.0166667	0	0	0	0	0	0	0
0.000556313	Coprococcus phoceensis	0	0.000555284	0	0.000556313	0	0	0	0.000191376	0.0909091	Coprococcus phoceensis	0	0.0909091	0	0.0352941	0	0	0	0.017094
0.000536721	Serratia fonticola	0	0	0	0	0.000536721	0	0	0	0.0549451	Serratia fonticola	0	0	0	0	0.0549451	0	0	0
0.000532262	Streptomyces novaecaesareae	0.000532262	0	0.000311327	0.000236851	0.000253354	0	0	0	0.0555556	Streptomyces novaecaesareae	0.0333333	0	0.0555556	0.0352941	0.021978	0	0	0
0.000516522	Lactobacillus mucosae	0	0	0	0	0.000516522	0	0	0	0.010989	Lactobacillus mucosae	0	0	0	0	0.010989	0	0	0
0.000511091	Campylobacter unknown_species	0	0	0	0	0	0	0	0.000511091	0.025641	Campylobacter unknown_species	0	0	0	0	0	0	0	0.025641
0.000502047	Pseudoruminococcus unknown_species	0.000502047	0	0	0	0	0	0	0	0.05	Pseudoruminococcus unknown_species	0.05	0	0	0	0	0	0	0
0.000470699	Megasphaera elsdenii	0.000253563	0	0.000470699	0	0	0	0	0	0.0277778	Megasphaera elsdenii	0.0166667	0	0.0277778	0	0	0	0	0
0.000468489	Citrobacter amalonaticus	0	0	0	0.000468489	0	0	0	0	0.0117647	Citrobacter amalonaticus	0	0	0	0.0117647	0	0	0	0
0.000457766	Bifidobacterium angulatum	0	0	0	0	0.000238473	0	0	0.000457766	0.025641	Bifidobacterium angulatum	0	0	0	0	0.010989	0	0	0.025641
0.000456308	Paraprevotella unknown_species	0	0	0.0001961	0.000456308	0	0	0	0	0.0470588	Paraprevotella unknown_species	0	0	0.0277778	0.0470588	0	0	0	0
0.000440172	Prevotella buccae	0	0	0	0	0	0	0	0.000440172	0.00854701	Prevotella buccae	0	0	0	0	0	0	0	0.00854701
0.00043775	Bacteroides timonensis	6.9299e-05	0	0	0.00043775	0	0	0	0	0.0588235	Bacteroides timonensis	0.0166667	0	0	0.0588235	0	0	0	0
0.000430263	Corynebacterium unknown_species	0	0	0.000280711	0	0	0	0	0.000430263	0.0277778	Corynebacterium unknown_species	0	0	0.0277778	0	0	0	0	0.017094
0.000428772	Veillonella parvula	0	0	0	0	0.000409053	0	0	0.000428772	0.021978	Veillonella parvula	0	0	0	0	0.021978	0	0	0.00854701
0.000427137	Photobacterium unknown_species	0	0	0	0	0	0	0	0.000427137	0.0512821	Photobacterium unknown_species	0	0	0	0	0	0	0	0.0512821
0.000427124	Aromatoleum unknown_species	0	0	0	0	0	0	0	0.000427124	0.034188	Aromatoleum unknown_species	0	0	0	0	0	0	0	0.034188
0.000421462	Enterocloster unknown_species	0	0.000363766	0	0.000421462	5.99332e-05	0	0	0.000224716	0.0941176	Enterocloster unknown_species	0	0.0909091	0	0.0941176	0.010989	0	0	0.0512821
0.000415667	Lactobacillus acidophilus	0.000256884	0	0.000415667	0	0	0	0	0.000103502	0.0277778	Lactobacillus acidophilus	0.0166667	0	0.0277778	0	0	0	0	0.00854701
0.000402658	Methanosarcina mazei	0.000278106	0	0.000336574	0.000402658	6.98843e-05	0	0	5.18064e-05	0.0333333	Methanosarcina mazei	0.0333333	0	0.0277778	0.0117647	0.010989	0	0	0.00854701
0.000400285	Corallococcus unknown_species	0	0.000400285	0	0	0	0	0	0.000358457	0.0909091	Corallococcus unknown_species	0	0.0909091	0	0	0	0	0	0.0854701
0.00039259	Mitsuokella multacida	0	0	0.00039259	0	0	0	0	0	0.0277778	Mitsuokella multacida	0	0	0.0277778	0	0	0	0	0
0.00038794	Mycobacterium lehmannii	0.000127197	0	0.000329434	0.000128952	0.00038794	0	0	4.05699e-05	0.032967	Mycobacterium lehmannii	0.0166667	0	0.0277778	0.0235294	0.032967	0	0	0.00854701
0.000386145	Duodenibacillus unknown_species	0	0	0	0.000386145	0	0	0	0	0.0235294	Duodenibacillus unknown_species	0	0	0	0.0235294	0	0	0	0
0.000383042	Muribaculum unknown_species	0	0	0.000383042	0.000237391	0	0	0	0	0.0277778	Muribaculum unknown_species	0	0	0.0277778	0.0117647	0	0	0	0
0.000381501	Fournierella unknown_species	0	0	0	0	0	0	0.000381501	0	0.0555556	Fournierella unknown_species	0	0	0	0	0	0	0.0555556	0
0.000371672	Bacteroides koreensis	6.31155e-05	0	0	0.000366828	0.000371672	0	0	0.000288958	0.0683761	Bacteroides koreensis	0.0166667	0	0	0.0470588	0.0659341	0	0	0.0683761
0.000368258	Victivallis unknown_species	0.000368258	0	0	0	0	0	0	0	0.0333333	Victivallis unknown_species	0.0333333	0	0	0	0	0	0	0
0.000351277	Haemophilus haemolyticus	0.000243287	0	0	0.00017085	0.000351277	0	0	0	0.021978	Haemophilus haemolyticus	0.0166667	0	0	0.0117647	0.021978	0	0	0
0.000338247	Lactobacillus unknown_species	0	0	0	0.000338247	0	0	0	0	0.0117647	Lactobacillus unknown_species	0	0	0	0.0117647	0	0	0	0
0.00033085	Sutterella faecalis	0.000154552	0	0	0	0.00033085	0	0	0	0.0166667	Sutterella faecalis	0.0166667	0	0	0	0.010989	0	0	0
0.000328808	Mycolicibacterium fortuitum	0.000121383	0	0	0.000154642	0.000328808	0	0	0.000109242	0.032967	Mycolicibacterium fortuitum	0.0166667	0	0	0.0117647	0.032967	0	0	0.017094
0.000326269	Amedibacterium intestinale	0	0	0	0.000326269	0	0	0	0	0.0117647	Amedibacterium intestinale	0	0	0	0.0117647	0	0	0	0
0.000322753	Anaerobiospirillum unknown_species	0.000322753	0	0	0	8.01058e-05	0	0	0	0.0333333	Anaerobiospirillum unknown_species	0.0333333	0	0	0	0.010989	0	0	0
0.000313575	Lactobacillus ruminis	0	0	0	0	0	0	0	0.000313575	0.017094	Lactobacillus ruminis	0	0	0	0	0	0	0	0.017094
0.000292159	Alistipes timonensis	0	0	0	0.000121817	0.000292159	0	0	0	0.0117647	Alistipes timonensis	0	0	0	0.0117647	0.010989	0	0	0
0.000287794	Clostridioides unknown_species	0	0	0	0	0	0	0	0.000287794	0.017094	Clostridioides unknown_species	0	0	0	0	0	0	0	0.017094
0.0002771	Helicobacter pullorum	0	0	0	0	0	0	0	0.0002771	0.00854701	Helicobacter pullorum	0	0	0	0	0	0	0	0.00854701
0.000276846	Streptomyces albidoflavus	0	0	0.000276846	0	0	0	0	0	0.0277778	Streptomyces albidoflavus	0	0	0.0277778	0	0	0	0	0
0.000273975	Kitasatospora niigatensis	7.76257e-05	0	0	0	4.73766e-05	0	0	0.000273975	0.0598291	Kitasatospora niigatensis	0.0166667	0	0	0	0.010989	0	0	0.0598291
0.000273457	Mycobacterium unknown_species	0	0	0.000273457	0	0	0	0	5.63008e-05	0.0555556	Mycobacterium unknown_species	0	0	0.0555556	0	0	0	0	0.00854701
0.000265697	Lactobacillus amylovorus	0	0	0	0	0.000265697	0	0	0	0.010989	Lactobacillus amylovorus	0	0	0	0	0.010989	0	0	0
0.000264534	Megamonas rupellensis	0	0	0.000264534	0	0	0	0	0	0.0277778	Megamonas rupellensis	0	0	0.0277778	0	0	0	0	0
0.00026065	Streptomyces niger	0.00026065	0	0	0.000204096	0	0	0	0	0.05	Streptomyces niger	0.05	0	0	0.0352941	0	0	0	0
0.000260583	Dakarella massiliensis	0	0	0	0.000236349	0.000260583	0	0	0	0.021978	Dakarella massiliensis	0	0	0	0.0117647	0.021978	0	0	0
0.000259087	Paramuribaculum unknown_species	0	0	0	0.000259087	0	0	0	7.91755e-05	0.0117647	Paramuribaculum unknown_species	0	0	0	0.0117647	0	0	0	0.00854701
0.000248955	Aeromonas caviae	0	0	0.000242449	0	0	0	0	0.000248955	0.0277778	Aeromonas caviae	0	0	0.0277778	0	0	0	0	0.017094
0.000241162	Nocardia cyriacigeorgica	0.000104104	0	0	8.77427e-05	0.000241162	0	0	4.08899e-05	0.032967	Nocardia cyriacigeorgica	0.0166667	0	0	0.0117647	0.032967	0	0	0.00854701
0.000237968	Acidaminococcus fermentans	0.000237968	0	0	0.000138386	0	0	0	0	0.0166667	Acidaminococcus fermentans	0.0166667	0	0	0.0117647	0	0	0	0
0.000235323	Streptomyces violens	0.000106524	0	0	0.000167798	0.000235323	0	0	0	0.0333333	Streptomyces violens	0.0333333	0	0	0.0235294	0.032967	0	0	0
0.000235164	Nonomuraea zeae	0	0	0	0	0.000235164	0	0	1.37538e-05	0.0549451	Nonomuraea zeae	0	0	0	0	0.0549451	0	0	0.00854701
0.000229681	Streptococcus parasanguinis	0	0	0	0	0.000229681	0	0	9.53238e-05	0.010989	Streptococcus parasanguinis	0	0	0	0	0.010989	0	0	0.00854701
0.000229251	Mycobacterium ahvazicum	0.000139261	0	0	0.000198449	0.000229251	0	0	0	0.0333333	Mycobacterium ahvazicum	0.0333333	0	0	0.0235294	0.032967	0	0	0
0.000228654	Acinetobacter proteolyticus	0	0	0.000206595	7.383e-05	0.000228654	0	0	0.000102986	0.032967	Acinetobacter proteolyticus	0	0	0.0277778	0.0117647	0.032967	0	0	0.017094
0.000227684	Sutterella megalosphaeroides	0	0	0	0.000227684	0	0	0	0	0.0117647	Sutterella megalosphaeroides	0	0	0	0.0117647	0	0	0	0
0.000226617	Senegalimassilia anaerobia	0	0	0	0	0	0	0	0.000226617	0.00854701	Senegalimassilia anaerobia	0	0	0	0	0	0	0	0.00854701
0.000225434	Corynebacterium casei	0	0	0.000225434	0	0	0	0	0	0.0277778	Corynebacterium casei	0	0	0.0277778	0	0	0	0	0
0.000224761	Faecalimonas umbilicata	0	0	0	0.000224761	0	0	0	0	0.0117647	Faecalimonas umbilicata	0	0	0	0.0117647	0	0	0	0
0.00022322	Intestinibacter bartlettii	0	0	0.00022322	0	0.000216313	0	0	0	0.0277778	Intestinibacter bartlettii	0	0	0.0277778	0	0.010989	0	0	0
0.000218614	Streptococcus lutetiensis	0.000218614	0	0	0	0	0	0	0	0.0166667	Streptococcus lutetiensis	0.0166667	0	0	0	0	0	0	0
0.000203463	Methanobrevibacter unknown_species	0	0	0	0.000203463	0	0	0	0	0.0117647	Methanobrevibacter unknown_species	0	0	0	0.0117647	0	0	0	0
0.00019999	Aeromonas unknown_species	0	0	0	0	0	0	0	0.00019999	0.017094	Aeromonas unknown_species	0	0	0	0	0	0	0	0.017094
0.000186549	Bacteroides rodentium	0	0	0.000186549	0	0	0	0	4.0096e-05	0.0277778	Bacteroides rodentium	0	0	0.0277778	0	0	0	0	0.00854701
0.000182341	Evtepia gabavorous	0	0	0	0	0	0	0	0.000182341	0.017094	Evtepia gabavorous	0	0	0	0	0	0	0	0.017094
0.000180147	Clostridium innocuum	0	0	0	0.000180147	0	0	0	0	0.0117647	Clostridium innocuum	0	0	0	0.0117647	0	0	0	0
0.000177626	Hungatella effluvii	0	0	0	0.000177626	5.86379e-05	0	0	0	0.0235294	Hungatella effluvii	0	0	0	0.0235294	0.010989	0	0	0
0.000175776	Intestinimonas butyriciproducens	0	0	0	0.000175776	0	0	0	5.79604e-05	0.0117647	Intestinimonas butyriciproducens	0	0	0	0.0117647	0	0	0	0.00854701
0.000172003	Mitsuokella unknown_species	0.000172003	0	0	0	0	0	0	0	0.0166667	Mitsuokella unknown_species	0.0166667	0	0	0	0	0	0	0
0.000157025	Anaerobutyricum unknown_species	0	0	0	0	0	0	0	0.000157025	0.017094	Anaerobutyricum unknown_species	0	0	0	0	0	0	0	0.017094
0.000156608	Corallococcus interemptor	0	0	0.000156608	0	0	0	0	0.000117901	0.0277778	Corallococcus interemptor	0	0	0.0277778	0	0	0	0	0.00854701
0.000151619	Sellimonas intestinalis	0	0	0	0.000151619	0	0	0	0	0.0117647	Sellimonas intestinalis	0	0	0	0.0117647	0	0	0	0
0.000138399	Micrococcus unknown_species	0	0	0	0	0	0	0	0.000138399	0.00854701	Micrococcus unknown_species	0	0	0	0	0	0	0	0.00854701
0.000135306	Ruminococcus gnavus	0	0	0	0.000135306	0	0	0	0	0.0117647	Ruminococcus gnavus	0	0	0	0.0117647	0	0	0	0
0.000125363	Blautia luti	0	0	0	0	0	0	0	0.000125363	0.00854701	Blautia luti	0	0	0	0	0	0	0	0.00854701
0.000123448	Kitasatospora phosalacinea	0.000123448	0	0	0	6.91408e-05	0	0	4.0564e-05	0.0166667	Kitasatospora phosalacinea	0.0166667	0	0	0	0.010989	0	0	0.00854701
0.000123233	Veillonella atypica	0	0	0	0	0	0	0	0.000123233	0.00854701	Veillonella atypica	0	0	0	0	0	0	0	0.00854701
0.000120993	Acidaminococcus massiliensis	0	0	0	0	0.000120993	0	0	0	0.010989	Acidaminococcus massiliensis	0	0	0	0	0.010989	0	0	0
0.00012	Micromonospora unknown_species	0	0	0	0	0	0	0	0.00012	0.025641	Micromonospora unknown_species	0	0	0	0	0	0	0	0.025641
0.000118083	Neglecta timonensis	0	0	0	0	0.000118083	0	0	0	0.010989	Neglecta timonensis	0	0	0	0	0.010989	0	0	0
0.000116558	Streptomyces achromogenes	7.92303e-05	0	0	0.000116558	0	0	0	0	0.0235294	Streptomyces achromogenes	0.0166667	0	0	0.0235294	0	0	0	0
0.000114073	Asaccharobacter celatus	0	0	0	0	0	0	0	0.000114073	0.00854701	Asaccharobacter celatus	0	0	0	0	0	0	0	0.00854701
0.000107854	Enterocloster bolteae	0	0	0	0.000107854	5.35671e-05	0	0	0	0.0235294	Enterocloster bolteae	0	0	0	0.0235294	0.010989	0	0	0
0.000107196	Phocaeicola sartorii	0	0	0	6.93313e-05	0.000107196	0	0	5.9159e-05	0.021978	Phocaeicola sartorii	0	0	0	0.0117647	0.021978	0	0	0.00854701
0.000102693	Bifidobacterium unknown_species	0	0	0	0	0	0	0	0.000102693	0.00854701	Bifidobacterium unknown_species	0	0	0	0	0	0	0	0.00854701
0.000101029	Citrobacter unknown_species	0	0	0	0.000101029	0	0	0	0	0.0117647	Citrobacter unknown_species	0	0	0	0.0117647	0	0	0	0
9.40968e-05	Collinsella tanakaei	0	0	0	0	0	0	0	9.40968e-05	0.00854701	Collinsella tanakaei	0	0	0	0	0	0	0	0.00854701
9.09461e-05	Erwinia unknown_species	0	0	0	0	0	0	0	9.09461e-05	0.00854701	Erwinia unknown_species	0	0	0	0	0	0	0	0.00854701
8.2486e-05	Bacteroides ilei	0	0	0	8.2486e-05	0	0	0	0	0.0117647	Bacteroides ilei	0	0	0	0.0117647	0	0	0	0
8.21729e-05	Bacteroides acidifaciens	0	0	0	8.21729e-05	0	0	0	0	0.0117647	Bacteroides acidifaciens	0	0	0	0.0117647	0	0	0	0
7.80046e-05	Kocuria unknown_species	0	0	0	0	0	0	0	7.80046e-05	0.00854701	Kocuria unknown_species	0	0	0	0	0	0	0	0.00854701
7.55199e-05	Pseudomonas unknown_species	0	0	0	0	7.55199e-05	0	0	0	0.010989	Pseudomonas unknown_species	0	0	0	0	0.010989	0	0	0
7.54172e-05	Hungatella unknown_species	0	0	0	0	0	0	0	7.54172e-05	0.017094	Hungatella unknown_species	0	0	0	0	0	0	0	0.017094
7.47172e-05	Negativibacillus unknown_species	0	0	0	0	0	0	0	7.47172e-05	0.00854701	Negativibacillus unknown_species	0	0	0	0	0	0	0	0.00854701
7.43345e-05	Kineothrix unknown_species	0	0	0	0	7.43345e-05	0	0	0	0.010989	Kineothrix unknown_species	0	0	0	0	0.010989	0	0	0
7.21746e-05	Klebsiella michiganensis	0	0	0	0	0	0	0	7.21746e-05	0.00854701	Klebsiella michiganensis	0	0	0	0	0	0	0	0.00854701
7.15515e-05	Luteococcus unknown_species	0	0	0	0	0	0	0	7.15515e-05	0.00854701	Luteococcus unknown_species	0	0	0	0	0	0	0	0.00854701
7.05352e-05	Kitasatospora unknown_species	0	0	0	0	0	0	0	7.05352e-05	0.025641	Kitasatospora unknown_species	0	0	0	0	0	0	0	0.025641
6.91902e-05	Streptomyces cyaneofuscatus	6.91902e-05	0	0	0	0	0	0	0	0.0166667	Streptomyces cyaneofuscatus	0.0166667	0	0	0	0	0	0	0
6.58409e-05	Klebsiella pneumoniae	0	0	0	0	6.58409e-05	0	0	0	0.010989	Klebsiella pneumoniae	0	0	0	0	0.010989	0	0	0
6.0426e-05	Butyricimonas unknown_species	0	0	0	0	6.0426e-05	0	0	0	0.010989	Butyricimonas unknown_species	0	0	0	0	0.010989	0	0	0
6.00562e-05	Romboutsia timonensis	0	0	0	0	0	0	0	6.00562e-05	0.00854701	Romboutsia timonensis	0	0	0	0	0	0	0	0.00854701
5.8915e-05	Corallococcus carmarthensis	0	0	5.8915e-05	0	0	0	0	4.7671e-05	0.0277778	Corallococcus carmarthensis	0	0	0.0277778	0	0	0	0	0.00854701
5.37872e-05	Acidipropionibacterium unknown_species	0	0	0	0	0	0	0	5.37872e-05	0.00854701	Acidipropionibacterium unknown_species	0	0	0	0	0	0	0	0.00854701
5.20551e-05	Bacteroides stercorirosoris	0	0	0	5.20551e-05	0	0	0	0	0.0117647	Bacteroides stercorirosoris	0	0	0	0.0117647	0	0	0	0
5.10664e-05	Streptomyces amritsarensis	4.35872e-05	0	0	0	5.10664e-05	0	0	0	0.0166667	Streptomyces amritsarensis	0.0166667	0	0	0	0.010989	0	0	0
5.04177e-05	Herpetosiphon unknown_species	0	0	0	0	0	0	0	5.04177e-05	0.00854701	Herpetosiphon unknown_species	0	0	0	0	0	0	0	0.00854701
4.78133e-05	Kitasatospora aureofaciens	0	0	0	0	4.78133e-05	0	0	0	0.010989	Kitasatospora aureofaciens	0	0	0	0	0.010989	0	0	0
4.48151e-05	Enterobacter unknown_species	0	0	0	0	0	0	0	4.48151e-05	0.00854701	Enterobacter unknown_species	0	0	0	0	0	0	0	0.00854701

## Sheet: Sheet_2
Table_S3: Functional cluster summary
	Group	EFC_1			EFC_2			EFC_3			EFC_4			Max Prevalence in at least one cluster
EC Name	Reactions (EC)	AVG	MAX	Prevalence	AVG	MAX	Prevalence	AVG	MAX	Prevalence	AVG	MAX	Prevalence
DNA-directed DNA polymerase.	#2.7.7.7#	0.00316748	0.00372857	1	0.00262902	0.00306318	1	0.00193855	0.00269157	1	0.00388812	0.00481702	1	1
Transferases. // Transferring groups other than amino-acyl groups.	#2.3.1.-#	0.00282121	0.00402209	1	0.00271371	0.00338428	1	0.00154901	0.00195652	1	0.00350564	0.0044874	1	1
Hydrolases // Glycosidases, i.e. enzymes hydrolyzing O- and S-glycosyl compounds.	#3.2.1.-#	0.00255316	0.00572822	1	0.00367062	0.00614945	1	0.00127605	0.00234814	1	0.00156107	0.00373346	1	1
DNA-directed RNA polymerase.	#2.7.7.6#	0.00253461	0.0032046	1	0.00212027	0.00259617	1	0.00153983	0.00301022	1	0.00279671	0.00371973	1	1
DNA helicase.	#3.6.4.12#	0.00241174	0.0040243	1	0.002241	0.00284908	1	0.00144905	0.00196199	1	0.00234273	0.00332999	1	1
H(+)-transporting two-sector ATPase.	#7.1.2.2#	0.00187148	0.00240212	1	0.00167598	0.00201069	1	0.0012474	0.00198436	1	0.00244999	0.00361686	1	1
Beta-galactosidase.	#3.2.1.23#	0.00163704	0.00292925	1	0.00203695	0.00288927	1	0.000901349	0.00131	1	0.0016646	0.00287815	1	1
Hydrolases // Site-specific endodeoxyribonucleases specific for altered bases.	#3.1.25.-#	0.0015257	0.00184136	1	0.00135272	0.00162259	1	0.000966328	0.00176794	1	0.00166897	0.0026398	1	1
DNA topoisomerase (ATP-hydrolyzing).	#5.6.2.2#	0.00149235	0.00194776	1	0.0011571	0.00136002	1	0.000969729	0.00220207	1	0.00184734	0.00260381	1	1
Carbamoyl-phosphate synthase (glutamine-hydrolyzing).	#6.3.5.5#	0.00133442	0.00184602	1	0.00126936	0.00153068	1	0.000825632	0.00105054	1	0.00139589	0.00193839	1	1
RNA-directed DNA polymerase.	#2.7.7.49#	0.00135045	0.00545885	1	0.00117546	0.00236596	1	0.000685943	0.00161656	1	0.0014272	0.00358446	1	1
Isomerases // Enzymes altering nucleic acid conformation.	#5.6.2.-#	0.00117923	0.0021315	1	0.000954641	0.00149504	1	0.000790533	0.0013269	1	0.00166428	0.00263151	1	1
Peptidylprolyl isomerase.	#5.2.1.8#	0.00132432	0.00190222	1	0.00125984	0.00144087	1	0.000710484	0.000908661	1	0.0012512	0.00181961	1	1
Glutamate synthase (NADPH).	#1.4.1.13#	0.00113187	0.00180185	1	0.000977034	0.00130191	1	0.000709388	0.00106906	1	0.00139391	0.00191815	1	1
Diguanylate cyclase.	#2.7.7.65#	0.000959768	0.00194699	1	0.000634153	0.00101704	1	0.000555945	0.0013929	1	0.00196655	0.00354103	1	1
Hydrolases // Endodeoxyribonucleases producing 5'-phosphomonoesters.	#3.1.21.-#	0.0012398	0.00227331	1	0.000995957	0.00152969	1	0.000577925	0.000898012	1	0.0012888	0.00213404	1	1
Cd(2+)-exporting ATPase.	#7.2.2.21#	0.000957341	0.00135338	1	0.000757873	0.000988516	1	0.000594069	0.001284	1	0.00138084	0.00193156	1	1
N-acetylmuramoyl-L-alanine amidase.	#3.5.1.28#	0.000961016	0.0014277	1	0.00101852	0.00135207	1	0.000738875	0.00282347	1	0.000941897	0.00149181	1	1
Translocases // Linked to the hydrolysis of a nucleoside triphosphate.	#7.6.2.-#	0.00041219	0.0023011	1	0.00042826	0.00325679	1	0.0020028	0.0102808	1	0.000724571	0.00338863	1	1
Alpha-galactosidase.	#3.2.1.22#	0.000911777	0.0014485	1	0.00101275	0.00170281	1	0.000507542	0.000839473	1	0.000899159	0.00131491	1	1
Phosphoribosylformylglycinamidine synthase.	#6.3.5.3#	0.0008393	0.00128974	1	0.000730154	0.000842607	1	0.000574398	0.000844391	1	0.000943798	0.00131882	1	1
Isoleucine--tRNA ligase.	#6.1.1.5#	0.000822319	0.00109308	1	0.000693416	0.000938694	1	0.00049497	0.00100589	1	0.00092617	0.00138515	1	1
Beta-glucosidase.	#3.2.1.21#	0.000818324	0.0019279	1	0.00102089	0.00169886	1	0.000440662	0.000820437	1	0.000644071	0.00128792	1	1
Ribonucleoside-triphosphate reductase (thioredoxin).	#1.17.4.2#	0.000630645	0.000896057	1	0.000489706	0.000818596	1	0.000918178	0.00948143	1	0.00080593	0.00143765	1	1
Phenylalanine--tRNA ligase.	#6.1.1.20#	0.000757025	0.000937064	1	0.000632664	0.000765334	1	0.000505844	0.00108565	1	0.00086156	0.00130397	1	1
GTP 3',8-cyclase.	#4.1.99.22#	0.000140088	0.00413325	1	0.000413529	0.00618039	1	0.00200825	0.00881483	0.894737	0.000178718	0.00356394	0.994318	1
Hydrolases // Dipeptidases.	#3.4.13.-#	0.00073491	0.00113564	1	0.000830359	0.00113385	1	0.000480677	0.000807245	1	0.000681243	0.00119387	1	1
DNA topoisomerase.	#5.6.2.1#	0.000723265	0.000978161	1	0.000750981	0.00150995	1	0.000521271	0.000723764	1	0.000728615	0.00137858	1	1
Adenosylmethionine--8-amino-7-oxononanoate transaminase.	#2.6.1.62#	0.000184378	0.0039043	1	0.000487168	0.00614231	1	0.00175883	0.0084487	0.842105	0.000144767	0.00392747	0.994318	1
Leucine--tRNA ligase.	#6.1.1.4#	0.000714545	0.00103331	1	0.000638347	0.000850003	1	0.00047837	0.00090058	1	0.000735589	0.0010142	1	1
Valine--tRNA ligase.	#6.1.1.9#	0.000652081	0.000819088	1	0.000549368	0.00071619	1	0.000459106	0.000855249	1	0.000750434	0.00109214	1	1
GDP-mannose 4,6-dehydratase.	#4.2.1.47#	0.000659344	0.000964383	1	0.000781496	0.00146284	1	0.000355541	0.00054841	0.947368	0.000591028	0.000974652	1	1
Type I site-specific deoxyribonuclease.	#3.1.21.3#	0.000679538	0.00153321	1	0.000559297	0.000992837	1	0.000398991	0.000817089	1	0.000732599	0.00157607	1	1
Alcohol dehydrogenase.	#1.1.1.1#	0.000587239	0.000934895	1	0.000508517	0.00067762	1	0.000369289	0.000603136	1	0.000893433	0.00170453	1	1
1-deoxy-D-xylulose-5-phosphate synthase.	#2.2.1.7#	0.000638961	0.00104337	1	0.000598777	0.000739517	1	0.000433229	0.000713684	1	0.000679145	0.00130397	1	1
Hydrolases // Metalloendopeptidases.	#3.4.24.-#	0.000670515	0.00161166	1	0.000521456	0.000943146	1	0.000383432	0.00080935	1	0.00076648	0.00185072	1	1
Pyruvate, phosphate dikinase.	#2.7.9.1#	0.000651191	0.000900226	1	0.000507725	0.000620346	1	0.000414639	0.0011033	1	0.000754243	0.00131212	1	1
Alanine--tRNA ligase.	#6.1.1.7#	0.000622778	0.000781548	1	0.000524623	0.000627355	1	0.000406188	0.000668938	1	0.000688091	0.00159374	1	1
4-alpha-glucanotransferase.	#2.4.1.25#	0.000610306	0.00094939	1	0.000523564	0.000638714	1	0.000352978	0.000470387	1	0.000751121	0.00100994	1	1
Hydrolases // Acting on GTP; involved in cellular and subcellular movement.	#3.6.5.-#	0.000593118	0.000814583	1	0.000554397	0.00067735	1	0.000361592	0.000596955	1	0.000638975	0.000869313	1	1
Non-specific protein-tyrosine kinase.	#2.7.10.2#	0.00057471	0.00109655	1	0.000793528	0.00131034	1	0.000345185	0.000600417	1	0.000419574	0.000743945	1	1
Polyribonucleotide nucleotidyltransferase.	#2.7.7.8#	0.000563717	0.000753118	1	0.000468011	0.000561786	1	0.00033682	0.000895433	1	0.000605005	0.000813784	1	1
P-type Ca(2+) transporter.	#7.2.2.10#	0.000560173	0.00120557	1	0.000515906	0.000736433	1	0.000331451	0.000628124	0.947368	0.000535766	0.000845394	1	1
Transferases. // Methyltransferases.	#2.1.1.-#	0.000510322	0.000696907	1	0.000363514	0.000477316	1	0.000290626	0.000497463	1	0.000748724	0.00113564	1	1
Methionine--tRNA ligase.	#6.1.1.10#	0.000528653	0.000717257	1	0.000449813	0.000584775	1	0.00032204	0.000639559	1	0.000582884	0.000933586	1	1
Acetolactate synthase.	#2.2.1.6#	0.000499306	0.000736684	1	0.000422045	0.000523321	1	0.000294767	0.000555912	1	0.000659978	0.00115908	1	1
Exo-alpha-sialidase.	#3.2.1.18#	0.000536128	0.00119355	1	0.000725279	0.0012152	1	0.000245168	0.000461746	0.947368	0.000351009	0.000729487	1	1
Phosphoglycerate mutase (2,3-diphosphoglycerate-independent).	#5.4.2.12#	0.000531705	0.000786701	1	0.000502041	0.000660008	1	0.000295495	0.000373234	1	0.000511568	0.000718022	1	1
Amidophosphoribosyltransferase.	#2.4.2.14#	0.000512621	0.000686555	1	0.000488383	0.000613083	1	0.000299408	0.000603136	1	0.000531464	0.000845394	1	1
Cysteine synthase.	#2.5.1.47#	0.00046608	0.000644115	1	0.000423319	0.000539944	1	0.000292105	0.000466908	1	0.000637474	0.00101356	1	1
DNA (cytosine-5-)-methyltransferase.	#2.1.1.37#	0.00051557	0.000948335	1	0.000334455	0.00065198	1	0.000354875	0.000857415	0.947368	0.000595808	0.00110779	0.994318	1
23S rRNA (uracil(1939)-C(5))-methyltransferase.	#2.1.1.190#	0.000465518	0.000591893	1	0.000339075	0.000441435	1	0.000306289	0.000696448	1	0.000666294	0.0010983	1	1
Endopeptidase La.	#3.4.21.53#	0.00049602	0.000619349	1	0.000421562	0.000498278	1	0.000304498	0.000501025	1	0.000548217	0.000886862	1	1
Heterotrimeric G-protein GTPase.	#3.6.5.1#	0.00048512	0.000616739	1	0.000387102	0.000477223	1	0.000307974	0.000748035	1	0.000580642	0.00090799	1	1
Hydrolases // In phosphorus-containing anhydrides.	#3.6.1.-#	0.000447872	0.000687427	1	0.000329585	0.000460659	1	0.00029347	0.000696448	1	0.000684443	0.000907231	1	1
Serine-type D-Ala-D-Ala carboxypeptidase.	#3.4.16.4#	0.000497068	0.00100706	1	0.000550989	0.000709793	1	0.000288277	0.000497463	0.947368	0.000414438	0.000718022	0.994318	1
Site-specific DNA-methyltransferase (adenine-specific).	#2.1.1.72#	0.00049978	0.000896629	1	0.000319485	0.000821487	1	0.000334017	0.000696448	1	0.000593402	0.00110938	1	1
Formate C-acetyltransferase.	#2.3.1.54#	0.000487578	0.000701031	1	0.000411332	0.00051193	1	0.000235924	0.000361882	1	0.00061127	0.000997755	1	1
Translocases // Linked to the hydrolysis of a nucleoside triphosphate.	#7.4.2.-#	0.000381335	0.000786576	1	0.000226696	0.000430746	1	0.000266135	0.000695379	1	0.000866848	0.00139253	1	1
Polyphosphate kinase.	#2.7.4.1#	0.000452109	0.000670312	1	0.000467389	0.000658988	1	0.000286534	0.000461251	1	0.000532579	0.00074837	1	1
DNA ligase (NAD(+)).	#6.5.1.2#	0.000467294	0.00061363	1	0.000369595	0.00049396	1	0.000360325	0.000696448	1	0.00053977	0.000873036	1	1
Lysine--tRNA ligase.	#6.1.1.6#	0.000467381	0.000577388	1	0.000383134	0.000472138	1	0.000306987	0.000648372	1	0.000557784	0.000854665	1	1
Endopeptidase Clp.	#3.4.21.92#	0.000475913	0.000617088	1	0.000381868	0.000457799	1	0.000277992	0.000513149	1	0.000578868	0.000733829	1	1
N(6)-L-threonylcarbamoyladenine synthase.	#2.3.1.234#	0.000472715	0.000631187	1	0.000445487	0.000560803	1	0.00030202	0.000392689	1	0.000480154	0.000869313	1	1
Threonine--tRNA ligase.	#6.1.1.3#	0.000477617	0.000647421	1	0.000384359	0.000459305	1	0.000291774	0.000640915	1	0.000533172	0.000756658	1	1
NADH dehydrogenase (quinone).	#1.6.5.11#	0.00053662	0.00104075	1	0.000510571	0.000850513	1	0.000276576	0.000436461	0.894737	0.000360885	0.000776228	0.994318	1
Signal peptidase I.	#3.4.21.89#	0.000455126	0.000749157	1	0.000519099	0.000733468	1	0.000256603	0.000350181	1	0.000406854	0.000690171	0.994318	1
L-serine ammonia-lyase.	#4.3.1.17#	0.000468002	0.000665236	1	0.000429715	0.000534822	1	0.00027931	0.00039797	0.947368	0.000460235	0.000815588	1	1
Aspartate--tRNA ligase.	#6.1.1.12#	0.000444772	0.000582896	1	0.000339669	0.000419966	1	0.000289773	0.000475036	1	0.000542703	0.00103886	1	1
GMP synthase (glutamine-hydrolyzing).	#6.3.5.2#	0.000433988	0.000523845	1	0.000408239	0.000489306	1	0.000280417	0.00053741	1	0.000464058	0.000997755	1	1
Arginine--tRNA ligase.	#6.1.1.19#	0.000445426	0.000674159	1	0.000388599	0.000489651	1	0.000273287	0.000447917	1	0.000477372	0.000886862	1	1
Glutamine--fructose-6-phosphate transaminase (isomerizing).	#2.6.1.16#	0.000442346	0.000696926	1	0.000368436	0.00045872	1	0.000244232	0.000350181	1	0.00051842	0.000869313	1	1
Dihydroxy-acid dehydratase.	#4.2.1.9#	0.000410682	0.000540296	1	0.000365405	0.000455509	1	0.0002594	0.000466908	1	0.000508039	0.000791897	1	1
6-phosphofructokinase.	#2.7.1.11#	0.000392973	0.000527112	1	0.000417586	0.000558237	1	0.000265936	0.00039797	1	0.000463251	0.000640388	1	1
Hydrolases // Acting on ATP; involved in cellular and subcellular movement.	#3.6.4.-#	0.00041492	0.000619309	1	0.000349333	0.000428344	1	0.000266769	0.000497463	1	0.000507749	0.000731441	1	1
NADH:ubiquinone reductase (Na(+)-transporting).	#7.2.1.1#	0.000459928	0.000716165	1	0.000525789	0.000731717	1	0.00023703	0.000394649	0.947368	0.000298526	0.000627085	1	1
Protein arginine kinase.	#2.7.14.1#	0.000401049	0.000564403	1	0.000290948	0.000387871	1	0.000228891	0.000400233	1	0.000589101	0.0010142	1	1
Ribonucleoside-diphosphate reductase.	#1.17.4.1#	0.000403609	0.000611478	1	0.000524418	0.000698711	1	0.000261933	0.000371968	1	0.000318656	0.000653197	0.988636	1
Triose-phosphate isomerase.	#5.3.1.1#	0.000423904	0.00062303	1	0.000366325	0.000438547	1	0.000243571	0.000538088	0.947368	0.00045732	0.000595219	1	1
Glutamate dehydrogenase (NADP(+)).	#1.4.1.4#	0.000416046	0.000525727	1	0.000416851	0.000513108	1	0.000236008	0.00029991	1	0.000419436	0.000772623	0.994318	1
Cysteine desulfurase.	#2.8.1.7#	0.000402215	0.000513937	1	0.000305462	0.000367273	1	0.000231974	0.000361882	1	0.000535716	0.000869313	1	1
NAD(+) synthase.	#6.3.1.5#	0.000402483	0.000543842	1	0.000356658	0.000427098	1	0.000257133	0.000480686	0.947368	0.000457366	0.0010142	0.994318	1
P-type K(+) transporter.	#7.2.2.6#	0.000425366	0.000861145	1	0.000519954	0.000815848	1	0.000211073	0.000336984	0.947368	0.00031374	0.000823773	0.994318	1
3-isopropylmalate dehydratase.	#4.2.1.33#	0.000392982	0.000600868	1	0.000359516	0.000455394	1	0.000265865	0.000700362	1	0.000450385	0.000820075	0.994318	1
Inorganic diphosphatase.	#3.6.1.1#	0.000374834	0.000544394	1	0.00037695	0.000478338	1	0.000256797	0.000700362	1	0.000437465	0.000621759	1	1
UDP-N-acetylglucosamine 1-carboxyvinyltransferase.	#2.5.1.7#	0.000380002	0.000502157	1	0.000298066	0.000360918	1	0.000271128	0.000700362	1	0.000482804	0.000760167	1	1
Glycine--tRNA ligase.	#6.1.1.14#	0.000410622	0.00054647	1	0.000334976	0.000418678	1	0.000235757	0.000473906	0.894737	0.000435086	0.000615448	1	1
tRNA-uridine 2-sulfurtransferase.	#2.8.1.13#	0.000365672	0.000572689	1	0.000364437	0.000481745	1	0.00026103	0.000700362	1	0.000397272	0.000845896	0.994318	1
Homoserine dehydrogenase.	#1.1.1.3#	0.000389043	0.000573462	1	0.000387365	0.000473768	1	0.000233596	0.000299337	1	0.000376697	0.000576088	1	1
Exodeoxyribonuclease V.	#3.1.11.5#	0.00036855	0.000608003	1	0.000366265	0.000452395	1	0.00023956	0.000458181	0.894737	0.000412036	0.0006425	1	1
CTP synthase (glutamine hydrolyzing).	#6.3.4.2#	0.000391029	0.000515963	1	0.000323565	0.000385355	1	0.000226103	0.000768148	0.894737	0.000444935	0.000620322	1	1
Cysteine--tRNA ligase.	#6.1.1.16#	0.000371196	0.000502546	1	0.000324526	0.000417733	1	0.000262123	0.000361882	1	0.000401847	0.000724428	1	1
Phosphoribosylaminoimidazolecarboxamide formyltransferase.	#2.1.2.3#	0.000377439	0.00050819	1	0.000383565	0.000485688	1	0.000239204	0.000497463	0.947368	0.000353672	0.000507236	1	1
Glutamate--tRNA ligase.	#6.1.1.17#	0.000372562	0.000441084	1	0.000308286	0.000367152	1	0.000254781	0.000482509	1	0.000412764	0.000594933	1	1
Translocases // Linked to decarboxylation.	#7.2.4.-#	0.000371704	0.00053367	1	0.000399865	0.000554289	1	0.000199637	0.000308322	1	0.000375741	0.000604098	1	1
Phosphoenolpyruvate carboxykinase (ATP).	#4.1.1.49#	0.000378037	0.000578038	1	0.000332963	0.000457772	1	0.000227323	0.000497463	1	0.000407728	0.00112247	1	1
IMP dehydrogenase.	#1.1.1.205#	0.000371447	0.000490187	1	0.000322261	0.000388488	1	0.000235231	0.000482494	1	0.000412704	0.000633473	1	1
Methionine synthase.	#2.1.1.13#	0.000389186	0.000593093	1	0.000457198	0.000631583	1	0.000243591	0.000596955	0.947368	0.000248326	0.000477736	0.994318	1
Fructose-bisphosphatase.	#3.1.3.11#	0.000350924	0.000499724	1	0.000353831	0.000447871	1	0.000204114	0.000268771	1	0.000408748	0.000869313	1	1
UDP-N-acetylmuramoyl-L-alanyl-D-glutamate--2,6-diaminopimelate ligase.	#6.3.2.13#	0.000368825	0.000573462	1	0.000314686	0.000405237	1	0.00020465	0.000361882	0.894737	0.000428145	0.000634107	1	1
1,4-alpha-glucan branching enzyme.	#2.4.1.18#	0.000311767	0.000530867	1	0.000167933	0.000278813	1	0.000227943	0.000596955	1	0.000607189	0.0010142	1	1
Methionine adenosyltransferase.	#2.5.1.6#	0.000363843	0.000564614	1	0.000288749	0.000376526	1	0.000225728	0.000583635	0.947368	0.000431948	0.000571881	1	1
Tryptophan synthase.	#4.2.1.20#	0.000351583	0.000569045	1	0.000339843	0.000436374	1	0.000213285	0.00039797	1	0.000400505	0.000634234	1	1
Methylmalonyl-CoA mutase.	#5.4.99.2#	0.000348049	0.000635485	1	0.000534085	0.000721737	1	0.000198331	0.000367674	0.842105	0.00021834	0.000459831	1	1
Proline--tRNA ligase.	#6.1.1.15#	0.000360789	0.000479126	1	0.000286759	0.000353547	1	0.000226722	0.000502607	1	0.000419584	0.0010142	1	1
tRNA-2-methylthio-N(6)-dimethylallyladenosine synthase.	#2.8.4.3#	0.000362909	0.000685603	1	0.000303177	0.000381225	1	0.000259261	0.000440911	1	0.000367661	0.000576399	1	1
Phosphoglucosamine mutase.	#5.4.2.10#	0.000356562	0.000459483	1	0.000300879	0.000387258	1	0.00020303	0.00039797	1	0.000428693	0.000633473	1	1
ABC-type lipopolysaccharide transporter.	#7.5.2.5#	0.000306507	0.000495455	1	0.000248421	0.000330354	1	0.000193719	0.000372887	1	0.000536326	0.000873036	0.994318	1
Formate--tetrahydrofolate ligase.	#6.3.4.3#	0.000335054	0.000444058	1	0.000287662	0.00034891	1	0.000246673	0.000482509	1	0.000410936	0.000559388	1	1
Pyruvate kinase.	#2.7.1.40#	0.000342224	0.000416278	1	0.000313717	0.000373221	1	0.000215868	0.000344638	0.947368	0.000396843	0.000519663	1	1
Asparagine synthase (glutamine-hydrolyzing).	#6.3.5.4#	0.000336887	0.000513815	1	0.000275894	0.000356429	1	0.000216272	0.000497463	1	0.000423678	0.000724428	1	1
Fructose-bisphosphate aldolase.	#4.1.2.13#	0.000332109	0.000500069	1	0.000357982	0.000471821	1	0.000207191	0.000497463	1	0.000342011	0.000506778	0.994318	1
Adenylosuccinate synthase.	#6.3.4.4#	0.000338311	0.000445299	1	0.000279548	0.000340426	1	0.000207834	0.000427624	1	0.000412259	0.000676045	1	1
Pullulanase.	#3.2.1.41#	0.000332074	0.000609099	1	0.00029205	0.000388115	1	0.000203451	0.000443623	0.947368	0.00040582	0.000824074	1	1
Cobaltochelatase.	#6.6.1.2#	0.000353761	0.000855408	1	0.000468189	0.000934374	1	0.000201053	0.000374688	0.894737	0.000201881	0.000633473	0.994318	1
Adenylosuccinate lyase.	#4.3.2.2#	0.000344265	0.000446867	1	0.000292647	0.000356218	1	0.00020096	0.000497463	0.894737	0.000384335	0.000559388	0.994318	1
Alanine racemase.	#5.1.1.1#	0.000332091	0.000479419	1	0.000264014	0.000363111	1	0.000195772	0.0003421	0.947368	0.00042691	0.000873036	1	1
Phosphopyruvate hydratase.	#4.2.1.11#	0.000332697	0.000452246	1	0.000294042	0.000372928	1	0.000215179	0.00053741	0.947368	0.000367491	0.00048289	1	1
S-adenosylmethionine:tRNA ribosyltransferase-isomerase.	#2.4.99.17#	0.000349457	0.000485369	1	0.000338063	0.000430856	1	0.000214087	0.000473454	0.947368	0.000305859	0.000433448	1	1
Aspartate kinase.	#2.7.2.4#	0.000334453	0.000412919	1	0.000311401	0.000436585	1	0.000188194	0.000299337	0.947368	0.000372801	0.000676045	0.994318	1
4-hydroxy-3-methylbut-2-enyl diphosphate reductase.	#1.17.7.4#	0.000334874	0.000451473	1	0.000261406	0.000328625	1	0.00017613	0.000256575	0.947368	0.000429562	0.000740431	1	1
Beta-ketoacyl-[acyl-carrier-protein] synthase II.	#2.3.1.179#	0.000322716	0.00045269	1	0.00029723	0.000363391	1	0.00022178	0.000482509	1	0.000358371	0.000502805	1	1
Glycogen phosphorylase.	#2.4.1.1#	0.000279227	0.000474433	1	0.000134394	0.000224269	1	0.000172292	0.000641437	0.947368	0.000611968	0.00110459	1	1
UDP-N-acetylmuramate--L-alanine ligase.	#6.3.2.8#	0.000322053	0.000465493	1	0.000280852	0.000357826	1	0.000234124	0.000795941	1	0.000355734	0.000432591	1	1
Pyruvate carboxylase.	#6.4.1.1#	0.000341254	0.00052445	1	0.000417088	0.000606497	1	0.00018419	0.000277132	0.894737	0.00024858	0.000488215	1	1
Transferases. // Phosphotransferases with an alcohol group as acceptor.	#2.7.1.-#	0.000288186	0.000468026	1	0.000231053	0.000431163	1	0.000162698	0.000251178	1	0.000488076	0.000992995	1	1
tRNA dimethylallyltransferase.	#2.5.1.75#	0.000331481	0.000429063	1	0.000298486	0.000360694	1	0.000176243	0.000298478	0.947368	0.0003635	0.000473421	1	1
2-isopropylmalate synthase.	#2.3.3.13#	0.000317843	0.000405527	1	0.00028294	0.000339426	1	0.000165094	0.000298478	0.947368	0.00038423	0.000578272	1	1
Tyrosine--tRNA ligase.	#6.1.1.1#	0.000321701	0.000502546	1	0.00027991	0.000333724	1	0.000206365	0.000298478	1	0.000329758	0.000579542	0.994318	1
Asparagine--tRNA ligase.	#6.1.1.22#	0.000313762	0.00039836	1	0.000277155	0.000341625	1	0.000217165	0.000478652	1	0.000328763	0.00061166	0.994318	1
Glucose-6-phosphate isomerase.	#5.3.1.9#	0.000312575	0.000381615	1	0.000253202	0.00030586	1	0.000186229	0.000385995	0.894737	0.000374182	0.000492358	1	1
Fumarate hydratase.	#4.2.1.2#	0.000315367	0.000447826	1	0.000293674	0.000358312	1	0.000173426	0.000298478	1	0.000340861	0.000579542	0.994318	1
Undecaprenyl-phosphate glucose phosphotransferase.	#2.7.8.31#	0.000284452	0.000491756	1	0.000375934	0.000640677	1	0.000169148	0.000361882	1	0.000284038	0.000579542	1	1
UDP-N-acetylmuramoyl-L-alanine--D-glutamate ligase.	#6.3.2.9#	0.00031048	0.00047629	1	0.000276762	0.000337542	1	0.000191357	0.000482509	1	0.000332867	0.000425067	1	1
Methionyl aminopeptidase.	#3.4.11.18#	0.000297415	0.000397744	1	0.000290918	0.00038133	1	0.000200988	0.000497463	0.947368	0.000319799	0.000473421	1	1
Argininosuccinate lyase.	#4.3.2.1#	0.000304162	0.000492485	1	0.000265047	0.000310068	1	0.000190795	0.000466908	1	0.000346739	0.000869313	0.994318	1
Phosphoribosylamine--glycine ligase.	#6.3.4.13#	0.000299179	0.000456905	1	0.000273766	0.000344031	1	0.000196379	0.00039797	0.947368	0.000323349	0.000661676	1	1
Serine--tRNA ligase.	#6.1.1.11#	0.000298794	0.000411815	1	0.000228344	0.000277506	1	0.000184827	0.000448369	1	0.000373547	0.000748316	1	1
Histidine--tRNA ligase.	#6.1.1.21#	0.000297415	0.000370289	1	0.000250438	0.000310367	1	0.000189506	0.000350181	0.947368	0.000326209	0.000450697	1	1
Hydrolases // Aminopeptidases.	#3.4.11.-#	0.000258373	0.000419651	1	0.000132931	0.000223409	1	0.000171501	0.000482509	0.947368	0.000493946	0.000884132	1	1
(d)CMP kinase.	#2.7.4.25#	0.000283753	0.000472799	1	0.000242472	0.000404765	1	0.000184637	0.000420346	1	0.000334846	0.00063175	1	1
Mannonate dehydratase.	#4.2.1.8#	0.000264557	0.000416929	1	0.000331308	0.000463779	1	0.000180351	0.000285905	1	0.000268208	0.000724428	0.994318	1
Exodeoxyribonuclease VII.	#3.1.11.6#	0.000282536	0.000393287	1	0.00024294	0.0002962	1	0.000186246	0.00039797	1	0.000331232	0.000579468	1	1
[Ribosomal protein S12] (aspartate(89)-C(3))-methylthiotransferase.	#2.8.4.4#	0.000285608	0.000385587	1	0.000228893	0.000295039	1	0.000176805	0.000361882	0.947368	0.00033921	0.000579542	1	1
Threonine synthase.	#4.2.3.1#	0.000286751	0.000367079	1	0.000246296	0.000293969	1	0.000161813	0.000361882	0.894737	0.000332919	0.00048289	1	1
Glycine dehydrogenase (aminomethyl-transferring).	#1.4.4.2#	0.000277348	0.00047875	1	0.000371602	0.000523227	1	0.000184488	0.000333685	0.947368	0.000193211	0.000538364	1	1
Aldose 1-epimerase.	#5.1.3.3#	0.00028969	0.000586336	1	0.000380008	0.000548137	1	0.0001414	0.000298478	0.947368	0.000210142	0.000411694	0.982955	1
Glucose-1-phosphate adenylyltransferase.	#2.7.7.27#	0.00025084	0.000458012	1	0.000133265	0.000234764	1	0.000126914	0.000298478	0.947368	0.000502893	0.00106761	1	1
Dihydroorotase.	#3.5.2.3#	0.000282966	0.000494694	1	0.000239327	0.000312553	1	0.000165265	0.000466908	0.894737	0.000319378	0.000498877	1	1
dTDP-glucose 4,6-dehydratase.	#4.2.1.46#	0.000305391	0.000703208	1	0.00026074	0.000394075	1	0.000168727	0.000312322	0.894737	0.00025963	0.000577838	0.994318	1
LL-diaminopimelate aminotransferase.	#2.6.1.83#	0.000272491	0.000452979	1	0.000243007	0.00043686	1	0.000161329	0.000350181	0.947368	0.000317204	0.000579542	1	1
Histidine kinase.	#2.7.13.3#	0.000237933	0.000753252	1	0.000181562	0.000450957	1	0.000126991	0.000292603	1	0.000447154	0.000804816	1	1
L-aspartate oxidase.	#1.4.3.16#	0.000280584	0.000464021	1	0.000287211	0.000416203	1	0.00016916	0.000241254	0.947368	0.000253173	0.000434657	1	1
Glycerol kinase.	#2.7.1.30#	0.000250554	0.000367303	1	0.000223522	0.00033675	1	0.000174352	0.000299337	1	0.000340137	0.000610952	0.994318	1
Transferases. // Transaminases.	#2.6.1.-#	0.000269934	0.000357194	1	0.000224877	0.000272971	1	0.000138038	0.000213812	0.894737	0.000347558	0.000623597	0.994318	1
UDP-N-acetylglucosamine 2-epimerase (non-hydrolyzing).	#5.1.3.14#	0.000283051	0.000526719	1	0.000319285	0.00052994	1	0.00014767	0.000246152	0.894737	0.000223557	0.000457018	0.994318	1
16S rRNA (cytosine(1402)-N(4))-methyltransferase.	#2.1.1.199#	0.000252599	0.000320722	1	0.00019117	0.000240281	1	0.000179213	0.000603136	0.947368	0.000337863	0.000525114	1	1
Hydroxylamine reductase.	#1.7.99.1#	0.000243668	0.000370891	1	0.000222432	0.000308116	1	0.00015602	0.000350181	0.947368	0.000332531	0.0006425	1	1
UDP-glucose 4-epimerase.	#5.1.3.2#	0.000263924	0.000402162	1	0.000209083	0.000292937	1	0.000165302	0.000383509	0.947368	0.000313555	0.000529661	1	1
Oxidoreductases // With NAD(+) or NADP(+) as acceptor.	#1.3.1.-#	0.000245394	0.000388197	1	0.000221721	0.000275683	1	0.000200142	0.000497463	1	0.000272133	0.000506778	1	1
tRNA-guanosine(34) preQ(1) transglycosylase.	#2.4.2.29#	0.000266238	0.000364107	1	0.000221372	0.000269744	1	0.000162508	0.000609276	0.947368	0.000286803	0.000748316	1	1
Non-reducing end alpha-L-arabinofuranosidase.	#3.2.1.55#	0.000249133	0.000506446	1	0.000288303	0.000404382	1	0.000143835	0.000298478	0.947368	0.00025532	0.000463623	1	1
Asparaginase.	#3.5.1.1#	0.000238227	0.000338793	1	0.000293353	0.000442698	1	0.000165316	0.000241254	0.947368	0.000238004	0.00035391	1	1
3-phosphoshikimate 1-carboxyvinyltransferase.	#2.5.1.19#	0.000253492	0.000362432	1	0.000231509	0.000297106	1	0.000157219	0.000242239	1	0.000289488	0.000529661	0.994318	1
Beta-Ala-His dipeptidase.	#3.4.13.20#	0.000286752	0.000521195	1	0.000288967	0.000395529	1	0.000137218	0.000253334	0.842105	0.000217349	0.000409532	0.994318	1
Tryptophan--tRNA ligase.	#6.1.1.2#	0.000256424	0.000331023	1	0.000206663	0.00025471	1	0.000180723	0.000362266	1	0.000286122	0.000454903	0.988636	1
Glycine hydroxymethyltransferase.	#2.1.2.1#	0.000259505	0.000343022	1	0.00021572	0.000268496	1	0.000170851	0.00039797	0.894737	0.000279869	0.000396068	0.994318	1
Glutamate-5-semialdehyde dehydrogenase.	#1.2.1.41#	0.000252208	0.000402675	1	0.000225015	0.000267095	1	0.000164873	0.000350181	1	0.000278064	0.000452838	1	1
Arginine decarboxylase.	#4.1.1.19#	0.000268556	0.000559966	1	0.000298529	0.000412434	1	0.000162374	0.000263755	0.947368	0.00018464	0.000434657	1	1
Propionyl-CoA carboxylase.	#6.4.1.3#	0.000242349	0.00038249	1	0.000322564	0.000478969	1	0.000133424	0.000241254	0.894737	0.000207889	0.00037237	0.982955	1
Phosphomethylpyrimidine synthase.	#4.1.99.17#	0.000249255	0.000451261	1	0.000251701	0.000369533	1	0.000141529	0.000233044	0.894737	0.000260521	0.000439605	0.988636	1
Aconitate hydratase.	#4.2.1.3#	0.000256974	0.000481975	1	0.000281587	0.000367788	1	0.000146546	0.000263089	0.947368	0.000216666	0.000379807	0.988636	1
Argininosuccinate synthase.	#6.3.4.5#	0.000248705	0.00032774	1	0.000205998	0.00028095	1	0.000130352	0.000198985	0.947368	0.000316073	0.000487018	1	1
Oxidoreductases // With a disulfide as acceptor.	#1.8.4.-#	0.00024396	0.000306635	1	0.000200578	0.000237948	1	0.000134771	0.000241254	0.894737	0.000317153	0.000439605	0.994318	1
Glutamine--tRNA ligase.	#6.1.1.18#	0.000244121	0.000339539	1	0.000203462	0.000251929	1	0.000133447	0.000233454	0.947368	0.000314786	0.000451328	0.982955	1
1-deoxy-D-xylulose-5-phosphate reductoisomerase.	#1.1.1.267#	0.000250884	0.000384517	1	0.000225346	0.000270687	1	0.000147632	0.000229382	0.894737	0.000267066	0.000354425	1	1
3-oxoacyl-[acyl-carrier-protein] reductase.	#1.1.1.100#	0.000240551	0.000325727	1	0.000221023	0.000280274	1	0.000142901	0.000241254	0.947368	0.000285143	0.000453995	1	1
Rhomboid protease.	#3.4.21.105#	0.000229639	0.000372091	1	0.000308005	0.000450688	1	0.000131319	0.000241254	1	0.000216883	0.000456157	0.994318	1
UDP-galactopyranose mutase.	#5.4.99.9#	0.000226077	0.000509908	1	0.000210867	0.000344801	1	0.000154275	0.000441815	0.947368	0.000293259	0.000515082	1	1
Aspartate carbamoyltransferase.	#2.1.3.2#	0.000249915	0.000356378	1	0.000213729	0.000266884	1	0.000140202	0.0003421	0.894737	0.000280334	0.000498877	0.994318	1
Methylenetetrahydrofolate reductase (NAD(P)H).	#1.5.1.20#	0.000231902	0.000311861	1	0.000221376	0.00026876	1	0.000153388	0.000466908	1	0.000272125	0.000398788	1	1
Diphosphate--fructose-6-phosphate 1-phosphotransferase.	#2.7.1.90#	0.00023978	0.000372787	1	0.000248526	0.000322822	1	0.000128035	0.000233454	1	0.000258801	0.000405612	1	1
Oxidoreductases // With oxygen as acceptor.	#1.10.3.-#	0.000264416	0.000502546	1	0.000305099	0.000407072	1	0.000156947	0.000264473	0.894737	0.000148301	0.000328562	0.988636	1
Transketolase.	#2.2.1.1#	0.000213338	0.000349049	1	0.000158177	0.000218364	1	0.000145296	0.000553908	1	0.000357758	0.0006425	0.994318	1
Branched-chain-amino-acid transaminase.	#2.6.1.42#	0.000238919	0.000316849	1	0.000204086	0.000283248	1	0.000153295	0.000482509	1	0.000275478	0.000623597	1	1
Tripeptide aminopeptidase.	#3.4.11.4#	0.000242947	0.000357524	1	0.000229571	0.000324372	1	0.0001641	0.000241254	0.947368	0.000233504	0.000498877	0.982955	1
dTDP-4-dehydrorhamnose reductase.	#1.1.1.133#	0.000238786	0.000472057	1	0.000227812	0.000286302	1	0.000149277	0.000298478	1	0.000251658	0.000473421	0.994318	1
RNA helicase.	#3.6.4.13#	0.00023719	0.000435615	1	0.0002212	0.000339013	1	0.000146783	0.000325966	1	0.000261818	0.00059789	0.988636	1
Sulfate adenylyltransferase.	#2.7.7.4#	0.000205912	0.000371554	1	0.000293398	0.000455477	1	0.000128783	0.000218045	0.947368	0.000238194	0.000869313	1	1
Crossover junction endodeoxyribonuclease.	#3.1.22.4#	0.000231825	0.000340801	1	0.000186876	0.000244753	1	0.00016183	0.000233454	1	0.000281763	0.000498877	0.994318	1
Phospho-N-acetylmuramoyl-pentapeptide-transferase.	#2.7.8.13#	0.000247393	0.000372493	1	0.000234918	0.000302721	1	0.000128892	0.00019645	0.894737	0.000246953	0.000410038	0.994318	1
N-acetylglucosamine-6-phosphate deacetylase.	#3.5.1.25#	0.000207112	0.00037823	1	0.000274942	0.000415183	1	0.000138396	0.000497463	0.947368	0.00023505	0.000579542	0.988636	1
Phosphoserine transaminase.	#2.6.1.52#	0.000237106	0.000294076	1	0.000200508	0.000254993	1	0.000141626	0.000482509	0.947368	0.000273297	0.000515082	1	1
Sortase B.	#3.4.22.71#	0.000203006	0.000519855	1	9.70046e-05	0.000339948	1	0.000116715	0.000482509	0.947368	0.000434138	0.00119208	1	1
Xylulokinase.	#2.7.1.17#	0.00022951	0.000356135	1	0.000222805	0.00029594	1	0.00012414	0.000241254	0.947368	0.000273822	0.000623691	1	1
23S rRNA (adenine(2503)-C(2))-methyltransferase.	#2.1.1.192#	0.00023036	0.000320717	1	0.000185179	0.000233024	1	0.000169819	0.000350181	1	0.000258566	0.000374158	0.994318	1
Glucose-1-phosphate thymidylyltransferase.	#2.7.7.24#	0.000253574	0.000577839	1	0.00020736	0.000367338	1	0.00015446	0.000383415	0.947368	0.00022591	0.000539794	0.988636	1
tRNA(Ile)-lysidine synthetase.	#6.3.4.19#	0.000234197	0.000300187	1	0.000211318	0.000270889	1	0.000142535	0.000233454	0.947368	0.000253032	0.000334909	0.994318	1
Aspartate-semialdehyde dehydrogenase.	#1.2.1.11#	0.000235961	0.000300846	1	0.000198006	0.000241765	1	0.000144074	0.000198985	1	0.000260471	0.000378329	0.994318	1
tRNA pseudouridine(38-40) synthase.	#5.4.99.12#	0.00022508	0.000273366	1	0.000198121	0.000246855	1	0.000162023	0.000427624	1	0.000252865	0.000389783	0.994318	1
ABC-type polyamine transporter.	#7.6.2.11#	0.000221137	0.000349585	1	0.000202792	0.000266041	1	0.000142206	0.000395713	0.947368	0.000271815	0.000453995	0.994318	1
Phosphoribosylformylglycinamidine cyclo-ligase.	#6.3.3.1#	0.000232509	0.000303233	1	0.00020955	0.000256765	1	0.000137214	0.000350181	0.947368	0.000253421	0.000405789	0.988636	1
Galactokinase.	#2.7.1.6#	0.000218613	0.000292166	1	0.000193867	0.000270213	1	0.000139515	0.000332209	0.947368	0.000279458	0.00048289	1	1
Imidazole glycerol-phosphate synthase.	#4.3.2.10#	0.000231163	0.000343197	1	0.000198371	0.000240017	1	0.000130306	0.000194643	0.947368	0.000267492	0.000365527	1	1
Alpha-amylase.	#3.2.1.1#	0.000231137	0.00040417	1	0.000212305	0.000318135	1	0.000123354	0.000180641	1	0.000259378	0.000608618	1	1
GTP diphosphokinase.	#2.7.6.5#	0.000212824	0.000423958	1	0.000150109	0.000191698	1	0.000139498	0.000466908	0.947368	0.000322134	0.000574868	1	1
Histidinol dehydrogenase.	#1.1.1.23#	0.000221357	0.000304774	1	0.000208087	0.000276196	1	0.000130322	0.000298478	0.894737	0.000264465	0.000452838	0.982955	1
2-dehydro-3-deoxy-phosphogluconate aldolase.	#4.1.2.14#	0.000221413	0.000448131	1	0.000198209	0.00028644	1	0.000153691	0.000482509	1	0.00024651	0.000491089	0.994318	1
Transferred entry: 7.1.2.2.	#3.6.3.14#	0.000194505	0.000337824	1	0.000271035	0.000460406	1	0.000108299	0.000233454	0.894737	0.000243095	0.000434657	0.988636	1
Nicotinate phosphoribosyltransferase.	#6.3.4.21#	0.000210842	0.000727124	1	0.000147403	0.000398811	1	0.000144091	0.000298478	0.947368	0.000309175	0.000531754	1	1
Hydrolases // Acting on acid anhydrides; catalyzing transmembrane movement of substances.	#3.6.3.-#	0.00019624	0.000320537	1	0.000116818	0.000315213	1	0.000106586	0.000241254	0.894737	0.000390124	0.00061166	1	1
Pantothenate kinase.	#2.7.1.33#	0.000226293	0.000300056	1	0.000219148	0.000267006	1	0.000114572	0.000176361	0.894737	0.00024912	0.000370913	0.994318	1
Peptide chain release factor N(5)-glutamine methyltransferase.	#2.1.1.297#	0.000215373	0.000304121	1	0.000175429	0.000228553	1	0.000116346	0.000165788	0.947368	0.000301838	0.000439605	1	1
Ribose-phosphate diphosphokinase.	#2.7.6.1#	0.000222055	0.000309585	1	0.00017173	0.000223066	1	0.000119936	0.000240682	0.947368	0.000292639	0.000507236	0.994318	1
Diaminopimelate decarboxylase.	#4.1.1.20#	0.000222973	0.000283871	1	0.000203427	0.00025839	1	0.000127001	0.000186584	0.947368	0.000251643	0.000434657	1	1
Tagaturonate reductase.	#1.1.1.58#	0.00022109	0.0004032	1	0.000227335	0.00038458	1	0.000129951	0.000233454	1	0.000226005	0.000420193	0.994318	1
Glucosamine-6-phosphate deaminase.	#3.5.99.6#	0.000251206	0.00083163	1	0.000226328	0.000347071	1	0.000120375	0.000210932	0.947368	0.000205775	0.000482365	1	1
Thioredoxin-disulfide reductase.	#1.8.1.9#	0.000219816	0.000290375	1	0.000189336	0.000234561	1	0.000136514	0.000198985	0.947368	0.000256129	0.000434657	1	1
4-hydroxy-tetrahydrodipicolinate synthase.	#4.3.3.7#	0.000209224	0.000268475	1	0.000172194	0.000223731	1	0.000124481	0.000241254	0.947368	0.00029317	0.000447449	1	1
Riboflavin kinase.	#2.7.1.26#	0.000222294	0.000393841	1	0.000210618	0.000267876	1	0.000143219	0.000256575	0.947368	0.000215442	0.000427333	0.988636	1
Acetate kinase.	#2.7.2.1#	0.000220382	0.000304406	1	0.000190156	0.000245845	1	0.000114738	0.000213812	0.947368	0.000259826	0.000354119	0.994318	1
Biotin carboxylase.	#6.3.4.14#	0.000195022	0.000410928	1	0.000282765	0.000448286	1	0.000121073	0.000215498	0.947368	0.000182766	0.000380084	1	1
Chorismate synthase.	#4.2.3.5#	0.000211593	0.000290883	1	0.000185092	0.000237637	1	0.000134868	0.000298478	0.894737	0.000249249	0.000426256	1	1
D-alanine--D-alanine ligase.	#6.3.2.4#	0.000214855	0.000308586	1	0.000181869	0.000221873	1	0.000127766	0.000361882	0.894737	0.000251911	0.000374158	0.994318	1
Peptide deformylase.	#3.5.1.88#	0.000199154	0.00035566	1	0.000142235	0.000213025	1	0.000105821	0.000384862	0.842105	0.000326943	0.000690392	1	1
Hydroxymethylpyrimidine kinase.	#2.7.1.49#	0.000238281	0.000611497	1	0.000181842	0.000389865	1	0.00011228	0.000296095	0.894737	0.000239253	0.000431433	0.971591	1
Phosphatidylglycerol--prolipoprotein diacylglyceryl transferase.	#2.5.1.145#	0.000204971	0.000289282	1	0.000210839	0.000270466	1	0.000138938	0.000241254	1	0.000213129	0.000378329	0.994318	1
Phosphoenolpyruvate--protein phosphotransferase.	#2.7.3.9#	0.000192724	0.000368228	1	0.0001022	0.00016647	1	0.000121918	0.000350181	1	0.000348051	0.000609021	1	1
Cellobiose phosphorylase.	#2.4.1.20#	0.000214	0.000481559	1	0.000114152	0.000325783	1	0.000126076	0.000350181	0.947368	0.000307116	0.000500065	1	1
Undecaprenyldiphospho-muramoylpentapeptide beta-N-	#2.4.1.227#	0.000204767	0.00031076	1	0.000182013	0.000232269	1	0.000143946	0.000241254	1	0.000228365	0.000314532	0.994318	1
Pectate lyase.	#4.2.2.2#	0.000190592	0.000519806	1	0.000317926	0.00083267	1	0.000117838	0.000212038	0.947368	0.000128109	0.000375388	0.988636	1
3-isopropylmalate dehydrogenase.	#1.1.1.85#	0.000208983	0.000272307	1	0.000187715	0.000223641	1	0.000108555	0.000171115	0.894737	0.000247569	0.000386312	1	1
Starch synthase.	#2.4.1.21#	0.000177808	0.000287458	1	9.80538e-05	0.000176024	1	0.000136199	0.000596955	1	0.000336948	0.000610169	1	1
Methionyl-tRNA formyltransferase.	#2.1.2.9#	0.00020789	0.000267066	1	0.000178321	0.000209596	1	0.000125458	0.000168049	0.947368	0.000231404	0.000374158	1	1
Dihydrolipoyl dehydrogenase.	#1.8.1.4#	0.000191422	0.000319082	1	0.000281196	0.000450076	1	0.000122573	0.000233454	0.894737	0.000143611	0.000380084	0.994318	1
Glucuronate isomerase.	#5.3.1.12#	0.000201398	0.000367538	1	0.00020365	0.000261819	1	0.000118164	0.000195121	0.894737	0.000212409	0.000380084	0.994318	1
Phosphopantothenoylcysteine decarboxylase.	#4.1.1.36#	0.000196541	0.000284068	1	0.000171688	0.00022335	1	0.000132125	0.000233454	0.947368	0.000234352	0.000623597	0.994318	1
GTP cyclohydrolase II.	#3.5.4.25#	0.000205091	0.000332004	1	0.000207284	0.0002711	1	0.000119051	0.000233454	0.894737	0.000195253	0.000380084	0.988636	1
3-dehydroquinate synthase.	#4.2.3.4#	0.000203269	0.000286118	1	0.00017721	0.000220853	1	0.000116182	0.000150922	1	0.000228398	0.000434657	1	1
NADH:ubiquinone reductase (H(+)-translocating).	#7.1.1.2#	0.000215337	0.000361062	1	0.000274659	0.000426466	1	0.000110273	0.000198539	0.894737	0.000120068	0.000300646	0.977273	1
Biotin--[biotin carboxyl-carrier protein] ligase.	#6.3.4.15#	0.000196396	0.000257982	1	0.000169068	0.00021957	1	0.000110975	0.000157964	0.947368	0.000242711	0.00036853	0.994318	1
Ribonuclease H.	#3.1.26.4#	0.000203094	0.000264853	1	0.000155076	0.000186698	1	0.000124433	0.000179744	0.947368	0.000226812	0.000399563	0.988636	1
Dihydroorotate dehydrogenase (NAD(+)).	#1.3.1.14#	0.000195018	0.000265015	1	0.000169829	0.000232224	1	0.000109151	0.000213812	0.894737	0.000228388	0.000380084	1	1
Chorismate mutase.	#5.4.99.5#	0.000184439	0.000280506	1	0.00017626	0.000223913	1	0.000129636	0.000241254	1	0.000209276	0.0010142	0.994318	1
Glyceraldehyde-3-phosphate dehydrogenase (phosphorylating).	#1.2.1.12#	0.000200762	0.000269177	1	0.000168777	0.000214575	1	9.17107e-05	0.000299337	0.842105	0.000236228	0.000724428	1	1
N-acetyl-gamma-glutamyl-phosphate reductase.	#1.2.1.38#	0.000200973	0.000290535	1	0.00017699	0.000230799	1	9.62687e-05	0.00017105	0.842105	0.000221359	0.000380084	0.994318	1
Isocitrate dehydrogenase (NADP(+)).	#1.1.1.42#	0.000196067	0.000373474	1	0.000147005	0.000253846	1	0.000120564	0.000241254	1	0.000231715	0.000360566	1	1
Acetyl-CoA carboxylase.	#6.4.1.2#	0.000160719	0.00026809	1	8.81093e-05	0.000147236	1	0.000139829	0.000497463	1	0.000306095	0.000503656	1	1
Phosphate acetyltransferase.	#2.3.1.8#	0.000207818	0.000347644	1	0.000179662	0.000249671	1	9.33985e-05	0.00014713	0.842105	0.000213568	0.000297718	1	1
Alpha-glucosidase.	#3.2.1.20#	0.000154256	0.000278759	1	0.000134257	0.000208356	1	0.000113373	0.000603136	0.947368	0.000290639	0.000605327	1	1
CoA-disulfide reductase.	#1.8.1.14#	0.000178995	0.000325264	1	0.000221222	0.000316233	1	9.56056e-05	0.000198985	0.947368	0.000193344	0.000506778	0.988636	1
UMP kinase.	#2.7.4.22#	0.00019172	0.000237077	1	0.000156841	0.000187954	1	0.000110914	0.000198985	0.947368	0.000228158	0.000405789	1	1
Dipeptidyl-peptidase III.	#3.4.14.4#	0.00020835	0.000305012	1	0.000257027	0.000360061	1	0.000106716	0.000186939	0.842105	0.000114959	0.000254081	0.988636	1
ABC-type phosphate transporter.	#7.3.2.1#	0.000171861	0.000240712	1	0.000146852	0.000193726	1	0.000118005	0.000265089	0.947368	0.000248713	0.000344623	0.988636	1
UDP-N-acetylmuramate dehydrogenase.	#1.3.1.98#	0.000191979	0.000274137	1	0.000171145	0.000243353	1	0.000110083	0.000159232	0.947368	0.000210447	0.000724428	1	1
Dihydropteroate synthase.	#2.5.1.15#	0.00017654	0.000260289	1	0.000167175	0.000317763	1	0.000111662	0.000298478	0.947368	0.000227135	0.000574053	1	1
[Acyl-carrier-protein] S-malonyltransferase.	#2.3.1.39#	0.000178788	0.000253831	1	0.000158156	0.000193332	1	0.000122501	0.000361882	0.894737	0.000218207	0.000724428	1	1
Urocanate hydratase.	#4.2.1.49#	0.000173843	0.000331917	1	0.000263594	0.000403909	1	0.000125763	0.000246144	0.894737	0.000112723	0.000312284	0.988636	1
Anthranilate phosphoribosyltransferase.	#2.4.2.18#	0.000174715	0.000270413	1	0.000168492	0.000209143	1	0.000117741	0.000298478	0.947368	0.000214709	0.000579542	0.994318	1
Orotidine-5'-phosphate decarboxylase.	#4.1.1.23#	0.000179284	0.000224957	1	0.000156086	0.00018868	1	0.000120328	0.000241254	1	0.000214281	0.000579542	0.988636	1
Malate dehydrogenase (oxaloacetate-decarboxylating) (NADP(+)).	#1.1.1.40#	0.000193955	0.00032628	1	0.000232184	0.000335105	1	0.000107282	0.000198985	0.894737	0.000136377	0.000334749	0.982955	1
Histidinol-phosphate transaminase.	#2.6.1.9#	0.000185261	0.000262988	1	0.000160821	0.000201004	1	0.000110099	0.000142658	1	0.000211322	0.000498877	0.994318	1
(E)-4-hydroxy-3-methylbut-2-enyl-diphosphate synthase (flavodoxin).	#1.17.7.3#	0.000198019	0.000646341	1	0.000245082	0.000377694	1	0.000119041	0.000247225	0.894737	0.000103692	0.000310364	0.971591	1
Purine-nucleoside phosphorylase.	#2.4.2.1#	0.000177733	0.000227525	1	0.000149236	0.000188647	1	0.000122318	0.000233454	1	0.000209228	0.000498877	1	1
Glutamate racemase.	#5.1.1.3#	0.00017933	0.000252054	1	0.00016717	0.000236409	1	0.000103113	0.00017105	0.894737	0.000208711	0.000340584	1	1
Beta-ketoacyl-[acyl-carrier-protein] synthase III.	#2.3.1.180#	0.000189394	0.000273166	1	0.000196878	0.000295022	1	8.34862e-05	0.000116727	0.894737	0.000187787	0.000498877	0.994318	1
Phosphoribosylaminoimidazolesuccinocarboxamide synthase.	#6.3.2.6#	0.000179298	0.000255199	1	0.000155073	0.000199257	1	0.000118255	0.000198985	0.947368	0.000199374	0.000579542	1	1
5-formyltetrahydrofolate cyclo-ligase.	#6.3.3.2#	0.000163006	0.00025347	1	0.000124606	0.000163538	1	0.000112296	0.000482509	0.947368	0.000250163	0.000506778	1	1
Carboxynorspermidine decarboxylase.	#4.1.1.96#	0.000181543	0.000260024	1	0.000172263	0.000238195	1	0.00011194	0.000158075	0.947368	0.000180032	0.000257541	0.982955	1
tRNA pseudouridine(55) synthase.	#5.4.99.25#	0.000169525	0.000212005	1	0.000147746	0.00019433	1	0.000131246	0.000603136	1	0.000195223	0.000579542	0.994318	1
16S rRNA (adenine(1518)-N(6)/adenine(1519)-N(6))-dimethyltransferase.	#2.1.1.182#	0.000175291	0.000224735	1	0.000146485	0.000175182	1	0.000116904	0.000241254	0.947368	0.000200953	0.000380084	1	1
Threonine ammonia-lyase.	#4.3.1.19#	0.000174434	0.000328814	1	0.00011892	0.000205268	1	0.000110926	0.000350181	1	0.000233237	0.000319703	0.994318	1
Dephospho-CoA kinase.	#2.7.1.24#	0.000177395	0.000285585	1	0.000160626	0.000201869	1	8.84035e-05	0.000139783	0.894737	0.000209626	0.000343378	0.988636	1
Aspartate--ammonia ligase.	#6.3.1.1#	0.000172927	0.000228917	1	0.000171089	0.000210993	1	0.000102086	0.000213812	0.894737	0.000187326	0.000579542	1	1
Glutamate 5-kinase.	#2.7.2.11#	0.000180879	0.000252017	1	0.000173992	0.000213582	1	9.27991e-05	0.00017225	0.789474	0.000181616	0.000289771	0.988636	1
Glycerol-3-phosphate dehydrogenase (NAD(P)(+)).	#1.1.1.94#	0.000178469	0.000237723	1	0.000159141	0.000193696	1	0.000101566	0.000230512	0.894737	0.000188124	0.000579542	1	1
Acetylglutamate kinase.	#2.7.2.8#	0.000171121	0.000252745	1	0.000146962	0.000195755	1	0.000106043	0.000233454	0.947368	0.000202369	0.000418504	0.988636	1
tRNA (guanine(37)-N(1))-methyltransferase.	#2.1.1.228#	0.000167576	0.000207967	1	0.000129936	0.000163373	1	0.000126639	0.000298478	0.947368	0.000202287	0.00032803	0.988636	1
5-amino-6-(5-phosphoribosylamino)uracil reductase.	#1.1.1.193#	0.0001687	0.000339611	1	0.000169941	0.000231054	1	0.000110194	0.000168889	1	0.000176714	0.000748316	0.994318	1
Alpha-D-xyloside xylohydrolase.	#3.2.1.177#	0.000173931	0.000419118	1	0.000169196	0.000347759	1	0.000115141	0.000213812	1	0.000166625	0.000364825	0.994318	1
Oxidoreductases // With a quinone or similar compound as acceptor.	#1.6.5.-#	0.000190941	0.000377242	1	0.000219502	0.000386875	1	9.60374e-05	0.000153562	0.947368	0.000114348	0.000378329	0.982955	1
Peptidase Do.	#3.4.21.107#	0.00018352	0.000294706	1	0.000205116	0.000277846	1	0.000100882	0.000139193	0.947368	0.000131079	0.000289771	0.988636	1
Cobalt-precorrin-5B (C(1))-methyltransferase.	#2.1.1.195#	0.000145035	0.000245376	1	0.000164143	0.000264846	1	0.000108408	0.000361882	0.894737	0.000202588	0.000372193	1	1
16S rRNA (cytidine(1402)-2'-O)-methyltransferase.	#2.1.1.198#	0.000163987	0.000224993	1	0.000124079	0.000163069	1	0.000120897	0.000350181	0.947368	0.000207447	0.000380084	0.994318	1
3-deoxy-7-phosphoheptulonate synthase.	#2.5.1.54#	0.000153168	0.000272856	1	8.40123e-05	0.00013677	1	9.53728e-05	0.000241254	0.947368	0.000280197	0.000547275	1	1
L-fucose isomerase.	#5.3.1.25#	0.000162542	0.000351051	1	0.00020702	0.000305232	1	0.000102411	0.000233454	0.947368	0.000140578	0.000374158	0.988636	1
Alkaline phosphatase.	#3.1.3.1#	0.000168571	0.000354818	1	0.00021215	0.000315462	1	8.132e-05	0.00014556	0.842105	0.000143484	0.00029749	0.982955	1
Glucose 1-dehydrogenase (NAD(P)(+)).	#1.1.1.47#	0.00014634	0.000266904	1	0.000143319	0.00022896	1	0.000105919	0.000540574	0.947368	0.000207521	0.000333704	0.994318	1
16S rRNA (guanine(527)-N(7))-methyltransferase.	#2.1.1.170#	0.000159324	0.00025592	1	0.000121017	0.000165676	1	9.66321e-05	0.000350181	0.894737	0.000224897	0.000338213	0.994318	1
Diaminopimelate epimerase.	#5.1.1.7#	0.000167314	0.000225478	1	0.000142103	0.000180321	1	0.000101621	0.00017105	0.947368	0.000190515	0.000374158	0.994318	1
[Formate-C-acetyltransferase]-activating enzyme.	#1.97.1.4#	0.00016038	0.000221855	1	0.000134378	0.000175446	1	8.75121e-05	0.000213812	0.894737	0.000218154	0.000507236	0.994318	1
Homoserine O-succinyltransferase.	#2.3.1.46#	0.000163341	0.000215569	1	0.000154593	0.000213254	1	8.41133e-05	0.00017105	0.842105	0.000196219	0.000579542	0.994318	1
Lactaldehyde reductase.	#1.1.1.77#	0.00014751	0.000254776	1	0.000163198	0.000245335	1	9.08088e-05	0.00017105	1	0.000193969	0.000344623	0.994318	1
Phosphatidate cytidylyltransferase.	#2.7.7.41#	0.000162526	0.000238513	1	0.000155574	0.000199636	1	0.000112976	0.000361882	1	0.000162633	0.000321926	0.982955	1
Diadenylate cyclase.	#2.7.7.85#	0.00016661	0.000244648	1	0.000140371	0.000172185	1	9.39158e-05	0.000135471	0.894737	0.00019069	0.000338158	1	1
Oleate hydratase.	#4.2.1.53#	0.000140613	0.000261524	1	6.15092e-05	0.000120865	1	0.00013175	0.00059549	1	0.000256822	0.000574053	1	1
Deoxyribose-phosphate aldolase.	#4.1.2.4#	0.000171721	0.000257362	1	0.000161271	0.000200451	1	9.27892e-05	0.000215145	0.894737	0.000164452	0.000256436	0.988636	1
L-arabinose isomerase.	#5.3.1.4#	0.000166109	0.000344733	1	0.000190363	0.000301696	1	8.03787e-05	0.000169248	0.894737	0.000152685	0.000338496	0.994318	1
Pyrroline-5-carboxylate reductase.	#1.5.1.2#	0.000157139	0.000232624	1	0.000145101	0.000180541	1	0.000117238	0.000361882	1	0.00016942	0.000434657	0.994318	1
Oxidoreductases // With NAD(+) or NADP(+) as acceptor.	#1.4.1.-#	0.000162631	0.00036464	1	0.000134948	0.000204531	1	8.29722e-05	0.000151282	0.894737	0.000208146	0.000317053	0.994318	1
4-hydroxy-tetrahydrodipicolinate reductase.	#1.17.1.8#	0.000155995	0.000245875	1	0.000139331	0.00018471	1	0.000116715	0.00039797	0.947368	0.000176588	0.000450697	1	1
Methylenetetrahydrofolate dehydrogenase (NADP(+)).	#1.5.1.5#	0.000164613	0.000209235	1	0.000146704	0.000180454	1	9.32114e-05	0.000132799	0.947368	0.000181651	0.000293013	0.988636	1
Uracil phosphoribosyltransferase.	#2.4.2.9#	0.000157629	0.000227506	1	0.000129391	0.000162705	1	0.000124958	0.00039797	1	0.000173772	0.000410038	0.994318	1
Ribonuclease III.	#3.1.26.3#	0.000165883	0.000281701	1	0.000147717	0.000205138	1	0.000100486	0.000233454	0.947368	0.000168844	0.000748316	1	1
2-C-methyl-D-erythritol 4-phosphate cytidylyltransferase.	#2.7.7.60#	0.000159891	0.00031292	1	0.000150184	0.000221627	1	0.000106608	0.000298478	0.947368	0.000162205	0.000434657	1	1
Acyl-[acyl-carrier-protein]--UDP-N-acetylglucosamine O-acyltransferase.	#2.3.1.129#	0.000172827	0.000322189	1	0.00020953	0.000298218	1	0.000103732	0.000198985	0.947368	9.02771e-05	0.00019213	0.982955	1
Thiamine-phosphate kinase.	#2.7.4.16#	0.000178232	0.000324194	1	0.00019224	0.000271858	1	9.83706e-05	0.000233454	0.894737	0.000106872	0.000249439	0.977273	1
4-(cytidine 5'-diphospho)-2-C-methyl-D-erythritol kinase.	#2.7.1.148#	0.000153467	0.000220612	1	0.000127911	0.000166341	1	0.000115496	0.00039797	1	0.000177138	0.000250432	0.994318	1
Fucokinase.	#2.7.1.52#	0.000143009	0.000390927	1	0.000243477	0.000501892	1	8.54963e-05	0.000161011	0.894737	9.99897e-05	0.000380084	0.982955	1
Glutaminase.	#3.5.1.2#	0.000158602	0.000237197	1	0.000191301	0.000253409	1	8.05296e-05	0.000131954	0.789474	0.000140146	0.000498877	0.988636	1
Rhamnulokinase.	#2.7.1.5#	0.000158889	0.000297694	1	0.000186394	0.000271949	1	7.59218e-05	0.000139163	0.894737	0.00014879	0.000250837	0.994318	1
Succinate dehydrogenase (quinone).	#1.3.5.1#	0.000167142	0.000306607	1	0.000204749	0.000307562	1	9.42009e-05	0.000127884	0.894737	0.000103844	0.000241327	0.994318	1
tRNA (guanine(46)-N(7))-methyltransferase.	#2.1.1.33#	0.0001518	0.000209606	1	0.000130842	0.000154486	1	0.000110448	0.000298478	1	0.000163921	0.000321926	1	1
Coproporphyrinogen dehydrogenase.	#1.3.98.3#	0.000132365	0.000209941	1	7.62056e-05	0.00012315	1	8.98353e-05	0.000241254	0.947368	0.000256758	0.000434657	1	1
Malate dehydrogenase.	#1.1.1.37#	0.000155902	0.000245069	1	0.000217022	0.000305736	1	8.30611e-05	0.00017105	0.842105	9.3441e-05	0.00023142	0.982955	1
Methylated-DNA--[protein]-cysteine S-methyltransferase.	#2.1.1.63#	0.000146117	0.000198784	1	0.000141107	0.000194335	1	0.000101747	0.000241254	0.947368	0.000159399	0.000354119	1	1
Quinolinate synthase.	#2.5.1.72#	0.000162637	0.000245629	1	0.00015533	0.00020475	1	8.51243e-05	0.000132596	0.842105	0.000144408	0.000289771	0.994318	1
Ribulose-phosphate 3-epimerase.	#5.1.3.1#	0.00015181	0.000193927	1	0.000129647	0.000177929	1	8.94717e-05	0.000233454	0.947368	0.000175778	0.000434657	0.988636	1
5-dehydro-4-deoxy-D-glucuronate isomerase.	#5.3.1.17#	0.000148083	0.000265471	1	0.000190399	0.000274894	1	8.35327e-05	0.000233454	0.894737	0.000123579	0.000498877	0.988636	1
dTDP-4-dehydrorhamnose 3,5-epimerase.	#5.1.3.13#	0.000160742	0.000335052	1	0.000130522	0.00022594	1	0.000112906	0.000330232	0.947368	0.000139448	0.000249015	0.982955	1
CCA tRNA nucleotidyltransferase.	#2.7.7.72#	0.000130761	0.000225275	1	7.79196e-05	0.00012412	1	9.40475e-05	0.000198985	1	0.000240662	0.000451293	0.994318	1
(E)-4-hydroxy-3-methylbut-2-enyl-diphosphate synthase (ferredoxin).	#1.17.7.1#	0.00014194	0.00025539	1	8.16819e-05	0.000132556	1	0.000109921	0.000198985	1	0.0002057	0.000374158	0.994318	1
UDP-glucose--hexose-1-phosphate uridylyltransferase.	#2.7.7.12#	0.00012539	0.000222289	1	6.85714e-05	0.000127021	1	9.58572e-05	0.000500121	0.947368	0.000245638	0.000498877	1	1
Adenylate kinase.	#2.7.4.3#	0.000143484	0.000196307	1	0.000114792	0.00015774	1	0.000104737	0.000241254	0.947368	0.000170978	0.000380084	0.994318	1
Serine O-acetyltransferase.	#2.3.1.30#	0.000144504	0.00019922	1	0.000142865	0.000183251	1	8.71797e-05	0.000213812	0.842105	0.000156231	0.000246023	0.988636	1
Phosphoribosylglycinamide formyltransferase 1.	#2.1.2.2#	0.000127687	0.000195844	1	0.00011443	0.000148147	1	8.93405e-05	0.00017105	1	0.000197639	0.000289771	0.994318	1
Adenine phosphoribosyltransferase.	#2.4.2.7#	0.000142841	0.000196209	1	0.000112056	0.000145772	1	9.27372e-05	0.000233454	0.947368	0.000176679	0.000506778	0.988636	1
Shikimate dehydrogenase.	#1.1.1.25#	0.000138568	0.000210333	1	0.000107249	0.000137127	1	8.32661e-05	0.000298478	0.947368	0.000193596	0.00041331	0.994318	1
Signal peptidase II.	#3.4.23.36#	0.000155909	0.00049952	1	0.00011606	0.000203016	1	6.80107e-05	0.000149928	0.842105	0.000182592	0.000362827	0.982955	1
Histidine ammonia-lyase.	#4.3.1.3#	0.00013516	0.000237921	1	0.000205038	0.00029782	1	8.72393e-05	0.000182071	0.789474	9.12179e-05	0.000289771	0.977273	1
Orotate phosphoribosyltransferase.	#2.4.2.10#	0.000139257	0.000196307	1	0.000116643	0.000146294	1	8.81961e-05	0.000233454	0.894737	0.000174479	0.000266375	1	1
Thymidylate synthase (FAD).	#2.1.1.148#	9.43127e-05	0.000341901	1	7.60623e-05	0.000417362	1	0.000234497	0.00216363	0.947368	0.000109494	0.000302663	0.982955	1
Ribonuclease Z.	#3.1.26.11#	0.000144739	0.000200387	1	0.000138902	0.000182982	1	7.432e-05	0.000132376	0.842105	0.00015517	0.000261914	0.988636	1
Precorrin-4 C(11)-methyltransferase.	#2.1.1.133#	0.00012378	0.000203574	1	0.00016274	0.000237937	1	8.62777e-05	0.000198985	0.947368	0.00013913	0.000236944	0.977273	1
Transferases. // Hexosyltransferases.	#2.4.1.-#	0.00011839	0.000237153	1	8.98645e-05	0.000157508	1	7.65312e-05	0.000241254	0.947368	0.000223332	0.000473421	1	1
Ornithine carbamoyltransferase.	#2.1.3.3#	0.000129424	0.000208723	1	7.21905e-05	0.000112759	1	6.91554e-05	0.00017105	0.894737	0.000236473	0.000380839	1	1
Thiamine phosphate synthase.	#2.5.1.3#	0.000133387	0.000192624	1	0.000121974	0.000157654	1	9.61602e-05	0.000361882	0.947368	0.000151934	0.000380084	0.988636	1
2-succinyl-5-enolpyruvyl-6-hydroxy-3-cyclohexene-1-carboxylic-acid	#2.2.1.9#	0.000153211	0.000378212	1	0.000179403	0.000311997	1	7.6055e-05	0.000185419	0.842105	9.22525e-05	0.00038942	0.965909	1
ATP phosphoribosyltransferase.	#2.4.2.17#	0.000142029	0.000191746	1	0.00012812	0.000162742	1	7.13996e-05	9.94925e-05	0.894737	0.000159106	0.000248187	0.994318	1
(R)-citramalate synthase.	#2.3.1.182#	0.000152551	0.000332048	1	0.000189644	0.000265408	1	6.72546e-05	0.000121682	0.789474	8.94841e-05	0.00020691	0.982955	1
Alpha,alpha-phosphotrehalase.	#3.2.1.93#	0.000105874	0.000209185	1	7.5186e-05	0.00015304	1	7.88978e-05	0.000497463	0.894737	0.000236728	0.000596145	1	1
Nicotinate-nucleotide--dimethylbenzimidazole phosphoribosyltransferase.	#2.4.2.21#	0.000118199	0.000196268	1	0.000125306	0.000180647	1	8.56754e-05	0.000128287	1	0.000165813	0.000310618	0.988636	1
6-phosphogluconolactonase.	#3.1.1.31#	0.000152736	0.00038549	1	0.000169323	0.00024878	1	7.57903e-05	0.000120627	0.842105	9.66472e-05	0.000269992	0.982955	1
Acetylornithine transaminase.	#2.6.1.11#	0.000118973	0.000187524	1	8.09043e-05	0.000117657	1	6.45477e-05	0.000120627	0.947368	0.000229051	0.000406228	0.994318	1
Thymidylate synthase.	#2.1.1.45#	0.000132121	0.000235371	1	0.000139756	0.000187038	1	8.94515e-05	0.000128287	0.947368	0.000130443	0.000304342	0.994318	1
Phenylacetate--CoA ligase.	#6.2.1.30#	0.000115867	0.000257878	1	0.000170894	0.000241064	1	8.27066e-05	0.000198985	1	0.000121542	0.000289771	0.994318	1
4-hydroxythreonine-4-phosphate dehydrogenase.	#1.1.1.262#	0.000138226	0.000244648	1	0.000155124	0.000205041	1	9.67667e-05	0.000198985	0.947368	9.85052e-05	0.000204744	0.971591	1
Peptidoglycan glycosyltransferase.	#2.4.1.129#	0.000128212	0.000214319	1	0.000103085	0.000142447	1	7.25925e-05	0.000120627	1	0.000183085	0.000378329	0.994318	1
Undecaprenyl-diphosphate phosphatase.	#3.6.1.27#	0.000124212	0.000227962	1	9.58977e-05	0.000156277	1	0.000104579	0.000241254	1	0.000158985	0.000248129	0.977273	1
Phosphoglycerate dehydrogenase.	#1.1.1.95#	0.000128418	0.000192979	1	0.00013003	0.000178076	1	6.09649e-05	9.12613e-05	0.789474	0.000163982	0.000380084	1	1
Uracil-DNA glycosylase.	#3.2.2.27#	0.000135452	0.000184749	1	0.000135588	0.000184858	1	9.17792e-05	0.000198985	0.894737	0.000120019	0.000302663	0.988636	1
L-rhamnose isomerase.	#5.3.1.14#	0.000137871	0.000266099	1	0.000166782	0.000261374	1	7.59223e-05	0.000138456	0.947368	9.93683e-05	0.000289771	0.977273	1
Amino-acid N-acetyltransferase.	#2.3.1.1#	0.00010875	0.000171496	1	5.92782e-05	9.68961e-05	1	8.61981e-05	0.000298478	0.947368	0.000225481	0.000579542	0.994318	1
Nicotinate-nucleotide diphosphorylase (carboxylating).	#2.4.2.19#	0.000136375	0.000203298	1	0.00013725	0.000192879	1	7.46889e-05	0.000198985	0.894737	0.000129043	0.000261914	0.982955	1
Aminoacyl-tRNA hydrolase.	#3.1.1.29#	0.000128065	0.00018289	1	0.000104007	0.000128071	1	8.86055e-05	0.000198985	0.894737	0.000155605	0.000506778	0.988636	1
16S rRNA (cytosine(967)-C(5))-methyltransferase.	#2.1.1.176#	0.000113544	0.000175477	1	6.24389e-05	9.74352e-05	1	8.51175e-05	0.000233454	1	0.000211602	0.000378329	1	1
2-dehydropantoate 2-reductase.	#1.1.1.169#	0.000113761	0.000232435	1	0.00014514	0.000205092	1	6.29921e-05	0.000120627	0.842105	0.00015056	0.000261914	0.988636	1
Anthranilate synthase.	#4.1.3.27#	0.000115058	0.000192979	1	8.45141e-05	0.000123741	1	9.29331e-05	0.000350181	1	0.000179939	0.000335771	0.977273	1
Guanylate kinase.	#2.7.4.8#	0.000126339	0.000181339	1	0.0001036	0.000126251	1	8.53832e-05	0.000161133	0.947368	0.000155942	0.000225348	0.994318	1
Tetraacyldisaccharide 4'-kinase.	#2.7.1.130#	0.000140907	0.000269431	1	0.000158075	0.000214344	1	8.72001e-05	0.000241254	0.894737	8.43985e-05	0.000506778	0.977273	1
Cytidine deaminase.	#3.5.4.5#	0.000114533	0.000216454	1	8.09776e-05	0.000133658	1	7.26926e-05	0.000128287	0.947368	0.000200936	0.000724428	0.994318	1
D-aminoacyl-tRNA deacylase.	#3.1.1.96#	0.000132593	0.00019508	1	0.000114581	0.00014409	1	7.0112e-05	0.000111036	0.894737	0.000146003	0.000226183	0.977273	1
5-methyltetrahydropteroyltriglutamate--homocysteine S-methyltransferase.	#2.1.1.14#	0.000142085	0.000471892	1	6.03408e-05	0.000223981	1	7.79062e-05	0.000361882	0.947368	0.000181512	0.000321401	0.994318	1
Glucokinase.	#2.7.1.2#	0.000117656	0.000215628	1	7.72388e-05	0.000108684	1	7.39225e-05	0.000241254	1	0.000192016	0.000378329	0.988636	1
3-dehydroquinate dehydratase.	#4.2.1.10#	0.000119495	0.000164311	1	9.29113e-05	0.000123635	1	8.16046e-05	0.000233454	0.947368	0.000165751	0.000239738	0.988636	1
Exodeoxyribonuclease III.	#3.1.11.2#	0.000123634	0.00018653	1	0.000103477	0.000131594	1	8.5629e-05	0.000241254	0.947368	0.000143014	0.000289771	1	1
Lipid-A-disaccharide synthase.	#2.4.1.182#	0.000141911	0.000268941	1	0.000153778	0.00020004	1	8.17147e-05	0.000126784	0.842105	7.70606e-05	0.000167222	0.965909	1
tRNA uracil 4-sulfurtransferase.	#2.8.1.4#	0.000114148	0.000187425	1	5.39106e-05	9.17107e-05	1	6.84488e-05	0.000213812	0.894737	0.000217309	0.000479476	1	1
Translocases // Hydron translocation or charge separation linked to oxidoreductase reactions.	#7.1.1.-#	0.00010977	0.000279225	1	0.000189531	0.00030251	1	8.82457e-05	0.000233454	0.894737	6.61732e-05	0.000169994	0.965909	1
Nucleotide diphosphatase.	#3.6.1.9#	0.000131772	0.000185973	1	0.000118318	0.000140719	1	6.78026e-05	0.000107847	0.842105	0.000135254	0.000289771	1	1
Glycine C-acetyltransferase.	#2.3.1.29#	0.000123837	0.000215894	1	0.000173181	0.000230539	1	7.46361e-05	0.000133276	0.842105	8.14809e-05	0.000206496	0.977273	1
Phosphoserine phosphatase.	#3.1.3.3#	0.000120584	0.000193398	1	0.000153606	0.000197945	1	7.1063e-05	0.000131909	0.842105	0.000101311	0.000165419	0.982955	1
Phosphate acyltransferase.	#2.3.1.274#	0.000116423	0.00021198	1	6.20427e-05	0.00010452	1	7.43679e-05	0.000241254	0.947368	0.000192191	0.000378329	1	1
1,3-beta-galactosyl-N-acetylhexosamine phosphorylase.	#2.4.1.211#	0.000101673	0.000258662	1	6.14773e-05	0.000136668	1	7.39229e-05	0.000256575	0.947368	0.000206952	0.000454937	0.994318	1
Aspartate ammonia-lyase.	#4.3.1.1#	0.00012238	0.000288438	1	0.000158191	0.000262457	1	7.04207e-05	0.00016428	0.842105	9.10618e-05	0.000258164	0.982955	1
6-phospho-beta-glucosidase.	#3.2.1.86#	9.75067e-05	0.000287403	1	6.27062e-05	0.000232746	1	4.24478e-05	9.94925e-05	0.894737	0.000236676	0.000724428	1	1
Transferases. // Transferring alkylthio groups.	#2.8.4.-#	0.000128612	0.000252036	1	0.000109635	0.000142427	1	6.02521e-05	0.000123972	0.789474	0.000138715	0.000289483	0.988636	1
Butyrate kinase.	#2.7.2.7#	0.000116437	0.000214719	1	0.000142486	0.000227484	1	8.28355e-05	0.00014739	0.894737	9.47002e-05	0.000253389	0.982955	1
Diaminopimelate dehydrogenase.	#1.4.1.16#	0.00013117	0.000249392	1	0.000143611	0.000225698	1	5.94807e-05	0.000107467	0.789474	0.000100499	0.000187474	0.982955	1
Lysine 2,3-aminomutase.	#5.4.3.2#	0.000111219	0.000240408	1	0.000168159	0.000251746	1	8.35649e-05	0.000233454	0.894737	6.96517e-05	0.000183384	0.982955	1
Deoxyribonuclease IV.	#3.1.21.2#	0.000109553	0.000177033	1	0.000117681	0.000155447	1	7.92142e-05	0.000350181	0.894737	0.000125882	0.000344623	0.982955	1
Pyridoxal kinase.	#2.7.1.35#	0.000103826	0.000158726	1	0.000116505	0.000173662	1	6.84995e-05	0.000198985	0.894737	0.000133007	0.000380084	0.994318	1
Oxaloacetate decarboxylase.	#4.1.1.112#	9.89729e-05	0.000200624	1	4.84161e-05	8.89236e-05	1	6.76035e-05	0.000256575	0.947368	0.000202067	0.000372926	0.988636	1
Catalase.	#1.11.1.6#	0.000123164	0.000440662	1	0.000128306	0.000234879	1	6.74602e-05	0.000142969	0.894737	9.79513e-05	0.000345228	0.977273	1
2-C-methyl-D-erythritol 2,4-cyclodiphosphate synthase.	#4.6.1.12#	0.000108803	0.000148538	1	9.14095e-05	0.0001173	1	7.93605e-05	0.000298478	0.894737	0.000136426	0.000226998	0.982955	1
UDP-glucose 6-dehydrogenase.	#1.1.1.22#	0.000119484	0.000222796	1	0.000116813	0.000165398	1	5.98238e-05	0.000116727	0.894737	0.000116297	0.000579542	0.994318	1
Glutamine synthetase.	#6.3.1.2#	9.96825e-05	0.000178886	1	5.77727e-05	0.000103345	1	6.9138e-05	0.000233454	1	0.000185438	0.000306419	0.988636	1
Hypoxanthine phosphoribosyltransferase.	#2.4.2.8#	0.000115385	0.000145832	1	9.96008e-05	0.000133447	1	6.70181e-05	0.000233454	0.894737	0.000128	0.000303268	0.982955	1
Gluconate 5-dehydrogenase.	#1.1.1.69#	0.00011437	0.000189426	1	0.000117557	0.000175612	1	6.58623e-05	0.000298478	0.894737	0.000111677	0.000434657	0.988636	1
Phosphopentomutase.	#5.4.2.7#	0.000103378	0.000181323	1	6.40596e-05	0.000101077	1	6.18207e-05	0.000116727	0.947368	0.000177285	0.000498877	0.988636	1
Ribose-5-phosphate isomerase.	#5.3.1.6#	0.000112575	0.000162413	1	0.000100099	0.00012933	1	7.00324e-05	0.000120627	0.894737	0.000122682	0.000374158	0.982955	1
Aminomethyltransferase.	#2.1.2.10#	0.000114714	0.000191693	1	0.000146575	0.000197938	1	6.83698e-05	0.000112487	0.842105	7.57281e-05	0.000257336	0.971591	1
Glutamate decarboxylase.	#4.1.1.15#	0.000104769	0.000206862	1	0.000167553	0.000243695	1	6.87168e-05	0.0001311	0.894737	6.24461e-05	0.000289771	0.971591	1
Sialate O-acetylesterase.	#3.1.1.53#	0.000106274	0.000313334	1	0.000153847	0.000313937	1	4.92676e-05	0.000126514	0.842105	9.38937e-05	0.000335963	0.982955	1
Choloylglycine hydrolase.	#3.5.1.24#	0.000101231	0.00020486	1	4.67878e-05	8.45033e-05	1	8.72259e-05	0.000382153	1	0.000164539	0.000313807	0.971591	1
3-methyl-2-oxobutanoate hydroxymethyltransferase.	#2.1.2.11#	0.000113378	0.00017271	1	0.000119675	0.000157896	1	6.84436e-05	0.000120627	0.894737	9.80962e-05	0.000253389	0.988636	1
16S rRNA (uracil(1498)-N(3))-methyltransferase.	#2.1.1.193#	0.000107007	0.000176671	1	9.6401e-05	0.00011655	1	7.28729e-05	0.000198985	0.894737	0.000118472	0.000434657	0.988636	1
Adenylyl-sulfate kinase.	#2.7.1.25#	9.25456e-05	0.00016047	1	9.4467e-05	0.000146907	1	7.59623e-05	0.000233454	1	0.000131378	0.000194014	0.988636	1
Transferases. // Hydroxymethyl-, formyl- and related transferases.	#2.1.2.-#	0.00012344	0.000311637	1	0.000137719	0.000186934	1	6.6708e-05	0.000158109	0.789474	6.4438e-05	0.000164119	0.965909	1
Ketol-acid reductoisomerase (NADP(+)).	#1.1.1.86#	9.21516e-05	0.000189569	1	5.08869e-05	8.86595e-05	1	6.44815e-05	0.000233454	1	0.000181185	0.000380084	1	1
Phosphoribosyl-AMP cyclohydrolase.	#3.5.4.19#	0.000106397	0.00016219	1	9.34356e-05	0.000118046	1	4.89005e-05	8.55249e-05	0.842105	0.000138299	0.000302663	0.988636	1
Corrinoid adenosyltransferase.	#2.5.1.17#	0.000101721	0.000175331	1	0.000125841	0.000176825	1	5.88006e-05	0.000116727	0.842105	9.9536e-05	0.000289771	0.988636	1
Transferases. // Transferring alkyl or aryl groups, other than methyl groups.	#2.5.1.-#	0.000103415	0.000150755	1	8.02945e-05	0.00010755	1	6.52924e-05	0.000116727	0.947368	0.000136615	0.000289771	0.988636	1
Precorrin-3B C(17)-methyltransferase.	#2.1.1.131#	9.07805e-05	0.000154038	1	0.000114234	0.000184328	1	7.46879e-05	0.000241254	0.947368	0.000105766	0.000202895	0.977273	1
GTP cyclohydrolase I.	#3.5.4.16#	0.000106391	0.000190663	1	0.000105764	0.000209339	1	8.11576e-05	0.000256575	0.894737	9.14414e-05	0.000202895	0.982955	1
Indolepyruvate ferredoxin oxidoreductase.	#1.2.7.8#	9.90314e-05	0.000292707	1	5.92738e-05	0.000130688	1	7.01427e-05	0.000241254	0.947368	0.000155571	0.0003618	0.988636	1
Adenosylhomocysteine nucleosidase.	#3.2.2.9#	0.000107455	0.000171033	1	9.70336e-05	0.000140024	1	5.2209e-05	0.00010888	0.789474	0.000126084	0.000226998	0.982955	1
Ribulokinase.	#2.7.1.16#	0.000112578	0.000256294	1	0.000111008	0.000224932	1	5.47521e-05	0.000120627	0.842105	0.000103806	0.000289771	0.994318	1
Beta-glucuronidase.	#3.2.1.31#	9.82601e-05	0.000282926	1	9.13795e-05	0.00019133	1	6.23241e-05	0.000120627	1	0.000130116	0.000338158	0.977273	1
Malate dehydrogenase (oxaloacetate-decarboxylating).	#1.1.1.38#	8.66394e-05	0.000172563	1	5.20372e-05	9.97923e-05	1	7.76708e-05	0.000361882	1	0.00016399	0.000354119	0.982955	1
Pantetheine-phosphate adenylyltransferase.	#2.7.7.3#	0.000105797	0.000154101	1	9.43532e-05	0.000115331	1	6.41798e-05	9.94925e-05	0.894737	0.000110261	0.000156525	0.977273	1
Threonine-phosphate decarboxylase.	#4.1.1.81#	8.67984e-05	0.000185321	1	8.91245e-05	0.000152141	1	4.67643e-05	0.000128287	0.842105	0.000150375	0.000271677	0.982955	1
ABC-type phosphonate transporter.	#7.3.2.2#	8.60834e-05	0.000241073	1	4.65358e-05	9.62962e-05	1	6.88605e-05	0.000247688	0.947368	0.000169235	0.000304342	0.988636	1
Histidinol-phosphatase.	#3.1.3.15#	0.000112041	0.000198516	1	0.000133692	0.000180072	1	5.93297e-05	0.000133315	0.789474	6.34091e-05	0.000289771	0.982955	1
Adenine deaminase.	#3.5.4.2#	9.46026e-05	0.000209987	1	5.73185e-05	0.000129562	1	5.64284e-05	0.000128287	0.894737	0.00015963	0.000289771	0.994318	1
Imidazolonepropionase.	#3.5.2.7#	9.44672e-05	0.00018733	1	0.000141512	0.000212706	1	6.94927e-05	0.000140201	0.842105	6.05332e-05	0.000201421	0.971591	1
Peptide-methionine (S)-S-oxide reductase.	#1.8.4.11#	0.000116637	0.00033544	1	9.48137e-05	0.000203213	1	4.91655e-05	8.55249e-05	0.842105	0.000104574	0.000434657	0.977273	1
NAD(+) kinase.	#2.7.1.23#	0.000106656	0.000229679	1	0.00011548	0.000177498	1	5.36799e-05	0.000111036	0.789474	8.93288e-05	0.000154676	0.982955	1
O-acetylhomoserine aminocarboxypropyltransferase.	#2.5.1.49#	9.90573e-05	0.000151156	1	9.39307e-05	0.000134144	1	4.57787e-05	7.55758e-05	0.789474	0.000125543	0.000374158	0.994318	1
Xanthine dehydrogenase.	#1.17.1.4#	9.96766e-05	0.000258976	1	5.32316e-05	0.000174876	1	5.89414e-05	0.000141735	0.947368	0.000151138	0.000418321	0.988636	1
Riboflavin synthase.	#2.5.1.9#	0.000102966	0.0001344	1	0.000106448	0.000147355	1	5.02663e-05	8.52421e-05	0.789474	0.000100196	0.000169079	0.982955	1
ABC-type heme transporter.	#7.6.2.5#	8.12992e-05	0.000237269	1	5.08771e-05	9.18203e-05	1	3.30343e-05	9.83067e-05	0.842105	0.000194593	0.0006425	0.994318	1
CDP-diacylglycerol--glycerol-3-phosphate 1-phosphatidyltransferase.	#2.7.8.5#	8.7022e-05	0.000146627	1	4.68381e-05	7.75916e-05	1	6.19917e-05	0.000241254	0.894737	0.000163151	0.000289734	0.994318	1
4-O-beta-D-mannosyl-D-glucose phosphorylase.	#2.4.1.281#	0.000106225	0.00025109	1	0.000117636	0.000185424	1	5.61079e-05	0.000128287	0.842105	7.8298e-05	0.000199621	0.982955	1
Alanine dehydrogenase.	#1.4.1.1#	0.000113561	0.000285782	1	0.000127222	0.000222192	1	5.26335e-05	0.000123253	0.789474	6.40523e-05	0.000194965	0.988636	1
Indole-3-glycerol-phosphate synthase.	#4.1.1.48#	9.90896e-05	0.000160816	1	9.5393e-05	0.000145576	1	5.38182e-05	0.000120627	0.842105	0.000108354	0.000193156	0.988636	1
Mannose-6-phosphate isomerase.	#5.3.1.8#	0.000100869	0.000329279	1	7.58011e-05	0.000229661	1	6.92143e-05	0.000298478	0.947368	0.000109056	0.000302663	0.988636	1
1-(5-phosphoribosyl)-5-	#5.3.1.16#	0.000101074	0.000157873	1	9.72177e-05	0.000129437	1	6.45621e-05	0.000120627	0.947368	9.18463e-05	0.000167083	0.977273	1
L-lactate dehydrogenase.	#1.1.1.27#	8.84212e-05	0.000154286	1	4.3421e-05	8.70369e-05	1	6.08369e-05	0.00017105	0.947368	0.000161477	0.000439605	0.994318	1
Transferred entry: 5.6.2.2.	#5.99.1.3#	8.79335e-05	0.000226177	1	4.10342e-05	0.000106926	1	5.4864e-05	0.000233454	0.894737	0.000168381	0.000633473	1	1
Phosphogluconate dehydrogenase (NADP(+)-dependent, decarboxylating).	#1.1.1.44#	8.3794e-05	0.000155762	1	0.000142884	0.000212706	1	6.33082e-05	0.000233454	0.894737	6.04357e-05	0.000186463	0.982955	1
Aspartate transaminase.	#2.6.1.1#	9.42373e-05	0.000190209	1	0.000126883	0.000209723	1	4.46906e-05	9.94925e-05	0.842105	8.3387e-05	0.000249439	0.994318	1
L-rhamnose mutarotase.	#5.1.3.32#	8.65239e-05	0.000238906	1	0.000145783	0.000271616	1	5.02204e-05	0.000116727	0.894737	6.59748e-05	0.000182867	0.982955	1
16S rRNA (guanine(966)-N(2))-methyltransferase.	#2.1.1.171#	9.76337e-05	0.00013766	1	8.30809e-05	0.000115293	1	6.09201e-05	0.000116727	0.894737	0.000105487	0.000164015	0.982955	1
Phosphoglycerate mutase (2,3-diphosphoglycerate-dependent).	#5.4.2.11#	8.56539e-05	0.000150914	1	0.000132231	0.000215913	1	7.28665e-05	0.00029266	0.947368	5.57838e-05	0.000144885	0.988636	1
Thiamine diphosphokinase.	#2.7.6.2#	8.67349e-05	0.000133796	1	9.66886e-05	0.000128348	1	5.31379e-05	0.000116727	0.894737	0.000107716	0.000186539	0.988636	1
Glutamate formimidoyltransferase.	#2.1.2.5#	8.93259e-05	0.000209229	1	0.000119197	0.000164094	1	7.5693e-05	0.000162616	0.947368	5.98045e-05	0.000226998	0.988636	1
Xylose isomerase.	#5.3.1.5#	8.50327e-05	0.000178032	1	0.000141055	0.000226973	1	5.41814e-05	9.94925e-05	0.842105	6.3502e-05	0.000374158	0.977273	1
Uridine/cytidine kinase.	#2.7.1.48#	9.56125e-05	0.000128676	1	8.98124e-05	0.000120025	1	5.96373e-05	0.000116727	0.894737	9.8128e-05	0.000249439	0.988636	1
N-acetylornithine carbamoyltransferase.	#2.1.3.9#	0.000105673	0.000267468	1	0.000123749	0.000185149	1	6.00063e-05	0.000128643	0.789474	5.37045e-05	0.000169658	0.971591	1
Aminodeoxychorismate synthase.	#2.6.1.85#	9.77441e-05	0.00019152	1	0.0001167	0.00017202	1	5.56514e-05	9.94925e-05	0.894737	7.29905e-05	0.000192661	0.982955	1
P-type Mg(2+) transporter.	#7.2.2.14#	8.91297e-05	0.000381498	1	8.84584e-05	0.00033791	1	6.93106e-05	0.000221699	0.894737	9.14334e-05	0.000252558	0.982955	1
L-ribulose-5-phosphate 4-epimerase.	#5.1.3.4#	9.58287e-05	0.000168606	1	9.4084e-05	0.000142388	1	4.0643e-05	8.55249e-05	0.842105	0.000106034	0.000223823	0.988636	1
NAD(+) diphosphatase.	#3.6.1.22#	9.22282e-05	0.000149909	1	9.6663e-05	0.000139499	1	5.3082e-05	9.94925e-05	0.842105	9.3116e-05	0.000579542	0.988636	1
dUTP diphosphatase.	#3.6.1.23#	9.14499e-05	0.000232108	1	7.47255e-05	0.000130806	1	6.87109e-05	0.00024355	0.842105	9.66304e-05	0.000160984	0.988636	1
Methylglyoxal synthase.	#4.2.3.3#	8.15072e-05	0.000142403	1	8.66467e-05	0.000133902	1	6.33414e-05	0.000233454	0.947368	9.94476e-05	0.000193156	0.982955	1
7-cyano-7-deazaguanine synthase.	#6.3.4.20#	8.73064e-05	0.000225998	1	9.67919e-05	0.000321637	1	7.1997e-05	0.000198985	0.894737	7.31788e-05	0.000167885	0.988636	1
Xanthine phosphoribosyltransferase.	#2.4.2.22#	9.46679e-05	0.000154927	1	7.16044e-05	9.98047e-05	1	5.04109e-05	0.000116727	0.894737	0.000111068	0.000202895	0.982955	1
UDP-3-O-(3-hydroxymyristoyl)glucosamine N-acyltransferase.	#2.3.1.191#	0.000104274	0.000192626	1	0.000118432	0.000162436	1	5.107e-05	8.44189e-05	0.842105	5.31697e-05	0.000126695	0.971591	1
o-succinylbenzoate synthase.	#4.2.1.113#	9.74512e-05	0.000263051	1	0.000115824	0.00021261	1	4.6972e-05	9.48654e-05	0.789474	6.48679e-05	0.000289771	0.988636	1
Peptidyl-dipeptidase Dcp.	#3.4.15.5#	9.62544e-05	0.000229188	1	0.000106352	0.000154698	1	4.97538e-05	9.94925e-05	0.842105	7.21139e-05	0.000289771	0.977273	1
Translocases // Linked to the hydrolysis of a nucleoside triphosphate.	#7.2.2.-#	7.71082e-05	0.000283158	1	5.24284e-05	0.000138893	1	4.49218e-05	0.000200423	0.894737	0.000147884	0.000286034	0.977273	1
1-acylglycerol-3-phosphate O-acyltransferase.	#2.3.1.51#	8.77419e-05	0.000123275	1	9.1375e-05	0.000134106	1	4.37267e-05	0.000116727	0.894737	9.31284e-05	0.000194209	0.971591	1
Thymidine kinase.	#2.7.1.21#	8.74647e-05	0.000130666	1	8.73341e-05	0.000111534	1	6.34899e-05	0.000178082	0.894737	7.75489e-05	0.000144885	0.971591	1
Phosphoribosylaminoimidazole carboxylase.	#4.1.1.21#	8.96702e-05	0.000129806	1	7.86265e-05	0.000100423	1	5.08153e-05	8.88148e-05	0.842105	9.56914e-05	0.000164015	0.994318	1
3-deoxy-manno-octulosonate cytidylyltransferase.	#2.7.7.38#	9.65591e-05	0.000151732	1	0.000106793	0.000151501	1	4.89073e-05	8.25445e-05	0.789474	6.2432e-05	0.000151332	0.965909	1
Biotin synthase.	#2.8.1.6#	7.80354e-05	0.000197436	1	8.7462e-05	0.000163217	1	5.06704e-05	9.94925e-05	0.894737	9.5837e-05	0.00023671	0.982955	1
ABC-type polar-amino-acid transporter.	#7.4.2.1#	8.02186e-05	0.000164651	1	4.31215e-05	9.59806e-05	1	4.03238e-05	9.89847e-05	0.842105	0.000147228	0.000410038	0.994318	1
Rhamnulose-1-phosphate aldolase.	#4.1.2.19#	8.513e-05	0.000164607	1	0.000100332	0.000142781	1	4.94463e-05	0.000198985	0.842105	7.44448e-05	0.000132553	0.971591	1
Nicotinate-nucleotide adenylyltransferase.	#2.7.7.18#	8.47747e-05	0.000182566	1	8.46596e-05	0.000120882	1	5.52127e-05	0.000116727	0.947368	8.31351e-05	0.000289771	0.988636	1
3'-nucleotidase.	#3.1.3.6#	9.25178e-05	0.000174601	1	0.000113627	0.000154961	1	5.29284e-05	0.000107092	0.789474	4.86826e-05	0.000126695	0.977273	1
Non-specific serine/threonine protein kinase.	#2.7.11.1#	7.40905e-05	0.000135418	1	5.09414e-05	7.8099e-05	1	4.6459e-05	0.000116727	0.947368	0.000136261	0.000434657	0.982955	1
4-phosphoerythronate dehydrogenase.	#1.1.1.290#	7.68828e-05	0.000160193	1	0.000130119	0.00019382	1	5.51177e-05	0.000120627	0.894737	4.21883e-05	9.80161e-05	0.954545	1
Pyruvate, water dikinase.	#2.7.9.2#	8.8277e-05	0.000176676	1	0.000101013	0.000178826	1	4.46929e-05	9.11913e-05	0.842105	6.92478e-05	0.000166783	0.965909	1
Phosphatidylserine decarboxylase.	#4.1.1.65#	9.0778e-05	0.000171769	1	9.29585e-05	0.000131339	1	5.05318e-05	0.000116727	0.894737	6.79325e-05	0.000127345	0.988636	1
1-phosphofructokinase.	#2.7.1.56#	6.53803e-05	0.000122824	1	3.27082e-05	6.21135e-05	1	6.41315e-05	0.000233454	1	0.000138074	0.000274038	0.982955	1
3-deoxy-8-phosphooctulonate synthase.	#2.5.1.55#	8.94598e-05	0.000159745	1	9.75063e-05	0.000137058	1	5.88073e-05	0.000120627	0.894737	5.21826e-05	0.000151332	0.977273	1
Protein acetyllysine N-acetyltransferase.	#2.3.1.286#	7.0946e-05	0.000134249	1	3.39396e-05	5.9025e-05	1	5.35678e-05	0.000361882	0.894737	0.000136339	0.000380084	1	1
Hydrolases // Exodeoxyribonucleases producing 5'-phosphomonoesters.	#3.1.11.-#	7.87767e-05	0.000218615	1	6.88918e-05	0.000105295	1	4.31405e-05	0.000149294	0.842105	0.000103132	0.000434657	0.988636	1
Adenosylhomocysteinase.	#3.3.1.1#	8.66452e-05	0.000190142	1	8.62696e-05	0.000146144	1	5.17249e-05	0.000151062	0.842105	6.92941e-05	0.000209992	0.971591	1
UTP--glucose-1-phosphate uridylyltransferase.	#2.7.7.9#	7.13982e-05	0.000154483	1	3.86944e-05	6.76536e-05	1	5.69383e-05	0.000231642	0.894737	0.000126873	0.000380084	0.988636	1
Beta-fructofuranosidase.	#3.2.1.26#	6.43515e-05	0.000156217	1	4.01042e-05	8.25703e-05	1	4.29427e-05	0.000120627	1	0.000146424	0.000397215	0.994318	1
Ligases // Carbon--nitrogen ligases with glutamine as amido-N-donor.	#6.3.5.-#	6.55368e-05	0.000131816	1	3.17357e-05	6.04849e-05	1	5.45448e-05	0.000298478	0.947368	0.000141792	0.000270526	0.988636	1
Phosphoglucomutase (alpha-D-glucose-1,6-bisphosphate-dependent).	#5.4.2.2#	6.75072e-05	0.000152464	1	3.92386e-05	6.68055e-05	1	3.67344e-05	0.000116727	0.894737	0.000149152	0.000498877	0.994318	1
Alpha-glucuronidase.	#3.2.1.139#	7.23528e-05	0.000208331	1	0.000109854	0.000260138	1	5.02386e-05	9.94925e-05	0.894737	6.00665e-05	0.000205492	0.971591	1
2-amino-4-hydroxy-6-hydroxymethyldihydropteridine diphosphokinase.	#2.7.6.3#	8.04234e-05	0.000114207	1	7.95521e-05	9.95017e-05	1	5.32081e-05	0.000116727	0.947368	7.82321e-05	0.000374158	0.982955	1
Uroporphyrinogen-III synthase.	#4.2.1.75#	8.80466e-05	0.000167859	1	9.80791e-05	0.000145425	1	5.75482e-05	0.000298478	0.842105	4.67319e-05	0.000135263	0.971591	1
Arylsulfatase (type I).	#3.1.6.1#	7.03868e-05	0.000173592	1	0.00011727	0.000232588	1	3.73527e-05	9.92617e-05	0.842105	6.15477e-05	0.000253389	0.988636	1
tRNA(adenine(34)) deaminase.	#3.5.4.33#	7.93825e-05	0.000110201	1	6.14412e-05	8.14571e-05	1	4.33306e-05	7.8876e-05	0.789474	0.000101236	0.000153862	0.982955	1
NADH peroxidase.	#1.11.1.1#	7.81744e-05	0.000114859	1	6.73749e-05	9.04002e-05	1	3.64327e-05	0.000116727	0.842105	0.000103085	0.000249439	0.982955	1
Phosphate butyryltransferase.	#2.3.1.19#	7.67751e-05	0.000130019	1	0.000105203	0.000157606	1	4.35776e-05	7.62887e-05	0.842105	5.92373e-05	0.000118122	0.977273	1
N-acetylmuramic acid 6-phosphate etherase.	#4.2.1.126#	8.21638e-05	0.000168983	1	9.28633e-05	0.000143561	1	5.2975e-05	0.000128287	0.894737	5.37002e-05	0.000126695	0.971591	1
Uroporphyrinogen-III C-methyltransferase.	#2.1.1.107#	6.50109e-05	0.000132466	1	4.15528e-05	8.22849e-05	1	5.8251e-05	0.000361882	0.947368	0.000116864	0.000249439	0.994318	1
XTP/dITP diphosphatase.	#3.6.1.66#	7.5466e-05	0.000120511	1	4.97679e-05	7.65357e-05	1	4.01789e-05	0.000116727	0.842105	0.000115319	0.000226998	0.988636	1
Lipoyl synthase.	#2.8.1.8#	7.49117e-05	0.00013687	1	0.000115753	0.000167382	1	4.25462e-05	9.41439e-05	0.789474	4.72747e-05	0.000151634	0.982955	1
Adenosylcobinamide-GDP ribazoletransferase.	#2.7.8.26#	6.13463e-05	0.000107188	1	7.34601e-05	0.000118655	1	6.10303e-05	0.000361882	0.894737	8.44483e-05	0.000289771	0.988636	1
2-aminoethylphosphonate--pyruvate transaminase.	#2.6.1.37#	7.0475e-05	0.000143096	1	0.000118584	0.0001832	1	4.28813e-05	0.000116727	0.842105	4.45339e-05	0.000144885	0.971591	1
23S rRNA pseudouridine(1911/1915/1917) synthase.	#5.4.99.23#	7.14144e-05	0.000120309	1	5.67703e-05	7.75916e-05	1	4.94569e-05	0.000241254	0.894737	9.88005e-05	0.000506778	0.994318	1
1,4-beta-mannosyl-N-acetylglucosamine phosphorylase.	#2.4.1.320#	7.65646e-05	0.000138183	1	9.57032e-05	0.000179794	1	3.82656e-05	7.58134e-05	0.789474	6.56153e-05	0.000151332	0.977273	1
Hydrolases // Serine endopeptidases.	#3.4.21.-#	6.76482e-05	0.000178809	1	9.95523e-05	0.000572328	1	3.4477e-05	0.000120627	0.842105	7.2137e-05	0.000183689	0.982955	1
8-amino-7-oxononanoate synthase.	#2.3.1.47#	7.58382e-05	0.00013905	1	0.000100768	0.000170666	1	3.50756e-05	6.25917e-05	0.789474	6.09899e-05	0.000151332	0.982955	1
Nucleoside-triphosphate phosphatase.	#3.6.1.15#	7.22458e-05	0.000192877	1	6.60214e-05	0.000115663	1	3.97005e-05	0.000128287	0.894737	9.38448e-05	0.00018432	0.982955	1
3-hydroxyacyl-[acyl-carrier-protein] dehydratase.	#4.2.1.59#	7.54047e-05	0.000108999	1	6.61804e-05	8.33629e-05	1	4.39918e-05	0.000116727	0.842105	8.54555e-05	0.000149309	0.977273	1
[Ribosomal protein S18]-alanine N-acetyltransferase.	#2.3.1.266#	6.93744e-05	0.000125127	1	4.00397e-05	0.000100735	1	4.07577e-05	9.94925e-05	0.894737	0.000119765	0.000253389	0.994318	1
UDP-3-O-acyl-N-acetylglucosamine deacetylase.	#3.5.1.108#	8.24777e-05	0.000168579	1	9.18932e-05	0.00014919	1	4.6113e-05	9.94925e-05	0.842105	4.89131e-05	0.000114983	0.960227	1
SpoIVB peptidase.	#3.4.21.116#	6.56255e-05	0.000118809	1	3.42431e-05	5.90969e-05	1	4.46999e-05	0.000116727	0.947368	0.000122834	0.000289771	0.994318	1
6,7-dimethyl-8-ribityllumazine synthase.	#2.5.1.78#	7.44055e-05	0.000106778	1	7.19458e-05	9.32475e-05	1	4.18468e-05	0.000116727	0.842105	7.62925e-05	0.000289771	0.982955	1
Demethylmenaquinone methyltransferase.	#2.1.1.163#	8.11124e-05	0.000132753	1	9.48993e-05	0.000126064	1	4.45136e-05	7.84982e-05	0.789474	4.23535e-05	0.000116576	0.960227	1
Dihydrofolate reductase.	#1.5.1.3#	6.85708e-05	0.000109919	1	6.37027e-05	9.9336e-05	1	3.87013e-05	0.000116727	0.894737	8.9285e-05	0.000257541	0.982955	1
Hydroxyethylthiazole kinase.	#2.7.1.50#	6.65589e-05	0.000202632	1	3.24302e-05	5.72743e-05	1	5.37032e-05	0.000233454	0.947368	0.000107142	0.000434657	0.988636	1
CDP-glucose 4,6-dehydratase.	#4.2.1.45#	6.65079e-05	0.000191703	1	8.25366e-05	0.000250362	1	3.58888e-05	0.00011001	0.842105	7.46843e-05	0.000253389	0.988636	1
Precorrin-6A reductase.	#1.3.1.54#	6.31048e-05	0.000113263	1	3.46744e-05	7.37483e-05	1	3.09275e-05	9.94925e-05	0.842105	0.000130035	0.000304296	0.982955	1
Long-chain-fatty-acid--CoA ligase.	#6.2.1.3#	7.03597e-05	0.000125339	1	6.91561e-05	0.000114799	1	3.32921e-05	7.51278e-05	0.789474	8.50635e-05	0.000380084	0.977273	1
S-ribosylhomocysteine lyase.	#4.4.1.21#	6.9272e-05	0.000105296	1	6.10432e-05	8.68412e-05	1	5.00604e-05	0.000241254	0.894737	7.73306e-05	0.000193156	0.977273	1
Transferred entry: 7.2.4.3.	#4.1.1.41#	6.46109e-05	0.000110323	1	6.78921e-05	9.67911e-05	1	4.28085e-05	0.000116727	0.894737	8.21946e-05	0.00018222	0.994318	1
1,4-dihydroxy-2-naphthoate polyprenyltransferase.	#2.5.1.74#	7.15457e-05	0.000121567	1	9.9969e-05	0.000144404	1	4.14241e-05	0.000120627	0.842105	4.34512e-05	0.000144885	0.977273	1
Beta-phosphoglucomutase.	#5.4.2.6#	6.44745e-05	0.000130367	1	4.03502e-05	6.99942e-05	1	3.44729e-05	0.000103279	0.842105	0.000116146	0.000242501	0.988636	1
CDP-diacylglycerol--serine O-phosphatidyltransferase.	#2.7.8.8#	8.05864e-05	0.000174713	1	8.63148e-05	0.000117963	1	4.13431e-05	9.0194e-05	0.789474	4.69143e-05	0.000144885	0.982955	1
Tryptophanase.	#4.1.99.1#	7.43431e-05	0.000169796	1	9.04369e-05	0.000181928	1	3.83285e-05	9.76507e-05	0.789474	5.04982e-05	0.000191245	0.977273	1
Prephenate dehydratase.	#4.2.1.51#	6.29074e-05	0.000132758	1	3.60005e-05	7.22807e-05	1	4.01176e-05	0.000116727	0.947368	0.000113153	0.000226998	0.994318	1
Glucosamine-1-phosphate N-acetyltransferase.	#2.3.1.157#	6.41559e-05	0.000154805	1	3.90338e-05	8.55363e-05	1	4.14754e-05	0.000116727	0.947368	0.000105369	0.000434657	0.982955	1
N-carbamoylputrescine amidase.	#3.5.1.53#	6.56198e-05	0.000123919	1	6.49279e-05	0.00010192	1	4.47477e-05	0.000199777	0.842105	7.00589e-05	0.000164015	0.994318	1
Isochorismate synthase.	#5.4.4.2#	7.39798e-05	0.000185831	1	9.4521e-05	0.000154312	1	3.66641e-05	7.58204e-05	0.842105	3.92454e-05	0.000129571	0.960227	1
Transferases. // CoA-transferases.	#2.8.3.-#	6.69755e-05	0.000148368	1	5.98562e-05	0.000130828	1	2.71153e-05	5.12113e-05	0.789474	9.04185e-05	0.000172319	0.982955	1
Adenylyl-sulfate reductase.	#1.8.99.2#	4.36494e-05	0.000111771	1	2.33499e-05	5.14948e-05	1	6.65156e-05	0.000298478	1	0.000109862	0.000304342	1	1
Bis(5'-nucleosyl)-tetraphosphatase (symmetrical).	#3.6.1.41#	5.85864e-05	0.000102712	1	3.53882e-05	6.28171e-05	1	3.67962e-05	0.000241254	0.842105	0.00011046	0.00032803	0.994318	1
Pyridoxine 5'-phosphate synthase.	#2.6.99.2#	6.28955e-05	0.000117298	1	9.21575e-05	0.000152761	1	4.73335e-05	0.000116727	0.842105	3.71258e-05	0.000126695	0.971591	1
Glycerol-3-phosphate dehydrogenase.	#1.1.5.3#	5.93136e-05	0.00035552	1	8.30336e-05	0.000336029	1	5.36355e-05	0.000217731	0.789474	4.1299e-05	0.000281719	0.971591	1
Beta-lactamase.	#3.5.2.6#	7.19178e-05	0.000153818	1	8.0044e-05	0.000159902	1	2.78613e-05	4.81513e-05	0.789474	5.7274e-05	0.000253389	0.982955	1
Methylenetetrahydrofolate--tRNA-(uracil(54)-C(5))-methyltransferase	#2.1.1.74#	6.06855e-05	0.000133182	1	2.64125e-05	6.92794e-05	1	3.93793e-05	0.00017198	0.842105	0.000109554	0.000233069	0.982955	1
Aspartate--tRNA(Asn) ligase.	#6.1.1.23#	4.61475e-05	0.000128935	1	2.78978e-05	5.99453e-05	1	4.15449e-05	0.000198985	0.947368	0.000115373	0.000434657	0.994318	1
Transferred entry: 7.5.2.8.	#3.6.3.17#	5.33548e-05	0.000109787	1	2.74578e-05	5.0822e-05	1	4.16485e-05	0.000120627	0.947368	0.000108057	0.000257085	0.977273	1
Repressor LexA.	#3.4.21.88#	6.136e-05	0.000125407	1	3.11717e-05	6.00898e-05	1	2.93805e-05	8.55249e-05	0.842105	0.0001082	0.000289771	0.994318	1
Lipoyl(octanoyl) transferase.	#2.3.1.181#	6.43323e-05	0.000121457	1	9.01777e-05	0.000129557	1	3.15266e-05	7.04056e-05	0.789474	4.40139e-05	0.000289771	0.965909	1
Thioredoxin-dependent peroxiredoxin.	#1.11.1.24#	7.04934e-05	0.000111863	1	7.02798e-05	9.9273e-05	1	2.98106e-05	5.24759e-05	0.789474	5.82599e-05	0.000116715	0.965909	1
Transferred entry: 7.3.2.2.	#3.6.3.28#	6.11509e-05	0.000141431	1	3.34033e-05	6.69935e-05	1	3.88639e-05	0.000120627	0.894737	9.41511e-05	0.000249439	0.988636	1
Ligases // Acid--alcohol ligases (ester synthases).	#6.1.2.-#	6.04133e-05	0.00013088	1	4.866e-05	0.000121302	1	4.60549e-05	0.000120627	0.947368	7.16823e-05	0.00027928	0.982955	1
3'(2'),5'-bisphosphate nucleotidase.	#3.1.3.7#	5.99258e-05	0.000116033	1	9.32994e-05	0.000134588	1	3.79293e-05	9.94925e-05	0.842105	3.46923e-05	0.000135263	0.977273	1
Glycerol-3-phosphate 1-O-acyltransferase.	#2.3.1.15#	6.09129e-05	0.000160823	1	3.32592e-05	5.72125e-05	1	3.86856e-05	0.000120627	0.947368	9.01317e-05	0.000164015	0.988636	1
23S rRNA (guanine(2445)-N(2))-methyltransferase.	#2.1.1.173#	5.54169e-05	0.000148786	1	4.54401e-05	7.7528e-05	1	3.1029e-05	9.94925e-05	0.894737	8.90677e-05	0.000338158	0.982955	1
Nitrite reductase (cytochrome; ammonia-forming).	#1.7.2.2#	5.77997e-05	0.00023266	1	9.5101e-05	0.000206061	1	3.03324e-05	8.71303e-05	0.842105	3.69667e-05	0.000190047	0.954545	1
UDP-N-acetylglucosamine 4,6-dehydratase (configuration-retaining).	#4.2.1.135#	5.79572e-05	0.000112368	1	5.03149e-05	8.40659e-05	1	2.60245e-05	4.63976e-05	0.842105	8.49411e-05	0.000143954	0.982955	1
Beta-N-acetylhexosaminidase.	#3.2.1.52#	5.26312e-05	0.000108078	1	5.1186e-05	7.48345e-05	1	3.32149e-05	9.94925e-05	0.894737	8.04064e-05	0.000249439	0.994318	1
Spermidine synthase.	#2.5.1.16#	4.74574e-05	9.76198e-05	1	2.63379e-05	4.91784e-05	1	3.94728e-05	0.000198985	0.947368	0.000103033	0.000225348	0.994318	1
Ribonuclease P.	#3.1.26.5#	6.38902e-05	0.000100114	1	5.79465e-05	7.52327e-05	1	2.57605e-05	4.63106e-05	0.789474	6.80031e-05	9.99379e-05	0.971591	1
1,4-dihydroxy-2-naphthoyl-CoA synthase.	#4.1.3.36#	6.45638e-05	0.000158763	1	7.77017e-05	0.000125702	1	3.68787e-05	7.72578e-05	0.789474	3.53247e-05	0.000119854	0.965909	1
Glucose-1-phosphate cytidylyltransferase.	#2.7.7.33#	5.57499e-05	0.000165589	1	6.22067e-05	0.000177913	1	2.91936e-05	8.34557e-05	0.789474	6.62652e-05	0.000226998	0.988636	1
DNA-deoxyinosine glycosylase.	#3.2.2.15#	5.28894e-05	0.000112175	1	2.57893e-05	4.78606e-05	1	2.42175e-05	5.18086e-05	0.842105	0.000109339	0.0002131	0.988636	1
Protein-N(pi)-phosphohistidine--D-fructose phosphotransferase.	#2.7.1.202#	4.37941e-05	0.000107458	1	2.31507e-05	4.69873e-05	1	2.29682e-05	9.94925e-05	0.894737	0.00012222	0.000284099	0.994318	1
GPR endopeptidase.	#3.4.24.78#	5.27989e-05	8.52831e-05	1	2.68895e-05	5.04385e-05	1	3.13716e-05	0.000128287	0.842105	0.000100633	0.000234344	0.982955	1
Shikimate kinase.	#2.7.1.71#	6.24393e-05	0.000151156	1	6.38876e-05	9.691e-05	1	4.29436e-05	0.000120627	0.894737	4.05534e-05	9.5559e-05	0.977273	1
UDP-N-acetyl-D-mannosamine dehydrogenase.	#1.1.1.336#	5.458e-05	0.000148771	1	8.00939e-05	0.000216357	1	3.75043e-05	0.000198985	0.842105	3.70123e-05	0.000127138	0.982955	1
Protein-N(pi)-phosphohistidine--N-acetyl-D-glucosamine	#2.7.1.193#	4.64318e-05	9.33004e-05	1	2.62777e-05	5.86249e-05	1	2.93775e-05	0.000120627	0.947368	0.000106356	0.00032803	0.988636	1
Transferases. // Phosphotransferases with a nitrogenous group as acceptor.	#2.7.3.-#	6.12747e-05	0.0001344	1	7.53645e-05	0.000121429	1	2.29545e-05	4.58764e-05	0.789474	4.69969e-05	0.000144885	0.977273	1
Mannan endo-1,4-beta-mannosidase.	#3.2.1.78#	5.90188e-05	0.000159786	1	6.54132e-05	0.000186169	1	2.88507e-05	9.94925e-05	0.842105	5.13945e-05	0.000152068	0.965909	1
DNA-3-methyladenine glycosylase I.	#3.2.2.20#	5.17393e-05	0.000107466	1	6.44465e-05	0.000108376	1	4.49025e-05	0.000120627	0.947368	4.2656e-05	0.000164015	0.977273	1
Ribokinase.	#2.7.1.15#	5.19494e-05	0.000180965	1	7.15945e-05	0.000140699	1	2.92482e-05	9.94925e-05	0.894737	4.81539e-05	0.000151634	0.977273	1
Imidazoleglycerol-phosphate dehydratase.	#4.2.1.19#	4.43071e-05	8.13205e-05	1	2.63802e-05	4.63453e-05	1	4.36273e-05	0.000198985	0.947368	8.53184e-05	0.000143604	0.982955	1
Oxidoreductases // With other acceptors.	#1.3.99.-#	4.68996e-05	0.000103479	1	2.69102e-05	4.68635e-05	1	2.85089e-05	0.000120627	0.894737	9.69226e-05	0.00023671	0.977273	1
Oxidoreductases // With NAD(+) or NADP(+) as acceptor.	#1.8.1.-#	5.10019e-05	0.000123717	1	8.13842e-05	0.000141723	1	3.34921e-05	9.94925e-05	0.842105	3.31315e-05	9.22253e-05	0.960227	1
Oxidoreductases // With NAD(+) or NADP(+) as acceptor.	#1.2.1.-#	4.90485e-05	0.000121633	1	7.87e-05	0.000172424	1	2.48258e-05	6.00449e-05	0.789474	4.6397e-05	0.000113301	0.971591	1
Malonyl-[acyl-carrier protein] O-methyltransferase.	#2.1.1.197#	4.82717e-05	0.000103048	1	8.58301e-05	0.000134918	1	3.2931e-05	0.000116727	0.842105	2.96868e-05	7.94663e-05	0.965909	1
Carbamate kinase.	#2.7.2.2#	5.22302e-05	0.000106353	1	3.04634e-05	5.99244e-05	1	2.95119e-05	0.000116727	0.894737	8.3781e-05	0.000249439	0.971591	1
Glutamate-1-semialdehyde 2,1-aminomutase.	#5.4.3.8#	4.82669e-05	9.92593e-05	1	3.10131e-05	5.4273e-05	1	3.76116e-05	0.000128287	0.894737	7.85162e-05	0.000169079	0.994318	1
Precorrin-2 C(20)-methyltransferase.	#2.1.1.130#	4.56958e-05	8.68349e-05	1	4.0989e-05	8.04061e-05	1	3.55987e-05	0.000198985	0.894737	7.23593e-05	0.000164015	0.982955	1
Agmatine deiminase.	#3.5.3.12#	4.38067e-05	8.89413e-05	1	2.93749e-05	4.22319e-05	1	4.20238e-05	0.000159099	0.947368	7.8737e-05	0.000253389	0.988636	1
tRNA (cytidine(34)-2'-O)-methyltransferase.	#2.1.1.207#	4.63918e-05	8.87903e-05	1	2.32082e-05	4.2313e-05	1	4.24558e-05	0.000120627	1	8.13349e-05	0.000206774	0.988636	1
Selenide, water dikinase.	#2.7.9.3#	4.57263e-05	9.13194e-05	1	2.76008e-05	5.63355e-05	1	3.19988e-05	0.000116727	0.894737	8.77041e-05	0.000225348	0.971591	1
Aspartate 4-decarboxylase.	#4.1.1.12#	4.66081e-05	0.000127262	0.993827	8.83056e-05	0.000208684	1	3.01094e-05	7.53381e-05	0.789474	2.69917e-05	0.000126695	0.965909	1
Formate dehydrogenase.	#1.17.1.9#	4.88604e-05	0.000129331	1	3.63323e-05	7.02478e-05	1	2.41819e-05	6.17118e-05	0.842105	8.13221e-05	0.000265669	0.977273	1
Mannose-1-phosphate guanylyltransferase.	#2.7.7.13#	5.60126e-05	0.000150386	1	5.16702e-05	8.73844e-05	1	2.61595e-05	0.000116727	0.842105	5.57909e-05	0.000254891	0.977273	1
ABC-type sulfate transporter.	#7.3.2.3#	4.17544e-05	9.80636e-05	1	2.33498e-05	3.94348e-05	1	2.93245e-05	0.000198985	0.842105	9.46941e-05	0.000302663	1	1
Protein-glutamate methylesterase.	#3.1.1.61#	5.01988e-05	0.000107187	1	2.10642e-05	5.6326e-05	1	2.07199e-05	9.94925e-05	0.842105	9.57772e-05	0.000215273	0.988636	1
Hydrolases // In linear amides.	#3.5.1.-#	6.0484e-05	0.000140113	1	4.70789e-05	8.6407e-05	1	3.22752e-05	8.55249e-05	0.842105	4.77637e-05	0.000110877	0.965909	1
Glutaminyl-tRNA synthase (glutamine-hydrolyzing).	#6.3.5.7#	4.17523e-05	8.85913e-05	1	1.84207e-05	3.98719e-05	1	2.80949e-05	0.000116727	0.894737	9.76314e-05	0.000164333	0.977273	1
Dethiobiotin synthase.	#6.3.3.3#	4.73675e-05	8.60757e-05	1	7.16778e-05	0.000118896	1	2.43928e-05	4.86824e-05	0.789474	3.7719e-05	0.000374158	0.977273	1
dTMP kinase.	#2.7.4.9#	4.397e-05	9.90931e-05	1	2.33624e-05	4.45189e-05	1	4.51905e-05	0.000198985	0.947368	6.81881e-05	0.000131087	0.982955	1
PreQ(1) synthase.	#1.7.1.13#	5.24332e-05	0.000107969	1	5.42058e-05	7.76419e-05	1	2.91561e-05	5.89315e-05	0.789474	4.33316e-05	0.000135263	0.977273	1
Bleomycin hydrolase.	#3.4.22.40#	5.11494e-05	9.96121e-05	1	6.00047e-05	0.000106091	1	2.65572e-05	0.000122714	0.789474	4.11625e-05	0.000253389	0.960227	1
Cellobiose epimerase.	#5.1.3.11#	5.35399e-05	0.00012108	1	5.41238e-05	0.0001171	1	2.11658e-05	4.34799e-05	0.789474	4.68863e-05	0.000164015	0.977273	1
Prepilin peptidase.	#3.4.23.43#	4.75534e-05	0.000102956	1	2.27268e-05	4.3111e-05	1	2.50419e-05	0.000116727	0.894737	7.91425e-05	0.000173822	0.982955	1
Exoribonuclease II.	#3.1.13.1#	4.01743e-05	0.000185231	1	2.55262e-05	5.69005e-05	1	4.44542e-05	0.000241254	0.894737	6.27727e-05	0.000151332	0.982955	1
3-hydroxybutyryl-CoA dehydrogenase.	#1.1.1.157#	4.02307e-05	7.65096e-05	1	2.23759e-05	3.79258e-05	1	2.81989e-05	0.00017105	0.894737	8.20288e-05	0.000249439	0.988636	1
Glycerophosphodiester phosphodiesterase.	#3.1.4.46#	4.68159e-05	0.000118212	1	5.35815e-05	0.000138743	1	2.41227e-05	5.4863e-05	0.789474	4.59747e-05	0.000144885	0.982955	1
Oligopeptidase A.	#3.4.24.70#	5.35802e-05	0.000146112	1	5.60998e-05	8.17877e-05	1	2.69033e-05	6.57368e-05	0.789474	3.24335e-05	0.00010655	0.960227	1
ABC-type nonpolar-amino-acid transporter.	#7.4.2.2#	3.77638e-05	0.000100039	1	1.9011e-05	4.53247e-05	1	2.30278e-05	0.000120627	0.894737	8.8917e-05	0.000167083	0.982955	1
Phosphonoacetaldehyde hydrolase.	#3.11.1.1#	4.28082e-05	9.45298e-05	1	7.50983e-05	0.000118655	1	2.27804e-05	5.35296e-05	0.789474	2.79716e-05	0.00010713	0.954545	1
Hydrolases // Phosphoric diester hydrolases.	#3.1.4.-#	5.27537e-05	9.70237e-05	1	2.80887e-05	7.93786e-05	1	2.54699e-05	9.94925e-05	0.842105	6.07008e-05	0.000101074	0.971591	1
23S rRNA (pseudouridine(1915)-N(3))-methyltransferase.	#2.1.1.177#	4.31768e-05	7.14969e-05	1	2.80476e-05	3.90165e-05	1	2.87041e-05	0.000116727	0.894737	6.70098e-05	0.000151332	0.971591	1
Transferases. // Transferases for other substituted phosphate groups.	#2.7.8.-#	4.18402e-05	0.00010754	1	3.77387e-05	6.3875e-05	1	2.36857e-05	8.15532e-05	0.842105	6.27652e-05	0.000253389	0.982955	1
NADH-dependent peroxiredoxin.	#1.11.1.26#	4.34123e-05	9.57499e-05	1	6.51436e-05	0.000101153	1	2.93027e-05	9.94925e-05	0.894737	2.52026e-05	0.000114664	0.954545	1
Agmatinase.	#3.5.3.11#	4.00357e-05	0.000117506	1	2.61893e-05	0.000127636	1	3.11237e-05	0.000120627	0.947368	6.19104e-05	0.000139469	0.971591	1
Precorrin-8X methylmutase.	#5.4.99.61#	3.86609e-05	7.0375e-05	1	2.16331e-05	4.6079e-05	1	2.54592e-05	0.000120627	0.842105	7.24125e-05	0.000152901	0.971591	1
Acetyl-CoA C-acyltransferase.	#2.3.1.16#	3.88345e-05	7.44599e-05	1	2.20719e-05	4.69746e-05	1	2.76573e-05	0.000120627	0.894737	6.90986e-05	0.000151332	0.971591	1
Hydroxymethylbilane synthase.	#2.5.1.61#	3.42844e-05	7.29993e-05	1	2.17638e-05	4.16829e-05	1	3.36677e-05	0.000120627	0.947368	6.78154e-05	0.000253389	0.982955	1
Adenine glycosylase.	#3.2.2.31#	4.46883e-05	8.09461e-05	1	3.74724e-05	6.17762e-05	1	2.15574e-05	4.74491e-05	0.789474	5.07551e-05	0.000123143	0.971591	1
Transferred entry: 1.6.5.11.	#1.6.99.5#	3.98733e-05	9.76843e-05	1	3.29184e-05	5.30747e-05	1	2.34786e-05	0.000116727	0.842105	5.6394e-05	0.000302663	0.982955	1
Pyrimidine-nucleoside phosphorylase.	#2.4.2.2#	4.11056e-05	0.000102866	1	1.46986e-05	3.58505e-05	1	2.87231e-05	0.000210625	0.842105	6.81006e-05	0.00013672	0.977273	1
Formyltetrahydrofolate deformylase.	#3.5.1.10#	3.89884e-05	0.000100004	1	7.04034e-05	0.000133503	1	2.25321e-05	7.74479e-05	0.789474	1.97919e-05	5.0863e-05	0.954545	1
AMP nucleosidase.	#3.2.2.4#	3.92202e-05	8.19386e-05	1	7.00006e-05	0.000107284	1	2.1524e-05	4.4046e-05	0.789474	2.05282e-05	5.34507e-05	0.960227	1
ABC-type maltose transporter.	#7.5.2.1#	3.9455e-05	0.000285202	1	1.46983e-05	5.05294e-05	1	1.88568e-05	0.000141471	0.789474	7.75488e-05	0.000169079	0.982955	1
NAD(P)H-hydrate epimerase.	#5.1.99.6#	2.92994e-05	8.54542e-05	1	1.32327e-05	3.79258e-05	0.983607	3.96421e-05	0.000298478	0.894737	6.55089e-05	0.000169079	0.971591	1
Peptide-methionine (R)-S-oxide reductase.	#1.8.4.12#	4.01649e-05	8.93181e-05	1	4.60934e-05	9.22354e-05	1	2.02178e-05	4.27624e-05	0.842105	4.04049e-05	0.000174834	0.982955	1
dTDP-4-amino-4,6-dideoxygalactose transaminase.	#2.6.1.59#	4.32343e-05	0.000194785	1	2.98444e-05	7.7071e-05	1	1.49142e-05	4.38353e-05	0.789474	5.78441e-05	0.000197213	0.971591	1
UDP-4-amino-4,6-dideoxy-N-acetyl-beta-L-altrosamine transaminase.	#2.6.1.92#	3.93367e-05	0.000115573	1	4.42547e-05	0.000157424	1	2.26487e-05	0.000116727	0.894737	3.93056e-05	0.000151332	0.977273	1
Aspartate 1-decarboxylase.	#4.1.1.11#	4.30696e-05	7.35075e-05	1	4.23263e-05	5.94211e-05	1	2.1462e-05	4.11508e-05	0.789474	3.86546e-05	0.000151332	0.982955	1
Beta-aspartyl-peptidase.	#3.4.19.5#	3.59615e-05	0.000110673	1	4.43167e-05	0.000112487	1	2.37191e-05	0.000116727	0.842105	4.1274e-05	0.000107727	0.971591	1
Hydroxymethylglutaryl-CoA lyase.	#4.1.3.4#	3.62584e-05	8.4276e-05	1	5.51762e-05	9.17017e-05	1	2.08374e-05	0.000116727	0.842105	3.20611e-05	8.74099e-05	0.965909	1
Oxidoreductases // Peroxidases.	#1.11.1.-#	3.88312e-05	8.36458e-05	1	5.68302e-05	0.000128023	1	2.38211e-05	5.75815e-05	0.789474	2.37252e-05	0.00010655	0.960227	1
Lyases // Aldehyde-lyases.	#4.1.2.-#	3.23674e-05	9.63404e-05	1	3.91782e-05	0.000189629	1	1.82928e-05	0.000116727	0.842105	5.28697e-05	0.000208374	0.977273	1
Lysine/arginine leucyltransferase.	#2.3.2.6#	4.75161e-05	0.000191154	1	4.83402e-05	0.000103151	1	2.19304e-05	9.0194e-05	0.789474	2.45833e-05	0.000126695	0.948864	1
Porphobilinogen synthase.	#4.2.1.24#	3.77973e-05	9.16795e-05	1	2.31252e-05	5.00212e-05	1	1.92259e-05	4.99204e-05	0.789474	6.14494e-05	0.000164015	0.982955	1
Translocases // Linked to the hydrolysis of a nucleoside triphosphate.	#7.3.2.-#	2.87758e-05	8.3112e-05	1	1.67154e-05	3.83414e-05	1	2.02126e-05	9.94925e-05	0.894737	7.44237e-05	0.000163092	0.982955	1
Uridine phosphorylase.	#2.4.2.3#	3.67365e-05	7.45544e-05	1	2.23544e-05	4.40441e-05	1	1.51408e-05	3.6786e-05	0.789474	6.53903e-05	0.000181762	0.977273	1
Glutamyl-tRNA reductase.	#1.2.1.70#	3.68902e-05	9.49279e-05	1	2.50532e-05	4.60195e-05	1	2.25479e-05	6.35126e-05	0.842105	5.42996e-05	0.000135263	0.977273	1
UDP-N-acetylglucosamine 4,6-dehydratase (inverting).	#4.2.1.115#	3.92441e-05	8.76524e-05	1	4.54902e-05	0.00012439	1	1.61206e-05	4.6575e-05	0.842105	3.64773e-05	0.000116969	0.971591	1
Homoserine kinase.	#2.7.1.39#	3.74264e-05	8.86032e-05	1	2.22963e-05	4.727e-05	1	2.10101e-05	6.40069e-05	0.842105	5.50107e-05	0.000144885	0.971591	1
Endothelin-converting enzyme 1.	#3.4.24.71#	4.11996e-05	9.00298e-05	1	4.60467e-05	6.88652e-05	1	2.05418e-05	3.31998e-05	0.789474	2.77247e-05	9.01359e-05	0.965909	1
Molybdopterin adenylyltransferase.	#2.7.7.75#	2.90397e-05	5.9831e-05	1	1.98348e-05	3.85424e-05	1	2.28026e-05	0.000116727	0.842105	6.33553e-05	0.000167813	0.971591	1
Thymidine phosphorylase.	#2.4.2.4#	2.57943e-05	6.1272e-05	1	1.26725e-05	3.59297e-05	1	4.16568e-05	0.000350181	0.947368	5.41545e-05	0.000164015	0.982955	1
Superoxide dismutase.	#1.15.1.1#	3.74067e-05	6.95736e-05	1	4.61115e-05	6.41515e-05	1	1.94074e-05	4.05294e-05	0.789474	3.10835e-05	0.000126695	0.977273	1
Ligases // Ligases forming aminoacyl-tRNA and related compounds.	#6.1.1.-#	3.44087e-05	8.43159e-05	1	1.95229e-05	3.92666e-05	1	2.36628e-05	0.000116727	0.842105	5.45839e-05	0.000156022	0.965909	1
3,4-dihydroxy-2-butanone-4-phosphate synthase.	#4.1.99.12#	3.553e-05	8.75519e-05	1	4.61086e-05	0.000100562	1	2.14537e-05	6.09642e-05	0.789474	2.85996e-05	0.000110279	0.965909	1
S-methyl-5-thioribose-1-phosphate isomerase.	#5.3.1.23#	3.7308e-05	9.05966e-05	1	2.92376e-05	5.60794e-05	1	2.78326e-05	0.000116727	0.842105	3.72857e-05	0.000169079	0.965909	1
Phosphoenolpyruvate carboxykinase (GTP).	#4.1.1.32#	3.70226e-05	0.000146248	1	1.34327e-05	7.42023e-05	1	2.82331e-05	0.000120627	0.894737	5.27624e-05	0.000162635	0.982955	1
ABC-type L-arabinose transporter.	#7.5.2.12#	2.76625e-05	7.13104e-05	1	1.31215e-05	3.35577e-05	1	1.53805e-05	8.55249e-05	0.842105	7.48121e-05	0.000180474	0.988636	1
Dihydropyrimidinase.	#3.5.2.2#	3.40679e-05	0.000120095	1	1.90735e-05	4.87734e-05	1	2.79533e-05	0.000241254	0.894737	4.98496e-05	0.000253389	0.982955	1
6-carboxytetrahydropterin synthase.	#4.1.2.50#	3.25222e-05	6.0987e-05	1	4.09287e-05	0.000129305	1	2.96905e-05	0.000116727	0.894737	2.62591e-05	5.82042e-05	0.960227	1
Methylmalonyl-CoA epimerase.	#5.1.99.1#	3.21322e-05	5.80314e-05	1	4.35807e-05	6.42455e-05	1	2.90738e-05	0.000198985	0.842105	2.2449e-05	0.000124719	0.965909	1
Dihydroneopterin aldolase.	#4.1.2.25#	3.92531e-05	8.20744e-05	1	4.0594e-05	5.83221e-05	1	2.31783e-05	0.000120627	0.842105	2.33689e-05	0.000144885	0.965909	1
Cyclic pyranopterin monophosphate synthase.	#4.6.1.17#	2.74561e-05	4.92914e-05	1	1.7707e-05	2.99452e-05	1	2.99343e-05	0.000120627	0.947368	5.11188e-05	0.000137985	0.965909	1
Precorrin-6B C(5,15)-methyltransferase (decarboxylating).	#2.1.1.132#	2.84549e-05	7.28124e-05	1	4.88607e-05	8.13965e-05	1	2.52509e-05	9.94925e-05	0.894737	2.27653e-05	0.000151332	0.977273	1
Transferred entry: 2.7.1.191, 2.7.1.192, 2.7.1.193, 2.7.1.194, 2.7.1.195,	#2.7.1.69#	3.63305e-05	0.000105775	1	4.35404e-05	7.21705e-05	1	1.44232e-05	3.26998e-05	0.789474	3.07021e-05	8.61872e-05	0.954545	1
Sugar-phosphatase.	#3.1.3.23#	2.89584e-05	7.75054e-05	1	2.44554e-05	6.28171e-05	1	1.16545e-05	3.33626e-05	0.789474	5.98192e-05	0.000253389	0.977273	1
Glycerol-3-phosphate cytidylyltransferase.	#2.7.7.39#	2.81044e-05	6.13656e-05	1	1.59549e-05	3.88868e-05	1	2.54195e-05	0.000120627	0.947368	5.51939e-05	0.000151332	0.982955	1
Citrate CoA-transferase.	#2.8.3.10#	3.24776e-05	0.000171499	1	2.05318e-05	5.5274e-05	1	1.90024e-05	6.45011e-05	0.842105	5.03833e-05	0.000154853	0.977273	1
Sucrose phosphorylase.	#2.4.1.7#	2.85858e-05	6.46621e-05	1	1.66012e-05	5.38032e-05	1	1.68377e-05	9.94925e-05	0.894737	6.01494e-05	0.000169936	0.977273	1
Urease.	#3.5.1.5#	2.55727e-05	0.000155929	1	1.96419e-05	8.29507e-05	1	3.01479e-05	0.000241254	0.894737	4.65449e-05	0.000152792	0.988636	1
D-glycero-beta-D-manno-heptose 1,7-bisphosphate 7-phosphatase.	#3.1.3.82#	3.60633e-05	0.000352565	1	2.43033e-05	5.7935e-05	1	1.44994e-05	4.27624e-05	0.842105	4.6858e-05	0.000146101	0.977273	1
Ornithine aminotransferase.	#2.6.1.13#	2.77408e-05	7.51264e-05	1	5.55961e-05	0.000130224	1	2.00856e-05	6.2277e-05	0.789474	1.71962e-05	7.49287e-05	0.948864	1
16S rRNA (cytosine(1407)-C(5))-methyltransferase.	#2.1.1.178#	3.0707e-05	8.96509e-05	1	4.03798e-05	6.37181e-05	1	1.97174e-05	0.000116727	0.842105	2.91937e-05	6.43852e-05	0.965909	1
Transferases. // Sulfurtransferases.	#2.8.1.-#	3.02978e-05	6.55902e-05	1	4.13233e-05	6.78338e-05	1	1.7459e-05	4.27624e-05	0.842105	3.07155e-05	0.000126695	0.960227	1
Guanine deaminase.	#3.5.4.3#	3.39367e-05	5.95715e-05	1	2.87626e-05	6.29469e-05	1	1.5698e-05	4.27624e-05	0.842105	4.0659e-05	0.000124881	0.971591	1
Hydrolases // Carboxylic ester hydrolases.	#3.1.1.-#	2.95469e-05	6.48666e-05	1	2.20177e-05	3.9011e-05	1	1.60563e-05	6.66677e-05	0.842105	5.14049e-05	0.000117813	0.965909	1
Short-chain-enoyl-CoA hydratase.	#4.2.1.150#	2.86331e-05	6.05695e-05	1	1.40503e-05	2.39717e-05	1	1.48297e-05	4.27624e-05	0.842105	6.04744e-05	0.000144885	0.988636	1
Thiazole synthase.	#2.8.1.10#	3.25719e-05	7.17696e-05	1	3.69524e-05	5.54068e-05	1	1.81306e-05	4.27624e-05	0.842105	3.01112e-05	0.000151332	0.965909	1
Hydrolases // Thiolester hydrolases.	#3.1.2.-#	2.95605e-05	7.71108e-05	1	3.15509e-05	4.66565e-05	1	2.41507e-05	0.000241254	0.842105	3.21293e-05	7.11384e-05	0.954545	1
D-2-hydroxyacid dehydrogenase (NADP(+)).	#1.1.1.272#	3.14554e-05	8.12268e-05	1	2.08798e-05	3.86751e-05	1	1.3855e-05	3.85747e-05	0.789474	4.86098e-05	0.000115452	0.965909	1
Hydrolases // Aspartic endopeptidases.	#3.4.23.-#	3.18329e-05	7.98821e-05	1	1.82742e-05	5.06716e-05	1	1.60221e-05	4.27624e-05	0.842105	4.85527e-05	9.76407e-05	0.960227	1
Succinate--CoA ligase (ADP-forming).	#6.2.1.5#	3.4931e-05	0.00010808	1	3.82727e-05	9.52223e-05	1	1.4482e-05	5.9076e-05	0.789474	2.69177e-05	0.000117617	0.965909	1
Citrate (Re)-synthase.	#2.3.3.3#	2.63805e-05	6.04989e-05	1	1.25296e-05	2.4295e-05	1	1.60129e-05	9.94925e-05	0.842105	5.71533e-05	0.000160963	0.982955	1
UDP-N-acetylmuramoyl-tripeptide--D-alanyl-D-alanine ligase.	#6.3.2.10#	3.00137e-05	6.09619e-05	1	2.9234e-05	4.65549e-05	1	1.42533e-05	2.38954e-05	0.789474	3.76337e-05	0.000144885	0.977273	1
Translocases // Linked to the hydrolysis of a nucleoside triphosphate.	#7.5.2.-#	2.31582e-05	8.54716e-05	1	1.23506e-05	2.84799e-05	1	1.85471e-05	0.000116727	0.894737	5.70533e-05	0.000249439	0.988636	1
Protein-N(pi)-phosphohistidine--sucrose phosphotransferase.	#2.7.1.211#	2.56195e-05	9.59565e-05	1	1.4973e-05	4.62678e-05	1	1.29775e-05	8.55249e-05	0.842105	5.72275e-05	0.000232621	0.988636	1
Protein-N(pi)-phosphohistidine--D-glucose phosphotransferase.	#2.7.1.199#	2.16281e-05	8.93181e-05	1	1.35426e-05	4.90059e-05	1	7.99485e-06	1.93085e-05	0.789474	6.76256e-05	0.000186483	0.988636	1
NAD(+) synthase (glutamine-hydrolyzing).	#6.3.5.1#	3.73779e-05	0.000115536	0.993827	3.16917e-05	8.89782e-05	1	1.80793e-05	8.0926e-05	0.789474	2.29931e-05	0.000127752	0.9375	1
Epoxyqueuosine reductase.	#1.17.99.6#	3.44257e-05	0.000124799	1	3.15711e-05	7.46168e-05	1	2.09889e-05	6.93266e-05	0.789474	2.28177e-05	0.000124719	0.948864	1
23S rRNA pseudouridine(2604) synthase.	#5.4.99.21#	2.59347e-05	4.92625e-05	1	1.6974e-05	3.31057e-05	1	1.23548e-05	4.27624e-05	0.842105	5.2094e-05	0.000124719	0.982955	1
Dihydroorotate dehydrogenase (quinone).	#1.3.5.2#	3.19448e-05	8.46851e-05	1	2.92797e-05	9.99703e-05	1	2.41732e-05	0.000116727	0.842105	2.10948e-05	0.000113558	0.960227	1
Aldehyde ferredoxin oxidoreductase.	#1.2.7.5#	2.2498e-05	7.71566e-05	1	1.28144e-05	3.98838e-05	1	1.81303e-05	0.000120627	0.894737	5.2186e-05	0.000221225	0.988636	1
Adenosine deaminase.	#3.5.4.4#	2.58826e-05	6.27656e-05	1	1.72181e-05	4.12851e-05	1	1.14619e-05	4.27624e-05	0.842105	5.07881e-05	0.000226998	0.988636	1
Pseudaminic acid synthase.	#2.5.1.97#	2.67719e-05	7.18612e-05	1	3.07251e-05	0.000138576	1	2.37117e-05	0.000198985	0.894737	2.28455e-05	0.000151332	0.960227	1
Glucan endo-1,6-beta-glucosidase.	#3.2.1.75#	2.98046e-05	9.00496e-05	1	3.3977e-05	5.91668e-05	1	2.05933e-05	0.000116727	0.894737	1.89781e-05	7.56658e-05	0.943182	1
Phosphoenolpyruvate mutase.	#5.4.2.9#	3.08246e-05	0.00014553	1	3.31167e-05	0.000133282	1	1.31717e-05	4.4889e-05	0.842105	2.60078e-05	9.84683e-05	0.971591	1
Fructan beta-fructosidase.	#3.2.1.80#	3.04989e-05	0.000109005	1	3.44578e-05	5.8758e-05	1	1.09171e-05	2.2929e-05	0.789474	2.53468e-05	8.42215e-05	0.960227	1
Galactoside O-acetyltransferase.	#2.3.1.18#	2.51707e-05	4.37432e-05	1	2.73569e-05	4.43325e-05	1	1.64935e-05	0.000120627	0.842105	3.1692e-05	7.95574e-05	0.971591	1
Adenosylcobinamide kinase.	#2.7.1.156#	2.60534e-05	6.64758e-05	1	4.23051e-05	6.99884e-05	1	1.33194e-05	2.6554e-05	0.789474	1.86322e-05	5.15419e-05	0.9375	1
Lyases // Hydro-lyases.	#4.2.1.-#	3.03138e-05	7.34835e-05	1	2.43634e-05	4.77567e-05	1	1.34004e-05	2.70485e-05	0.789474	3.18207e-05	7.27714e-05	0.965909	1
N-acetylneuraminate synthase.	#2.5.1.56#	2.3875e-05	8.15817e-05	1	2.99763e-05	0.000110907	1	1.90849e-05	0.000116727	0.842105	2.68219e-05	0.000124719	0.971591	1
5'-deoxynucleotidase.	#3.1.3.89#	2.77513e-05	6.36374e-05	1	1.28578e-05	3.08481e-05	1	1.39073e-05	4.27624e-05	0.842105	4.50927e-05	9.23171e-05	0.971591	1
Pyruvate synthase.	#1.2.7.1#	2.54029e-05	0.000139012	1	1.15144e-05	3.89156e-05	1	1.3766e-05	4.27624e-05	0.842105	4.68246e-05	0.000202895	0.982955	1
D-glycero-beta-D-manno-heptose-7-phosphate kinase.	#2.7.1.167#	3.15849e-05	8.95011e-05	1	3.62691e-05	8.14996e-05	1	1.30837e-05	4.4046e-05	0.789474	1.63718e-05	4.19088e-05	0.9375	1
Lysine decarboxylase.	#4.1.1.18#	2.06821e-05	6.52163e-05	1	1.34521e-05	4.11345e-05	1	1.5376e-05	0.000116727	0.842105	4.71883e-05	0.000105955	0.971591	1
Isomerases // Acting on amino acids and derivatives.	#5.1.1.-#	2.72196e-05	6.8194e-05	1	1.97498e-05	5.38041e-05	1	1.37319e-05	3.95409e-05	0.789474	3.56733e-05	0.000124719	0.965909	1
D-lactate dehydrogenase.	#1.1.1.28#	2.45192e-05	6.18752e-05	1	2.4263e-05	4.89043e-05	1	9.69325e-06	1.83432e-05	0.789474	3.7767e-05	0.000144885	0.965909	1
Alanine transaminase.	#2.6.1.2#	2.08784e-05	7.36456e-05	1	1.4169e-05	3.48922e-05	1	8.76032e-06	2.61958e-05	0.789474	5.23581e-05	0.000152148	0.982955	1
Beta-mannosidase.	#3.2.1.25#	2.40507e-05	9.79729e-05	1	3.73946e-05	7.69675e-05	1	9.89872e-06	4.53185e-05	0.789474	2.47391e-05	0.000144885	0.977273	1
Dihydrofolate synthase.	#6.3.2.12#	2.43337e-05	5.08635e-05	1	2.23752e-05	3.42788e-05	1	1.47936e-05	4.27624e-05	0.842105	3.44779e-05	7.56658e-05	0.971591	1
UDP-N-acetylglucosamine 2-epimerase (hydrolyzing).	#3.2.1.183#	2.47592e-05	8.0307e-05	1	3.31653e-05	0.000125005	1	1.36747e-05	4.27624e-05	0.842105	2.39146e-05	8.12126e-05	0.954545	1
3-deoxy-manno-octulosonate-8-phosphatase.	#3.1.3.45#	2.79156e-05	6.52415e-05	1	3.03026e-05	4.66698e-05	1	1.71602e-05	0.000116727	0.842105	1.94455e-05	6.43852e-05	0.960227	1
Arabinose-5-phosphate isomerase.	#5.3.1.13#	3.16849e-05	7.97497e-05	1	2.42454e-05	4.89915e-05	1	1.53348e-05	3.92938e-05	0.789474	2.34876e-05	0.000151332	0.948864	1
Decaprenyl-phosphate phosphoribosyltransferase.	#2.4.2.45#	4.26847e-05	0.000257162	0.993827	1.67304e-05	0.000123409	1	1.45316e-05	8.51632e-05	0.789474	2.06685e-05	0.000184117	0.943182	1
5-oxoprolinase (ATP-hydrolyzing).	#3.5.2.9#	2.43238e-05	7.90728e-05	1	1.41607e-05	2.70963e-05	1	8.73201e-06	1.85348e-05	0.789474	4.6197e-05	0.000144885	0.977273	1
Lipoate--protein ligase.	#6.3.1.20#	2.73434e-05	8.17356e-05	1	1.94696e-05	6.14878e-05	1	2.01493e-05	0.000116727	0.842105	2.61676e-05	0.000144885	0.960227	1
Nucleoside-diphosphate kinase.	#2.7.4.6#	2.4539e-05	7.46681e-05	1	3.40459e-05	6.4585e-05	1	1.74349e-05	4.27624e-05	0.842105	1.68191e-05	8.20075e-05	0.954545	1
Phosphonopyruvate decarboxylase.	#4.1.1.82#	2.54215e-05	0.000119611	1	2.79392e-05	9.73363e-05	1	2.05419e-05	0.000198985	0.894737	1.89083e-05	7.56658e-05	0.943182	1
Acetate--CoA ligase.	#6.2.1.1#	2.64436e-05	5.47206e-05	1	2.49543e-05	4.13884e-05	1	1.39713e-05	3.75639e-05	0.789474	2.49761e-05	0.000186463	0.977273	1
Cellulase.	#3.2.1.4#	1.76169e-05	6.02913e-05	1	1.07404e-05	3.45628e-05	1	2.4159e-05	0.000233454	0.894737	3.76079e-05	0.000124719	0.965909	1
Glucose-6-phosphate dehydrogenase (NADP(+)).	#1.1.1.49#	2.06123e-05	5.41514e-05	1	3.69403e-05	5.95278e-05	1	1.56296e-05	9.94925e-05	0.842105	1.66704e-05	8.20075e-05	0.965909	1
Isomerases // Interconverting aldoses and ketoses.	#5.3.1.-#	2.27004e-05	4.23906e-05	1	1.55729e-05	4.00192e-05	1	1.0601e-05	2.42413e-05	0.789474	4.0389e-05	0.00010201	0.971591	1
5-(carboxyamino)imidazole ribonucleotide synthase.	#6.3.4.18#	2.4604e-05	8.5996e-05	1	2.17966e-05	5.52601e-05	1	2.54111e-05	0.000116727	0.842105	1.74292e-05	0.000144885	0.943182	1
Hydrolases // Cysteine endopeptidases.	#3.4.22.-#	2.56515e-05	0.000177237	0.993827	2.23699e-05	0.000207591	1	1.04533e-05	4.22494e-05	0.789474	3.02668e-05	0.000170336	0.960227	1
Ornithine decarboxylase.	#4.1.1.17#	2.9809e-05	0.000259157	0.993827	2.31872e-05	0.000143811	1	1.42548e-05	6.47483e-05	0.789474	2.10831e-05	0.000296051	0.914773	1
DNA-(apurinic or apyrimidinic site) lyase.	#4.2.99.18#	2.26474e-05	5.51655e-05	1	1.77871e-05	3.2094e-05	1	9.65388e-06	2.10061e-05	0.789474	3.76167e-05	9.65779e-05	0.971591	1
L-glutamate gamma-semialdehyde dehydrogenase.	#1.2.1.88#	2.34725e-05	9.49102e-05	1	2.6343e-05	6.64995e-05	1	1.17846e-05	4.02823e-05	0.789474	2.53209e-05	0.000131693	0.954545	1
GMP reductase.	#1.7.1.7#	1.73347e-05	5.116e-05	1	1.33293e-05	3.68926e-05	1	1.43735e-05	6.49954e-05	0.842105	4.18833e-05	0.000179204	0.977273	1
Xylan 1,4-beta-xylosidase.	#3.2.1.37#	1.95776e-05	6.33803e-05	1	1.97529e-05	8.44137e-05	1	8.90268e-06	2.61943e-05	0.789474	3.79983e-05	0.000141996	0.965909	1
C-terminal processing peptidase.	#3.4.21.102#	2.54256e-05	0.000116689	1	1.94297e-05	3.34084e-05	1	1.13181e-05	2.17475e-05	0.789474	2.81734e-05	9.66405e-05	0.954545	1
Anaerobic carbon-monoxide dehydrogenase.	#1.2.7.4#	1.88664e-05	6.60181e-05	1	1.11929e-05	5.0024e-05	1	1.20358e-05	8.55249e-05	0.842105	4.17125e-05	0.000188347	0.971591	1
Hydrolases // Endoribonucleases producing 5'-phosphomonoesters.	#3.1.26.-#	2.15507e-05	4.57834e-05	1	1.81692e-05	3.45204e-05	1	1.19871e-05	5.98057e-05	0.789474	3.16641e-05	8.20075e-05	0.977273	1
dTDP-4-amino-4,6-dideoxy-D-glucose transaminase.	#2.6.1.33#	2.60324e-05	0.00010456	1	2.46271e-05	8.80883e-05	1	1.61556e-05	0.000116727	0.842105	1.65364e-05	0.000126695	0.954545	1
Transferases. // Phosphotransferases with a phosphate group as acceptor.	#2.7.4.-#	1.83964e-05	4.77962e-05	1	1.10734e-05	2.42381e-05	1	1.38089e-05	0.000116727	0.842105	3.99586e-05	9.65779e-05	0.971591	1
Transferred entry: 7.3.2.3.	#3.6.3.25#	2.08881e-05	5.15148e-05	1	2.01962e-05	4.39141e-05	1	7.79021e-06	1.62714e-05	0.789474	3.37424e-05	0.000144885	0.977273	1
23S rRNA (guanosine(2251)-2'-O)-methyltransferase.	#2.1.1.185#	1.5535e-05	3.77333e-05	1	7.97904e-06	1.82569e-05	1	1.91858e-05	0.000120627	0.894737	3.87353e-05	0.000160963	0.982955	1
Phosphoenolpyruvate--glycerone phosphotransferase.	#2.7.1.121#	2.2734e-05	6.95874e-05	1	2.17706e-05	5.29253e-05	1	8.97793e-06	2.33185e-05	0.789474	2.63781e-05	0.000113528	0.954545	1
Transferred entry: 7.6.2.2.	#3.6.3.44#	1.75581e-05	4.30652e-05	1	7.29209e-06	1.54484e-05	1	8.15484e-06	4.72324e-05	0.789474	4.6818e-05	0.000144885	0.971591	1
Nitrogenase.	#1.18.6.1#	1.91293e-05	5.47434e-05	1	1.30686e-05	3.09778e-05	1	1.31373e-05	0.000120627	0.842105	3.43626e-05	0.000164015	0.965909	1
Transferases. // Carboxy- and carbamoyltransferases.	#2.1.3.-#	2.42467e-05	7.7218e-05	1	1.34283e-05	4.21035e-05	1	1.11458e-05	4.27624e-05	0.842105	3.02062e-05	0.000103248	0.971591	1
Nitrate reductase.	#1.7.99.4#	2.10531e-05	0.000195851	1	2.25363e-05	0.000132545	1	1.69008e-05	0.000116646	0.789474	1.79254e-05	0.000250444	0.943182	1
Anhydro-N-acetylmuramic acid kinase.	#2.7.1.170#	2.12667e-05	5.18245e-05	1	2.48497e-05	4.93754e-05	1	1.45544e-05	5.51102e-05	0.789474	1.71307e-05	0.000126695	0.965909	1
Pyridoxal 5'-phosphate synthase.	#1.4.3.5#	1.9034e-05	5.4246e-05	0.993827	3.02977e-05	7.99651e-05	1	1.72583e-05	0.000120627	0.842105	1.08114e-05	3.67158e-05	0.943182	1
Phosphate propanoyltransferase.	#2.3.1.222#	1.98177e-05	4.54219e-05	0.993827	1.07847e-05	2.50097e-05	1	1.11866e-05	4.27624e-05	0.842105	3.46551e-05	0.000144885	0.971591	1
3-hydroxypropionate dehydrogenase (NADP(+)).	#1.1.1.298#	2.46806e-05	7.20642e-05	1	2.36803e-05	3.82785e-05	1	9.83787e-06	2.08416e-05	0.789474	1.81829e-05	0.000124719	0.954545	1
Lyases // Carboxy-lyases.	#4.1.1.-#	1.66196e-05	5.43654e-05	1	1.54407e-05	3.76341e-05	1	1.79745e-05	0.000116727	0.842105	2.59547e-05	0.000124719	0.954545	1
Acetyl-CoA C-acetyltransferase.	#2.3.1.9#	1.7344e-05	3.5054e-05	1	9.39809e-06	2.18409e-05	1	6.7003e-06	1.32443e-05	0.789474	4.24745e-05	0.000144885	0.977273	1
UDP-N-acetylbacillosamine transaminase.	#2.6.1.34#	2.16121e-05	5.57739e-05	1	2.52708e-05	5.14953e-05	1	7.57037e-06	2.08639e-05	0.789474	2.11985e-05	6.74819e-05	0.954545	1
Protein-N(pi)-phosphohistidine--D-mannitol phosphotransferase.	#2.7.1.197#	2.2139e-05	8.31068e-05	1	1.21334e-05	5.0872e-05	1	8.72152e-06	4.07363e-05	0.789474	3.20551e-05	0.000148311	0.971591	1
ABC-type molybdate transporter.	#7.3.2.5#	1.58808e-05	4.32058e-05	1	1.0887e-05	2.59245e-05	1	1.78877e-05	0.000116727	0.842105	3.03247e-05	7.56658e-05	0.965909	1
Ribonuclease D.	#3.1.13.5#	2.13457e-05	3.68861e-05	1	1.52729e-05	3.49668e-05	1	8.19167e-06	1.61875e-05	0.789474	3.01603e-05	0.000124719	0.960227	1
(2E,6E)-farnesyl diphosphate synthase.	#2.5.1.10#	1.90029e-05	5.5168e-05	1	9.03839e-06	1.65528e-05	1	8.59411e-06	1.86088e-05	0.789474	3.62785e-05	0.000101447	0.977273	1
Maltose alpha-D-glucosyltransferase.	#5.4.99.16#	2.43669e-05	0.000131531	1	1.48399e-05	0.000125074	1	1.41704e-05	4.7792e-05	0.842105	1.94572e-05	9.71786e-05	0.948864	1
UDP-2,4-diacetamido-2,4,6-trideoxy-beta-L-altropyranose hydrolase.	#3.6.1.57#	2.21847e-05	7.68961e-05	1	2.93479e-05	0.000141258	1	6.55847e-06	2.25499e-05	0.789474	1.46902e-05	7.56658e-05	0.965909	1
Coenzyme F420-0:L-glutamate ligase.	#6.3.2.31#	2.18593e-05	5.56596e-05	1	1.22682e-05	3.27639e-05	1	1.33792e-05	4.27624e-05	0.842105	2.44615e-05	0.000103854	0.948864	1
NADPH dehydrogenase.	#1.6.99.1#	1.74137e-05	5.70626e-05	1	1.79316e-05	2.87268e-05	1	1.03461e-05	4.27624e-05	0.842105	2.60137e-05	9.64944e-05	0.954545	1
Membrane alanyl aminopeptidase.	#3.4.11.2#	1.91263e-05	0.000115017	1	1.93469e-05	5.50395e-05	1	1.67714e-05	0.000119364	0.789474	1.62865e-05	8.24216e-05	0.954545	1
Gamma-glutamyltransferase.	#2.3.2.2#	2.12037e-05	9.56246e-05	1	1.55624e-05	4.05574e-05	1	1.19093e-05	4.27624e-05	0.842105	2.15764e-05	8.7539e-05	0.960227	1
Exopolyphosphatase.	#3.6.1.11#	1.69405e-05	4.58377e-05	1	1.40279e-05	2.95125e-05	1	1.06796e-05	4.27624e-05	0.842105	2.77656e-05	0.000101447	0.960227	1
ABC-type D-xylose transporter.	#7.5.2.10#	1.20948e-05	2.84126e-05	1	5.7517e-06	1.98055e-05	1	1.72838e-05	0.000233454	0.842105	3.17501e-05	0.000144885	0.971591	1
Phosphoenolpyruvate carboxylase.	#4.1.1.31#	1.48159e-05	9.80124e-05	1	1.15428e-05	4.03728e-05	1	1.24476e-05	0.000120627	0.842105	2.79563e-05	0.000115345	0.960227	1
Lyases // Acting on polysaccharides.	#4.2.2.-#	1.80078e-05	0.000130043	1	1.56461e-05	7.79525e-05	1	1.49683e-05	0.000174474	0.789474	1.75932e-05	0.000164015	0.9375	1
Fructuronate reductase.	#1.1.1.57#	1.69536e-05	0.000114051	1	7.52756e-06	2.05672e-05	1	7.9002e-06	4.27624e-05	0.842105	3.35483e-05	0.000126695	0.977273	1
Cystathionine gamma-synthase.	#2.5.1.48#	1.42182e-05	3.3381e-05	1	7.2299e-06	2.18409e-05	1	7.87522e-06	4.27624e-05	0.842105	3.5641e-05	0.000249439	0.994318	1
N-acylglucosamine-6-phosphate 2-epimerase.	#5.1.3.9#	1.55109e-05	4.32184e-05	1	1.111e-05	3.16494e-05	1	5.10728e-06	1.28508e-05	0.789474	3.31769e-05	0.000169079	0.965909	1
Endo-1,4-beta-xylanase.	#3.2.1.8#	1.74549e-05	7.27511e-05	1	2.12719e-05	0.000108356	1	7.26384e-06	2.3357e-05	0.789474	1.8902e-05	0.000144885	0.965909	1
ABC-type Ni(2+) transporter.	#7.2.2.11#	1.36751e-05	4.69695e-05	1	1.02192e-05	3.41403e-05	1	7.13081e-06	5.26389e-05	0.789474	3.36928e-05	0.000144885	0.982955	1
D-sedoheptulose 7-phosphate isomerase.	#5.3.1.28#	1.97098e-05	4.5126e-05	1	2.0592e-05	3.85424e-05	1	9.44532e-06	2.61325e-05	0.789474	1.48319e-05	7.56658e-05	0.954545	1
Triphosphoribosyl-dephospho-CoA synthase.	#2.4.2.52#	1.53853e-05	0.000102372	1	1.44648e-05	4.38722e-05	1	1.34535e-05	9.94925e-05	0.842105	2.11966e-05	9.42286e-05	0.965909	1
Nicotinamide-nucleotide amidase.	#3.5.1.42#	1.50531e-05	4.64231e-05	1	1.27781e-05	3.54995e-05	1	1.37724e-05	0.000120627	0.894737	2.2767e-05	7.46157e-05	0.954545	1
Undecaprenyl phosphate N,N'-diacetylbacillosamine 1-phosphate	#2.7.8.36#	1.83408e-05	6.50577e-05	1	2.1145e-05	6.07945e-05	1	7.16011e-06	2.23391e-05	0.789474	1.76731e-05	4.98403e-05	0.954545	1
Cysteine-S-conjugate beta-lyase.	#4.4.1.13#	1.76803e-05	6.64121e-05	1	1.38998e-05	2.73853e-05	1	8.60539e-06	2.94657e-05	0.789474	2.37481e-05	5.08609e-05	0.954545	1
Phosphoribulokinase.	#2.7.1.19#	1.55607e-05	3.30417e-05	1	1.40006e-05	2.49274e-05	1	7.98229e-06	1.7052e-05	0.789474	2.61815e-05	0.000144885	0.977273	1
Hydrolases // Hydrolyzing N-glycosyl compounds.	#3.2.2.-#	1.57192e-05	4.29244e-05	1	8.92521e-06	2.85121e-05	1	8.70716e-06	4.27624e-05	0.842105	3.03289e-05	9.0314e-05	0.960227	1
[Citrate (pro-3S)-lyase] ligase.	#6.2.1.22#	1.47491e-05	4.54788e-05	1	8.89634e-06	3.7766e-05	1	1.54204e-05	0.000116727	0.894737	2.44073e-05	0.000169079	0.960227	1
[Glutamine synthetase] adenylyltransferase.	#2.7.7.42#	1.73008e-05	0.000120701	1	1.58107e-05	5.72122e-05	0.983607	1.54107e-05	0.000118129	0.789474	1.40913e-05	0.000124719	0.948864	1
L(+)-tartrate dehydratase.	#4.2.1.32#	1.65116e-05	3.57572e-05	1	1.01511e-05	2.43425e-05	1	6.30182e-06	1.60168e-05	0.789474	2.94413e-05	9.11252e-05	0.965909	1
Formate dehydrogenase-N.	#1.17.5.3#	1.40777e-05	0.000103038	1	1.42203e-05	5.76391e-05	1	2.2379e-05	0.000198985	0.842105	1.1516e-05	9.5818e-05	0.943182	1
Diaminopropionate ammonia-lyase.	#4.3.1.15#	1.57528e-05	5.94909e-05	1	1.46145e-05	5.54951e-05	1	7.42141e-06	2.52029e-05	0.789474	2.43284e-05	0.000226998	0.971591	1
5'-nucleotidase.	#3.1.3.5#	1.6864e-05	8.5996e-05	1	9.92515e-06	4.13884e-05	1	6.30039e-06	2.79258e-05	0.789474	2.81937e-05	7.1977e-05	0.960227	1
Hydrogenase (acceptor).	#1.12.99.6#	1.63154e-05	9.83186e-05	1	1.56598e-05	4.00726e-05	1	1.55284e-05	9.94925e-05	0.842105	1.35521e-05	0.000162119	0.954545	1
Rhamnogalacturonan endolyase.	#4.2.2.23#	1.44358e-05	4.08612e-05	1	2.5164e-05	5.03941e-05	1	8.54581e-06	4.27624e-05	0.842105	1.24348e-05	0.000124719	0.943182	1
Methionine gamma-lyase.	#4.4.1.11#	1.59539e-05	3.77058e-05	1	9.60616e-06	2.40706e-05	1	6.92742e-06	1.56881e-05	0.789474	2.74456e-05	0.000135263	0.977273	1
Prephenate dehydrogenase.	#1.3.1.12#	1.76341e-05	5.95155e-05	1	1.11919e-05	3.35345e-05	1	6.85826e-06	1.97854e-05	0.789474	2.36178e-05	0.000101447	0.965909	1
Phosphomannomutase.	#5.4.2.8#	1.48994e-05	5.85736e-05	1	7.26475e-06	2.38105e-05	1	1.29528e-05	8.55249e-05	0.842105	2.38091e-05	8.15218e-05	0.977273	1
Protein-tyrosine-phosphatase.	#3.1.3.48#	1.30761e-05	3.34233e-05	1	6.90685e-06	2.29332e-05	1	4.56598e-06	9.5158e-06	0.789474	3.4099e-05	0.000144885	0.977273	1
Respiratory dimethylsulfoxide reductase.	#1.8.5.3#	1.49766e-05	0.000131616	1	1.33678e-05	8.12534e-05	1	1.20991e-05	9.83581e-05	0.789474	1.71226e-05	8.35538e-05	0.943182	1
Homoserine O-acetyltransferase.	#2.3.1.31#	1.87198e-05	7.23281e-05	1	1.26608e-05	3.5279e-05	0.918033	1.33011e-05	5.63449e-05	0.789474	1.19399e-05	9.14036e-05	0.931818	1
8-oxoguanine deaminase.	#3.5.4.32#	1.8729e-05	5.6599e-05	1	8.59802e-06	3.8977e-05	1	7.53837e-06	2.43437e-05	0.789474	2.1748e-05	0.000126695	0.954545	1
3D-(3,5/4)-trihydroxycyclohexane-1,2-dione acylhydrolase (decyclizing).	#3.7.1.22#	1.18859e-05	3.27913e-05	1	6.98485e-06	2.58029e-05	1	1.5529e-05	0.000116727	0.894737	2.19901e-05	0.000154449	0.960227	1
Pseudaminic acid cytidylyltransferase.	#2.7.7.81#	1.71024e-05	4.89754e-05	1	1.63584e-05	4.03811e-05	1	6.15119e-06	2.14961e-05	0.789474	1.65433e-05	0.000144885	0.960227	1
Beta-ketoacyl-[acyl-carrier-protein] synthase I.	#2.3.1.41#	1.44656e-05	6.7539e-05	0.993827	2.17375e-05	7.28574e-05	1	7.91787e-06	2.19176e-05	0.789474	1.19866e-05	4.54418e-05	0.931818	1
Oxidoreductases // Other oxidoreductases.	#1.97.1.-#	1.14011e-05	2.96803e-05	1	8.78345e-06	1.86219e-05	1	1.08967e-05	9.94925e-05	0.842105	2.49112e-05	0.000144885	0.977273	1
N-acetylneuraminate lyase.	#4.1.3.3#	1.26964e-05	3.95341e-05	1	7.6152e-06	2.75107e-05	1	6.84822e-06	4.27624e-05	0.842105	2.87121e-05	0.000144885	0.971591	1
2,3,4,5-tetrahydropyridine-2,6-dicarboxylate N-succinyltransferase.	#2.3.1.117#	1.60391e-05	5.4948e-05	0.987654	1.31258e-05	3.88071e-05	1	1.65093e-05	0.000116727	0.842105	1.01269e-05	5.3275e-05	0.909091	1
Diacylglycerol kinase (ATP).	#2.7.1.107#	1.2487e-05	3.12777e-05	1	1.10104e-05	2.2314e-05	1	4.92372e-06	1.60635e-05	0.789474	2.7299e-05	6.76315e-05	0.971591	1
Glyoxylate reductase (NADP(+)).	#1.1.1.79#	1.26313e-05	3.67954e-05	1	2.24477e-05	3.88493e-05	1	6.19624e-06	2.00176e-05	0.789474	1.33015e-05	6.43852e-05	0.948864	1
Fumarate reductase (quinol).	#1.3.5.4#	1.28549e-05	9.99712e-05	1	1.18742e-05	3.07239e-05	1	1.53497e-05	0.000116727	0.842105	1.42891e-05	0.000144885	0.948864	1
Mycothiol synthase.	#2.3.1.189#	1.06343e-05	2.91203e-05	1	4.70509e-06	1.29746e-05	1	5.60848e-06	4.27624e-05	0.789474	3.32023e-05	0.000126695	0.982955	1
7-carboxy-7-deazaguanine synthase.	#4.3.99.3#	1.50231e-05	3.5779e-05	1	2.02894e-05	3.58354e-05	1	6.12547e-06	1.29508e-05	0.789474	1.24599e-05	3.38157e-05	0.960227	1
4-aminobutyrate--2-oxoglutarate transaminase.	#2.6.1.19#	1.363e-05	4.37845e-05	1	1.02617e-05	2.77306e-05	1	5.54022e-06	2.05118e-05	0.789474	2.40172e-05	7.46157e-05	0.954545	1
Lysine 5,6-aminomutase.	#5.4.3.3#	1.65321e-05	5.59287e-05	1	1.34334e-05	3.53377e-05	0.967213	8.34599e-06	3.37191e-05	0.789474	1.50139e-05	0.000144885	0.926136	1
Ribonuclease E.	#3.1.26.12#	1.67146e-05	0.000113345	1	1.30047e-05	3.19071e-05	1	9.61044e-06	4.9179e-05	0.789474	1.35418e-05	6.43852e-05	0.9375	1
Phosphatidylglycerophosphatase.	#3.1.3.27#	1.59567e-05	3.56953e-05	1	1.96338e-05	4.37416e-05	1	8.44825e-06	2.2279e-05	0.789474	8.71073e-06	3.73078e-05	0.926136	1
D-serine ammonia-lyase.	#4.3.1.18#	1.14779e-05	4.06573e-05	1	6.0304e-06	1.39654e-05	0.983607	1.22053e-05	0.000116727	0.842105	2.26658e-05	0.000151332	0.971591	1
Glycerol dehydrogenase.	#1.1.1.6#	1.4192e-05	6.17856e-05	1	8.25395e-06	3.65378e-05	1	5.09697e-06	1.60635e-05	0.789474	2.48339e-05	0.000144885	0.988636	1
16S rRNA pseudouridine(516) synthase.	#5.4.99.19#	8.17377e-06	2.91278e-05	1	3.71781e-06	1.06645e-05	1	1.5699e-05	0.000233454	0.842105	2.41433e-05	0.000144885	0.965909	1
Adenosylmethionine decarboxylase.	#4.1.1.50#	1.54875e-05	0.000125456	1	9.5126e-06	8.12226e-05	1	9.93446e-06	6.55501e-05	0.789474	1.67861e-05	0.000124719	0.954545	1
2,5-didehydrogluconate reductase (2-dehydro-L-gulonate-forming).	#1.1.1.346#	1.32739e-05	4.40602e-05	1	1.06089e-05	2.97082e-05	1	7.61952e-06	4.27624e-05	0.842105	2.01365e-05	0.000164015	0.965909	1
Maltose O-acetyltransferase.	#2.3.1.79#	1.34327e-05	3.15232e-05	1	1.23833e-05	2.1587e-05	1	5.17843e-06	1.26784e-05	0.789474	2.01745e-05	0.000124719	0.960227	1
ADP-glyceromanno-heptose 6-epimerase.	#5.1.3.20#	1.69228e-05	0.000309831	1	1.40897e-05	9.27822e-05	1	8.61451e-06	3.85524e-05	0.789474	1.12256e-05	0.000104827	0.931818	1
23S rRNA pseudouridine(2605) synthase.	#5.4.99.22#	1.30694e-05	4.38e-05	1	8.66633e-06	1.57718e-05	1	8.96291e-06	4.27624e-05	0.842105	1.94445e-05	0.000124719	0.960227	1
Arginine deiminase.	#3.5.3.6#	1.6283e-05	7.18936e-05	1	7.79238e-06	2.18855e-05	1	7.15511e-06	1.8542e-05	0.789474	1.88933e-05	7.56658e-05	0.965909	1
Hydrogenobyrinic acid a,c-diamide synthase (glutamine-hydrolyzing).	#6.3.5.9#	1.23052e-05	2.68471e-05	1	9.38321e-06	2.19361e-05	1	4.39793e-06	9.7125e-06	0.789474	2.38293e-05	0.000202895	0.971591	1
Ethanolamine ammonia-lyase.	#4.3.1.7#	1.14667e-05	4.74313e-05	1	1.0032e-05	4.13142e-05	1	1.09449e-05	9.94925e-05	0.842105	1.73044e-05	7.92921e-05	0.948864	1
Glucosylceramidase.	#3.2.1.45#	1.45049e-05	4.89772e-05	1	1.28343e-05	2.74931e-05	1	7.04861e-06	2.16632e-05	0.789474	1.43225e-05	5.87121e-05	0.943182	1
Leucyl aminopeptidase.	#3.4.11.1#	1.17275e-05	5.09954e-05	1	1.02807e-05	3.01073e-05	1	1.08227e-05	6.87024e-05	0.789474	1.54213e-05	0.000124719	0.948864	1
Ribonuclease M5.	#3.1.26.8#	1.04338e-05	3.21239e-05	1	6.28338e-06	1.95082e-05	1	4.2625e-06	1.31903e-05	0.789474	2.67638e-05	0.000126695	0.965909	1
2-hydroxy-3-oxopropionate reductase.	#1.1.1.60#	1.19178e-05	3.98685e-05	0.993827	6.72046e-06	1.83509e-05	1	7.19583e-06	4.27624e-05	0.842105	2.17471e-05	0.000151332	0.954545	1
Phosphoglycerate kinase.	#2.7.2.3#	1.34449e-05	3.97878e-05	1	1.14764e-05	1.89629e-05	1	5.71525e-06	1.3345e-05	0.789474	1.68183e-05	7.56658e-05	0.965909	1
Acetyl-CoA hydrolase.	#3.1.2.1#	1.34747e-05	3.63168e-05	1	1.62221e-05	2.80219e-05	1	7.06661e-06	2.2279e-05	0.789474	1.04043e-05	3.38855e-05	0.9375	1
Propionate CoA-transferase.	#2.8.3.1#	8.12636e-06	2.5144e-05	0.993827	4.3107e-06	1.09785e-05	1	1.50479e-05	0.000116727	0.894737	1.93813e-05	8.20075e-05	0.971591	1
Molybdopterin-synthase adenylyltransferase.	#2.7.7.80#	9.82656e-06	3.46812e-05	1	7.19432e-06	1.79477e-05	1	7.80772e-06	9.94925e-05	0.842105	2.19424e-05	0.000126695	0.960227	1
N-acetylhexosamine 1-kinase.	#2.7.1.162#	1.07846e-05	2.88607e-05	1	7.45881e-06	2.18855e-05	1	3.75531e-06	1.14784e-05	0.789474	2.47696e-05	0.000253389	0.971591	1
L-seryl-tRNA(Sec) selenium transferase.	#2.9.1.1#	1.33602e-05	4.08369e-05	1	7.8684e-06	3.35136e-05	1	7.67924e-06	2.16388e-05	0.789474	1.76674e-05	0.000126695	0.943182	1
Cellulose 1,4-beta-cellobiosidase (non-reducing end).	#3.2.1.91#	1.04758e-05	3.13756e-05	1	1.66587e-05	3.49537e-05	1	4.11779e-06	1.05961e-05	0.789474	1.48396e-05	5.50194e-05	0.971591	1
Tagatose-bisphosphate aldolase.	#4.1.2.40#	1.02813e-05	3.40837e-05	0.993827	6.68871e-06	2.11808e-05	1	5.84116e-06	4.27624e-05	0.842105	2.29427e-05	0.000126718	0.954545	1
Galactonate dehydratase.	#4.2.1.6#	1.27596e-05	4.83023e-05	1	7.02244e-06	2.96412e-05	1	5.32332e-06	1.88827e-05	0.789474	2.04134e-05	6.60353e-05	0.948864	1
Type II site-specific deoxyribonuclease.	#3.1.21.4#	1.19731e-05	6.63296e-05	1	1.05058e-05	4.39141e-05	1	5.71237e-06	2.63536e-05	0.789474	1.71573e-05	7.18022e-05	0.943182	1
Citrate synthase (unknown stereospecificity).	#2.3.3.16#	1.24342e-05	7.05482e-05	1	8.75496e-06	2.36142e-05	1	6.21997e-06	4.27624e-05	0.842105	1.7885e-05	8.20075e-05	0.971591	1
Glutamate--cysteine ligase.	#6.3.2.2#	1.01624e-05	0.000121378	1	1.41051e-05	0.000169109	0.95082	1.06514e-05	7.47217e-05	0.842105	1.01557e-05	6.7975e-05	0.943182	1
Rhamnogalacturonan exolyase.	#4.2.2.24#	1.1085e-05	4.50293e-05	1	1.7923e-05	4.44858e-05	1	4.65457e-06	1.64549e-05	0.789474	1.13187e-05	5.59617e-05	0.943182	1
Glycine reductase.	#1.21.4.2#	1.16985e-05	4.79819e-05	1	7.85779e-06	3.62606e-05	1	4.54315e-06	1.51472e-05	0.789474	2.0566e-05	9.65779e-05	0.965909	1
Tetrahydrofolate synthase.	#6.3.2.17#	1.11692e-05	2.43588e-05	1	9.1568e-06	1.79012e-05	1	5.2809e-06	1.02784e-05	0.789474	1.82226e-05	0.000160963	0.960227	1
2-oxoglutaramate amidase.	#3.5.1.111#	1.10878e-05	2.54317e-05	0.993827	1.87242e-05	3.01252e-05	1	5.58683e-06	1.16453e-05	0.789474	8.40477e-06	8.20075e-05	0.943182	1
Hydrolases // In cyclic amidines.	#3.5.4.-#	7.87266e-06	2.58041e-05	0.993827	4.47599e-06	1.31855e-05	1	8.82871e-06	0.000116727	0.842105	2.22543e-05	7.56658e-05	0.965909	1
Inositol 2-dehydrogenase.	#1.1.1.18#	1.08129e-05	3.32315e-05	1	6.29729e-06	1.51504e-05	1	3.72522e-06	8.6555e-06	0.789474	2.2583e-05	0.000172374	0.960227	1
Maltose phosphorylase.	#2.4.1.8#	1.0664e-05	3.85894e-05	0.993827	1.70552e-05	5.24913e-05	1	6.34416e-06	1.78244e-05	0.736842	9.32948e-06	3.69932e-05	0.9375	1
Pyroglutamyl-peptidase I.	#3.4.19.3#	1.0934e-05	3.51054e-05	1	4.4834e-06	1.60144e-05	1	9.87786e-06	0.000116727	0.842105	1.75114e-05	4.88056e-05	0.954545	1
Cobalt-precorrin-6A reductase.	#1.3.1.106#	1.30697e-05	4.70306e-05	1	1.51758e-05	3.78336e-05	1	5.89428e-06	1.62274e-05	0.789474	8.26011e-06	4.72373e-05	0.920455	1
Trehalose-phosphatase.	#3.1.3.12#	1.17886e-05	3.89403e-05	0.993827	1.683e-05	2.96805e-05	1	4.63225e-06	1.34877e-05	0.736842	8.67425e-06	3.38157e-05	0.931818	1
3-methyl-2-oxobutanoate dehydrogenase (ferredoxin).	#1.2.7.7#	1.11946e-05	4.01787e-05	1	8.35582e-06	3.09394e-05	1	4.23817e-06	9.1965e-06	0.789474	1.80544e-05	8.20075e-05	0.965909	1
UDP-2,3-diacylglucosamine diphosphatase.	#3.6.1.54#	1.12245e-05	3.57756e-05	0.993827	8.13771e-06	3.15133e-05	1	1.31891e-05	0.000116727	0.842105	9.16825e-06	4.4276e-05	0.914773	1
Dihydrouracil dehydrogenase (NAD(+)).	#1.3.1.1#	1.06574e-05	5.10506e-05	0.993827	9.25212e-06	4.85206e-05	1	4.38248e-06	1.13956e-05	0.789474	1.64832e-05	0.000126695	0.971591	1
Transferases. // Transferring other glycosyl groups.	#2.4.99.-#	1.12457e-05	7.09198e-05	1	4.92725e-06	1.39925e-05	1	4.29742e-06	9.1238e-06	0.789474	2.00496e-05	0.000144885	0.971591	1
o-succinylbenzoate--CoA ligase.	#6.2.1.26#	1.02238e-05	2.66456e-05	1	7.82178e-06	1.90437e-05	1	6.91601e-06	4.27624e-05	0.842105	1.55059e-05	6.76315e-05	0.954545	1
Galacturonan 1,4-alpha-galacturonidase.	#3.2.1.67#	1.04101e-05	4.696e-05	1	1.2975e-05	4.05709e-05	1	4.8545e-06	1.40864e-05	0.789474	1.19621e-05	4.49188e-05	0.9375	1
L-threonine 3-dehydrogenase.	#1.1.1.103#	1.11078e-05	4.67305e-05	1	5.80075e-06	3.85601e-05	1	5.75245e-06	4.27624e-05	0.842105	1.72264e-05	7.56658e-05	0.948864	1
Pyruvate dehydrogenase (quinone).	#1.2.5.1#	1.1138e-05	4.75403e-05	0.975309	1.47889e-05	3.55964e-05	1	5.25739e-06	2.72451e-05	0.789474	8.25931e-06	5.99636e-05	0.914773	1
Citryl-CoA lyase.	#4.1.3.34#	1.13392e-05	8.89157e-05	0.993827	5.4772e-06	3.10163e-05	1	5.43043e-06	2.53756e-05	0.789474	1.71336e-05	7.56658e-05	0.954545	1
Citrate (Si)-synthase.	#2.3.3.1#	1.02862e-05	2.37701e-05	1	5.98609e-06	1.13801e-05	1	3.65294e-06	8.2409e-06	0.789474	1.94127e-05	7.04427e-05	0.943182	1
Protein O-GlcNAcase.	#3.2.1.169#	1.24213e-05	3.49619e-05	0.993827	1.45909e-05	2.32074e-05	1	3.34671e-06	1.18018e-05	0.736842	8.96462e-06	8.20075e-05	0.926136	1
ABC-type D-ribose transporter.	#7.5.2.7#	7.80193e-06	2.56269e-05	0.993827	4.10443e-06	1.21712e-05	1	3.59702e-06	1.98873e-05	0.789474	2.37923e-05	0.000144885	0.960227	1
4-hydroxyphenylacetate 3-monooxygenase.	#1.14.14.9#	9.48483e-06	5.53206e-05	1	5.60323e-06	2.84387e-05	0.983607	4.86407e-06	3.55868e-05	0.789474	1.90936e-05	0.000124719	0.965909	1
Benzoyl-CoA reductase.	#1.3.7.8#	7.98445e-06	3.07623e-05	0.993827	4.36002e-06	8.2535e-06	1	8.35636e-06	9.94925e-05	0.842105	1.81759e-05	0.000126695	0.971591	1
Oligo-1,6-glucosidase.	#3.2.1.10#	1.03284e-05	2.38554e-05	1	3.61298e-06	1.13563e-05	0.967213	4.1123e-06	1.87573e-05	0.789474	2.04135e-05	0.000126695	0.977273	1
Flavin prenyltransferase.	#2.5.1.129#	9.48488e-06	3.13877e-05	1	8.89866e-06	2.96268e-05	1	6.37072e-06	2.52029e-05	0.789474	1.31967e-05	0.000144885	0.954545	1
Altronate dehydratase.	#4.2.1.7#	9.23047e-06	2.8368e-05	1	9.41446e-06	2.68984e-05	1	4.49232e-06	1.75463e-05	0.789474	1.47889e-05	8.20075e-05	0.948864	1
Deleted entry.	#1.2.2.2#	8.53244e-06	3.69203e-05	0.981481	1.33296e-05	2.76027e-05	1	9.75319e-06	0.000120627	0.789474	6.16103e-06	3.53992e-05	0.914773	1
3-hydroxy-5-phosphooxypentane-2,4-dione thiolase.	#2.3.1.245#	1.01179e-05	3.32067e-05	1	1.30063e-05	2.84105e-05	1	5.25913e-06	2.0021e-05	0.789474	9.23622e-06	5.08607e-05	0.909091	1
D-alanine--D-serine ligase.	#6.3.2.35#	1.17186e-05	5.31764e-05	1	5.37254e-06	1.59189e-05	0.967213	5.35269e-06	1.56881e-05	0.789474	1.51193e-05	7.12656e-05	0.954545	1
Mannitol-1-phosphate 5-dehydrogenase.	#1.1.1.17#	1.35067e-05	6.2043e-05	1	7.74825e-06	3.37626e-05	0.983607	6.74252e-06	4.00299e-05	0.789474	9.27672e-06	4.02698e-05	0.914773	1
Butyrate--acetoacetate CoA-transferase.	#2.8.3.9#	1.02812e-05	3.37263e-05	0.993827	9.48329e-06	2.40397e-05	1	6.51684e-06	3.37191e-05	0.789474	1.06167e-05	5.3275e-05	0.931818	1
Uroporphyrinogen decarboxylase.	#4.1.1.37#	6.87225e-06	5.12837e-05	0.993827	7.84391e-06	2.38987e-05	1	1.27975e-05	9.94925e-05	0.842105	8.32212e-06	0.000139186	0.903409	1
Superoxide reductase.	#1.15.1.2#	8.8892e-06	3.1417e-05	1	4.73783e-06	1.29746e-05	1	3.43977e-06	7.6522e-06	0.789474	1.86856e-05	5.82609e-05	0.954545	1
Holo-[acyl-carrier-protein] synthase.	#2.7.8.7#	7.99908e-06	2.207e-05	1	4.58333e-06	1.48206e-05	1	1.04286e-05	0.000120627	0.842105	1.26074e-05	3.17879e-05	0.9375	1
Transferases. // Protein-serine/threonine kinases.	#2.7.11.-#	1.0993e-05	4.3189e-05	0.993827	8.35408e-06	3.54995e-05	1	2.93564e-06	8.9834e-06	0.789474	1.26885e-05	4.35369e-05	0.9375	1
Peptide-N(4)-(N-acetyl-beta-glucosaminyl)asparagine amidase.	#3.5.1.52#	8.16127e-06	2.43033e-05	1	1.52093e-05	3.6627e-05	1	3.99258e-06	1.28508e-05	0.736842	7.39971e-06	6.76315e-05	0.926136	1
L-erythro-3,5-diaminohexanoate dehydrogenase.	#1.4.1.11#	1.03368e-05	3.33463e-05	1	9.19882e-06	2.71617e-05	0.967213	5.1103e-06	2.21197e-05	0.684211	1.00277e-05	4.36427e-05	0.914773	1
Galactarate dehydratase.	#4.2.1.42#	6.62201e-06	2.7267e-05	1	5.37325e-06	2.40994e-05	1	9.38611e-06	0.000120627	0.842105	1.31563e-05	0.000151332	0.965909	1
All-trans-octaprenyl-diphosphate synthase.	#2.5.1.90#	9.77593e-06	2.815e-05	1	1.00732e-05	1.72426e-05	0.983607	5.70885e-06	3.16327e-05	0.789474	8.95643e-06	2.66375e-05	0.9375	1
dGTPase.	#3.1.5.1#	9.82122e-06	2.64804e-05	1	1.04849e-05	2.37275e-05	1	4.7944e-06	1.23565e-05	0.789474	9.29729e-06	2.5227e-05	0.943182	1
Pseudouridine kinase.	#2.7.1.83#	9.85831e-06	3.72654e-05	1	3.33508e-06	1.02428e-05	0.967213	7.7322e-06	8.00013e-05	0.789474	1.339e-05	0.000124719	0.9375	1
Arsenate reductase (glutathione/glutaredoxin).	#1.20.4.1#	5.45306e-06	1.49702e-05	1	2.92487e-06	9.6488e-06	0.983607	1.41926e-05	0.000233454	0.842105	1.16877e-05	3.19084e-05	0.9375	1
Protein-N(pi)-phosphohistidine--trehalose phosphotransferase.	#2.7.1.201#	7.06271e-06	3.90919e-05	0.993827	4.96194e-06	2.53195e-05	1	2.48441e-06	9.3909e-06	0.789474	1.9327e-05	0.000289771	0.960227	1
Inositol-phosphate phosphatase.	#3.1.3.25#	1.02917e-05	5.58367e-05	1	8.73298e-06	1.50465e-05	1	4.36826e-06	2.02647e-05	0.789474	1.00508e-05	7.56658e-05	0.948864	1
Alpha-L-fucosidase.	#3.2.1.51#	7.92574e-06	4.0427e-05	0.950617	1.59686e-05	5.91434e-05	1	3.60023e-06	1.31768e-05	0.736842	5.90065e-06	3.98589e-05	0.886364	1
Neprilysin.	#3.4.24.11#	9.67555e-06	3.09e-05	1	9.91201e-06	2.06911e-05	1	3.77941e-06	6.7438e-06	0.789474	9.71707e-06	4.77691e-05	0.943182	1
Acylphosphatase.	#3.6.1.7#	7.97987e-06	1.91736e-05	1	4.72796e-06	1.16193e-05	1	3.39053e-06	8.4024e-06	0.789474	1.67135e-05	4.39213e-05	0.948864	1
23S rRNA pseudouridine(955/2504/2580) synthase.	#5.4.99.24#	8.76581e-06	4.44688e-05	1	6.02591e-06	1.41998e-05	1	6.03223e-06	3.84187e-05	0.789474	1.19556e-05	5.3275e-05	0.948864	1
Quercetin 2,3-dioxygenase.	#1.13.11.24#	9.14503e-06	2.77332e-05	0.975309	1.2125e-05	1.98055e-05	1	4.27199e-06	1.26784e-05	0.736842	7.04267e-06	5.3275e-05	0.926136	1
Glutathione peroxidase.	#1.11.1.9#	1.09331e-05	3.2271e-05	1	9.93614e-06	2.50125e-05	1	4.07538e-06	1.00614e-05	0.789474	7.17202e-06	0.000126695	0.897727	1
DNA-formamidopyrimidine glycosylase.	#3.2.2.23#	9.16368e-06	4.64749e-05	0.993827	7.50849e-06	2.59492e-05	1	5.66471e-06	2.23764e-05	0.789474	9.39085e-06	4.65466e-05	0.943182	1
Amidase.	#3.5.1.4#	7.35328e-06	3.60942e-05	1	4.16331e-06	1.88293e-05	1	5.41369e-06	4.27624e-05	0.842105	1.47892e-05	8.20075e-05	0.965909	1
Cobalt-precorrin 5A hydrolase.	#3.7.1.12#	6.72244e-06	1.7656e-05	0.993827	3.56061e-06	8.3792e-06	1	3.08129e-06	7.0641e-06	0.789474	1.801e-05	8.20075e-05	0.954545	1
Myo-inosose-2 dehydratase.	#4.2.1.44#	8.00576e-06	2.79893e-05	1	4.74596e-06	1.66775e-05	1	2.64478e-06	6.4916e-06	0.789474	1.5972e-05	0.000176058	0.954545	1
Acetate CoA-transferase.	#2.8.3.8#	8.21369e-06	3.74921e-05	0.993827	7.73763e-06	2.79453e-05	1	4.65414e-06	1.62523e-05	0.789474	1.05095e-05	5.12873e-05	0.9375	1
Enoyl-[acyl-carrier-protein] reductase (NADH).	#1.3.1.9#	7.91907e-06	4.29599e-05	1	4.66436e-06	1.71743e-05	1	4.0522e-06	1.92762e-05	0.789474	1.36041e-05	5.2431e-05	0.943182	1
Tagatose-6-phosphate kinase.	#2.7.1.144#	6.97077e-06	4.26909e-05	0.975309	7.22259e-06	3.15599e-05	1	1.04552e-05	0.000120627	0.842105	5.44925e-06	4.07556e-05	0.892045	1
Unsaturated rhamnogalacturonyl hydrolase.	#3.2.1.172#	6.05138e-06	2.08889e-05	0.981481	8.36021e-06	2.0236e-05	1	3.19641e-06	9.3909e-06	0.736842	1.09682e-05	3.73078e-05	0.931818	1
Xaa-Pro aminopeptidase.	#3.4.11.9#	6.45893e-06	2.64277e-05	0.993827	5.15285e-06	1.29622e-05	1	2.57243e-06	8.1553e-06	0.789474	1.41655e-05	0.000135263	0.948864	1
Protein-N(pi)-phosphohistidine--D-mannose phosphotransferase.	#2.7.1.191#	5.91623e-06	2.03427e-05	1	3.37179e-06	1.80281e-05	0.983607	2.08591e-06	9.1438e-06	0.789474	1.64155e-05	8.76605e-05	0.960227	1
Exo-1,4-beta-D-glucosaminidase.	#3.2.1.165#	6.43936e-06	2.33022e-05	0.987654	6.79959e-06	1.72998e-05	1	5.23471e-06	4.27624e-05	0.842105	9.24519e-06	5.3275e-05	0.943182	1
Protoporphyrin ferrochelatase.	#4.99.1.1#	6.7499e-06	5.21744e-05	0.993827	6.94186e-06	3.19935e-05	1	7.24264e-06	6.32655e-05	0.789474	6.59824e-06	8.15134e-05	0.886364	1
Cystathionine beta-lyase.	#4.4.1.8#	6.99382e-06	2.96844e-05	1	6.50756e-06	2.4376e-05	0.983607	5.56559e-06	3.03971e-05	0.789474	8.09784e-06	3.40585e-05	0.931818	1
2',3'-cyclic-nucleotide 2'-phosphodiesterase.	#3.1.4.16#	7.3457e-06	3.17241e-05	1	3.6776e-06	1.87898e-05	0.983607	3.10184e-06	8.4585e-06	0.789474	1.23321e-05	4.26867e-05	0.9375	1
FAD:protein FMN transferase.	#2.7.1.180#	5.76505e-06	1.89749e-05	1	5.48534e-06	1.59687e-05	1	8.42012e-06	0.000120627	0.789474	6.74785e-06	3.21926e-05	0.931818	1
Methylglyoxal reductase (NADPH).	#1.1.1.283#	6.61701e-06	2.6215e-05	0.993827	4.7667e-06	2.17256e-05	1	2.55182e-06	1.32955e-05	0.789474	1.22698e-05	3.92876e-05	0.948864	1
4-hydroxyphenylacetate decarboxylase.	#4.1.1.83#	5.37257e-06	2.70488e-05	0.95679	9.7105e-06	2.85214e-05	1	4.52684e-06	2.75583e-05	0.789474	6.43962e-06	5.51397e-05	0.897727	1
Allantoinase.	#3.5.2.5#	6.94746e-06	3.25106e-05	0.987654	6.7322e-06	2.07605e-05	1	4.56819e-06	2.35541e-05	0.789474	7.64418e-06	5.91769e-05	0.9375	1
23S rRNA (adenine(1618)-N(6))-methyltransferase.	#2.1.1.181#	6.79884e-06	3.54925e-05	0.969136	1.2251e-05	3.23762e-05	1	3.05324e-06	2.10407e-05	0.789474	3.53811e-06	2.05149e-05	0.869318	1
Glyoxylate reductase.	#1.1.1.26#	6.69042e-06	1.51546e-05	0.993827	7.99244e-06	1.94472e-05	1	3.37503e-06	7.8427e-06	0.789474	7.52991e-06	0.000144885	0.943182	1
Exodeoxyribonuclease I.	#3.1.11.1#	6.55515e-06	3.72299e-05	0.993827	7.78557e-06	3.0658e-05	1	7.00375e-06	6.54897e-05	0.789474	4.18871e-06	3.06526e-05	0.857955	1
Pyruvate dehydrogenase (acetyl-transferring).	#1.2.4.1#	6.84926e-06	3.77543e-05	1	5.039e-06	3.047e-05	1	2.89244e-06	1.28508e-05	0.789474	1.04106e-05	4.33678e-05	0.943182	1
Alpha,alpha-trehalose-phosphate synthase (UDP-forming).	#2.4.1.15#	6.64021e-06	2.12878e-05	0.981481	1.12854e-05	1.95621e-05	1	3.13089e-06	1.1368e-05	0.736842	3.99682e-06	1.72012e-05	0.886364	1
Isocitrate dehydrogenase (NAD(+)).	#1.1.1.41#	7.11459e-06	5.51583e-05	1	2.95654e-06	1.30194e-05	0.983607	2.28156e-06	6.3439e-06	0.789474	1.25858e-05	5.91937e-05	0.931818	1
Protein-N(pi)-phosphohistidine--D-cellobiose phosphotransferase.	#2.7.1.205#	5.34051e-06	2.07266e-05	1	3.25062e-06	1.95516e-05	0.983607	1.61422e-06	6.1806e-06	0.789474	1.45704e-05	6.56758e-05	0.931818	1
N(2)-acetyl-L-2,4-diaminobutanoate deacetylase.	#3.5.1.125#	6.86374e-06	2.99925e-05	1	4.31164e-06	1.39593e-05	1	3.24601e-06	1.23565e-05	0.789474	1.01536e-05	3.38157e-05	0.931818	1
Transaldolase.	#2.2.1.2#	5.99263e-06	2.85779e-05	1	4.02405e-06	1.77741e-05	0.967213	2.71943e-06	1.01323e-05	0.789474	1.17805e-05	0.000144885	0.943182	1
tRNA(1)(Val) (adenine(37)-N(6))-methyltransferase.	#2.1.1.223#	7.54653e-06	1.88945e-05	0.987654	7.95279e-06	1.69506e-05	1	3.40148e-06	1.04208e-05	0.789474	5.03121e-06	3.21926e-05	0.886364	1
Betaine-aldehyde dehydrogenase.	#1.2.1.8#	5.44374e-06	2.4383e-05	1	4.0513e-06	1.30055e-05	1	2.73004e-06	2.10061e-05	0.789474	9.78174e-06	8.20075e-05	0.948864	1
Ligases // Acid--thiol ligases.	#6.2.1.-#	6.25017e-06	3.28416e-05	0.993827	6.34295e-06	2.07605e-05	1	3.85997e-06	2.11987e-05	0.736842	5.47533e-06	7.56658e-05	0.926136	1
Dihydrolipoyllysine-residue succinyltransferase.	#2.3.1.61#	5.72626e-06	2.291e-05	0.975309	6.78531e-06	1.67585e-05	1	2.47625e-06	6.2035e-06	0.789474	6.83451e-06	3.38157e-05	0.909091	1
Choline-sulfatase.	#3.1.6.6#	5.37181e-06	2.01686e-05	1	6.66173e-06	1.96565e-05	1	1.79282e-06	4.2149e-06	0.736842	7.98064e-06	4.13547e-05	0.920455	1
Carboxypeptidase Taq.	#3.4.17.19#	5.26243e-06	1.50449e-05	1	2.12039e-06	6.3479e-06	0.934426	2.64856e-06	1.60454e-05	0.789474	1.15329e-05	7.56658e-05	0.960227	1
Citrate (pro-3S)-lyase.	#4.1.3.6#	4.62757e-06	1.71499e-05	0.987654	3.19863e-06	8.7723e-06	1	4.88338e-06	4.27624e-05	0.842105	7.93624e-06	0.000144885	0.943182	1
2-dehydro-3-deoxy-D-gluconate 5-dehydrogenase.	#1.1.1.127#	6.39137e-06	3.38487e-05	1	3.29795e-06	2.79442e-05	0.918033	1.97915e-06	5.0751e-06	0.736842	8.75914e-06	5.57682e-05	0.920455	1
Cyclomaltodextrinase.	#3.2.1.54#	4.36322e-06	1.49702e-05	1	2.11902e-06	4.9037e-06	0.983607	1.46633e-06	4.4407e-06	0.736842	1.22741e-05	0.000126695	0.954545	1
Phosphoribosyl-ATP diphosphatase.	#3.6.1.31#	5.74863e-06	1.56365e-05	0.987654	2.90699e-06	9.3813e-06	1	2.30926e-06	6.3439e-06	0.789474	8.82685e-06	2.17326e-05	0.926136	1
HslU--HslV peptidase.	#3.4.25.2#	6.73617e-06	4.24626e-05	1	2.55295e-06	2.10089e-05	0.901639	2.76892e-06	8.7934e-06	0.736842	7.44807e-06	3.23356e-05	0.909091	1
Choline trimethylamine-lyase.	#4.3.99.4#	4.90412e-06	2.08889e-05	0.987654	5.01759e-06	9.504e-06	1	1.79085e-06	5.0751e-06	0.736842	7.65929e-06	3.21926e-05	0.920455	1
Putrescine--2-oxoglutarate transaminase.	#2.6.1.82#	4.98675e-06	2.50445e-05	1	3.74515e-06	9.9027e-06	1	2.0071e-06	6.9196e-06	0.789474	8.43894e-06	7.46157e-05	0.943182	1
Glucosylglycerol-phosphate synthase.	#2.4.1.213#	4.99184e-06	1.86947e-05	0.95679	7.82021e-06	1.51922e-05	1	2.15796e-06	5.6901e-06	0.789474	4.02439e-06	2.62155e-05	0.886364	1
tRNA nucleotidyltransferase.	#2.7.7.56#	4.91415e-06	1.30156e-05	1	3.0641e-06	1.03027e-05	1	2.58945e-06	1.03795e-05	0.736842	8.40964e-06	2.77726e-05	0.926136	1
Mercury(II) reductase.	#1.16.1.1#	5.37961e-06	2.09617e-05	0.969136	7.1473e-06	3.60562e-05	1	2.23413e-06	5.6648e-06	0.736842	4.14607e-06	1.68022e-05	0.909091	1
Ureidoglycolate lyase.	#4.3.2.3#	4.71419e-06	1.22824e-05	0.993827	4.46737e-06	1.22975e-05	1	1.37344e-06	4.3277e-06	0.789474	7.79113e-06	0.000124719	0.9375	1
dCTP deaminase.	#3.5.4.13#	5.89151e-06	2.31012e-05	0.993827	4.1275e-06	1.80076e-05	1	1.88647e-06	5.1897e-06	0.789474	6.13251e-06	3.38157e-05	0.892045	1
Acetaldehyde dehydrogenase (acetylating).	#1.2.1.10#	4.76262e-06	1.59931e-05	0.993827	3.58742e-06	1.31855e-05	1	1.75244e-06	6.1782e-06	0.789474	7.5922e-06	2.4653e-05	0.914773	1
Ditrans,polycis-undecaprenyl-diphosphate synthase ((2E,6E)-farnesyl-	#2.5.1.31#	5.00251e-06	1.54591e-05	0.993827	4.42577e-06	9.3109e-06	1	3.19854e-06	1.53674e-05	0.789474	5.01449e-06	3.21926e-05	0.920455	1
Lactoylglutathione lyase.	#4.4.1.5#	4.53425e-06	1.68674e-05	0.993827	3.24686e-06	1.02428e-05	1	2.07929e-06	8.1145e-06	0.789474	7.70467e-06	3.38157e-05	0.926136	1
GDP-perosamine synthase.	#2.6.1.102#	3.22275e-06	1.41933e-05	0.969136	6.20585e-06	6.15116e-05	1	3.48197e-06	4.27624e-05	0.789474	3.81722e-06	1.27513e-05	0.909091	1
1,4-dihydroxy-2-naphthoyl-CoA hydrolase.	#3.1.2.28#	4.09977e-06	1.56533e-05	0.969136	6.65406e-06	1.80965e-05	1	2.28612e-06	5.0579e-06	0.789474	2.73422e-06	1.18793e-05	0.857955	1
3-aminobutyryl-CoA ammonia-lyase.	#4.3.1.14#	4.15012e-06	1.40191e-05	0.95679	3.96881e-06	1.5298e-05	1	2.82604e-06	1.72642e-05	0.736842	4.14202e-06	2.20734e-05	0.829545	1
Methylmalonyl-CoA carboxytransferase.	#2.1.3.1#	3.84882e-06	1.22044e-05	1	4.40285e-06	9.2628e-06	1	2.71456e-06	5.6529e-06	0.789474	3.48117e-06	7.56658e-05	0.903409	1
L-fuculose-phosphate aldolase.	#4.1.2.17#	3.93103e-06	1.28469e-05	0.993827	3.06844e-06	1.29497e-05	1	1.72741e-06	5.4368e-06	0.789474	5.35602e-06	2.10931e-05	0.920455	1
Transferred entry: 7.6.2.9.	#3.6.3.32#	3.41888e-06	1.27048e-05	0.91358	6.15726e-06	1.51709e-05	1	2.07417e-06	6.7438e-06	0.736842	2.26304e-06	3.21926e-05	0.846591	1
3-((3aS,4S,7aS)-7a-methyl-1,5-dioxo-octahydro-1H-inden-4-yl)propanoate-	#6.2.1.41#	3.30882e-06	1.05976e-05	0.975309	4.52909e-06	1.0456e-05	1	1.40826e-06	3.532e-06	0.736842	3.85854e-06	0.000126695	0.914773	1
Glutaconate CoA-transferase.	#2.8.3.12#	4.0474e-06	1.51874e-05	1	2.51581e-06	7.7383e-06	0.983607	1.42254e-06	4.7094e-06	0.631579	4.80151e-06	6.76315e-05	0.909091	1
Scyllo-inositol 2-dehydrogenase (NADP(+)).	#1.1.1.371#	4.05206e-06	1.93438e-05	0.975309	3.66673e-06	1.15515e-05	1	1.50071e-06	3.7069e-06	0.789474	3.21322e-06	1.40775e-05	0.880682	1
Acetone carboxylase.	#6.4.1.6#	3.51117e-06	1.59676e-05	0.981481	2.77852e-06	6.0025e-06	1	1.13366e-06	4.4752e-06	0.684211	4.95829e-06	2.75698e-05	0.943182	1
D-ribose pyranase.	#5.4.99.62#	3.18344e-06	2.07298e-05	0.969136	2.03429e-06	6.484e-06	1	3.13182e-06	4.27624e-05	0.789474	3.5715e-06	1.65068e-05	0.886364	1
Zinc D-Ala-D-Ala carboxypeptidase.	#3.4.17.14#	3.16357e-06	1.18806e-05	1	1.28435e-06	4.0971e-06	0.901639	1.29479e-06	3.8261e-06	0.789474	6.04212e-06	3.38157e-05	0.9375	1
Lipopolysaccharide 3-alpha-galactosyltransferase.	#2.4.1.44#	2.73546e-06	1.25111e-05	0.962963	4.15613e-06	2.66612e-05	1	5.80916e-07	2.1074e-06	0.631579	3.40683e-06	0.000126695	0.886364	1
Heparan-alpha-glucosaminide N-acetyltransferase.	#2.3.1.78#	3.02119e-06	1.29655e-05	0.981481	4.22338e-06	1.37371e-05	1	1.10263e-06	3.237e-06	0.736842	2.10518e-06	2.66375e-05	0.857955	1
UDP-2-acetamido-3-amino-2,3-dideoxy-glucuronate N-acetyltransferase.	#2.3.1.201#	2.39533e-06	1.06386e-05	0.944444	3.78075e-06	1.19294e-05	1	1.34781e-06	4.2149e-06	0.736842	1.90404e-06	1.47586e-05	0.818182	1
L-methionine (R)-S-oxide reductase.	#1.8.4.14#	2.78796e-06	7.7317e-06	0.969136	2.54795e-06	5.0713e-06	1	7.79068e-07	2.1439e-06	0.736842	3.1535e-06	2.75698e-05	0.863636	1
UDP-2-acetamido-2-deoxy-ribo-hexuluronate aminotransferase.	#2.6.1.98#	2.15653e-06	7.667e-06	0.95679	2.75262e-06	1.06771e-05	1	1.29894e-06	4.7531e-06	0.736842	2.82094e-06	1.86539e-05	0.869318	1
Peptidyl-dipeptidase A.	#3.4.15.1#	2.15644e-06	6.5268e-06	0.962963	3.38659e-06	7.3957e-06	1	1.58965e-06	5.4158e-06	0.736842	1.67105e-06	1.02574e-05	0.818182	1
Cellulose synthase (UDP-forming).	#2.4.1.12#	1.20116e-05	0.000161158	0.993827	1.30238e-05	3.75281e-05	0.95082	1.7829e-05	9.94925e-05	0.894737	5.24522e-06	5.40967e-05	0.875	0.993827
Polynucleotide adenylyltransferase.	#2.7.7.19#	6.95811e-06	5.48337e-05	0.993827	6.103e-06	2.02777e-05	0.983607	2.27957e-05	0.000298478	0.789474	3.45884e-06	2.86091e-05	0.880682	0.993827
[Protein-PII] uridylyltransferase.	#2.7.7.59#	1.18437e-05	0.000156142	0.993827	9.85377e-06	2.94543e-05	0.983607	1.02553e-05	7.61163e-05	0.789474	7.09621e-06	8.20075e-05	0.920455	0.993827
Monogalactosyldiacylglycerol synthase.	#2.4.1.46#	6.7229e-06	2.65861e-05	0.993827	4.34317e-06	1.42601e-05	0.967213	7.53387e-06	9.94925e-05	0.842105	1.84925e-05	8.10685e-05	0.960227	0.993827
Protein-serine/threonine phosphatase.	#3.1.3.16#	6.52195e-06	2.53325e-05	0.993827	3.22151e-06	1.29622e-05	0.983607	4.54029e-06	4.27624e-05	0.842105	2.23578e-05	8.20075e-05	0.965909	0.993827
UDP-N-acetylmuramate L-alanyl-gamma-D-glutamyl-meso-2,6-	#6.3.2.45#	9.46335e-06	9.0275e-05	0.993827	6.96073e-06	2.72783e-05	0.983607	7.76378e-06	5.33802e-05	0.789474	6.69327e-06	6.57854e-05	0.886364	0.993827
5-dehydro-2-deoxygluconokinase.	#2.7.1.92#	6.28437e-06	2.23933e-05	0.993827	3.39336e-06	1.79362e-05	0.95082	9.39893e-06	0.000116727	0.842105	1.16794e-05	7.31732e-05	0.948864	0.993827
Methylthioadenosine nucleosidase.	#3.2.2.16#	9.6465e-06	4.62572e-05	0.993827	5.12144e-06	1.80438e-05	0.983607	4.70424e-06	9.8303e-06	0.789474	1.10714e-05	6.02193e-05	0.914773	0.993827
Citrate lyase holo-[acyl-carrier protein] synthase.	#2.7.7.61#	7.7467e-06	2.82314e-05	0.993827	5.28659e-06	2.37947e-05	0.983607	3.73844e-06	8.0356e-06	0.789474	1.28771e-05	6.76315e-05	0.954545	0.993827
ABC-type beta-glucan transporter.	#7.5.2.3#	4.9055e-06	1.7021e-05	0.993827	2.50843e-06	9.9804e-06	0.983607	4.12612e-06	4.27624e-05	0.789474	1.68762e-05	7.56658e-05	0.965909	0.993827
D-alanine--poly(phosphoribitol) ligase.	#6.1.1.13#	6.6504e-06	5.08953e-05	0.993827	2.98342e-06	9.6145e-06	0.983607	2.17971e-06	6.7668e-06	0.789474	1.5968e-05	0.000144885	0.977273	0.993827
2-oxoglutarate synthase.	#1.2.7.3#	6.72905e-06	2.58178e-05	0.993827	7.00803e-06	1.79477e-05	0.983607	5.53818e-06	4.27624e-05	0.842105	8.23803e-06	0.000124719	0.931818	0.993827
Glycolate dehydrogenase.	#1.1.99.14#	6.80683e-06	5.7418e-05	0.993827	3.48901e-06	1.58247e-05	0.983607	4.58981e-06	4.27624e-05	0.842105	1.13621e-05	4.24222e-05	0.926136	0.993827
Maltose-6'-phosphate glucosidase.	#3.2.1.122#	6.12549e-06	2.30011e-05	0.993827	3.23923e-06	9.7383e-06	0.983607	2.35423e-06	7.661e-06	0.789474	1.30874e-05	0.000144885	0.948864	0.993827
Mannosylglycoprotein endo-beta-mannosidase.	#3.2.1.152#	5.99915e-06	2.88828e-05	0.993827	3.27458e-06	7.5172e-06	0.967213	2.44625e-06	8.5557e-06	0.789474	1.26083e-05	7.56658e-05	0.960227	0.993827
Limit dextrin alpha-1,6-maltotetraose-hydrolase.	#3.2.1.196#	6.24343e-06	3.06754e-05	0.993827	3.81462e-06	2.77861e-05	0.95082	2.48387e-06	1.11208e-05	0.789474	8.98668e-06	5.3275e-05	0.931818	0.993827
L-ribulose-5-phosphate 3-epimerase.	#5.1.3.22#	4.0522e-06	2.12368e-05	0.993827	2.78272e-06	1.11154e-05	0.967213	2.23097e-06	1.1368e-05	0.789474	8.3934e-06	0.000144885	0.920455	0.993827
Hydroxyacylglutathione hydrolase.	#3.1.2.6#	4.12984e-06	1.94015e-05	0.993827	2.03793e-06	1.18637e-05	0.918033	4.10975e-06	4.27624e-05	0.842105	6.57815e-06	1.9196e-05	0.9375	0.993827
Homocysteine S-methyltransferase.	#2.1.1.10#	4.74072e-06	3.82599e-05	0.993827	4.3737e-06	1.37598e-05	0.983607	2.26896e-06	8.715e-06	0.789474	4.80121e-06	4.26604e-05	0.903409	0.993827
Oligopeptidase B.	#3.4.21.83#	4.57628e-06	2.28099e-05	0.993827	4.41651e-06	1.47271e-05	0.967213	2.18331e-06	1.05514e-05	0.684211	4.47428e-06	1.9475e-05	0.909091	0.993827
Phosphoribosylanthranilate isomerase.	#5.3.1.24#	3.43871e-06	1.20337e-05	0.993827	2.26595e-06	6.8202e-06	0.983607	1.21879e-06	2.8264e-06	0.789474	8.55569e-06	8.20075e-05	0.954545	0.993827
Glutamate dehydrogenase.	#1.4.1.2#	3.82331e-06	1.20922e-05	0.993827	2.66189e-06	1.02543e-05	0.983607	1.69807e-06	6.3596e-06	0.789474	6.28495e-06	7.56658e-05	0.926136	0.993827
Ribosomal protein L3 N(5)-glutamine methyltransferase.	#2.1.1.298#	4.46458e-06	4.48031e-05	0.993827	3.77995e-06	9.6488e-06	0.967213	3.27993e-06	2.59487e-05	0.736842	1.86974e-06	2.09174e-05	0.789773	0.993827
Chloramphenicol O-acetyltransferase.	#2.3.1.28#	3.93917e-06	2.72989e-05	0.993827	3.16268e-06	8.1141e-06	0.967213	1.53793e-06	4.2397e-06	0.789474	4.1855e-06	1.32455e-05	0.886364	0.993827
Glycogen(starch) synthase.	#2.4.1.11#	3.53266e-06	7.9557e-06	0.993827	3.43004e-06	6.1134e-06	0.983607	1.41178e-06	3.4839e-06	0.789474	2.87492e-06	0.000126695	0.869318	0.993827
Glutaconyl-CoA decarboxylase.	#7.2.4.5#	3.16339e-06	9.0543e-06	0.993827	2.24981e-06	5.9695e-06	0.983607	1.39465e-06	3.532e-06	0.736842	4.00548e-06	1.30365e-05	0.903409	0.993827
Cysteate synthase.	#2.5.1.76#	2.26157e-05	8.36363e-05	0.987654	1.81004e-05	4.26879e-05	0.918033	1.3528e-05	5.7997e-05	0.789474	1.26075e-05	0.000112098	0.903409	0.987654
Diphthine--ammonia ligase.	#6.3.1.14#	1.53916e-05	6.04428e-05	0.987654	1.54435e-05	5.17715e-05	0.967213	8.80605e-06	3.83049e-05	0.789474	8.71666e-06	3.72286e-05	0.931818	0.987654
Triacylglycerol lipase.	#3.1.1.3#	9.49203e-06	3.65029e-05	0.987654	2.62322e-06	1.12554e-05	0.934426	3.58872e-06	1.79744e-05	0.789474	1.96445e-05	0.000164015	0.965909	0.987654
Trimethylamine-N-oxide reductase.	#1.7.2.3#	7.70618e-06	7.00028e-05	0.987654	8.77517e-06	4.65905e-05	0.967213	1.16677e-05	9.94925e-05	0.842105	5.29457e-06	3.54208e-05	0.903409	0.987654
Arabinogalactan endo-beta-1,4-galactanase.	#3.2.1.89#	6.10537e-06	2.65489e-05	0.987654	2.59842e-06	1.33156e-05	0.934426	2.50042e-06	8.2409e-06	0.736842	1.47782e-05	7.56658e-05	0.954545	0.987654
D-proline reductase.	#1.21.4.1#	5.98817e-06	2.17936e-05	0.987654	4.62777e-06	2.62934e-05	0.983607	4.13832e-06	4.27624e-05	0.842105	1.01383e-05	5.25061e-05	0.943182	0.987654
Non-reducing end beta-L-arabinofuranosidase.	#3.2.1.185#	4.5774e-06	2.41479e-05	0.987654	3.57297e-06	1.43712e-05	0.983607	1.63856e-06	6.3596e-06	0.789474	1.34778e-05	6.89246e-05	0.943182	0.987654
3-dehydro-L-gulonate 2-dehydrogenase.	#1.1.1.130#	5.41127e-06	3.0955e-05	0.987654	3.88751e-06	2.02069e-05	0.983607	2.93472e-06	2.10061e-05	0.789474	8.95195e-06	3.78696e-05	0.914773	0.987654
Methylmalonate-semialdehyde dehydrogenase (CoA acylating).	#1.2.1.27#	5.26898e-06	2.46408e-05	0.987654	3.31114e-06	1.93843e-05	0.95082	2.38493e-06	8.2439e-06	0.789474	9.18896e-06	0.000144885	0.943182	0.987654
UDP-N-acetylglucosamine diphosphorylase.	#2.7.7.23#	4.73727e-06	2.46894e-05	0.987654	2.87795e-06	1.09785e-05	0.983607	1.93398e-06	7.7728e-06	0.789474	9.18479e-06	0.000124719	0.926136	0.987654
Arginase.	#3.5.3.1#	4.92407e-06	4.03837e-05	0.987654	7.31711e-06	2.46641e-05	0.983607	2.32519e-06	7.3579e-06	0.736842	3.86623e-06	6.38029e-05	0.846591	0.987654
Magnesium chelatase.	#6.6.1.1#	4.00522e-06	2.00608e-05	0.987654	3.04697e-06	1.27554e-05	0.983607	1.92044e-06	1.4591e-05	0.736842	8.83538e-06	0.000126695	0.931818	0.987654
S-methyl-5'-thioadenosine phosphorylase.	#2.4.2.28#	5.88244e-06	4.12126e-05	0.987654	3.6765e-06	2.1259e-05	0.983607	2.51791e-06	9.4216e-06	0.789474	4.98233e-06	4.19289e-05	0.880682	0.987654
Xaa-Pro dipeptidase.	#3.4.13.9#	4.61752e-06	2.0188e-05	0.987654	2.10665e-06	9.9027e-06	0.967213	1.42875e-06	4.9426e-06	0.789474	8.61481e-06	5.59617e-05	0.948864	0.987654
Oxidoreductases // With oxidation of a pair of donors resulting in the reduction of molecular oxygen to two molecules of water.	#1.14.19.-#	2.70652e-06	7.0095e-06	0.987654	2.44673e-06	6.1456e-06	0.967213	1.19451e-06	3.7069e-06	0.789474	3.83157e-06	6.76315e-05	0.886364	0.987654
Transferred entry: 7.2.4.5.	#4.1.1.70#	3.42028e-06	1.06176e-05	0.987654	2.15812e-06	7.0048e-06	0.983607	1.2758e-06	3.7868e-06	0.684211	3.30791e-06	3.21926e-05	0.869318	0.987654
D-cysteine desulfhydrase.	#4.4.1.15#	2.56494e-06	1.25847e-05	0.987654	1.71814e-06	1.16801e-05	0.901639	1.50519e-06	3.9288e-06	0.736842	3.1974e-06	2.05149e-05	0.880682	0.987654
Sulfide-dependent adenosine diphosphate thiazole synthase.	#2.4.2.59#	9.89811e-06	7.97118e-05	0.969136	8.07406e-06	3.13682e-05	0.983607	5.20256e-06	1.62827e-05	0.736842	5.92147e-06	5.11483e-05	0.840909	0.983607
Protoporphyrinogen oxidase.	#1.3.3.4#	5.23082e-06	3.95716e-05	0.950617	7.85657e-06	7.68784e-05	0.983607	3.95838e-06	1.40864e-05	0.789474	3.67462e-06	4.53099e-05	0.829545	0.983607
Glycerate dehydrogenase.	#1.1.1.29#	4.25547e-06	1.45639e-05	0.962963	1.97271e-06	5.9882e-06	0.983607	3.4426e-06	4.27624e-05	0.842105	1.01051e-05	7.56658e-05	0.960227	0.983607
Glucarate dehydratase.	#4.2.1.40#	4.64298e-06	3.04132e-05	0.962963	4.58869e-06	2.1329e-05	0.983607	4.05961e-06	4.27624e-05	0.789474	5.77883e-06	4.64895e-05	0.926136	0.983607
23S rRNA (guanine(745)-N(1))-methyltransferase.	#2.1.1.187#	3.98515e-06	1.30339e-05	0.981481	2.01854e-06	9.141e-06	0.983607	1.64444e-06	5.9311e-06	0.789474	1.01385e-05	8.20075e-05	0.948864	0.983607
Malate synthase.	#2.3.3.9#	5.71336e-06	5.50584e-05	0.95679	3.85086e-06	1.46074e-05	0.983607	1.60556e-06	9.8852e-06	0.736842	6.15733e-06	4.11192e-05	0.914773	0.983607
ABC-type quaternary amine transporter.	#7.6.2.9#	2.48121e-06	8.5687e-06	0.944444	3.52701e-06	1.29746e-05	0.983607	7.36914e-06	0.000120627	0.684211	3.3767e-06	8.20075e-05	0.863636	0.983607
Isopentenyl-diphosphate Delta-isomerase.	#5.3.3.2#	3.67355e-06	1.78971e-05	0.969136	3.7072e-06	1.13919e-05	0.983607	2.23529e-06	9.4216e-06	0.789474	6.30515e-06	3.21926e-05	0.9375	0.983607
Undecaprenyl-phosphate galactose phosphotransferase.	#2.7.8.6#	4.02404e-06	1.06176e-05	0.981481	2.6557e-06	9.8074e-06	0.983607	1.36756e-06	3.0895e-06	0.789474	7.83317e-06	2.66375e-05	0.926136	0.983607
Kojibiose phosphorylase.	#2.4.1.230#	3.69831e-06	3.85409e-05	0.91358	2.63965e-06	8.885e-06	0.983607	1.80686e-06	5.4661e-06	0.736842	7.20061e-06	4.13547e-05	0.892045	0.983607
Clostripain.	#3.4.22.8#	3.80745e-06	3.50639e-05	0.938272	6.26571e-06	2.87425e-05	0.983607	1.84498e-06	1.37574e-05	0.736842	2.86219e-06	1.85615e-05	0.846591	0.983607
Xaa-Pro dipeptidyl-peptidase.	#3.4.14.11#	2.58778e-06	3.88261e-05	0.950617	1.48845e-06	7.4169e-06	0.983607	9.57742e-07	2.9379e-06	0.684211	6.94978e-06	0.000126695	0.869318	0.983607
Aminobutyraldehyde dehydrogenase.	#1.2.1.19#	2.85006e-06	3.0151e-05	0.969136	2.39716e-06	1.44732e-05	0.983607	1.85099e-06	1.72991e-05	0.789474	3.3569e-06	2.75698e-05	0.909091	0.983607
tRNA pseudouridine(32) synthase.	#5.4.99.28#	2.68049e-06	1.07495e-05	0.981481	1.91069e-06	8.2764e-06	0.983607	9.70868e-07	5.9311e-06	0.736842	4.11354e-06	2.05149e-05	0.886364	0.983607
Aspartate dehydrogenase.	#1.4.1.21#	1.49297e-06	8.1011e-06	0.925926	2.35801e-06	8.1141e-06	0.983607	6.85721e-07	3.954e-06	0.684211	2.16748e-06	3.21926e-05	0.852273	0.983607
Isopropanol dehydrogenase (NADP(+)).	#1.1.1.80#	7.64587e-06	3.1543e-05	0.981481	4.10627e-06	3.10131e-05	0.95082	1.98366e-06	6.8286e-06	0.736842	1.0204e-05	5.4752e-05	0.931818	0.981481
3-hydroxyacyl-CoA dehydrogenase.	#1.1.1.35#	6.75443e-06	4.0114e-05	0.981481	3.05967e-06	1.49811e-05	0.967213	3.3507e-06	1.55692e-05	0.789474	9.92678e-06	3.86527e-05	0.909091	0.981481
6-phospho-beta-galactosidase.	#3.2.1.85#	5.50635e-06	2.83496e-05	0.981481	2.61375e-06	1.29109e-05	0.95082	2.66344e-06	1.29833e-05	0.789474	8.92786e-06	7.56658e-05	0.914773	0.981481
UDP-4-amino-4,6-dideoxy-N-acetyl-beta-L-altrosamine N-acetyltransferase.	#2.3.1.202#	4.75057e-06	3.08068e-05	0.981481	3.75318e-06	1.8572e-05	0.95082	6.13754e-06	9.94925e-05	0.789474	3.18136e-06	1.31077e-05	0.903409	0.981481
L-fucose mutarotase.	#5.1.3.29#	4.53992e-06	1.44615e-05	0.981481	2.03154e-06	1.2506e-05	0.967213	2.61009e-06	8.5557e-06	0.789474	8.40221e-06	3.21926e-05	0.9375	0.981481
Urocanate reductase.	#1.3.99.33#	3.66605e-06	2.1643e-05	0.981481	4.42904e-06	2.00363e-05	0.95082	4.54736e-06	3.75639e-05	0.789474	4.38746e-06	2.66375e-05	0.903409	0.981481
3-oxoadipyl-CoA thiolase.	#2.3.1.174#	3.66818e-06	1.62553e-05	0.981481	1.74857e-06	6.8557e-06	0.934426	1.22125e-06	5.684e-06	0.789474	9.94639e-06	3.21926e-05	0.948864	0.981481
Fructoselysine 6-kinase.	#2.7.1.218#	4.66336e-06	1.65631e-05	0.981481	1.94624e-06	7.6582e-06	0.95082	1.66117e-06	6.4916e-06	0.789474	7.83617e-06	3.7343e-05	0.920455	0.981481
Type III site-specific deoxyribonuclease.	#3.1.21.5#	4.50598e-06	3.08338e-05	0.981481	6.3118e-06	3.64457e-05	0.934426	1.22458e-06	6.1639e-06	0.684211	3.55141e-06	3.33647e-05	0.846591	0.981481
Phosphosulfolactate synthase.	#4.4.1.19#	3.12623e-06	1.0954e-05	0.981481	1.37909e-06	3.5703e-06	0.918033	9.14084e-07	2.8256e-06	0.736842	8.32172e-06	2.66375e-05	0.948864	0.981481
Muramoyltetrapeptide carboxypeptidase.	#3.4.17.13#	3.27413e-06	1.49444e-05	0.981481	3.39101e-06	1.19341e-05	0.967213	1.60995e-06	8.6495e-06	0.789474	3.61385e-06	1.08987e-05	0.880682	0.981481
Allose kinase.	#2.7.1.55#	2.97942e-06	1.75662e-05	0.981481	1.96907e-06	5.2332e-06	0.967213	9.62921e-07	3.5067e-06	0.684211	2.86073e-06	2.73266e-05	0.840909	0.981481
Dipeptidase E.	#3.4.13.21#	1.19866e-05	4.61442e-05	0.975309	9.92833e-06	2.27909e-05	0.95082	7.34526e-06	3.10216e-05	0.789474	5.93188e-06	4.35925e-05	0.903409	0.975309
Putrescine carbamoyltransferase.	#2.1.3.6#	7.08612e-06	3.55186e-05	0.975309	3.03156e-06	1.00172e-05	0.918033	3.15613e-06	7.1897e-06	0.789474	8.06661e-06	5.29003e-05	0.931818	0.975309
Lipopolysaccharide N-acetylmannosaminouronosyltransferase.	#2.4.1.180#	4.31411e-06	1.5334e-05	0.975309	4.0143e-06	1.55183e-05	0.95082	1.53359e-06	4.9426e-06	0.736842	4.0802e-06	6.89246e-05	0.909091	0.975309
Gluconokinase.	#2.7.1.12#	3.32507e-06	1.77558e-05	0.975309	2.12101e-06	7.9204e-06	0.967213	1.59366e-06	6.4254e-06	0.789474	5.99363e-06	6.76315e-05	0.926136	0.975309
Undecaprenyl-phosphate 4-deoxy-4-formamido-L-arabinose transferase.	#2.4.2.53#	3.42725e-06	1.49444e-05	0.975309	2.72661e-06	8.9824e-06	0.934426	1.2937e-06	3.2159e-06	0.789474	4.94372e-06	2.84835e-05	0.914773	0.975309
S-methyl-5-thioribose kinase.	#2.7.1.100#	3.76029e-06	1.95905e-05	0.975309	3.10118e-06	1.47271e-05	0.967213	1.33151e-06	4.2778e-06	0.789474	4.07631e-06	4.13547e-05	0.880682	0.975309
8-oxo-dGTP diphosphatase.	#3.6.1.55#	2.30077e-06	1.2622e-05	0.975309	1.15206e-06	5.1727e-06	0.918033	1.22308e-06	5.6498e-06	0.789474	6.88974e-06	7.56658e-05	0.931818	0.975309
Acetylxylan esterase.	#3.1.1.72#	1.18495e-05	6.09619e-05	0.969136	1.13147e-05	4.80643e-05	0.967213	4.50157e-06	2.15603e-05	0.789474	9.15799e-06	5.10187e-05	0.869318	0.969136
Urea carboxylase.	#6.3.4.6#	7.78278e-06	4.94001e-05	0.969136	4.7145e-06	2.94417e-05	0.934426	4.28532e-06	1.66361e-05	0.789474	1.14377e-05	0.000109186	0.920455	0.969136
Amylosucrase.	#2.4.1.4#	3.90456e-06	1.29655e-05	0.969136	2.28105e-06	8.9824e-06	0.95082	1.41714e-06	4.9426e-06	0.736842	1.05391e-05	3.66768e-05	0.943182	0.969136
Teichoic acid poly(glycerol phosphate) polymerase.	#2.7.8.12#	2.99677e-06	2.40674e-05	0.969136	1.06829e-06	4.0626e-06	0.836066	1.06872e-06	3.8261e-06	0.789474	8.29474e-06	8.20075e-05	0.9375	0.969136
ABC-type thiamine transporter.	#7.6.2.15#	1.67483e-06	6.3705e-06	0.969136	8.6891e-07	2.6635e-06	0.852459	8.12884e-07	3.0895e-06	0.736842	3.84938e-06	3.38157e-05	0.920455	0.969136
Succinyl-diaminopimelate desuccinylase.	#3.5.1.18#	7.01724e-06	0.000111673	0.962963	3.33306e-06	1.2188e-05	0.967213	2.26389e-06	7.2374e-06	0.736842	6.4982e-06	3.70102e-05	0.897727	0.967213
Carbonic anhydrase.	#4.2.1.1#	4.10155e-06	1.71752e-05	0.962963	2.93984e-06	1.31855e-05	0.967213	2.27701e-06	1.45807e-05	0.789474	8.35043e-06	4.13547e-05	0.931818	0.967213
Hydrolases // Sulfuric ester hydrolases.	#3.1.6.-#	3.97476e-06	5.40097e-05	0.962963	3.08601e-06	1.19294e-05	0.967213	1.55314e-06	1.1368e-05	0.736842	7.68861e-06	3.44943e-05	0.920455	0.967213
Nitric oxide dioxygenase.	#1.14.12.17#	3.38644e-06	1.58161e-05	0.932099	3.98681e-06	1.90707e-05	0.967213	4.71544e-06	4.22594e-05	0.789474	1.87501e-06	1.08987e-05	0.778409	0.967213
Succinyldiaminopimelate transaminase.	#2.6.1.17#	3.11886e-06	2.28109e-05	0.944444	3.23872e-06	1.35839e-05	0.967213	1.97044e-06	8.8916e-06	0.789474	4.48354e-06	3.21926e-05	0.818182	0.967213
Pyridoxal phosphatase.	#3.1.3.74#	3.00341e-06	1.28469e-05	0.95679	1.90248e-06	5.3322e-06	0.967213	1.12495e-06	3.1719e-06	0.789474	5.73723e-06	8.20075e-05	0.931818	0.967213
Molybdenum cofactor guanylyltransferase.	#2.7.7.77#	2.80675e-06	1.86149e-05	0.950617	3.11276e-06	9.9804e-06	0.967213	2.46718e-06	1.80405e-05	0.789474	2.71732e-06	2.06621e-05	0.852273	0.967213
D-amino-acid transaminase.	#2.6.1.21#	2.29452e-06	9.0612e-06	0.932099	1.29128e-06	5.5995e-06	0.967213	8.83279e-07	3.2127e-06	0.736842	6.13138e-06	2.22515e-05	0.926136	0.967213
Hydrolases // Phosphoric monoester hydrolases.	#3.1.3.-#	3.08355e-06	2.85779e-05	0.91358	2.99927e-06	1.67585e-05	0.967213	1.21126e-06	8.6495e-06	0.736842	3.28542e-06	1.38873e-05	0.903409	0.967213
Cobalt-factor II C(20)-methyltransferase.	#2.1.1.151#	1.73627e-06	9.0252e-06	0.938272	1.71218e-06	1.0968e-05	0.967213	9.43037e-07	2.7433e-06	0.631579	2.74256e-06	1.01282e-05	0.892045	0.967213
2-aminoadipate transaminase.	#2.6.1.39#	1.59415e-06	7.203e-06	0.932099	1.51679e-06	7.9767e-06	0.967213	3.98105e-07	2.1198e-06	0.473684	3.58137e-06	3.21926e-05	0.920455	0.967213
(S)-ureidoglycine aminohydrolase.	#3.5.3.26#	1.4158e-06	1.25847e-05	0.851852	1.52694e-06	5.9825e-06	0.967213	7.96611e-07	3.4598e-06	0.631579	1.09747e-06	7.3628e-06	0.676136	0.967213
O-sialoglycoprotein endopeptidase.	#3.4.24.57#	4.53924e-06	2.58211e-05	0.962963	1.44839e-06	6.484e-06	0.819672	1.34914e-06	7.8241e-06	0.736842	1.40654e-05	0.000126695	0.948864	0.962963
Quinate/shikimate dehydrogenase.	#1.1.1.282#	3.51985e-06	1.68479e-05	0.962963	2.60637e-06	1.207e-05	0.934426	1.49878e-06	7.7728e-06	0.736842	5.77392e-06	2.33072e-05	0.903409	0.962963
Glutamyl aminopeptidase.	#3.4.11.7#	2.72477e-06	1.34016e-05	0.962963	1.64249e-06	5.6959e-06	0.934426	1.18028e-06	2.9655e-06	0.789474	6.27459e-06	2.75698e-05	0.920455	0.962963
Cyclic-di-AMP phosphodiesterase.	#3.1.4.59#	3.18212e-06	1.95804e-05	0.962963	1.90848e-06	1.13801e-05	0.95082	9.95037e-07	4.5155e-06	0.789474	5.58405e-06	0.000144885	0.909091	0.962963
Lipid IV(A) 3-deoxy-D-manno-octulosonic acid transferase.	#2.4.99.12#	3.3657e-06	2.1499e-05	0.962963	2.50588e-06	1.31125e-05	0.95082	2.40844e-06	1.87819e-05	0.789474	3.02446e-06	2.65656e-05	0.829545	0.962963
Isomerases // Acting on carbohydrates and derivatives.	#5.1.3.-#	2.7584e-06	1.28951e-05	0.962963	1.80789e-06	7.6175e-06	0.934426	5.993e-07	2.0602e-06	0.736842	4.71855e-06	2.29616e-05	0.880682	0.962963
Oxaloacetate decarboxylase (Na(+) extruding).	#7.2.4.2#	2.87362e-06	4.09303e-05	0.962963	9.26216e-07	4.1382e-06	0.901639	1.00369e-06	2.6799e-06	0.789474	4.50592e-06	3.73078e-05	0.909091	0.962963
Propionate kinase.	#2.7.2.15#	2.41343e-06	1.59931e-05	0.962963	1.7691e-06	9.9027e-06	0.95082	1.17221e-06	5.4368e-06	0.789474	3.29722e-06	1.45593e-05	0.897727	0.962963
Transferred entry: 1.17.1.8.	#1.3.1.26#	2.29682e-06	1.48301e-05	0.962963	7.2477e-07	3.0591e-06	0.803279	9.48005e-07	5.6498e-06	0.684211	4.49267e-06	3.38157e-05	0.931818	0.962963
Phosphoglycolate phosphatase.	#3.1.3.18#	3.29435e-06	2.15936e-05	0.95679	1.45046e-06	9.1284e-06	0.885246	9.80295e-07	5.1897e-06	0.684211	8.58462e-06	7.56658e-05	0.9375	0.95679
Ornithine cyclodeaminase.	#4.3.1.12#	3.1717e-06	1.9576e-05	0.95679	1.94786e-06	7.8324e-06	0.934426	1.26815e-06	5.9506e-06	0.736842	7.82115e-06	3.93232e-05	0.9375	0.95679
Cytosine deaminase.	#3.5.4.1#	3.03444e-06	1.93206e-05	0.95679	1.83108e-06	7.3037e-06	0.95082	1.62307e-06	8.4794e-06	0.736842	5.78296e-06	6.89246e-05	0.909091	0.95679
Glycine oxidase.	#1.4.3.19#	2.20232e-06	7.3826e-06	0.95679	1.73476e-06	6.2073e-06	0.95082	7.73679e-07	2.9604e-06	0.631579	6.46091e-06	0.000144885	0.926136	0.95679
Protein-N(pi)-phosphohistidine--lactose phosphotransferase.	#2.7.1.207#	2.82641e-06	1.80406e-05	0.95679	1.39425e-06	5.6945e-06	0.803279	1.09477e-06	4.3277e-06	0.736842	5.65396e-06	8.20075e-05	0.857955	0.95679
GTP cyclohydrolase IIa.	#3.5.4.29#	1.89246e-06	8.828e-06	0.95679	7.11075e-07	3.5049e-06	0.737705	6.59316e-07	2.1192e-06	0.684211	5.32891e-06	2.45422e-05	0.914773	0.95679
Protein-N(pi)-phosphohistidine--D-sorbitol phosphotransferase.	#2.7.1.198#	2.65751e-06	3.80165e-05	0.895062	1.95738e-06	1.75202e-05	0.95082	1.12044e-06	1.21094e-05	0.578947	5.33596e-06	0.00010534	0.835227	0.95082
DNA ligase (ATP).	#6.5.1.1#	2.51824e-06	1.99818e-05	0.938272	2.50226e-06	6.2522e-06	0.95082	1.05098e-06	2.9672e-06	0.736842	2.98401e-06	7.56658e-05	0.818182	0.95082
Sorbitol-6-phosphate 2-dehydrogenase.	#1.1.1.140#	2.21735e-06	1.34339e-05	0.938272	1.4606e-06	9.9027e-06	0.95082	9.17384e-07	5.684e-06	0.736842	4.38063e-06	3.38157e-05	0.875	0.95082
S-methyl-5'-thioinosine phosphorylase.	#2.4.2.44#	1.7359e-06	1.81052e-05	0.845679	2.56275e-06	9.8974e-06	0.95082	2.61196e-06	1.55692e-05	0.789474	9.56065e-07	7.7199e-06	0.647727	0.95082
tRNA (5-methylaminomethyl-2-thiouridylate)-methyltransferase.	#2.1.1.61#	3.22278e-06	3.28808e-05	0.950617	3.79488e-06	1.98055e-05	0.885246	5.48587e-06	6.0547e-05	0.789474	2.26549e-06	2.31598e-05	0.772727	0.950617
Precorrin-2 dehydrogenase.	#1.3.1.76#	3.20493e-06	2.04502e-05	0.950617	1.51628e-06	7.7109e-06	0.836066	2.40558e-06	1.58163e-05	0.789474	6.89958e-06	0.000126695	0.920455	0.950617
Hydroxymethylglutaryl-CoA reductase.	#1.1.1.88#	2.43369e-06	1.75191e-05	0.950617	1.58231e-06	6.8675e-06	0.934426	8.13747e-07	2.7184e-06	0.736842	3.9662e-06	3.38157e-05	0.857955	0.950617
Dihydrolipoyllysine-residue acetyltransferase.	#2.3.1.12#	2.42217e-06	1.96637e-05	0.950617	1.47051e-06	1.11723e-05	0.868852	1.2317e-06	1.01323e-05	0.789474	3.55767e-06	3.38157e-05	0.863636	0.950617
CoA:oxalate CoA-transferase.	#2.8.3.19#	2.25769e-06	1.52908e-05	0.950617	1.22057e-06	4.9902e-06	0.934426	6.65416e-07	1.8079e-06	0.789474	4.47086e-06	3.21926e-05	0.892045	0.950617
4-hydroxybenzoyl-CoA reductase.	#1.1.7.1#	1.82677e-06	7.5057e-06	0.950617	9.5931e-07	2.5607e-06	0.885246	8.38011e-07	2.6142e-06	0.789474	3.72979e-06	1.9475e-05	0.914773	0.950617
(S)-methylmalonyl-CoA decarboxylase (sodium-transporting).	#7.2.4.3#	5.21056e-06	3.56197e-05	0.858025	1.7377e-06	1.11154e-05	0.639344	2.63382e-05	0.000233454	0.947368	1.37103e-05	0.000160963	0.914773	0.947368
Oxoglutarate dehydrogenase (succinyl-transferring).	#1.2.4.2#	7.60979e-06	4.75417e-05	0.944444	5.61434e-06	3.52944e-05	0.934426	4.09989e-06	1.44748e-05	0.789474	8.85036e-06	8.20862e-05	0.857955	0.944444
TDP-N-acetylfucosamine:lipid II N-acetylfucosaminyltransferase.	#2.4.1.325#	5.92077e-06	6.04387e-05	0.944444	9.24393e-06	5.86606e-05	0.852459	1.36722e-06	6.8921e-06	0.578947	4.33617e-06	3.21926e-05	0.875	0.944444
Pectate trisaccharide-lyase.	#4.2.2.22#	4.84755e-06	3.73442e-05	0.944444	1.73327e-06	1.80526e-05	0.803279	1.52814e-06	1.07801e-05	0.631579	5.52378e-06	2.50628e-05	0.875	0.944444
Transferred entry: 7.6.2.10.	#3.6.3.20#	2.16068e-06	6.818e-06	0.944444	1.38936e-06	5.5577e-06	0.934426	1.36689e-06	3.2458e-06	0.789474	3.3331e-06	1.86539e-05	0.897727	0.944444
Lyases // Other carbon-oxygen lyases.	#4.2.99.-#	1.76694e-06	6.6415e-06	0.944444	9.36064e-07	2.8271e-06	0.918033	6.26858e-07	1.6636e-06	0.736842	4.47303e-06	7.56658e-05	0.926136	0.944444
Protoporphyrinogen IX dehydrogenase (quinone).	#1.3.5.3#	1.87735e-06	8.7404e-06	0.944444	2.14297e-06	8.449e-06	0.901639	2.27725e-06	1.82876e-05	0.736842	1.17036e-06	1.27151e-05	0.75	0.944444
Protein-glutamate O-methyltransferase.	#2.1.1.80#	2.61192e-06	1.1484e-05	0.925926	1.15836e-06	5.3322e-06	0.885246	6.39279e-07	3.2127e-06	0.684211	8.17253e-06	3.40034e-05	0.943182	0.943182
Dissimilatory sulfite reductase.	#1.8.99.5#	3.28797e-06	1.57616e-05	0.938272	1.88273e-06	1.01639e-05	0.786885	7.70497e-06	0.000116727	0.736842	2.17455e-06	1.42216e-05	0.744318	0.938272
Alpha-D-ribose 1-methylphosphonate 5-triphosphate diphosphatase.	#3.6.1.63#	3.04013e-06	1.65057e-05	0.938272	3.8012e-06	1.30446e-05	0.885246	2.80245e-06	1.93143e-05	0.684211	4.07903e-06	1.68829e-05	0.880682	0.938272
Mannosyl-glycoprotein endo-beta-N-acetylglucosaminidase.	#3.2.1.96#	2.64166e-06	2.06429e-05	0.938272	1.1122e-06	4.9826e-06	0.803279	5.95421e-07	3.5067e-06	0.578947	5.97035e-06	3.32859e-05	0.880682	0.938272
UDP-4-amino-4-deoxy-L-arabinose aminotransferase.	#2.6.1.87#	1.90438e-06	1.28469e-05	0.938272	1.12123e-06	6.6018e-06	0.885246	8.79495e-07	4.4483e-06	0.736842	3.12883e-06	1.37849e-05	0.892045	0.938272
Transferred entry: 7.1.1.2.	#1.6.5.3#	1.44942e-06	5.5107e-06	0.938272	1.37204e-06	3.3796e-06	0.885246	6.81774e-07	2.1198e-06	0.631579	1.3223e-06	6.4038e-06	0.755682	0.938272
Transferases. // Nucleotidyltransferases.	#2.7.7.-#	7.04357e-06	0.000101247	0.876543	5.39033e-06	3.9947e-05	0.934426	3.68028e-06	3.18464e-05	0.736842	6.08411e-06	7.99126e-05	0.886364	0.934426
Hydroxypyruvate reductase.	#1.1.1.81#	1.40335e-06	7.9233e-06	0.895062	1.61405e-06	3.5976e-06	0.934426	4.19158e-07	1.6732e-06	0.526316	3.28817e-06	8.20075e-05	0.863636	0.934426
Molybdopterin synthase.	#2.8.1.12#	1.48969e-06	1.02251e-05	0.876543	1.97169e-06	6.7592e-06	0.934426	2.14167e-06	1.97704e-05	0.736842	9.63911e-07	9.7634e-06	0.676136	0.934426
Acetolactate decarboxylase.	#4.1.1.5#	2.97243e-06	1.61046e-05	0.932099	1.79161e-06	1.04664e-05	0.786885	3.43755e-06	4.06786e-05	0.736842	3.28401e-06	6.43852e-05	0.823864	0.932099
Phosphoadenylyl-sulfate reductase (thioredoxin).	#1.8.4.8#	3.2908e-06	3.48816e-05	0.932099	2.17204e-06	2.03617e-05	0.918033	2.86561e-06	2.23696e-05	0.736842	2.94801e-06	0.000144885	0.784091	0.932099
Neopullulanase.	#3.2.1.135#	2.34628e-06	1.09104e-05	0.932099	8.69551e-07	2.5607e-06	0.868852	1.33153e-06	9.4963e-06	0.736842	6.28076e-06	7.56658e-05	0.931818	0.932099
Oxidoreductases // With other acceptors.	#1.8.99.-#	2.90253e-06	2.06025e-05	0.932099	3.22248e-06	9.9905e-06	0.901639	2.58285e-06	2.42188e-05	0.736842	1.62778e-06	1.40775e-05	0.715909	0.932099
Autoinducer-2 kinase.	#2.7.1.189#	2.5213e-06	1.86386e-05	0.932099	1.68027e-06	1.11723e-05	0.868852	6.58595e-07	3.4598e-06	0.526316	2.7515e-06	1.29833e-05	0.784091	0.932099
Enoyl-CoA hydratase.	#4.2.1.17#	1.80231e-06	1.17982e-05	0.932099	9.9992e-07	4.3708e-06	0.836066	1.02865e-06	3.7069e-06	0.684211	3.56722e-06	6.43852e-05	0.880682	0.932099
D-aspartate ligase.	#6.3.1.12#	1.72762e-06	1.68088e-05	0.932099	6.52679e-07	3.559e-06	0.770492	5.71816e-07	2.3765e-06	0.526316	4.12731e-06	0.000144885	0.840909	0.932099
Deleted entry.	#3.6.1.3#	1.27083e-06	6.1371e-06	0.932099	7.36846e-07	3.0428e-06	0.868852	5.31663e-07	2.2241e-06	0.684211	1.63166e-06	1.37849e-05	0.806818	0.932099
Mannitol-1-phosphatase.	#3.1.3.22#	2.0908e-06	1.0198e-05	0.907407	8.0242e-07	5.3322e-06	0.754098	8.08832e-07	4.6714e-06	0.736842	4.2087e-06	6.43852e-05	0.931818	0.931818
Diaminobutyrate--2-oxoglutarate transaminase.	#2.6.1.76#	6.13893e-06	4.09034e-05	0.895062	7.87566e-07	1.19988e-05	0.590164	1.48058e-05	0.000120627	0.842105	1.36459e-05	0.000144885	0.926136	0.926136
Cyclic-guanylate-specific phosphodiesterase.	#3.1.4.52#	5.43415e-06	0.000157048	0.91358	4.18125e-06	6.37331e-05	0.901639	2.31777e-06	3.2127e-05	0.736842	6.34708e-06	8.20075e-05	0.926136	0.926136
Pectate disaccharide-lyase.	#4.2.2.9#	1.9538e-06	8.4184e-06	0.925926	8.77146e-07	4.5793e-06	0.688525	5.56053e-07	2.1389e-06	0.631579	5.25252e-06	0.000126695	0.897727	0.925926
23S rRNA (uridine(2552)-2'-O)-methyltransferase.	#2.1.1.166#	2.53268e-06	3.87848e-05	0.925926	1.61771e-06	7.9843e-06	0.918033	1.38765e-06	1.26036e-05	0.736842	1.36202e-06	1.20215e-05	0.727273	0.925926
Ferredoxin hydrogenase.	#1.12.7.2#	1.07119e-06	8.5972e-06	0.808642	4.84521e-07	2.0008e-06	0.770492	2.58295e-07	1.0719e-06	0.631579	5.80643e-06	1.83696e-05	0.920455	0.920455
Lysozyme.	#3.2.1.17#	2.34838e-05	0.000112809	0.919753	5.24371e-06	6.22213e-05	0.754098	6.51735e-06	5.17447e-05	0.684211	1.32137e-05	9.53565e-05	0.886364	0.919753
Methylaspartate mutase.	#5.4.99.1#	3.77089e-06	3.58204e-05	0.919753	1.52275e-06	3.35577e-05	0.672131	8.81463e-07	2.749e-06	0.631579	6.38999e-06	6.76315e-05	0.806818	0.919753
Ligases // Acid--amino-acid ligases (peptide synthases).	#6.3.2.-#	2.62555e-06	3.51556e-05	0.919753	2.21034e-06	1.14262e-05	0.852459	1.27551e-06	4.9426e-06	0.631579	5.92484e-06	0.000101447	0.892045	0.919753
Long-chain-fatty-acid--protein ligase.	#6.2.1.19#	3.12481e-06	2.60419e-05	0.919753	2.7754e-06	1.52141e-05	0.901639	8.14795e-07	3.062e-06	0.736842	3.62366e-06	6.76315e-05	0.880682	0.919753
Oxidoreductases // With other acceptors.	#1.12.99.-#	1.28138e-06	4.1654e-06	0.919753	6.83566e-07	3.1265e-06	0.803279	5.85184e-07	2.1638e-06	0.578947	2.71695e-06	1.02574e-05	0.869318	0.919753
Tyrosine phenol-lyase.	#4.1.99.2#	1.42924e-06	8.9268e-06	0.919753	1.02126e-06	2.6252e-06	0.918033	7.60411e-07	2.8264e-06	0.736842	1.35799e-06	1.93906e-05	0.772727	0.919753
Arabinan endo-1,5-alpha-L-arabinosidase.	#3.2.1.99#	6.15728e-06	4.42615e-05	0.882716	2.55659e-06	1.70513e-05	0.918033	1.81269e-06	1.22175e-05	0.684211	5.97403e-06	4.83868e-05	0.880682	0.918033
Arginine N-succinyltransferase.	#2.3.1.109#	1.16156e-06	1.49444e-05	0.759259	2.70197e-06	8.887e-06	0.918033	1.06972e-06	6.6725e-06	0.736842	9.96781e-07	6.1355e-06	0.704545	0.918033
NAD(P)H dehydrogenase (quinone).	#1.6.5.2#	1.68507e-06	3.27728e-05	0.839506	1.50323e-06	1.37115e-05	0.918033	1.135e-06	1.26036e-05	0.684211	1.27001e-06	1.23194e-05	0.676136	0.918033
Transferred entry: 7.2.2.11.	#3.6.3.24#	1.35134e-06	7.1612e-06	0.888889	1.0234e-06	3.9883e-06	0.868852	6.08842e-07	1.977e-06	0.684211	4.92269e-06	2.12084e-05	0.914773	0.914773
Allantoate deiminase.	#3.5.3.9#	1.86224e-06	1.02251e-05	0.91358	1.20544e-06	5.9825e-06	0.901639	2.98562e-06	4.27624e-05	0.736842	5.79598e-06	0.000144885	0.903409	0.91358
Hydrolases // Acting on phosphorus-nitrogen bonds.	#3.9.1.-#	1.44888e-06	6.4479e-06	0.91358	4.70451e-07	2.5391e-06	0.704918	2.77985e-06	4.27624e-05	0.736842	3.15076e-06	1.56141e-05	0.886364	0.91358
Hydrolases // Endoribonucleases producing other than 5'-phosphomonoesters.	#3.1.27.-#	1.28536e-06	6.3705e-06	0.91358	8.5588e-07	5.0713e-06	0.836066	8.18042e-07	3.5648e-06	0.736842	2.42825e-06	1.88344e-05	0.852273	0.91358
Hyaluronoglucosaminidase.	#3.2.1.35#	1.39573e-06	8.828e-06	0.888889	1.14854e-06	5.5995e-06	0.786885	3.17563e-07	1.0819e-06	0.578947	4.38186e-06	3.38157e-05	0.909091	0.909091
Protein-glutamine glutaminase.	#3.5.1.44#	1.51473e-06	6.5545e-06	0.87037	5.68938e-07	4.3165e-06	0.655738	4.75795e-07	3.4598e-06	0.526316	4.24039e-06	6.76315e-05	0.909091	0.909091
Formyl-CoA transferase.	#2.8.3.16#	2.24807e-06	2.0188e-05	0.907407	1.60172e-06	9.3223e-06	0.852459	3.72704e-06	5.04361e-05	0.684211	5.51288e-06	7.56658e-05	0.897727	0.907407
Allophanate hydrolase.	#3.5.1.54#	3.35968e-06	1.77934e-05	0.907407	1.77897e-06	1.43703e-05	0.786885	1.92451e-06	9.5063e-06	0.684211	5.10998e-06	4.26129e-05	0.863636	0.907407
Formimidoylglutamase.	#3.5.3.8#	3.34605e-06	1.3233e-05	0.907407	1.43937e-06	5.7296e-06	0.655738	1.81276e-06	5.9506e-06	0.736842	3.21958e-06	1.84531e-05	0.818182	0.907407
D-ribitol-5-phosphate cytidylyltransferase.	#2.7.7.40#	3.06481e-06	4.36019e-05	0.907407	1.15855e-06	1.02121e-05	0.786885	5.23163e-07	1.6079e-06	0.578947	2.87952e-06	2.61115e-05	0.840909	0.907407
Phenylalanine racemase (ATP-hydrolyzing).	#5.1.1.11#	1.74372e-06	1.26662e-05	0.907407	1.003e-06	4.9586e-06	0.901639	3.48821e-07	1.1773e-06	0.578947	4.47915e-06	0.000144366	0.892045	0.907407
Ribosylpyrimidine nucleosidase.	#3.2.2.8#	1.4221e-06	1.10116e-05	0.907407	1.00405e-06	3.8915e-06	0.885246	7.88405e-07	3.2127e-06	0.736842	1.81867e-06	7.3628e-06	0.818182	0.907407
ADP-ribose diphosphatase.	#3.6.1.13#	1.45052e-06	1.10116e-05	0.82716	6.26477e-07	7.6175e-06	0.721311	4.65989e-07	3.2127e-06	0.578947	4.36849e-06	2.66375e-05	0.903409	0.903409
ABC-type D-allose transporter.	#7.5.2.8#	1.42148e-06	1.50018e-05	0.876543	6.2741e-07	6.094e-06	0.737705	1.42753e-07	7.413e-07	0.421053	4.00272e-06	6.43852e-05	0.903409	0.903409
Glutathione-disulfide reductase.	#1.8.1.7#	2.27369e-06	2.33342e-05	0.895062	2.01235e-06	1.1199e-05	0.901639	1.28587e-06	8.4024e-06	0.631579	3.90728e-06	7.56658e-05	0.835227	0.901639
Uridine nucleosidase.	#3.2.2.3#	1.67608e-06	1.07495e-05	0.895062	1.0754e-06	1.22975e-05	0.901639	5.51005e-07	2.7184e-06	0.789474	3.17982e-06	4.13547e-05	0.846591	0.901639
N-acylmannosamine kinase.	#2.7.1.60#	1.16544e-06	2.41208e-05	0.808642	1.16228e-06	5.4182e-06	0.901639	5.18411e-07	3.2127e-06	0.631579	9.08869e-07	1.18625e-05	0.698864	0.901639
Galactitol-1-phosphate 5-dehydrogenase.	#1.1.1.251#	1.58953e-06	6.7964e-06	0.901235	1.15312e-06	6.3298e-06	0.868852	7.88253e-07	2.4713e-06	0.789474	4.19214e-06	3.3906e-05	0.886364	0.901235
5-amino-6-(D-ribitylamino)uracil--L-tyrosine 4-hydroxyphenyl transferase.	#2.5.1.147#	2.95995e-06	1.97879e-05	0.901235	1.85114e-06	6.3875e-06	0.852459	9.32453e-07	3.5067e-06	0.789474	1.94846e-06	1.39962e-05	0.761364	0.901235
Oxidoreductases // With NAD(+) or NADP(+) as acceptor.	#1.17.1.-#	1.44824e-06	1.02251e-05	0.901235	8.57798e-07	8.6331e-06	0.819672	5.45711e-07	3.7069e-06	0.578947	3.83462e-06	0.000124719	0.863636	0.901235
Proline racemase.	#5.1.1.4#	1.41177e-06	5.7038e-06	0.901235	1.01712e-06	7.3037e-06	0.885246	6.50437e-07	2.5909e-06	0.736842	2.83205e-06	1.37849e-05	0.857955	0.901235
Prolyl aminopeptidase.	#3.4.11.5#	8.92858e-06	6.65433e-05	0.895062	2.37816e-06	3.16274e-05	0.754098	5.11568e-06	4.33905e-05	0.736842	6.47243e-06	4.71721e-05	0.778409	0.895062
L-Ala-D/L-Glu epimerase.	#5.1.1.20#	1.42015e-06	1.15249e-05	0.814815	6.04859e-07	2.9941e-06	0.737705	4.50753e-07	3.7069e-06	0.631579	5.42708e-06	3.84233e-05	0.892045	0.892045
23S rRNA (cytidine(1920)-2'-O)-methyltransferase.	#2.1.1.226#	1.13834e-06	9.2004e-06	0.833333	3.34098e-07	2.7096e-06	0.590164	3.14484e-07	1.4802e-06	0.473684	2.88258e-06	1.47496e-05	0.892045	0.892045
NAD(P)(+) transhydrogenase (Re/Si-specific).	#1.6.1.2#	4.95972e-06	8.09131e-05	0.888889	1.47043e-06	1.34247e-05	0.786885	1.86023e-06	8.4024e-06	0.684211	3.61978e-06	2.83707e-05	0.835227	0.888889
Mannosylglycerate hydrolase.	#3.2.1.170#	2.15543e-06	3.14619e-05	0.888889	1.28333e-06	2.00594e-05	0.819672	9.38895e-07	4.4483e-06	0.631579	3.34227e-06	3.20963e-05	0.857955	0.888889
N-acetyl-alpha-D-glucosaminyl-diphospho-ditrans,octacis-undecaprenol	#5.1.3.26#	2.96527e-06	2.77183e-05	0.87037	3.52634e-06	1.40491e-05	0.885246	4.38208e-06	4.27624e-05	0.789474	2.19715e-06	2.45422e-05	0.778409	0.885246
Carboxybiotin decarboxylase.	#7.2.4.1#	2.10965e-06	1.17814e-05	0.814815	3.67839e-06	1.37371e-05	0.885246	1.67677e-06	7.5373e-06	0.736842	2.49127e-06	3.38157e-05	0.727273	0.885246
Cytochrome-c peroxidase.	#1.11.1.5#	1.56533e-06	7.8378e-06	0.839506	2.10811e-06	8.4295e-06	0.885246	5.98816e-07	1.8882e-06	0.631579	1.77225e-06	1.86539e-05	0.823864	0.885246
Malate dehydrogenase (quinone).	#1.1.5.4#	1.40395e-06	2.17611e-05	0.882716	1.45627e-06	8.6331e-06	0.885246	1.5029e-06	1.68049e-05	0.631579	1.24233e-06	1.5545e-05	0.755682	0.885246
Protein-disulfide reductase.	#1.8.1.8#	1.62712e-06	2.83157e-05	0.87037	1.34205e-06	1.11723e-05	0.885246	9.29916e-07	7.661e-06	0.736842	1.441e-06	1.58939e-05	0.755682	0.885246
Nitrate reductase (cytochrome).	#1.9.6.1#	1.02823e-06	7.8654e-06	0.833333	1.23394e-06	5.0694e-06	0.885246	9.65574e-07	7.1667e-06	0.736842	6.28949e-07	6.4916e-06	0.573864	0.885246
Transferred entry: 1.17.1.9.	#1.2.1.2#	9.03941e-07	3.8251e-06	0.87037	8.03959e-07	3.1036e-06	0.885246	7.71758e-07	6.4254e-06	0.631579	1.02635e-06	9.629e-06	0.727273	0.885246
Molybdopterin molybdotransferase.	#2.10.1.1#	1.78663e-06	2.12368e-05	0.882716	1.68988e-06	1.11723e-05	0.868852	1.50861e-06	1.03795e-05	0.736842	2.85521e-06	1.38504e-05	0.880682	0.882716
Methylisocitrate lyase.	#4.1.3.30#	1.44849e-06	1.7304e-05	0.882716	1.1776e-06	8.3792e-06	0.836066	7.13058e-07	7.1667e-06	0.578947	1.90862e-06	2.05149e-05	0.784091	0.882716
3-hydroxybutyrate dehydrogenase.	#1.1.1.30#	1.3649e-06	9.9542e-06	0.882716	1.36414e-06	7.3555e-06	0.803279	5.17142e-07	2.7184e-06	0.631579	1.41986e-06	1.5715e-05	0.75	0.882716
Endo-alpha-N-acetylgalactosaminidase.	#3.2.1.97#	1.22459e-06	9.1243e-06	0.820988	1.41976e-06	1.55812e-05	0.786885	5.19237e-07	1.4259e-06	0.736842	4.80987e-06	3.2089e-05	0.880682	0.880682
UDP-N-acetyl-2-amino-2-deoxyglucuronate dehydrogenase.	#1.1.1.335#	1.55319e-06	1.16248e-05	0.876543	2.90047e-06	1.15689e-05	0.868852	1.06017e-06	7.1653e-06	0.526316	1.57782e-06	3.07723e-05	0.653409	0.876543
Alpha-D-ribose 1-methylphosphonate 5-phosphate C-P-lyase.	#4.7.1.1#	1.37962e-06	1.28469e-05	0.876543	1.37583e-06	9.3949e-06	0.852459	1.29852e-06	8.4794e-06	0.736842	1.95502e-06	1.31077e-05	0.823864	0.876543
4-hydroxybenzoate polyprenyltransferase.	#2.5.1.39#	1.7996e-06	1.25847e-05	0.876543	1.7022e-06	7.6175e-06	0.836066	1.11238e-06	6.2043e-06	0.578947	1.2832e-06	6.9436e-06	0.6875	0.876543
Fructoselysine 3-epimerase.	#5.1.3.41#	1.36325e-06	1.31091e-05	0.876543	5.58216e-07	1.9624e-06	0.737705	4.58063e-07	1.6229e-06	0.578947	1.88757e-06	1.28803e-05	0.795455	0.876543
Spore photoproduct lyase.	#4.1.99.14#	1.2867e-06	4.9362e-06	0.851852	6.28659e-07	2.3209e-06	0.737705	5.36695e-07	1.8843e-06	0.736842	3.7871e-06	1.32082e-05	0.875	0.875
23S rRNA pseudouridine(2457) synthase.	#5.4.99.20#	9.3157e-07	6.0864e-06	0.796296	4.86459e-07	4.8244e-06	0.540984	4.323e-07	2.4713e-06	0.578947	3.02904e-06	2.05149e-05	0.875	0.875
6-carboxyhexanoate--CoA ligase.	#6.2.1.14#	4.22504e-06	2.20175e-05	0.87037	3.28036e-06	3.70157e-05	0.852459	1.92753e-06	7.7728e-06	0.684211	3.92356e-06	2.82379e-05	0.863636	0.87037
Methylaspartate ammonia-lyase.	#4.3.1.2#	2.99254e-06	2.96602e-05	0.87037	1.14747e-06	2.68879e-05	0.688525	9.52626e-07	3.7868e-06	0.789474	4.25972e-06	3.53e-05	0.744318	0.87037
Thiosulfate reductase (cytochrome).	#1.8.2.5#	1.03289e-06	6.141e-06	0.87037	8.2598e-07	4.1382e-06	0.836066	6.11e-07	1.977e-06	0.684211	1.5397e-06	3.38157e-05	0.8125	0.87037
Oxidoreductases // With oxygen as acceptor.	#1.1.3.-#	8.1071e-07	1.59931e-05	0.654321	5.79316e-07	6.3479e-06	0.655738	4.40695e-07	4.6954e-06	0.421053	2.25768e-06	8.1504e-06	0.869318	0.869318
Gamma-glutamyl-gamma-aminobutyrate hydrolase.	#3.5.1.94#	9.74749e-07	1.07495e-05	0.777778	5.36354e-07	4.057e-06	0.639344	3.47363e-07	3.4598e-06	0.421053	2.09304e-06	7.2658e-06	0.869318	0.869318
Oxidoreductases // With a flavin as acceptor.	#1.3.8.-#	2.0441e-06	1.75662e-05	0.858025	2.3642e-06	1.15872e-05	0.868852	1.64169e-06	1.10704e-05	0.684211	2.26589e-06	2.50939e-05	0.784091	0.868852
Erythrose-4-phosphate dehydrogenase.	#1.2.1.72#	1.46554e-06	1.20604e-05	0.864198	1.0738e-06	1.04105e-05	0.868852	1.52334e-06	1.26555e-05	0.684211	1.47935e-06	8.7385e-06	0.8125	0.868852
3'-phosphate/5'-hydroxy nucleic acid ligase.	#6.5.1.8#	1.30277e-06	1.46822e-05	0.759259	1.22915e-06	6.2073e-06	0.868852	5.18679e-07	5.4368e-06	0.473684	1.40916e-06	1.02574e-05	0.75	0.868852
Phenylalanine aminomutase (D-beta-phenylalanine forming).	#5.4.3.11#	1.04465e-06	6.5009e-06	0.783951	1.34711e-06	4.9902e-06	0.868852	3.04489e-07	1.977e-06	0.473684	1.54216e-06	1.29342e-05	0.767045	0.868852
Cytosol nonspecific dipeptidase.	#3.4.13.18#	1.20907e-06	3.0151e-05	0.641975	1.40218e-06	1.59967e-05	0.868852	5.722e-07	7.1667e-06	0.526316	7.22485e-07	1.67991e-05	0.392045	0.868852
Hydrogen dehydrogenase.	#1.12.1.2#	8.45001e-07	2.966e-06	0.82716	9.54762e-07	3.1132e-06	0.868852	3.49647e-07	1.8882e-06	0.578947	1.13965e-06	8.5941e-06	0.806818	0.868852
4-oxalomesaconate tautomerase.	#5.3.2.8#	1.3097e-06	9.9629e-06	0.864198	6.78713e-07	5.0852e-06	0.819672	5.43784e-07	5.684e-06	0.526316	1.78308e-06	1.29342e-05	0.840909	0.864198
IMP cyclohydrolase.	#3.5.4.10#	1.426e-06	8.1778e-06	0.864198	9.79246e-07	4.2008e-06	0.852459	8.36753e-07	2.8264e-06	0.684211	8.93138e-07	5.714e-06	0.625	0.864198
dTDP-3-amino-3,6-dideoxy-alpha-D-glucopyranose transaminase.	#2.6.1.89#	1.01992e-06	8.1791e-06	0.864198	4.72397e-07	2.1101e-06	0.606557	4.39347e-07	2.6799e-06	0.473684	1.73281e-06	1.11036e-05	0.795455	0.864198
Acyl-CoA oxidase.	#1.3.3.6#	8.36418e-07	6.4479e-06	0.709877	4.84756e-07	3.0428e-06	0.786885	3.60911e-07	2.1638e-06	0.631579	2.00469e-06	1.09262e-05	0.863636	0.863636
Transferred entry: 1.3.8.1.	#1.3.99.2#	6.83222e-07	2.9549e-06	0.746914	2.077e-07	1.996e-06	0.409836	6.86684e-08	5.886e-07	0.210526	2.14071e-06	6.5638e-06	0.857955	0.857955
4-hydroxy-3-polyprenylbenzoate decarboxylase.	#4.1.1.98#	1.50713e-06	2.22855e-05	0.759259	1.13644e-06	1.04105e-05	0.852459	7.58137e-07	8.8967e-06	0.631579	1.24176e-06	1.59605e-05	0.676136	0.852459
Glucuronosyltransferase.	#2.4.1.17#	1.09983e-06	1.10116e-05	0.753086	1.00169e-06	8.1253e-06	0.852459	2.55758e-07	1.2356e-06	0.526316	2.08453e-06	1.22711e-05	0.829545	0.852459
tRNA (guanosine(18)-2'-O)-methyltransferase.	#2.1.1.34#	8.13215e-07	5.9186e-06	0.728395	7.23579e-07	3.7289e-06	0.852459	3.892e-07	2.4814e-06	0.631579	1.44019e-06	2.03913e-05	0.721591	0.852459
Creatininase.	#3.5.2.10#	1.80291e-06	2.20482e-05	0.808642	1.73017e-06	9.5071e-06	0.836066	1.16258e-06	9.6571e-06	0.578947	2.67975e-06	2.66375e-05	0.852273	0.852273
Methionine transaminase.	#2.6.1.88#	1.18419e-06	1.54688e-05	0.851852	7.67384e-07	4.6256e-06	0.786885	4.59237e-07	4.4483e-06	0.631579	2.33216e-06	1.86539e-05	0.852273	0.852273
Betaine--homocysteine S-methyltransferase.	#2.1.1.5#	6.45214e-07	3.9698e-06	0.697531	1.82413e-07	1.0345e-06	0.409836	1.43874e-07	7.186e-07	0.315789	2.93088e-06	0.000124719	0.852273	0.852273
Alpha,alpha-trehalase.	#3.2.1.28#	1.79098e-06	2.93645e-05	0.851852	1.52692e-06	1.04105e-05	0.803279	9.05526e-07	9.8852e-06	0.578947	2.2942e-06	7.56658e-05	0.795455	0.851852
Carboxylate reductase.	#1.2.99.6#	1.78761e-06	4.77173e-05	0.851852	1.00797e-06	1.07121e-05	0.770492	5.188e-07	1.4827e-06	0.631579	2.09658e-06	1.68965e-05	0.823864	0.851852
Acetylesterase.	#3.1.1.6#	1.30471e-06	1.10116e-05	0.82716	7.42082e-07	6.6018e-06	0.721311	6.77174e-07	2.2241e-06	0.736842	2.12622e-06	1.06899e-05	0.846591	0.846591
Protein-N(pi)-phosphohistidine--2-O-alpha-mannosyl-D-glycerate	#2.7.1.195#	1.09794e-06	2.59561e-05	0.802469	6.79034e-07	7.1096e-06	0.704918	4.86984e-07	5.4368e-06	0.473684	2.15707e-06	8.7385e-06	0.846591	0.846591
Ureidoglycolate dehydrogenase.	#1.1.1.154#	1.07961e-06	8.3446e-06	0.753086	6.20136e-07	3.3164e-06	0.737705	2.66668e-07	2.2241e-06	0.578947	2.33963e-06	2.66375e-05	0.846591	0.846591
Dihydroorotate oxidase (fumarate).	#1.3.98.1#	1.6041e-06	1.87028e-05	0.845679	1.19087e-06	4.2008e-06	0.721311	7.45142e-07	3.7686e-06	0.684211	3.03359e-06	1.85871e-05	0.818182	0.845679
Proteasome ATPase.	#5.6.1.5#	1.98282e-06	2.71047e-05	0.839506	1.4393e-06	8.5232e-06	0.754098	9.20637e-07	4.0402e-06	0.631579	4.73111e-06	0.000124719	0.823864	0.839506
Low-specificity L-threonine aldolase.	#4.1.2.48#	1.43176e-06	1.46822e-05	0.839506	9.41697e-07	5.3322e-06	0.819672	7.21684e-07	3.7069e-06	0.684211	2.31858e-06	3.21926e-05	0.761364	0.839506
L-carnitine CoA-transferase.	#2.8.3.21#	1.42414e-06	1.59931e-05	0.839506	9.09123e-07	1.2188e-05	0.672131	6.19258e-07	2.9655e-06	0.578947	1.67556e-06	1.49248e-05	0.738636	0.839506
Biotin-independent malonate decarboxylase.	#4.1.1.88#	4.04149e-06	1.59111e-05	0.783951	6.52404e-06	2.79187e-05	0.836066	4.90777e-06	3.81577e-05	0.789474	4.83018e-06	3.38157e-05	0.784091	0.836066
Mannuronate-specific alginate lyase.	#4.2.2.3#	9.18125e-07	8.923e-06	0.611111	2.7084e-06	2.18708e-05	0.836066	5.04095e-07	3.2375e-06	0.368421	1.49148e-06	2.66375e-05	0.647727	0.836066
4-hydroxy-2-oxovalerate aldolase.	#4.1.3.39#	9.71817e-07	1.52066e-05	0.716049	1.12269e-06	4.6256e-06	0.836066	5.28211e-07	5.4368e-06	0.526316	1.30162e-06	8.2876e-06	0.767045	0.836066
Glycerol dehydratase.	#4.2.1.30#	3.2248e-07	1.9418e-06	0.580247	6.64667e-07	3.0428e-06	0.836066	1.89179e-07	1.1773e-06	0.368421	3.89374e-07	3.4058e-06	0.5625	0.836066
Tannase.	#3.1.1.20#	1.08495e-06	1.39131e-05	0.703704	3.48667e-07	2.0485e-06	0.557377	8.11332e-07	5.39e-06	0.631579	2.83039e-06	5.51397e-05	0.835227	0.835227
Transferred entry: 7.6.2.11.	#3.6.3.31#	5.72065e-07	5.303e-06	0.537037	2.19595e-07	2.9625e-06	0.344262	1.69442e-07	6.779e-07	0.421053	2.39402e-06	6.9403e-06	0.835227	0.835227
RNA 3'-terminal-phosphate cyclase (ATP).	#6.5.1.4#	1.18738e-06	1.38957e-05	0.833333	7.30093e-07	3.1036e-06	0.737705	5.94663e-07	7.9081e-06	0.368421	7.62441e-07	6.665e-06	0.585227	0.833333
Lipid IV(A) palmitoyltransferase.	#2.3.1.251#	1.03324e-06	6.8282e-06	0.82716	1.06028e-06	5.5577e-06	0.819672	1.0084e-06	8.6495e-06	0.736842	1.00147e-06	1.06353e-05	0.681818	0.82716
Carnitine--CoA ligase.	#6.2.1.48#	1.2264e-06	1.88771e-05	0.814815	8.65164e-07	6.6018e-06	0.770492	7.74368e-07	4.2012e-06	0.631579	2.13696e-06	1.3148e-05	0.823864	0.823864
Assimilatory sulfite reductase (NADPH).	#1.8.1.2#	3.93997e-06	5.08635e-05	0.820988	1.771e-06	1.49811e-05	0.819672	1.77326e-06	1.95233e-05	0.684211	4.55599e-06	6.86962e-05	0.806818	0.820988
3-oxoacid CoA-transferase.	#2.8.3.5#	6.82894e-07	5.3655e-06	0.765432	7.91882e-07	5.7209e-06	0.819672	2.81311e-07	1.6859e-06	0.526316	1.20689e-06	3.38157e-05	0.738636	0.819672
Ribosylnicotinamide kinase.	#2.7.1.22#	1.76976e-06	2.04502e-05	0.814815	9.23538e-07	9.6488e-06	0.639344	3.13205e-06	4.27624e-05	0.631579	4.17519e-06	2.66375e-05	0.778409	0.814815
Alpha-L-rhamnosidase.	#3.2.1.40#	1.21417e-06	5.093e-06	0.814815	6.49175e-07	5.4174e-06	0.688525	4.41211e-07	3.8418e-06	0.526316	1.787e-06	1.29342e-05	0.732955	0.814815
Licheninase.	#3.2.1.73#	1.39017e-06	8.7383e-06	0.777778	5.52102e-07	8.1469e-06	0.409836	5.306e-07	3.8063e-06	0.473684	3.27172e-06	2.93205e-05	0.8125	0.8125
S-(hydroxymethyl)mycothiol dehydrogenase.	#1.1.1.306#	7.31581e-07	1.0571e-05	0.592593	4.3408e-07	4.057e-06	0.508197	1.41484e-07	6.274e-07	0.421053	2.18301e-06	1.30378e-05	0.8125	0.8125
Microbial collagenase.	#3.4.24.3#	6.15486e-07	6.0844e-06	0.740741	5.20172e-07	2.6821e-06	0.737705	1.59589e-07	1.0551e-06	0.315789	2.14889e-06	1.2532e-05	0.8125	0.8125
UDP-N-acetylglucosamine 6-dehydrogenase.	#1.1.1.136#	1.45237e-06	1.48941e-05	0.808642	2.09262e-06	1.13801e-05	0.672131	5.19579e-07	3.8025e-06	0.526316	2.03572e-06	3.38157e-05	0.778409	0.808642
2-keto-myo-inositol isomerase.	#5.3.99.11#	5.4582e-07	3.7417e-06	0.654321	3.01472e-07	3.0428e-06	0.442623	1.16942e-07	7.064e-07	0.263158	2.05033e-06	3.53588e-05	0.806818	0.806818
6,7-dihydropteridine reductase.	#1.5.1.34#	1.63461e-06	2.10641e-05	0.802469	8.10252e-07	6.0856e-06	0.803279	9.182e-07	9.1438e-06	0.684211	8.06389e-07	8.1746e-06	0.664773	0.803279
Futalosine hydrolase.	#3.2.2.26#	8.98114e-07	6.4479e-06	0.765432	6.87716e-07	2.3715e-06	0.803279	4.36189e-07	2.9672e-06	0.578947	5.01794e-07	5.714e-06	0.602273	0.803279
Hydroxypyruvate isomerase.	#5.3.1.22#	9.14326e-07	8.1276e-06	0.802469	5.47654e-07	2.6166e-06	0.688525	4.17274e-07	1.8079e-06	0.631579	1.06332e-06	7.0973e-06	0.738636	0.802469
1,3-beta-glucan synthase.	#2.4.1.34#	2.10172e-06	2.57017e-05	0.796296	3.93318e-07	4.3701e-06	0.52459	6.11421e-07	3.2159e-06	0.631579	3.17969e-06	2.0259e-05	0.732955	0.796296
Protein-N(pi)-phosphohistidine--N-acetylmuramate phosphotransferase.	#2.7.1.192#	7.25043e-07	1.33713e-05	0.635802	4.1812e-07	3.2964e-06	0.540984	5.99e-07	8.8967e-06	0.315789	1.7556e-06	1.33899e-05	0.795455	0.795455
Glyceraldehyde-3-phosphate dehydrogenase (NAD(P)(+)) (phosphorylating).	#1.2.1.59#	9.20473e-07	9.661e-06	0.728395	3.63223e-07	2.2927e-06	0.47541	1.72963e-07	1.861e-06	0.368421	1.61751e-06	1.13006e-05	0.795455	0.795455
Acyl-[acyl-carrier-protein]--phospholipid O-acyltransferase.	#2.3.1.40#	2.19863e-06	2.77914e-05	0.790123	1.65561e-06	1.59967e-05	0.721311	7.45762e-06	0.000116727	0.526316	2.13825e-06	2.18128e-05	0.761364	0.790123
Cystathionine beta-synthase.	#4.2.1.22#	1.19629e-06	1.44414e-05	0.790123	9.18328e-07	6.1261e-06	0.639344	5.37732e-07	3.062e-06	0.526316	2.39701e-06	3.38157e-05	0.693182	0.790123
Vinylacetyl-CoA Delta-isomerase.	#5.3.3.3#	6.14688e-07	2.5761e-06	0.790123	4.29718e-07	2.747e-06	0.737705	2.85984e-07	1.3487e-06	0.526316	1.50369e-06	0.000144885	0.653409	0.790123
UDP-N-acetylmuramoyl-L-alanyl-D-glutamate--L-lysine ligase.	#6.3.2.7#	8.93056e-07	1.3917e-05	0.697531	3.82979e-07	3.1132e-06	0.508197	5.37674e-07	3.4598e-06	0.526316	3.98479e-06	0.000144885	0.789773	0.789773
(R,R)-butanediol dehydrogenase.	#1.1.1.4#	5.3416e-07	2.9127e-06	0.660494	2.49197e-07	2.3349e-06	0.540984	1.42221e-07	6.343e-07	0.368421	2.50689e-06	0.000124719	0.789773	0.789773
2-dehydro-3-deoxygluconokinase.	#2.7.1.45#	7.46248e-07	1.57309e-05	0.660494	4.86446e-07	5.84e-06	0.52459	3.92721e-07	5.4368e-06	0.421053	1.63122e-06	1.16521e-05	0.789773	0.789773
Galactose-6-phosphate isomerase.	#5.3.1.26#	1.02465e-06	5.5107e-06	0.777778	4.98292e-07	3.9249e-06	0.557377	5.67689e-07	3.2458e-06	0.789474	1.27947e-06	9.2358e-06	0.676136	0.789474
N-acetylmuramate 1-kinase.	#2.7.1.221#	7.50279e-07	6.4513e-06	0.753086	9.47754e-07	4.057e-06	0.786885	6.64774e-07	6.9196e-06	0.526316	5.3182e-07	4.3695e-06	0.534091	0.786885
L-aminoadipate-semialdehyde dehydrogenase.	#1.2.1.31#	6.59826e-07	2.8992e-06	0.654321	7.48116e-07	3.7134e-06	0.786885	3.16742e-07	1.8967e-06	0.421053	7.20714e-07	8.5008e-06	0.653409	0.786885
Trans-aconitate 2-methyltransferase.	#2.1.1.144#	8.44682e-07	7.6033e-06	0.728395	4.78387e-07	5.5861e-06	0.540984	3.80479e-07	1.4827e-06	0.473684	1.77923e-06	3.21926e-05	0.784091	0.784091
Nitrilase.	#3.5.5.1#	1.02982e-06	1.01939e-05	0.765432	3.31685e-07	2.6531e-06	0.491803	2.90558e-07	1.0719e-06	0.578947	1.60386e-06	7.8205e-06	0.784091	0.784091
Arylformamidase.	#3.5.1.9#	5.78322e-07	4.0114e-06	0.654321	5.73754e-07	4.057e-06	0.704918	5.53037e-07	4.6954e-06	0.526316	1.47402e-06	1.86539e-05	0.784091	0.784091
Transferred entry: 1.3.8.7, 1.3.8.8 and 1.3.8.9.	#1.3.99.3#	5.08068e-07	3.1159e-06	0.703704	2.69234e-07	1.996e-06	0.52459	2.07216e-07	8.829e-07	0.526316	1.94234e-06	7.56658e-05	0.784091	0.784091
5-deoxy-glucuronate isomerase.	#5.3.1.30#	1.7911e-06	9.4133e-06	0.783951	5.2691e-07	1.06606e-05	0.42623	9.94458e-07	3.6158e-06	0.631579	1.77548e-06	1.32082e-05	0.727273	0.783951
Cholate--CoA ligase.	#6.2.1.7#	2.81049e-06	5.43675e-05	0.753086	4.15995e-07	7.712e-06	0.459016	8.81805e-07	2.9604e-06	0.631579	3.14699e-06	3.38157e-05	0.778409	0.778409
2,4-dienoyl-CoA reductase ((2E)-enoyl-CoA-producing).	#1.3.1.34#	1.24108e-06	2.64804e-05	0.703704	7.46136e-07	1.2188e-05	0.606557	6.24968e-07	8.8967e-06	0.473684	1.47794e-06	1.37849e-05	0.778409	0.778409
Inositol-3-phosphate synthase.	#5.5.1.4#	1.20989e-06	1.42047e-05	0.777778	7.07546e-07	4.3165e-06	0.540984	5.16421e-07	2.3765e-06	0.578947	2.59646e-06	5.59617e-05	0.676136	0.777778
Prokaryotic ubiquitin-like protein ligase.	#6.3.1.19#	1.71017e-06	2.48582e-05	0.765432	1.31076e-06	7.9905e-06	0.688525	6.84063e-07	3.5648e-06	0.526316	3.94596e-06	3.38157e-05	0.772727	0.772727
Protein-N(pi)-phosphohistidine--L-ascorbate phosphotransferase.	#2.7.1.194#	1.32195e-06	2.70048e-05	0.697531	7.39811e-07	6.3298e-06	0.606557	7.21579e-07	1.1368e-05	0.473684	1.91628e-06	1.36633e-05	0.772727	0.772727
Bile acid CoA-transferase.	#2.8.3.25#	1.30309e-06	2.60511e-05	0.67284	2.07762e-07	3.1265e-06	0.327869	3.64753e-07	1.6229e-06	0.421053	2.03123e-06	1.86539e-05	0.772727	0.772727
Aspartate racemase.	#5.1.1.13#	7.18931e-07	6.1183e-06	0.67284	1.78052e-07	9.44e-07	0.409836	8.24842e-08	5.886e-07	0.210526	2.04164e-06	6.23683e-05	0.772727	0.772727
Chitin disaccharide deacetylase.	#3.5.1.105#	8.97099e-07	9.1764e-06	0.771605	6.74823e-07	3.8087e-06	0.704918	2.96389e-07	2.9655e-06	0.315789	1.21109e-06	7.799e-06	0.738636	0.771605
N-(5-amino-5-carboxypentanoyl)-L-cysteinyl-D-valine synthase.	#6.3.2.26#	7.02251e-07	4.3276e-06	0.598765	1.02779e-06	7.1948e-06	0.770492	2.45237e-07	1.6859e-06	0.421053	2.1298e-06	0.000126695	0.744318	0.770492
Oxidoreductases // With a quinone or related compound as acceptor.	#1.3.5.-#	7.43483e-07	7.1023e-06	0.709877	4.75672e-07	2.0691e-06	0.606557	2.73032e-07	9.885e-07	0.473684	2.62354e-06	4.13547e-05	0.767045	0.767045
tRNA pseudouridine(65) synthase.	#5.4.99.26#	8.32592e-07	8.652e-06	0.765432	6.58657e-07	7.3635e-06	0.737705	9.18063e-07	8.6495e-06	0.684211	1.314e-06	1.04937e-05	0.767045	0.767045
2-oxo-4-hydroxy-4-carboxy-5-ureidoimidazoline decarboxylase.	#4.1.1.97#	6.5578e-07	6.525e-06	0.654321	2.70167e-07	2.0313e-06	0.540984	4.31837e-07	5.1897e-06	0.368421	1.90847e-06	5.77037e-05	0.767045	0.767045
2-methylcitrate synthase.	#2.3.3.5#	5.47206e-07	4.0562e-06	0.654321	5.12515e-07	4.057e-06	0.721311	1.76689e-07	7.129e-07	0.526316	1.03337e-06	5.3021e-06	0.767045	0.767045
Adenylate cyclase.	#4.6.1.1#	2.47663e-06	3.67056e-05	0.765432	1.46545e-06	1.85359e-05	0.737705	1.01295e-06	6.6725e-06	0.684211	2.12659e-06	3.51938e-05	0.761364	0.765432
Glucuronoarabinoxylan endo-1,4-beta-xylanase.	#3.2.1.136#	8.67171e-07	7.5646e-06	0.765432	4.07795e-07	3.7819e-06	0.393443	4.68074e-07	4.7108e-06	0.421053	1.37953e-06	1.28387e-05	0.664773	0.765432
Arginine kinase.	#2.7.3.3#	7.90557e-07	6.2248e-06	0.765432	4.56613e-07	3.1036e-06	0.672131	2.30805e-07	8.271e-07	0.526316	1.21687e-06	6.4671e-06	0.75	0.765432
Lyases // Other carbon-carbon lyases.	#4.1.99.-#	6.26614e-07	5.2154e-06	0.697531	3.15508e-07	1.9941e-06	0.52459	2.48826e-07	9.421e-07	0.473684	1.91337e-06	9.2356e-06	0.761364	0.761364
L-histidine N(alpha)-methyltransferase.	#2.1.1.44#	3.17568e-06	0.000122964	0.753086	1.35271e-06	8.8438e-06	0.721311	2.50621e-06	3.53397e-05	0.736842	3.53532e-06	5.08455e-05	0.732955	0.753086
Phosphoinositide phospholipase C.	#3.1.4.11#	7.92238e-07	4.6738e-06	0.753086	6.89243e-07	2.9912e-06	0.721311	2.65905e-07	8.829e-07	0.526316	9.56274e-07	1.02574e-05	0.698864	0.753086
4-hydroxyproline epimerase.	#5.1.1.8#	5.90777e-07	3.1297e-06	0.753086	5.20887e-07	3.3796e-06	0.622951	2.21384e-07	1.6487e-06	0.473684	8.02918e-07	6.4916e-06	0.670455	0.753086
Aldehyde dehydrogenase (NAD(+)).	#1.2.1.3#	5.93258e-07	3.9643e-06	0.753086	5.0082e-07	3.1036e-06	0.721311	2.83737e-07	2.2241e-06	0.368421	7.03575e-07	6.4193e-06	0.6875	0.753086
Kdo(2)-lipid A phosphoethanolamine 7''-transferase.	#2.7.8.42#	1.69655e-06	2.41208e-05	0.648148	8.4843e-07	1.04105e-05	0.622951	3.06763e-07	4.4483e-06	0.315789	2.72256e-06	0.000126695	0.75	0.75
Alpha-mannosidase.	#3.2.1.24#	4.61798e-07	3.4723e-06	0.641975	2.78608e-07	2.7788e-06	0.393443	1.97216e-07	7.413e-07	0.473684	1.36681e-06	1.1288e-05	0.744318	0.744318
ADP-ribosyl-[dinitrogen reductase] hydrolase.	#3.2.2.24#	4.64245e-07	4.247e-06	0.512346	1.02028e-07	2.0691e-06	0.180328	2.20089e-07	2.6881e-06	0.210526	1.3065e-06	1.02574e-05	0.744318	0.744318
Fatty-acyl-CoA synthase system.	#2.3.1.86#	2.80953e-06	4.83054e-05	0.734568	2.87779e-06	2.29063e-05	0.672131	1.24111e-06	8.715e-06	0.526316	6.64921e-06	0.000126718	0.738636	0.738636
Alpha-D-ribose 1-methylphosphonate 5-triphosphate synthase.	#2.7.8.37#	1.03116e-06	2.38586e-05	0.648148	1.04874e-06	1.14262e-05	0.737705	8.30953e-07	1.08737e-05	0.631579	9.0039e-07	9.6315e-06	0.681818	0.737705
Cellodextrin phosphorylase.	#2.4.1.49#	5.3867e-07	2.9911e-06	0.574074	8.66356e-07	4.0907e-06	0.737705	1.48732e-07	5.886e-07	0.315789	1.58055e-07	4.3692e-06	0.318182	0.737705
(2,3-dihydroxybenzoyl)adenylate synthase.	#2.7.7.58#	1.53233e-06	3.81763e-05	0.703704	5.95644e-07	7.3635e-06	0.590164	6.53946e-06	0.000116727	0.526316	4.54029e-06	0.000126695	0.732955	0.732955
NADH:ubiquinone reductase (non-electrogenic).	#1.6.5.9#	3.51028e-07	2.871e-06	0.530864	9.96e-08	1.0421e-06	0.278689	9.05e-08	9.421e-07	0.210526	1.17445e-06	6.8804e-06	0.732955	0.732955
Acid phosphatase.	#3.1.3.2#	1.10855e-06	2.54317e-05	0.728395	8.11075e-07	5.3322e-06	0.688525	6.967e-07	7.9081e-06	0.473684	1.15505e-06	1.11257e-05	0.681818	0.728395
Crotonobetainyl-CoA reductase.	#1.3.8.13#	9.71719e-07	1.38957e-05	0.728395	6.85138e-07	8.6331e-06	0.672131	4.95326e-07	3.1017e-06	0.578947	1.16962e-06	1.22711e-05	0.664773	0.728395
2-(1,2-epoxy-1,2-dihydrophenyl)acetyl-CoA isomerase.	#5.3.3.18#	6.19603e-07	8.3898e-06	0.728395	4.56751e-07	2.0285e-06	0.672131	2.81405e-07	1.4827e-06	0.421053	9.19695e-07	1.86539e-05	0.721591	0.728395
Phosphoacetylglucosamine mutase.	#5.4.2.3#	5.55017e-07	5.8435e-06	0.685185	2.40749e-07	1.2506e-06	0.52459	2.18437e-07	1.1772e-06	0.315789	1.22028e-06	1.17204e-05	0.727273	0.727273
Short-chain acyl-CoA dehydrogenase.	#1.3.8.1#	3.05335e-07	2.3369e-06	0.530864	1.19233e-07	6.303e-07	0.360656	1.51563e-07	1.0719e-06	0.368421	8.67063e-07	5.0672e-06	0.727273	0.727273
FAD synthase.	#2.7.7.2#	1.24368e-06	1.39679e-05	0.722222	8.9578e-07	6.0856e-06	0.655738	3.99579e-07	1.4259e-06	0.473684	2.5945e-06	2.33043e-05	0.676136	0.722222
Sulfoquinovose isomerase.	#5.3.1.31#	7.3015e-07	1.75662e-05	0.660494	7.97969e-07	1.34576e-05	0.672131	4.01547e-07	2.9655e-06	0.578947	1.28894e-06	1.17162e-05	0.721591	0.721591
(R)-2-hydroxyisocaproyl-CoA dehydratase.	#4.2.1.157#	4.81969e-07	3.3953e-06	0.691358	2.2162e-07	1.0142e-06	0.52459	8.09737e-08	4.214e-07	0.315789	8.90344e-07	6.4671e-06	0.721591	0.721591
Aromatic-amino-acid transaminase.	#2.6.1.57#	9.744e-07	1.38957e-05	0.685185	8.31246e-07	9.3949e-06	0.721311	3.13085e-06	4.27624e-05	0.526316	6.93215e-07	6.7196e-06	0.573864	0.721311
Alcohol dehydrogenase (NADP(+)).	#1.1.1.2#	1.40992e-06	4.53576e-05	0.716049	1.10475e-06	1.14262e-05	0.672131	1.05404e-06	1.50749e-05	0.578947	1.65139e-06	0.000144885	0.556818	0.716049
Acyl-CoA hydrolase.	#3.1.2.20#	1.42313e-06	1.83893e-05	0.716049	6.00943e-07	8.1253e-06	0.639344	5.31426e-07	3.2127e-06	0.631579	1.18327e-06	1.56669e-05	0.704545	0.716049
Cyclopropane-fatty-acyl-phospholipid synthase.	#2.1.1.79#	8.74015e-07	1.36335e-05	0.716049	7.73839e-07	6.8557e-06	0.622951	3.25874e-07	2.1198e-06	0.421053	5.9705e-07	9.9362e-06	0.477273	0.716049
ADP-dependent NAD(P)H-hydrate dehydratase.	#4.2.1.136#	1.00346e-06	1.99259e-05	0.648148	4.6938e-07	8.6331e-06	0.459016	6.42016e-07	9.3909e-06	0.473684	1.26112e-06	1.34393e-05	0.715909	0.715909
3-hexulose-6-phosphate synthase.	#4.1.2.43#	6.2377e-07	7.1643e-06	0.592593	5.47634e-07	4.6698e-06	0.606557	1.52289e-07	1.0819e-06	0.210526	1.35354e-06	1.33048e-05	0.715909	0.715909
S-adenosylhomocysteine deaminase.	#3.5.4.28#	3.99603e-07	2.8207e-06	0.617284	1.31748e-07	1.0142e-06	0.360656	2.12353e-07	1.0819e-06	0.368421	9.23538e-07	3.7173e-06	0.715909	0.715909
Aminodeoxychorismate lyase.	#4.1.3.38#	1.17508e-06	1.27842e-05	0.709877	6.00567e-07	5.925e-06	0.57377	4.33332e-07	2.3765e-06	0.421053	1.7304e-06	1.73967e-05	0.710227	0.710227
Glucan endo-1,3-beta-D-glucosidase.	#3.2.1.39#	1.01391e-06	7.2483e-06	0.709877	8.16451e-07	5.3497e-06	0.688525	1.61668e-07	1.2356e-06	0.315789	1.28578e-06	8.9975e-06	0.704545	0.709877
P-type Cu(+) transporter.	#7.2.2.8#	1.12624e-06	3.35594e-05	0.691358	9.49636e-07	1.5235e-05	0.704918	1.21977e-06	1.65577e-05	0.526316	1.06526e-06	1.09754e-05	0.693182	0.704918
Ferredoxin:protochlorophyllide reductase (ATP-dependent).	#1.3.7.7#	5.62477e-07	2.7075e-06	0.67284	3.88162e-07	2.5607e-06	0.655738	2.59568e-07	1.6229e-06	0.473684	1.7998e-06	0.000144885	0.704545	0.704545
UDP-glucuronic acid oxidase (UDP-4-keto-hexauronic acid decarboxylating).	#1.1.1.305#	1.75975e-06	2.54317e-05	0.703704	7.89751e-07	1.32036e-05	0.622951	1.29721e-06	1.03795e-05	0.526316	1.27238e-06	5.64759e-05	0.539773	0.703704
2-amino-3,7-dideoxy-D-threo-hept-6-ulosonate synthase.	#2.2.1.10#	8.06018e-07	6.1723e-06	0.703704	4.55861e-07	3.0953e-06	0.57377	2.65492e-06	4.27624e-05	0.526316	9.06766e-07	2.66375e-05	0.545455	0.703704
[Pyruvate, water dikinase] kinase.	#2.7.11.33#	6.82582e-07	7.6033e-06	0.703704	5.62992e-07	4.3165e-06	0.672131	6.95316e-07	7.4139e-06	0.578947	3.93976e-07	4.8073e-06	0.477273	0.703704
D-Ala-D-Ala dipeptidase.	#3.4.13.22#	5.84469e-07	3.245e-06	0.703704	1.8722e-07	2.5391e-06	0.311475	1.429e-07	6.343e-07	0.315789	9.83605e-07	6.9692e-06	0.698864	0.703704
L-galactonate 5-dehydrogenase.	#1.1.1.414#	5.09056e-07	7.8654e-06	0.481481	3.00959e-07	2.793e-06	0.491803	1.90753e-07	2.7184e-06	0.263158	1.05516e-06	6.7196e-06	0.698864	0.698864
Feruloyl esterase.	#3.1.1.73#	1.10091e-06	7.4312e-06	0.697531	7.21862e-07	5.1214e-06	0.590164	5.30526e-07	3.2458e-06	0.631579	2.01922e-06	1.70017e-05	0.647727	0.697531
Dextransucrase.	#2.4.1.5#	1.0976e-06	1.72245e-05	0.54321	3.2983e-07	2.3349e-06	0.47541	7.39158e-07	5.684e-06	0.631579	6.71017e-06	0.000107852	0.693182	0.693182
2-oxoglutarate decarboxylase.	#4.1.1.71#	6.20513e-07	1.20799e-05	0.549383	1.04009e-06	1.25185e-05	0.622951	3.57211e-07	1.7299e-06	0.526316	1.27245e-06	3.25945e-05	0.693182	0.693182
Transferred entry: 1.13.11.63.	#1.14.99.36#	4.21304e-07	3.0776e-06	0.611111	2.55993e-07	1.5566e-06	0.442623	1.59605e-07	1.0339e-06	0.421053	1.2813e-06	2.75698e-05	0.693182	0.693182
4-carboxymuconolactone decarboxylase.	#4.1.1.44#	2.1979e-07	2.0665e-06	0.296296	2.06995e-07	5.84e-06	0.131148	1.04053e-07	1.977e-06	0.0526316	1.15115e-06	7.6008e-06	0.693182	0.693182
L-fuculokinase.	#2.7.1.51#	2.34231e-06	2.09382e-05	0.691358	9.1711e-07	8.1253e-06	0.557377	6.84121e-07	4.4483e-06	0.526316	3.15074e-06	4.59915e-05	0.653409	0.691358
4-hydroxybutanoyl-CoA dehydratase.	#4.2.1.120#	5.07957e-07	4.247e-06	0.691358	1.8761e-07	8.94e-07	0.42623	9.48263e-08	4.753e-07	0.315789	5.07899e-07	5.0672e-06	0.568182	0.691358
3-alpha,7-alpha,12-alpha-trihydroxy-5-beta-cholest-24-enoyl-CoA	#4.2.1.107#	7.47189e-07	5.1773e-06	0.685185	2.42248e-07	2.3111e-06	0.491803	6.07684e-08	4.135e-07	0.210526	1.25291e-06	3.38157e-05	0.647727	0.685185
(2R)-sulfolactate sulfo-lyase.	#4.4.1.24#	7.56083e-07	7.1023e-06	0.685185	6.06807e-07	7.4169e-06	0.622951	3.99574e-07	3.2975e-06	0.473684	5.02936e-07	5.714e-06	0.505682	0.685185
Glucose-1-phosphatase.	#3.1.3.10#	2.38581e-06	7.57709e-05	0.617284	1.41047e-06	1.32036e-05	0.655738	6.855e-07	6.9196e-06	0.684211	1.67504e-06	0.000101243	0.625	0.684211
Betaine reductase.	#1.21.4.4#	5.19869e-07	4.094e-06	0.679012	4.2882e-07	2.3349e-06	0.606557	2.15932e-07	9.421e-07	0.473684	7.51135e-07	1.37849e-05	0.613636	0.679012
Acetylornithine deacetylase.	#3.5.1.16#	7.25158e-07	1.10116e-05	0.666667	6.1128e-07	8.6331e-06	0.590164	4.78758e-07	5.684e-06	0.473684	8.90659e-07	5.218e-06	0.676136	0.676136
Stizolobate synthase.	#1.13.11.29#	1.2285e-06	1.40729e-05	0.67284	7.87498e-07	7.1096e-06	0.606557	3.57147e-07	3.7069e-06	0.473684	9.09153e-07	1.9508e-05	0.477273	0.67284
Type 2 galactoside alpha-(1,2)-fucosyltransferase.	#2.4.1.344#	4.72347e-07	3.245e-06	0.555556	6.12023e-07	5.4627e-06	0.672131	1.39405e-07	7.186e-07	0.368421	3.79068e-07	7.7638e-06	0.397727	0.672131
Oxalyl-CoA decarboxylase.	#4.1.1.8#	1.67906e-06	2.62183e-05	0.617284	1.46117e-06	1.01891e-05	0.606557	5.00788e-06	7.1539e-05	0.526316	3.55892e-06	7.56658e-05	0.670455	0.670455
Inulin fructotransferase (DFA-III-forming).	#4.2.2.18#	8.0032e-07	1.73206e-05	0.617284	5.75631e-07	1.06763e-05	0.606557	1.97111e-07	7.413e-07	0.473684	1.72366e-06	2.03949e-05	0.670455	0.670455
6-deoxyerythronolide-B synthase.	#2.3.1.94#	6.21852e-07	1.15147e-05	0.506173	2.36628e-07	3.2339e-06	0.311475	2.33158e-07	1.0819e-06	0.473684	1.78229e-06	0.000115046	0.670455	0.670455
2-succinyl-6-hydroxy-2,4-cyclohexadiene-1-carboxylate synthase.	#4.2.99.20#	6.8758e-07	7.8654e-06	0.62963	3.79052e-07	4.8244e-06	0.491803	5.79868e-07	7.1667e-06	0.526316	1.07407e-06	2.67927e-05	0.670455	0.670455
Transferred entry: 6.3.4.21.	#2.4.2.11#	6.96434e-07	7.6613e-06	0.580247	1.60974e-07	1.5981e-06	0.377049	4.26858e-07	3.7519e-06	0.315789	1.09552e-06	1.22711e-05	0.670455	0.670455
Ornithine racemase.	#5.1.1.12#	3.7406e-07	4.247e-06	0.537037	1.14279e-07	6.394e-07	0.360656	1.45595e-07	6.343e-07	0.368421	1.02712e-06	1.7642e-05	0.670455	0.670455
D-alanine--(R)-lactate ligase.	#6.1.2.1#	3.7793e-07	2.3146e-06	0.574074	3.83013e-07	5.1727e-06	0.508197	1.0708e-05	0.000198985	0.315789	7.25249e-07	5.29e-06	0.664773	0.664773
HycI peptidase.	#3.4.23.51#	7.07213e-07	1.07495e-05	0.660494	3.60257e-07	3.5548e-06	0.42623	3.56768e-07	3.2127e-06	0.368421	9.90667e-07	3.21926e-05	0.579545	0.660494
Molybdenum cofactor cytidylyltransferase.	#2.7.7.76#	2.84871e-07	6.0302e-06	0.382716	2.2068e-07	4.8244e-06	0.262295	6.09e-08	7.413e-07	0.157895	9.20727e-07	1.37849e-05	0.659091	0.659091
Transferred entry: 7.2.2.7.	#3.6.3.30#	2.85406e-07	2.3001e-06	0.5	1.51466e-07	1.0283e-06	0.360656	2.13126e-07	1.8837e-06	0.421053	7.86152e-07	1.29342e-05	0.659091	0.659091
D-glycero-alpha-D-manno-heptose-1,7-bisphosphate 7-phosphatase.	#3.1.3.83#	9.75775e-07	8.4941e-06	0.654321	1.48954e-06	9.8142e-06	0.655738	5.94984e-07	4.9448e-06	0.578947	6.87589e-07	8.9975e-06	0.534091	0.655738
Valine--pyruvate transaminase.	#2.6.1.66#	2.31519e-06	2.06946e-05	0.654321	8.75084e-07	7.6175e-06	0.540984	5.46974e-07	3.5318e-06	0.473684	3.13796e-06	5.58884e-05	0.607955	0.654321
Cyanase.	#4.2.1.104#	9.61819e-07	7.5141e-06	0.654321	5.85587e-07	7.6175e-06	0.42623	3.53637e-07	2.9655e-06	0.368421	2.25009e-06	1.50157e-05	0.602273	0.654321
Diamine N-acetyltransferase.	#2.3.1.57#	5.70678e-07	4.9814e-06	0.654321	5.56972e-07	6.6018e-06	0.639344	3.08842e-07	1.2356e-06	0.578947	3.66045e-07	3.6055e-06	0.443182	0.654321
Tartrate dehydrogenase.	#1.1.1.93#	9.53742e-07	1.33713e-05	0.62963	6.99654e-07	9.6488e-06	0.508197	3.80037e-07	2.7184e-06	0.526316	1.03589e-06	1.20832e-05	0.653409	0.653409
PepB aminopeptidase.	#3.4.11.23#	1.63051e-06	3.10947e-05	0.648148	5.12939e-07	6.8557e-06	0.57377	7.74753e-07	1.03795e-05	0.578947	8.61681e-07	1.74833e-05	0.517045	0.648148
Formamidase.	#3.5.1.49#	1.1587e-06	5.13701e-05	0.549383	2.40308e-07	3.2548e-06	0.311475	1.04284e-07	7.129e-07	0.315789	1.16581e-06	2.38025e-05	0.642045	0.642045
Hydroxymethylglutaryl-CoA synthase.	#2.3.3.10#	6.73873e-07	1.51516e-05	0.611111	3.20392e-07	1.5981e-06	0.442623	2.91879e-07	1.7966e-06	0.315789	1.76876e-06	2.29327e-05	0.636364	0.636364
Carboxylesterase.	#3.1.1.1#	3.30392e-07	4.0067e-06	0.512346	1.38567e-07	1.2695e-06	0.311475	7.61737e-08	4.22e-07	0.263158	1.09585e-06	2.0208e-05	0.636364	0.636364
Protein-L-isoaspartate(D-aspartate) O-methyltransferase.	#2.1.1.77#	6.92969e-07	1.07495e-05	0.635802	3.47356e-07	3.3009e-06	0.442623	3.42584e-07	2.9655e-06	0.473684	4.36588e-07	6.1355e-06	0.477273	0.635802
4,4'-dithiodibutanoate disulfide reductase.	#1.8.1.20#	2.38277e-07	2.8935e-06	0.234568	1.24661e-07	2.9941e-06	0.229508	0	0	0	6.36256e-07	4.2186e-06	0.630682	0.630682
Thiosulfate sulfurtransferase.	#2.8.1.1#	9.65675e-07	2.96266e-05	0.62963	7.46472e-07	9.3949e-06	0.57377	5.15632e-07	6.6725e-06	0.473684	8.11161e-07	1.32153e-05	0.596591	0.62963
Dimethylargininase.	#3.5.3.18#	4.57535e-07	3.6617e-06	0.62963	2.66685e-07	1.4756e-06	0.52459	1.94868e-07	1.4128e-06	0.315789	5.62885e-07	3.7668e-06	0.568182	0.62963
L-methionine (S)-S-oxide reductase.	#1.8.4.13#	9.82092e-07	3.06754e-05	0.450617	9.98564e-07	2.05672e-05	0.622951	1.0794e-06	1.72991e-05	0.421053	6.57927e-07	1.18714e-05	0.426136	0.622951
Lipid IV(A) 4-amino-4-deoxy-L-arabinosyltransferase.	#2.4.2.43#	7.86484e-07	2.25477e-05	0.555556	6.34636e-07	9.3949e-06	0.622951	5.90489e-07	5.684e-06	0.473684	5.72082e-07	1.52239e-05	0.448864	0.622951
3-hydroxybutyryl-CoA dehydratase.	#4.2.1.55#	3.84701e-07	3.1758e-06	0.481481	3.54718e-07	1.7507e-06	0.622951	2.01574e-07	1.3487e-06	0.526316	3.21387e-07	2.651e-06	0.505682	0.622951
Nicotinamide-nucleotide adenylyltransferase.	#2.7.7.1#	2.80698e-07	2.1235e-06	0.493827	1.42056e-07	2.3349e-06	0.311475	2.59263e-07	2.4713e-06	0.421053	7.34009e-07	6.5361e-06	0.619318	0.619318
L-rhamnonate dehydratase.	#4.2.1.90#	8.6328e-07	2.7267e-05	0.617284	7.38389e-07	1.5235e-05	0.540984	2.75798e-06	4.27624e-05	0.421053	7.85552e-07	6.9436e-06	0.602273	0.617284
NADPH dehydrogenase (quinone).	#1.6.5.10#	4.7717e-07	5.5058e-06	0.611111	6.26151e-07	3.9883e-06	0.606557	1.92668e-07	7.413e-07	0.315789	2.87224e-07	3.2096e-06	0.380682	0.611111
Protein-N(pi)-phosphohistidine--N,N'-diacetylchitobiose	#2.7.1.196#	4.15396e-07	8.3898e-06	0.444444	3.9771e-07	8.1253e-06	0.327869	1.42574e-07	2.4713e-06	0.105263	7.65927e-07	6.3091e-06	0.607955	0.607955
Kdo(2)-lipid A phosphotransferase.	#2.7.4.29#	3.74343e-07	6.2923e-06	0.432099	4.69261e-07	3.5548e-06	0.606557	4.41184e-07	1.7299e-06	0.578947	3.66733e-07	4.4987e-06	0.454545	0.606557
Mycothione reductase.	#1.8.1.15#	2.79701e-07	3.5047e-06	0.487654	2.86789e-07	1.4019e-06	0.606557	1.09095e-07	8.092e-07	0.315789	4.15064e-07	1.10319e-05	0.414773	0.606557
[Beta-adrenergic-receptor] kinase.	#2.7.11.15#	5.06665e-06	7.92654e-05	0.604938	1.71589e-06	4.75791e-05	0.344262	6.26863e-07	4.2012e-06	0.315789	3.57152e-06	4.0449e-05	0.568182	0.604938
tRNA (uracil(54)-C(5))-methyltransferase.	#2.1.1.35#	1.90993e-06	5.08214e-05	0.604938	6.13054e-07	8.6331e-06	0.508197	6.47042e-07	4.6954e-06	0.473684	8.59982e-07	1.81645e-05	0.488636	0.604938
Transferred entry: 4.1.1.112.	#4.1.1.3#	9.81332e-07	1.64434e-05	0.604938	2.1533e-07	2.4411e-06	0.344262	1.64847e-07	1.4715e-06	0.315789	1.00595e-06	1.94284e-05	0.460227	0.604938
Glycine amidinotransferase.	#2.1.4.1#	6.00921e-07	3.0706e-06	0.604938	4.04772e-07	2.9941e-06	0.557377	2.94984e-07	1.6542e-06	0.473684	6.66877e-07	9.967e-06	0.511364	0.604938
Aldehyde dehydrogenase (NAD(P)(+)).	#1.2.1.5#	5.53788e-07	1.46822e-05	0.604938	2.89633e-07	2.9214e-06	0.409836	4.85711e-07	6.9196e-06	0.315789	4.54184e-07	6.2716e-06	0.477273	0.604938
Glyceraldehyde-3-phosphate dehydrogenase (NADP(+)).	#1.2.1.9#	6.32659e-07	1.03089e-05	0.530864	4.11528e-07	8.0341e-06	0.409836	2.31653e-07	1.1299e-06	0.526316	1.59973e-06	1.77104e-05	0.602273	0.602273
Gamma-D-glutamyl-meso-diaminopimelate peptidase.	#3.4.19.11#	4.17667e-07	2.8812e-06	0.574074	2.13623e-07	1.3669e-06	0.377049	1.56658e-07	7.129e-07	0.368421	6.52272e-07	4.4987e-06	0.602273	0.602273
Transferred entry: 2.4.1.336 and 2.4.1.337.	#2.4.1.157#	1.80185e-07	1.9418e-06	0.37037	1.04049e-07	1.3083e-06	0.213115	6.37842e-08	2.943e-07	0.263158	6.44584e-07	1.02574e-05	0.602273	0.602273
RNA ligase (ATP).	#6.5.1.3#	9.586e-07	1.24786e-05	0.598765	4.23636e-07	1.34273e-05	0.327869	5.45532e-07	2.9604e-06	0.578947	1.31626e-06	3.73078e-05	0.596591	0.598765
Deoxyribonuclease I.	#3.1.21.1#	6.12423e-07	7.8654e-06	0.598765	3.99697e-07	3.5548e-06	0.540984	2.35063e-07	1.4827e-06	0.526316	3.65523e-07	3.8078e-06	0.494318	0.598765
Dextranase.	#3.2.1.11#	5.45677e-07	8.2471e-06	0.487654	1.8558e-07	1.5566e-06	0.393443	1.85426e-07	3.1638e-06	0.105263	4.71784e-06	0.000144885	0.596591	0.596591
Lyases // Oxo-acid-lyases.	#4.1.3.-#	1.56316e-07	1.6045e-06	0.339506	1.39248e-07	1.4947e-06	0.245902	7.54684e-08	5.395e-07	0.210526	7.78551e-07	1.86539e-05	0.596591	0.596591
Inulin fructotransferase (DFA-I-forming).	#4.2.2.17#	5.22338e-07	8.5478e-06	0.518519	3.4632e-07	4.6418e-06	0.508197	2.32858e-07	2.1638e-06	0.315789	1.1051e-06	1.88761e-05	0.590909	0.590909
Enterobactin synthase.	#6.3.2.14#	1.53959e-06	5.34853e-05	0.487654	1.34484e-06	2.48838e-05	0.590164	1.28716e-06	2.19946e-05	0.421053	9.79438e-07	1.8815e-05	0.414773	0.590164
Glutathione transferase.	#2.5.1.18#	1.44737e-06	5.06013e-05	0.512346	1.35928e-06	2.58995e-05	0.590164	9.14553e-07	1.30979e-05	0.315789	1.01635e-06	1.81431e-05	0.568182	0.590164
Nitrite reductase (NAD(P)H).	#1.7.1.4#	1.21704e-06	3.64434e-05	0.549383	9.05498e-07	1.62506e-05	0.590164	8.07779e-07	1.01323e-05	0.578947	8.07908e-07	1.63512e-05	0.528409	0.590164
3',5'-cyclic-AMP phosphodiesterase.	#3.1.4.53#	1.72028e-06	4.8481e-05	0.58642	4.81449e-07	8.3792e-06	0.52459	2.08374e-07	2.7184e-06	0.210526	6.66513e-07	1.99556e-05	0.4375	0.58642
2,4-diaminopentanoate dehydrogenase.	#1.4.1.12#	6.6658e-07	1.02461e-05	0.58642	3.80728e-07	2.8742e-06	0.491803	1.62111e-07	8.092e-07	0.315789	1.73728e-06	3.21926e-05	0.568182	0.58642
3-methyl-2-oxobutanoate dehydrogenase (2-methylpropanoyl-transferring).	#1.2.4.4#	2.05924e-07	3.066e-06	0.333333	1.19631e-07	1.5566e-06	0.278689	2.35039e-06	4.27624e-05	0.368421	7.79958e-07	4.13547e-05	0.585227	0.585227
2-polyprenyl-6-hydroxyphenol methylase.	#2.1.1.222#	4.33707e-07	8.3898e-06	0.462963	3.23651e-07	5.84e-06	0.442623	2.44363e-07	3.7069e-06	0.263158	6.00767e-07	8.7385e-06	0.585227	0.585227
P-type H(+)-exporting transporter.	#7.1.2.1#	2.22951e-07	2.2815e-06	0.438272	1.2847e-07	1.5566e-06	0.245902	2.67558e-07	1.4259e-06	0.473684	7.38217e-07	7.5337e-06	0.585227	0.585227
3-oxosteroid 1-dehydrogenase.	#1.3.99.4#	1.48623e-07	2.3146e-06	0.339506	1.54339e-07	1.996e-06	0.327869	5.90211e-08	4.942e-07	0.210526	6.51194e-07	2.66375e-05	0.585227	0.585227
Deoxyhypusine synthase.	#2.5.1.46#	7.50102e-07	7.2229e-06	0.580247	8.16334e-07	8.9508e-06	0.57377	3.87805e-07	3.2159e-06	0.263158	4.64885e-07	2.89256e-05	0.255682	0.580247
16S rRNA (guanine(1207)-N(2))-methyltransferase.	#2.1.1.172#	5.34835e-07	1.28469e-05	0.493827	3.65149e-07	6.094e-06	0.442623	4.86547e-07	5.684e-06	0.578947	9.5517e-07	1.37849e-05	0.568182	0.578947
Cytochrome-c oxidase.	#7.1.1.9#	1.67211e-07	2.1235e-06	0.320988	1.00202e-07	7.783e-07	0.311475	4.33037e-07	3.954e-06	0.578947	1.13072e-06	0.000124719	0.306818	0.578947
Lysyltransferase.	#2.3.2.3#	1.44577e-07	1.3235e-06	0.339506	1.66782e-07	1.5476e-06	0.344262	2.22116e-07	9.885e-07	0.578947	2.92543e-07	6.4916e-06	0.375	0.578947
Taurine--pyruvate aminotransferase.	#2.6.1.77#	4.4177e-07	2.8409e-06	0.574074	3.46131e-07	3.0217e-06	0.52459	3.25042e-07	3.2975e-06	0.421053	3.18597e-07	5.6248e-06	0.414773	0.574074
Mevalonate kinase.	#2.7.1.36#	4.23064e-07	1.06535e-05	0.45679	2.07402e-07	1.4919e-06	0.459016	2.31337e-07	7.413e-07	0.473684	1.90304e-06	0.000144885	0.568182	0.568182
2,6-beta-fructan 6-levanbiohydrolase.	#3.2.1.64#	3.07902e-07	6.2576e-06	0.308642	9.09869e-08	2.9912e-06	0.163934	1.26574e-07	1.079e-06	0.368421	8.75447e-07	1.37849e-05	0.568182	0.568182
2,3-diketo-5-methylthiopentyl-1-phosphate enolase.	#5.3.2.5#	2.70099e-07	2.7262e-06	0.481481	1.08128e-07	1.0142e-06	0.278689	5.13632e-08	4.709e-07	0.157895	5.23749e-07	7.1782e-06	0.568182	0.568182
DNA-3-methyladenine glycosylase II.	#3.2.2.21#	5.40504e-07	1.02251e-05	0.567901	7.69993e-07	5.0783e-06	0.540984	5.54474e-07	4.2397e-06	0.421053	7.21027e-07	5.1113e-06	0.556818	0.567901
5-amino-6-(5-phospho-D-ribitylamino)uracil phosphatase.	#3.1.3.104#	6.6413e-07	1.96637e-05	0.518519	5.10995e-07	8.887e-06	0.540984	4.71126e-07	7.9081e-06	0.263158	7.17893e-07	7.8396e-06	0.5625	0.5625
L-idonate 5-dehydrogenase (NAD(P)(+)).	#1.1.1.264#	4.38339e-07	1.02251e-05	0.487654	5.05984e-07	4.8244e-06	0.491803	8.13579e-08	8.829e-07	0.210526	5.33938e-07	5.3805e-06	0.5625	0.5625
Phenylalanine 4-monooxygenase.	#1.14.16.1#	1.43582e-07	2.8812e-06	0.271605	4.21213e-08	1.0421e-06	0.131148	2.51053e-08	2.679e-07	0.105263	6.81511e-07	6.8804e-06	0.5625	0.5625
2-dehydro-3-deoxy-6-phosphogalactonate aldolase.	#4.1.2.21#	5.30608e-07	5.5058e-06	0.561728	2.6863e-07	3.5548e-06	0.442623	4.69111e-07	4.9426e-06	0.315789	5.72913e-07	1.86539e-05	0.471591	0.561728
3-dehydroquinate synthase II.	#1.4.1.24#	4.1834e-07	3.4442e-06	0.561728	1.42949e-07	9.366e-07	0.344262	6.29211e-08	2.697e-07	0.263158	3.50677e-07	6.1355e-06	0.380682	0.561728
Pitrilysin.	#3.4.24.55#	1.33326e-06	4.5882e-05	0.54321	1.17438e-06	2.18368e-05	0.557377	7.15484e-07	1.18622e-05	0.368421	7.80019e-07	1.23194e-05	0.409091	0.557377
Ligases // Acid--ammonia (or amine) ligases (amide synthases).	#6.3.1.-#	6.8106e-07	1.31091e-05	0.524691	5.36431e-07	9.9027e-06	0.557377	4.27063e-07	3.954e-06	0.421053	5.27333e-07	1.18625e-05	0.4375	0.557377
4a-hydroxytetrahydrobiopterin dehydratase.	#4.2.1.96#	2.48567e-07	3.2608e-06	0.388889	4.36549e-07	3.0428e-06	0.557377	2.07458e-07	9.421e-07	0.473684	1.16679e-07	3.2096e-06	0.215909	0.557377
FMN reductase (NADPH).	#1.5.1.38#	4.95322e-07	1.52066e-05	0.395062	4.25189e-07	7.6175e-06	0.442623	2.81802e-06	4.27624e-05	0.421053	1.10695e-06	0.000101447	0.556818	0.556818
Diphosphomevalonate decarboxylase.	#4.1.1.33#	4.56572e-07	9.9432e-06	0.518519	2.24125e-07	2.1976e-06	0.344262	2.325e-07	1.4827e-06	0.526316	1.72898e-06	8.20075e-05	0.556818	0.556818
Ferredoxin--NADP(+) reductase.	#1.18.1.2#	3.8775e-07	7.6033e-06	0.438272	2.69269e-07	4.5705e-06	0.393443	3.38711e-07	3.7069e-06	0.368421	6.50596e-07	6.0416e-06	0.556818	0.556818
Arsenite methyltransferase.	#2.1.1.137#	2.17075e-07	2.4115e-06	0.32716	1.21377e-07	1.7293e-06	0.245902	5.39102e-06	9.94925e-05	0.315789	5.79822e-07	6.4916e-06	0.551136	0.551136
D-inositol-3-phosphate glycosyltransferase.	#2.4.1.250#	2.09094e-07	3.3558e-06	0.364198	4.01754e-08	5.121e-07	0.131148	9.64579e-08	8.092e-07	0.263158	6.06895e-07	7.5218e-06	0.551136	0.551136
23S rRNA (cytidine(2498)-2'-O)-methyltransferase.	#2.1.1.186#	6.26608e-07	1.38957e-05	0.54321	5.17866e-07	8.887e-06	0.508197	2.86316e-07	3.954e-06	0.263158	5.70953e-07	1.36875e-05	0.477273	0.54321
Homocitrate synthase.	#2.3.3.14#	6.17394e-07	9.942e-06	0.54321	1.6919e-07	1.6274e-06	0.377049	1.28626e-07	6.274e-07	0.368421	1.00983e-06	1.38118e-05	0.488636	0.54321
Tartronate-semialdehyde synthase.	#4.1.1.47#	9.28518e-07	3.09376e-05	0.493827	5.52526e-07	5.8429e-06	0.540984	2.65553e-07	3.7069e-06	0.263158	5.57683e-07	6.4604e-06	0.448864	0.540984
S-formylglutathione hydrolase.	#3.1.2.12#	6.54853e-07	2.20233e-05	0.41358	6.02366e-07	7.1096e-06	0.540984	5.66247e-07	8.6495e-06	0.421053	4.65297e-07	6.2119e-06	0.403409	0.540984
N-acetylglucosamine kinase.	#2.7.1.59#	4.68838e-07	1.20604e-05	0.481481	3.49256e-07	3.3009e-06	0.540984	3.50926e-07	4.2012e-06	0.421053	4.68321e-07	8.8968e-06	0.4375	0.540984
Hydroxyisourate hydrolase.	#3.5.2.17#	2.25757e-06	3.02902e-05	0.537037	2.56742e-06	3.77439e-05	0.47541	8.70942e-07	7.0636e-06	0.368421	1.68723e-06	7.56658e-05	0.488636	0.537037
23S rRNA (uracil(747)-C(5))-methyltransferase.	#2.1.1.189#	6.71646e-07	1.31091e-05	0.537037	4.15851e-07	4.5705e-06	0.508197	5.07647e-07	4.9426e-06	0.526316	7.2956e-07	1.43719e-05	0.5	0.537037
Phosphomevalonate kinase.	#2.7.4.2#	4.39875e-07	8.0493e-06	0.5	2.12072e-07	1.854e-06	0.377049	2.94211e-07	1.977e-06	0.421053	1.43289e-06	2.54303e-05	0.534091	0.534091
Bacterial non-heme ferritin.	#1.16.3.2#	3.62251e-07	4.7192e-06	0.462963	2.07975e-07	3.5548e-06	0.393443	1.23868e-07	8.829e-07	0.263158	5.84716e-07	6.8117e-06	0.534091	0.534091
Omega-amidase.	#3.5.1.3#	7.61276e-07	1.442e-05	0.530864	3.05857e-07	4.8244e-06	0.459016	4.70879e-07	6.1782e-06	0.210526	6.80389e-07	3.46222e-05	0.380682	0.530864
4-hydroxy-2-oxoheptanedioate aldolase.	#4.1.2.52#	3.64978e-07	3.1159e-06	0.518519	2.6031e-07	2.4723e-06	0.377049	2.97011e-07	4.6954e-06	0.263158	7.07755e-07	1.37849e-05	0.528409	0.528409
Oxidoreductases // With a quinone or similar compound as acceptor.	#1.8.5.-#	8.46614e-07	2.17611e-05	0.487654	4.92002e-07	1.06645e-05	0.42623	5.551e-07	6.6725e-06	0.526316	5.21287e-07	7.3916e-06	0.471591	0.526316
GDP-mannose 6-dehydrogenase.	#1.1.1.132#	8.34686e-07	1.4197e-05	0.432099	2.97968e-06	1.79477e-05	0.52459	7.51853e-07	5.6901e-06	0.421053	1.06295e-06	1.59972e-05	0.363636	0.52459
Transferases. // Phosphotransferases with a carboxy group as acceptor.	#2.7.2.-#	8.6218e-07	3.06754e-05	0.388889	1.02342e-06	1.75202e-05	0.52459	4.92347e-07	7.1667e-06	0.315789	5.69027e-07	1.27673e-05	0.392045	0.52459
Lauroyl-Kdo(2)-lipid IV(A) myristoyltransferase.	#2.3.1.243#	5.57414e-07	9.7007e-06	0.493827	4.09715e-07	5.0783e-06	0.52459	5.27442e-07	6.6725e-06	0.421053	5.0642e-07	9.7634e-06	0.380682	0.52459
Lysophospholipase.	#3.1.1.5#	7.54507e-07	2.49073e-05	0.450617	6.31948e-07	1.14262e-05	0.47541	3.10742e-07	5.1897e-06	0.210526	5.97039e-07	8.9452e-06	0.522727	0.522727
Methenyltetrahydrofolate cyclohydrolase.	#3.5.4.9#	2.81322e-07	2.3674e-06	0.469136	8.34885e-08	8.525e-07	0.229508	1.32153e-07	1.1773e-06	0.210526	7.12343e-07	1.86539e-05	0.522727	0.522727
Alcohol dehydrogenase (nicotinoprotein).	#1.1.99.36#	1.25302e-07	1.6304e-06	0.271605	9.79967e-08	1.996e-06	0.196721	0	0	0	3.68441e-07	3.7668e-06	0.522727	0.522727
Fructokinase.	#2.7.1.4#	4.66417e-07	9.7007e-06	0.419753	3.25967e-07	4.3165e-06	0.344262	3.65074e-07	5.4368e-06	0.210526	5.77902e-07	1.29833e-05	0.517045	0.517045
Phosphonoacetate hydrolase.	#3.11.1.2#	9.71957e-07	1.40837e-05	0.395062	1.67831e-06	1.0863e-05	0.508197	8.35763e-07	7.5373e-06	0.473684	4.04495e-07	1.02574e-05	0.227273	0.508197
Ferroxidase.	#1.16.3.1#	7.13398e-07	2.7267e-05	0.481481	6.0913e-07	8.887e-06	0.508197	5.12032e-07	8.4024e-06	0.315789	5.94206e-07	1.03035e-05	0.414773	0.508197
Protein deglycase.	#3.5.1.124#	7.36928e-07	1.88771e-05	0.432099	6.45277e-07	7.1096e-06	0.508197	3.77037e-07	6.1782e-06	0.210526	6.30396e-07	5.5997e-06	0.471591	0.508197
GDP-glucosidase.	#3.2.1.42#	5.29653e-07	3.4936e-06	0.506173	3.82136e-07	3.1284e-06	0.409836	1.67605e-07	9.418e-07	0.368421	6.30381e-07	5.9476e-06	0.477273	0.506173
23S rRNA (cytosine(1962)-C(5))-methyltransferase.	#2.1.1.191#	3.62515e-07	8.652e-06	0.432099	2.67525e-07	4.3165e-06	0.393443	1.26284e-07	1.977e-06	0.157895	4.8891e-07	1.02574e-05	0.505682	0.505682
tRNA pseudouridine(13) synthase.	#5.4.99.27#	5.79806e-07	8.521e-06	0.5	3.62779e-07	4.5705e-06	0.459016	4.93353e-07	6.4254e-06	0.368421	6.58632e-07	1.37849e-05	0.477273	0.5
Arginine--pyruvate transaminase.	#2.6.1.84#	2.40535e-07	2.2726e-06	0.475309	6.65574e-08	8.172e-07	0.196721	1.06137e-07	6.343e-07	0.315789	3.3332e-07	3.6055e-06	0.5	0.5
dCMP deaminase.	#3.5.4.12#	5.51653e-07	1.05928e-05	0.432099	1.80138e-07	1.0176e-06	0.360656	9.40895e-08	8.458e-07	0.157895	8.95269e-07	3.96715e-05	0.494318	0.494318
L-threonylcarbamoyladenylate synthase.	#2.7.7.87#	3.45174e-07	6.5545e-06	0.401235	2.55202e-07	4.3165e-06	0.360656	1.48521e-07	1.7299e-06	0.157895	4.29995e-07	4.2557e-06	0.494318	0.494318
Hydrolases // Acting on carbon-sulfur bonds.	#3.13.1.-#	5.65259e-07	1.46822e-05	0.493827	3.13725e-07	5.84e-06	0.377049	5.87263e-07	8.6495e-06	0.421053	4.08355e-07	6.3309e-06	0.369318	0.493827
Deoxyribodipyrimidine photo-lyase.	#4.1.99.3#	8.45675e-07	2.49073e-05	0.487654	7.005e-07	1.09184e-05	0.491803	6.85116e-07	9.8852e-06	0.368421	7.12532e-07	1.20832e-05	0.414773	0.491803
Catalase peroxidase.	#1.11.1.21#	9.14972e-07	2.88401e-05	0.425926	6.84533e-07	8.1253e-06	0.491803	7.27184e-07	1.03795e-05	0.421053	6.16577e-07	1.27673e-05	0.403409	0.491803
NAD(P)(+) transhydrogenase (Si-specific).	#1.6.1.1#	6.34378e-07	1.88771e-05	0.41358	5.82198e-07	9.3949e-06	0.491803	3.89279e-07	5.684e-06	0.263158	4.87366e-07	1.00795e-05	0.363636	0.491803
Pyruvate oxidase.	#1.2.3.3#	5.42259e-07	2.67521e-05	0.487654	1.9661e-07	1.8644e-06	0.327869	2.65647e-07	1.977e-06	0.473684	9.84432e-07	1.16424e-05	0.488636	0.488636
Oxidoreductases // With other acceptors.	#1.1.99.-#	5.11103e-07	5.9868e-06	0.444444	3.67731e-07	9.5879e-06	0.295082	1.21147e-07	2.0339e-06	0.105263	7.44664e-07	1.58636e-05	0.488636	0.488636
tRNA (cytidine(32)/uridine(32)-2'-O)-methyltransferase.	#2.1.1.200#	4.34485e-07	7.6033e-06	0.475309	2.76569e-07	2.793e-06	0.459016	3.60274e-07	4.4483e-06	0.263158	5.05152e-07	9.9905e-06	0.488636	0.488636
Transferred entry: 4.3.3.7.	#4.2.1.52#	2.91827e-07	4.753e-06	0.462963	8.81393e-08	6.952e-07	0.278689	1.15574e-07	7.129e-07	0.263158	6.31887e-07	6.2527e-06	0.488636	0.488636
Dipeptidyl-peptidase II.	#3.4.14.2#	2.09114e-07	2.8812e-06	0.376543	1.9932e-07	1.117e-06	0.42623	9.02632e-08	2.943e-07	0.368421	5.81585e-07	1.37849e-05	0.488636	0.488636
Aryldialkylphosphatase.	#3.1.8.1#	2.20697e-07	2.6836e-06	0.425926	9.47426e-08	7.617e-07	0.311475	8.14526e-08	5.409e-07	0.263158	4.41524e-07	6.4193e-06	0.482955	0.482955
Carnitine 3-dehydrogenase.	#1.1.1.108#	1.35257e-07	2.1493e-06	0.259259	1.53089e-07	2.0285e-06	0.295082	0	0	0	3.4462e-07	3.4139e-06	0.482955	0.482955
Site-specific DNA-methyltransferase (cytosine-N(4)-specific).	#2.1.1.113#	5.28452e-07	7.3015e-06	0.481481	4.22579e-07	6.2556e-06	0.442623	3.51558e-07	2.4814e-06	0.315789	5.3554e-07	6.4105e-06	0.471591	0.481481
Isocitrate lyase.	#4.1.3.1#	5.87288e-07	1.75662e-05	0.364198	5.38428e-07	1.01566e-05	0.47541	3.60521e-07	5.4368e-06	0.368421	4.67848e-07	1.05274e-05	0.340909	0.47541
2-oxopent-4-enoate hydratase.	#4.2.1.80#	4.60928e-07	9.1764e-06	0.425926	4.67856e-07	2.6166e-06	0.47541	3.57474e-07	4.2012e-06	0.368421	2.60748e-07	4.0353e-06	0.346591	0.47541
Protein disulfide-isomerase.	#5.3.4.1#	3.52274e-07	7.3411e-06	0.388889	2.89513e-07	5.0783e-06	0.47541	3.18474e-07	2.7184e-06	0.421053	3.61394e-07	7.7199e-06	0.357955	0.47541
S-(hydroxymethyl)glutathione dehydrogenase.	#1.1.1.284#	6.15281e-07	1.67797e-05	0.475309	4.56311e-07	4.3165e-06	0.459016	2.602e-07	2.7184e-06	0.368421	3.87092e-07	7.7199e-06	0.335227	0.475309
Lactocepin.	#3.4.21.96#	3.30296e-07	3.2669e-06	0.444444	2.45308e-07	3.8915e-06	0.327869	7.34947e-08	4.753e-07	0.263158	5.03618e-07	6.4671e-06	0.471591	0.471591
Tyrosine 2,3-aminomutase.	#5.4.3.6#	3.59513e-07	4.1369e-06	0.308642	1.2063e-07	1.996e-06	0.163934	2.35105e-08	2.376e-07	0.105263	5.24136e-07	8.7385e-06	0.471591	0.471591
Long-chain-fatty-acyl-CoA reductase.	#1.2.1.50#	4.88698e-07	5.5237e-06	0.432099	3.98456e-07	5.5778e-06	0.278689	2.32684e-08	2.354e-07	0.105263	5.76217e-07	1.86539e-05	0.465909	0.465909
Diacetyl reductase ((S)-acetoin forming).	#1.1.1.304#	2.9863e-07	7.1023e-06	0.450617	1.81893e-07	1.5981e-06	0.409836	2.05995e-07	2.2241e-06	0.315789	5.59213e-07	7.1208e-06	0.465909	0.465909
Protein-N(pi)-phosphohistidine--galactitol phosphotransferase.	#2.7.1.200#	5.77318e-07	6.9774e-06	0.462963	4.83208e-07	8.2775e-06	0.393443	3.49905e-07	4.9426e-06	0.315789	6.31791e-07	1.36234e-05	0.448864	0.462963
UDP-N-acetylglucosamine--decaprenyl-phosphate	#2.7.8.35#	1.20651e-07	1.6101e-06	0.271605	1.12718e-07	9.262e-07	0.278689	3.71789e-08	7.064e-07	0.0526316	4.52431e-07	3.6684e-06	0.460227	0.460227
Quinoprotein glucose dehydrogenase (PQQ, quinone).	#1.1.5.2#	9.8877e-07	3.61812e-05	0.432099	7.02698e-07	1.19341e-05	0.459016	5.28316e-07	8.4024e-06	0.315789	5.72801e-07	1.23194e-05	0.369318	0.459016
Medium-chain acyl-CoA dehydrogenase.	#1.3.8.7#	8.78251e-07	3.27728e-05	0.407407	7.01626e-07	9.6488e-06	0.459016	5.65674e-07	9.1438e-06	0.315789	6.40519e-07	1.09754e-05	0.380682	0.459016
NADPH:quinone reductase.	#1.6.5.5#	5.61467e-07	1.49444e-05	0.438272	5.62602e-07	5.3322e-06	0.459016	3.84958e-07	6.6725e-06	0.210526	5.0269e-07	6.7089e-06	0.414773	0.459016
Propionate--CoA ligase.	#6.2.1.17#	5.87509e-07	2.30721e-05	0.314815	5.14974e-07	8.3792e-06	0.459016	4.75337e-07	8.4024e-06	0.157895	3.13507e-07	6.3309e-06	0.244318	0.459016
23S rRNA (adenine(2030)-N(6))-methyltransferase.	#2.1.1.266#	4.41467e-07	1.23226e-05	0.438272	4.20448e-07	5.3322e-06	0.459016	3.26174e-07	3.954e-06	0.368421	4.2135e-07	7.6156e-06	0.414773	0.459016
Pseudouridylate synthase.	#4.2.1.70#	3.2036e-07	6.1553e-06	0.401235	5.05956e-07	3.9921e-06	0.459016	2.37437e-07	1.8843e-06	0.368421	5.27702e-07	6.6936e-06	0.426136	0.459016
N-acetylglucosaminyldiphosphodolichol N-acetylglucosaminyltransferase.	#2.4.1.141#	3.32938e-07	5.2345e-06	0.296296	4.30379e-07	3.1036e-06	0.459016	1.50168e-07	2.3213e-06	0.157895	6.23543e-07	1.02574e-05	0.289773	0.459016
Cyanophycinase.	#3.4.15.6#	2.61366e-07	2.1032e-06	0.45679	1.44916e-07	1.9941e-06	0.278689	1.66663e-07	1.2356e-06	0.368421	5.08806e-07	5.5833e-06	0.448864	0.45679
3-oxoadipate enol-lactonase.	#3.1.1.24#	2.06483e-07	4.9897e-06	0.308642	1.88915e-07	2.0313e-06	0.377049	1.58889e-07	1.977e-06	0.210526	3.54698e-07	6.4671e-06	0.454545	0.454545
Pimeloyl-[acyl-carrier protein] methyl ester esterase.	#3.1.1.85#	3.94602e-07	1.07495e-05	0.364198	2.47582e-07	3.4084e-06	0.278689	3.26889e-07	5.1897e-06	0.210526	3.85434e-07	1.02574e-05	0.448864	0.448864
Phosphatidylglycerol--membrane-oligosaccharide glycerophosphotransferase.	#2.7.8.20#	9.3595e-07	3.14619e-05	0.444444	7.4838e-07	1.42193e-05	0.42623	6.61347e-07	9.8852e-06	0.421053	5.6121e-07	9.4075e-06	0.363636	0.444444
[Isocitrate dehydrogenase (NADP(+))] kinase.	#2.7.11.5#	7.40254e-07	2.12368e-05	0.444444	6.50639e-07	1.49811e-05	0.409836	5.39663e-07	9.3909e-06	0.210526	4.21518e-07	8.9452e-06	0.278409	0.444444
Transferred entry: 7.4.2.6.	#3.6.3.23#	1.30817e-07	1.1855e-06	0.283951	4.9018e-08	6.541e-07	0.147541	3.95895e-08	2.697e-07	0.157895	2.95897e-07	6.4916e-06	0.443182	0.443182
L-xylulokinase.	#2.7.1.53#	6.08457e-07	2.1499e-05	0.382716	4.42223e-07	4.1387e-06	0.442623	3.96095e-07	6.1782e-06	0.210526	4.04388e-07	8.0636e-06	0.346591	0.442623
Bacterial luciferase.	#1.14.14.3#	4.56168e-07	1.07495e-05	0.41358	3.15361e-07	5.3322e-06	0.442623	3.18337e-07	4.2012e-06	0.368421	6.88136e-07	3.38157e-05	0.409091	0.442623
Phosphogluconate dehydratase.	#4.2.1.12#	5.34098e-07	1.88771e-05	0.382716	4.33482e-07	8.6331e-06	0.442623	2.08105e-07	3.954e-06	0.0526316	3.26752e-07	4.9695e-06	0.335227	0.442623
Glutathionyl-hydroquinone reductase.	#1.8.5.7#	3.60124e-07	1.20604e-05	0.333333	4.55711e-07	8.6331e-06	0.442623	2.31e-07	3.954e-06	0.157895	2.84202e-07	4.2557e-06	0.323864	0.442623
Glutathione synthase.	#6.3.2.3#	4.6257e-07	1.28469e-05	0.432099	3.45449e-07	6.3479e-06	0.409836	3.15426e-07	3.954e-06	0.368421	4.22419e-07	5.5997e-06	0.4375	0.4375
Fumarylacetoacetase.	#3.7.1.2#	2.98772e-08	1.0487e-06	0.0740741	8.13934e-09	2.64e-07	0.0327869	1.25053e-08	2.376e-07	0.0526316	3.24873e-07	1.8721e-06	0.4375	0.4375
Deoxyadenosine kinase.	#2.7.1.76#	2.12787e-06	1.93786e-05	0.432099	3.6693e-07	8.0618e-06	0.147541	4.07774e-07	2.156e-06	0.368421	1.76841e-06	1.70892e-05	0.397727	0.432099
Isovaleryl-CoA dehydrogenase.	#1.3.8.4#	5.9538e-07	2.09746e-05	0.388889	5.65356e-07	7.6175e-06	0.42623	4.68021e-07	7.9081e-06	0.210526	4.44193e-07	9.4075e-06	0.301136	0.42623
2-polyprenylphenol 6-hydroxylase.	#1.14.13.240#	4.6516e-07	1.49444e-05	0.296296	4.17607e-07	6.3479e-06	0.42623	4.75705e-07	7.9081e-06	0.263158	3.39373e-07	5.218e-06	0.255682	0.42623
3-demethoxyubiquinol 3-hydroxylase.	#1.14.99.60#	4.32382e-07	1.52066e-05	0.32716	4.33808e-07	8.1253e-06	0.42623	2.62616e-07	4.6954e-06	0.105263	3.33213e-07	5.5997e-06	0.272727	0.42623
Phosphopantothenate--cysteine ligase (CTP).	#6.3.2.5#	2.69067e-07	3.0926e-06	0.395062	7.87672e-08	8.172e-07	0.278689	1.22695e-07	5.886e-07	0.315789	9.0842e-07	6.76315e-05	0.426136	0.426136
Poly(ribitol-phosphate) beta-glucosyltransferase.	#2.4.1.53#	2.16204e-07	2.871e-06	0.290123	1.41923e-07	1.6155e-06	0.278689	1.10895e-08	2.107e-07	0.0526316	3.16193e-07	3.263e-06	0.426136	0.426136
Pyrimidine-5'-nucleotide nucleosidase.	#3.2.2.10#	2.16545e-06	6.48642e-05	0.425926	5.05675e-07	1.01566e-05	0.377049	4.61037e-07	7.1667e-06	0.210526	6.60601e-07	2.16387e-05	0.357955	0.425926
Coproporphyrinogen oxidase.	#1.3.3.3#	4.53623e-07	7.2699e-06	0.425926	3.41684e-07	4.683e-06	0.295082	2.66563e-07	2.2241e-06	0.263158	3.31201e-07	6.0092e-06	0.323864	0.425926
Cobalt-precorrin-4 methyltransferase.	#2.1.1.271#	2.26113e-07	2.647e-06	0.407407	1.55148e-07	4.3165e-06	0.229508	2.42847e-07	1.977e-06	0.421053	6.51578e-07	5.51397e-05	0.414773	0.421053
Cyanophycin synthase (L-aspartate-adding).	#6.3.2.29#	3.60259e-07	7.0418e-06	0.401235	5.96246e-08	5.494e-07	0.163934	2.36016e-07	1.2356e-06	0.421053	3.7771e-07	1.3855e-05	0.352273	0.421053
Adenosylcobalamin/alpha-ribazole phosphatase.	#3.1.3.73#	2.73715e-07	8.9142e-06	0.283951	2.11146e-07	3.5548e-06	0.327869	1.30605e-07	1.7299e-06	0.157895	2.99595e-07	3.2096e-06	0.420455	0.420455
Ribulose-bisphosphate carboxylase.	#4.1.1.39#	2.49135e-07	1.6686e-06	0.407407	7.63951e-08	1.0514e-06	0.163934	1.92847e-07	2.0602e-06	0.263158	2.76453e-07	2.5323e-06	0.420455	0.420455
1-acylglycerophosphocholine O-acyltransferase.	#2.3.1.23#	2.11504e-07	3.6584e-06	0.277778	8.62443e-08	1.0345e-06	0.180328	4.08842e-08	2.943e-07	0.157895	3.54095e-07	3.1105e-06	0.420455	0.420455
Transferases. // Pentosyltransferases.	#2.4.2.-#	2.69208e-07	8.286e-06	0.364198	6.02459e-08	5.121e-07	0.213115	1.29253e-07	7.413e-07	0.368421	4.53616e-07	1.02574e-05	0.414773	0.414773
N-acyl-aliphatic-L-amino acid amidohydrolase.	#3.5.1.14#	1.41327e-07	1.5877e-06	0.271605	6.59033e-08	1.3083e-06	0.147541	5.29737e-08	2.943e-07	0.210526	2.80944e-07	3.4402e-06	0.414773	0.414773
Plastoquinol--plastocyanin reductase.	#7.1.1.6#	2.24228e-07	2.1235e-06	0.41358	1.23346e-07	1.5566e-06	0.311475	1.62216e-07	1.4259e-06	0.315789	2.48055e-07	6.4916e-06	0.352273	0.41358
D-lyxose ketol-isomerase.	#5.3.1.15#	2.41779e-07	2.1235e-06	0.41358	9.97e-08	1.0514e-06	0.180328	1.005e-07	6.274e-07	0.210526	1.97014e-07	3.4402e-06	0.3125	0.41358
Triphosphatase.	#3.6.1.25#	4.63503e-07	1.75662e-05	0.308642	3.99185e-07	9.141e-06	0.409836	4.06221e-07	6.6725e-06	0.105263	3.48846e-07	7.3916e-06	0.267045	0.409836
Sulfofructosephosphate aldolase.	#4.1.2.57#	3.36946e-07	1.54688e-05	0.246914	3.01441e-07	4.5705e-06	0.409836	2.70526e-07	4.6954e-06	0.157895	2.3833e-07	4.9164e-06	0.261364	0.409836
Dihydromethanophenazine:CoB--CoM heterodisulfide reductase.	#1.8.98.1#	2.6336e-07	3.9189e-06	0.351852	3.02149e-07	4.0016e-06	0.409836	3.43737e-08	2.354e-07	0.157895	2.57401e-07	8.5008e-06	0.329545	0.409836
Streptopain.	#3.4.22.10#	4.55399e-07	7.6707e-06	0.401235	3.13882e-07	3.3586e-06	0.360656	3.419e-07	2.5323e-06	0.263158	5.2297e-07	9.629e-06	0.392045	0.401235
Oxidoreductases // With other acceptors.	#1.6.99.-#	2.8348e-07	6.5545e-06	0.401235	1.19038e-07	1.0142e-06	0.278689	6.52211e-08	4.942e-07	0.157895	2.37535e-07	5.004e-06	0.284091	0.401235
N-methyl-L-amino-acid oxidase.	#1.5.3.2#	4.74683e-07	1.23226e-05	0.296296	3.05874e-07	4.3165e-06	0.327869	3.08011e-07	4.4483e-06	0.263158	1.21164e-06	0.000144885	0.397727	0.397727
Oxidoreductases // With NADH or NADPH as one donor, and incorporation of one atom of oxygen.	#1.14.13.-#	4.6798e-07	2.0188e-05	0.32716	4.08869e-07	7.3635e-06	0.360656	4.78537e-07	7.661e-06	0.210526	6.52051e-07	1.33442e-05	0.397727	0.397727
Guanosine-5'-triphosphate,3'-diphosphate diphosphatase.	#3.6.1.40#	7.39938e-07	2.59561e-05	0.395062	4.32772e-07	7.8714e-06	0.377049	4.86521e-07	8.1553e-06	0.263158	6.0268e-07	2.66375e-05	0.380682	0.395062
Presqualene diphosphate synthase.	#2.5.1.103#	4.2152e-07	6.3612e-06	0.395062	9.63918e-08	2.1854e-06	0.180328	1.67853e-07	9.421e-07	0.315789	8.36986e-07	7.56658e-05	0.352273	0.395062
Choline dehydrogenase.	#1.1.99.1#	5.87075e-07	2.07124e-05	0.339506	5.40734e-07	8.3792e-06	0.393443	5.40721e-07	9.1438e-06	0.315789	4.09983e-07	9.5276e-06	0.346591	0.393443
Glycerate 2-kinase.	#2.7.1.165#	4.01831e-07	1.41578e-05	0.339506	3.52859e-07	6.3479e-06	0.393443	4.14163e-07	6.1782e-06	0.315789	4.01547e-07	5.715e-06	0.363636	0.393443
Crotonyl-CoA carboxylase/reductase.	#1.3.1.85#	2.32459e-07	3.076e-06	0.308642	5.07639e-08	2.0008e-06	0.0819672	1.95947e-07	1.078e-06	0.315789	7.28989e-07	1.03207e-05	0.392045	0.392045
Nitrous-oxide reductase.	#1.7.2.4#	1.16252e-06	1.9514e-05	0.388889	1.09396e-06	2.65373e-05	0.262295	5.17705e-07	3.8063e-06	0.315789	8.92574e-07	3.42855e-05	0.278409	0.388889
Oxidoreductases // With NAD(+) or NADP(+) as acceptor.	#1.18.1.-#	3.10122e-07	8.9142e-06	0.32716	2.52987e-07	4.3165e-06	0.311475	5.41584e-07	8.4024e-06	0.315789	5.71612e-07	3.21926e-05	0.386364	0.386364
Beta-1,4-mannosyl-glycoprotein 4-beta-N-acetylglucosaminyltransferase.	#2.4.1.144#	2.11914e-07	2.9329e-06	0.333333	1.02331e-07	9.262e-07	0.262295	1.55805e-07	1.4715e-06	0.315789	3.0346e-07	4.2504e-06	0.386364	0.386364
Crotonobetainyl-CoA hydratase.	#4.2.1.149#	2.63334e-07	7.3411e-06	0.234568	1.91331e-07	3.5548e-06	0.262295	2.58632e-07	3.954e-06	0.263158	3.13274e-07	4.0318e-06	0.380682	0.380682
3-hydroxyisobutyrate dehydrogenase.	#1.1.1.31#	1.35098e-07	1.3884e-06	0.271605	4.75443e-08	9.97e-07	0.131148	1.38405e-07	1.4827e-06	0.315789	2.88169e-07	6.5189e-06	0.380682	0.380682
23S rRNA (guanine(1835)-N(2))-methyltransferase.	#2.1.1.174#	4.30896e-07	1.04873e-05	0.320988	4.19351e-07	7.8714e-06	0.377049	4.05432e-07	6.6725e-06	0.210526	1.8873e-07	3.1358e-06	0.272727	0.377049
Oxidoreductases // With other acceptors.	#1.4.99.-#	3.91515e-07	1.1536e-05	0.345679	3.20344e-07	3.5548e-06	0.377049	2.92279e-07	4.6954e-06	0.210526	3.02395e-07	3.8078e-06	0.3125	0.377049
Riboflavin reductase (NAD(P)H).	#1.5.1.41#	3.06844e-07	1.12738e-05	0.277778	3.30654e-07	5.3322e-06	0.377049	2.96279e-07	4.4483e-06	0.263158	1.89067e-07	3.5838e-06	0.25	0.377049
Oxidoreductases // With an iron-sulfur protein as acceptor.	#1.2.7.-#	1.4446e-07	2.0861e-06	0.308642	1.39164e-07	9.125e-07	0.377049	1.56479e-07	7.064e-07	0.368421	1.0647e-07	1.02574e-05	0.142045	0.377049
Oxidoreductases // With a quinone or similar compound as acceptor.	#1.5.5.-#	1.43007e-07	3.4083e-06	0.246914	1.63802e-07	1.2695e-06	0.377049	1.37289e-07	9.421e-07	0.263158	6.95909e-08	1.7919e-06	0.125	0.377049
2-hydroxymuconate-6-semialdehyde dehydrogenase.	#1.2.1.85#	1.95728e-07	1.6681e-06	0.37037	8.40885e-08	8.137e-07	0.295082	1.28342e-07	1.7299e-06	0.157895	1.73694e-07	2.2493e-06	0.306818	0.37037
Acetoacetyl-CoA reductase.	#1.1.1.36#	1.35257e-07	2.0814e-06	0.320988	8.38213e-08	1.6345e-06	0.196721	5.15632e-08	2.697e-07	0.210526	2.2291e-07	4.2584e-06	0.369318	0.369318
Nitrite reductase (NO-forming).	#1.7.2.1#	2.68192e-07	5.8835e-06	0.314815	1.35941e-07	1.5091e-06	0.278689	1.76411e-07	1.7299e-06	0.368421	3.84474e-07	1.68812e-05	0.318182	0.368421
L-iditol 2-dehydrogenase.	#1.1.1.14#	1.50096e-07	1.8027e-06	0.333333	7.7118e-08	1.0345e-06	0.196721	1.07779e-07	4.709e-07	0.368421	2.22279e-07	2.9499e-06	0.335227	0.368421
Enamidase.	#3.5.2.18#	1.42574e-07	1.8027e-06	0.234568	6.4682e-08	1.0142e-06	0.180328	1.63411e-07	8.039e-07	0.368421	1.32748e-07	2.5336e-06	0.221591	0.368421
Transferred entry: 2.1.1.171, 2.1.1.172, 2.1.1.173 and 2.1.1.174.	#2.1.1.52#	1.24811e-07	1.8174e-06	0.302469	1.26944e-07	1.5566e-06	0.360656	1.168e-07	5.409e-07	0.368421	7.69477e-08	1.5968e-06	0.113636	0.368421
Succinylglutamate-semialdehyde dehydrogenase.	#1.2.1.71#	4.86457e-07	1.70418e-05	0.364198	3.01718e-07	6.094e-06	0.327869	4.66963e-07	6.6725e-06	0.315789	2.86965e-07	4.0318e-06	0.295455	0.364198
Inosine kinase.	#2.7.1.73#	4.37759e-07	1.41578e-05	0.364198	3.75736e-07	9.3949e-06	0.311475	2.97642e-07	4.9426e-06	0.157895	3.3648e-07	7.3916e-06	0.255682	0.364198
Sulfofructose kinase.	#2.7.1.184#	3.24812e-07	1.1536e-05	0.253086	2.51784e-07	5.84e-06	0.262295	2.30063e-07	3.4598e-06	0.263158	2.7878e-07	4.4726e-06	0.363636	0.363636
Chitinase.	#3.2.1.14#	6.95725e-07	3.51325e-05	0.277778	3.20251e-07	3.2094e-06	0.360656	3.32084e-07	4.6954e-06	0.157895	4.20474e-07	1.26724e-05	0.232955	0.360656
Succinate-semialdehyde dehydrogenase (NAD(+)).	#1.2.1.24#	4.20484e-07	1.78284e-05	0.358025	2.93669e-07	3.8087e-06	0.360656	3.60347e-07	5.684e-06	0.263158	3.43014e-07	4.0318e-06	0.346591	0.360656
N-acetylneuraminate epimerase.	#5.1.3.24#	4.70556e-07	1.28469e-05	0.314815	3.34633e-07	3.4084e-06	0.360656	9.10474e-08	1.7299e-06	0.0526316	2.93965e-07	6.9436e-06	0.221591	0.360656
Sulfolactaldehyde 3-reductase.	#1.1.1.373#	3.72144e-07	1.38957e-05	0.277778	3.69711e-07	8.887e-06	0.360656	2.20326e-07	3.7069e-06	0.157895	2.09107e-07	5.8237e-06	0.244318	0.360656
FMN-dependent NADH-azoreductase.	#1.7.1.17#	2.25264e-07	3.1461e-06	0.333333	2.83489e-07	5.0783e-06	0.360656	1.28837e-07	1.977e-06	0.157895	2.60466e-07	4.2504e-06	0.306818	0.360656
Glutathione-specific gamma-glutamylcyclotransferase.	#4.3.2.7#	2.0975e-07	1.04873e-05	0.234568	2.04226e-07	3.5548e-06	0.360656	1.51458e-07	2.2241e-06	0.157895	1.1996e-07	3.6873e-06	0.153409	0.360656
Homogentisate 1,2-dioxygenase.	#1.13.11.5#	1.45853e-07	1.6304e-06	0.32716	1.3019e-07	1.0345e-06	0.360656	1.24379e-07	9.885e-07	0.210526	1.50566e-07	2.651e-06	0.210227	0.360656
Hydrolases // Exoribonucleases producing 5'-phosphomonoesters.	#3.1.13.-#	3.66314e-07	9.4385e-06	0.358025	2.66143e-07	2.793e-06	0.311475	2.68768e-07	4.4483e-06	0.157895	2.57357e-07	3.5838e-06	0.352273	0.358025
2-keto-3-deoxy-L-rhamnonate aldolase.	#4.1.2.53#	3.45578e-07	1.04873e-05	0.358025	3.03626e-07	5.3322e-06	0.344262	1.76095e-07	2.7184e-06	0.105263	2.45432e-07	3.8078e-06	0.295455	0.358025
Acryloyl-CoA reductase (NADH).	#1.3.1.95#	3.39204e-07	1.02251e-05	0.302469	2.21823e-07	5.3322e-06	0.295082	3.84279e-07	5.9311e-06	0.315789	2.81088e-07	5.218e-06	0.352273	0.352273
5-aminolevulinate synthase.	#2.3.1.37#	1.35938e-07	1.3357e-06	0.320988	1.15282e-07	1.9941e-06	0.245902	2.35e-08	2.355e-07	0.105263	4.18872e-07	1.86539e-05	0.352273	0.352273
Arginyltransferase.	#2.3.2.8#	1.25405e-06	3.53781e-05	0.351852	1.23945e-06	1.03445e-05	0.327869	3.0684e-06	4.32479e-05	0.315789	7.62636e-07	9.6036e-06	0.318182	0.351852
2-dehydro-3-deoxyglucarate aldolase.	#4.1.2.20#	1.99121e-07	3.6705e-06	0.314815	1.16056e-07	1.7774e-06	0.278689	1.56405e-07	2.2241e-06	0.157895	2.52457e-07	2.5336e-06	0.346591	0.346591
Oligogalacturonide lyase.	#4.2.2.6#	1.65212e-07	2.8812e-06	0.277778	5.16885e-08	1.5981e-06	0.0983607	6.62211e-08	9.885e-07	0.105263	4.15201e-07	3.38157e-05	0.346591	0.346591
Cobalt-precorrin-8 methylmutase.	#5.4.99.60#	1.22712e-07	1.7115e-06	0.253086	5.14721e-08	1.0156e-06	0.114754	9.90421e-08	7.413e-07	0.210526	2.59597e-07	3.8599e-06	0.346591	0.346591
Allantoin racemase.	#5.1.99.3#	1.03199e-07	2.8812e-06	0.209877	3.61967e-08	4.198e-07	0.147541	4.03579e-08	5.409e-07	0.105263	2.22427e-07	2.4542e-06	0.346591	0.346591
sn-glycerol-1-phosphate dehydrogenase.	#1.1.1.261#	5.23401e-08	8.331e-07	0.135802	3.08705e-08	3.122e-07	0.131148	2.65895e-08	2.697e-07	0.105263	2.28296e-07	3.336e-06	0.346591	0.346591
[50S ribosomal protein L16]-arginine 3-hydroxylase.	#1.14.11.47#	3.63081e-07	8.9142e-06	0.290123	3.36738e-07	6.094e-06	0.344262	2.10589e-07	3.7069e-06	0.105263	1.9354e-07	2.6878e-06	0.278409	0.344262
Succinylglutamate desuccinylase.	#3.5.1.96#	2.94646e-07	1.10116e-05	0.271605	2.50602e-07	4.5705e-06	0.344262	2.51758e-07	3.954e-06	0.157895	1.96761e-07	4.8073e-06	0.210227	0.344262
Lipopolysaccharide N-acetylglucosaminyltransferase.	#2.4.1.56#	2.94792e-07	7.6033e-06	0.222222	1.63764e-07	3.1649e-06	0.147541	8.05211e-08	1.2356e-06	0.105263	3.397e-07	7.9513e-06	0.335227	0.335227
Squalene synthase.	#2.5.1.21#	3.18806e-07	5.4524e-06	0.333333	1.03643e-07	3.4342e-06	0.0983607	1.83442e-07	2.4859e-06	0.210526	2.09339e-07	5.6877e-06	0.1875	0.333333
Sulfoquinovosidase.	#3.2.1.199#	4.67457e-07	2.46452e-05	0.234568	5.74985e-07	7.3635e-06	0.327869	2.29042e-07	2.7184e-06	0.315789	2.9983e-07	8.9452e-06	0.215909	0.327869
2-methylcitrate dehydratase.	#4.2.1.79#	3.23406e-07	1.57309e-05	0.253086	1.92298e-07	1.7042e-06	0.327869	4.44284e-07	7.1667e-06	0.315789	1.95364e-07	3.6873e-06	0.193182	0.327869
Oxidoreductases // With a quinone or similar compound as acceptor.	#1.1.5.-#	3.06952e-07	1.07495e-05	0.265432	2.55511e-07	3.047e-06	0.327869	3.114e-07	5.1897e-06	0.210526	2.02536e-07	4.4797e-06	0.255682	0.327869
Glucosylglycerate phosphorylase.	#2.4.1.352#	4.62096e-07	1.23226e-05	0.320988	2.03948e-07	1.9941e-06	0.327869	7.34105e-08	5.886e-07	0.210526	3.35069e-07	6.9436e-06	0.244318	0.327869
Enterobacter ribonuclease.	#4.6.1.21#	2.49515e-07	8.3898e-06	0.240741	2.22505e-07	3.047e-06	0.327869	1.15058e-07	1.977e-06	0.105263	3.68398e-07	2.75698e-05	0.25	0.327869
Lipopolysaccharide glucosyltransferase I.	#2.4.1.58#	2.65059e-07	4.5621e-06	0.240741	2.25382e-07	2.4518e-06	0.327869	2.60105e-08	4.942e-07	0.0526316	2.80371e-07	5.3757e-06	0.193182	0.327869
Mannosyl-3-phosphoglycerate phosphatase.	#3.1.3.70#	2.41635e-07	8.652e-06	0.234568	2.63157e-07	4.0626e-06	0.327869	9.80526e-08	1.2356e-06	0.105263	1.51744e-07	3.6055e-06	0.176136	0.327869
Ureidoacrylate amidohydrolase.	#3.5.1.110#	2.23952e-07	7.8654e-06	0.197531	1.56554e-07	1.4607e-06	0.327869	1.41074e-07	2.4713e-06	0.105263	1.60351e-07	3.7985e-06	0.181818	0.327869
Omptin.	#3.4.23.49#	1.61105e-07	2.8812e-06	0.197531	2.65436e-07	2.1029e-06	0.327869	8.04526e-08	1.0819e-06	0.157895	1.20059e-07	4.2557e-06	0.181818	0.327869
Phosphoribosyl 1,2-cyclic phosphate phosphodiesterase.	#3.1.4.55#	3.87803e-07	1.12738e-05	0.32716	2.6279e-07	4.0626e-06	0.278689	1.88974e-07	2.9655e-06	0.157895	2.54231e-07	8.6037e-06	0.227273	0.32716
Taurine dioxygenase.	#1.14.11.17#	3.30251e-07	1.07495e-05	0.320988	3.38457e-07	7.8714e-06	0.295082	2.69005e-07	3.954e-06	0.210526	1.98179e-07	3.7985e-06	0.227273	0.320988
Kdo(2)-lipid IV(A) palmitoleoyltransferase.	#2.3.1.242#	3.56851e-07	1.20604e-05	0.320988	2.62141e-07	6.6018e-06	0.213115	1.49853e-07	1.977e-06	0.157895	1.95277e-07	5.8237e-06	0.221591	0.320988
Hexokinase.	#2.7.1.1#	3.5644e-07	8.4268e-06	0.265432	4.58951e-08	1.6345e-06	0.0819672	2.23458e-07	2.1638e-06	0.315789	6.84883e-07	5.40204e-05	0.318182	0.318182
N-acylneuraminate cytidylyltransferase.	#2.7.7.43#	1.57796e-07	2.6476e-06	0.259259	6.68967e-08	4.736e-07	0.229508	1.37068e-07	8.366e-07	0.263158	3.92816e-07	1.02574e-05	0.318182	0.318182
N-acetylgalactosamine-4-sulfatase.	#3.1.6.12#	8.88796e-08	1.533e-06	0.179012	8.56082e-08	1.0142e-06	0.213115	8.72632e-08	1.2356e-06	0.157895	2.4594e-07	2.8389e-06	0.318182	0.318182
Phenylacetyl-CoA 1,2-epoxidase.	#1.14.13.149#	7.67441e-07	3.72299e-05	0.240741	2.32343e-07	3.8458e-06	0.245902	6.08889e-07	9.8852e-06	0.315789	5.17067e-07	1.37849e-05	0.306818	0.315789
3-deoxy-D-manno-octulosonic acid kinase.	#2.7.1.166#	4.47743e-07	1.3374e-05	0.246914	7.88459e-08	6.977e-07	0.213115	1.04821e-07	7.129e-07	0.315789	2.3447e-07	6.1305e-06	0.238636	0.315789
3-O-alpha-D-glucosyl-L-rhamnose phosphorylase.	#2.4.1.282#	2.30617e-07	2.7262e-06	0.302469	9.48443e-08	8.227e-07	0.213115	2.79347e-07	3.8418e-06	0.315789	1.47307e-07	2.608e-06	0.210227	0.315789
Dihydroneopterin triphosphate diphosphatase.	#3.6.1.67#	2.42638e-07	4.0576e-06	0.314815	1.01046e-07	1.5235e-06	0.213115	1.64121e-07	1.4827e-06	0.315789	2.3398e-07	4.3343e-06	0.295455	0.315789
Photosystem I.	#1.97.1.12#	9.8729e-08	3.6778e-06	0.111111	2.53492e-08	3.504e-07	0.0983607	4.10316e-07	6.475e-06	0.315789	5.57489e-08	1.877e-06	0.113636	0.315789
UDP-glucuronate 4-epimerase.	#5.1.3.6#	1.26751e-07	1.806e-06	0.246914	7.67279e-08	1.8759e-06	0.163934	1.23511e-07	9.418e-07	0.315789	1.38321e-07	2.5528e-06	0.272727	0.315789
Threo-3-hydroxy-L-aspartate ammonia-lyase.	#4.3.1.16#	3.40136e-08	6.21e-07	0.0987654	2.37067e-07	1.39654e-05	0.0491803	1.16332e-07	5.409e-07	0.315789	5.55114e-08	8.484e-07	0.164773	0.315789
N-succinylarginine dihydrolase.	#3.5.3.23#	2.80041e-07	1.10116e-05	0.314815	2.48474e-07	6.6018e-06	0.295082	2.06105e-07	3.7069e-06	0.105263	1.62007e-07	4.7037e-06	0.221591	0.314815
6-hydroxynicotinate reductase.	#1.3.7.1#	1.74386e-07	2.1235e-06	0.314815	1.02844e-07	1.8995e-06	0.213115	1.48942e-07	1.0719e-06	0.263158	2.25163e-07	5.5375e-06	0.244318	0.314815
1,5-anhydro-D-fructose reductase (1,5-anhydro-D-mannitol-forming).	#1.1.1.292#	5.46667e-08	8.378e-07	0.117284	3.38525e-09	2.065e-07	0.0163934	0	0	0	3.17216e-07	6.5557e-06	0.3125	0.3125
N-acetylglucosaminyldiphosphoundecaprenol N-acetyl-beta-D-	#2.4.1.187#	1.01639e-07	2.1235e-06	0.216049	4.83098e-08	1.0142e-06	0.0983607	5.75842e-08	5.886e-07	0.157895	1.67226e-07	4.3692e-06	0.3125	0.3125
Heme o synthase.	#2.5.1.141#	3.13581e-07	1.25847e-05	0.277778	2.20034e-07	3.5548e-06	0.311475	3.52179e-07	5.1897e-06	0.210526	2.75115e-07	8.5247e-06	0.255682	0.311475
CDP-diacylglycerol diphosphatase.	#3.6.1.26#	3.04165e-07	7.8654e-06	0.253086	2.23866e-07	3.5548e-06	0.311475	1.83063e-07	2.4713e-06	0.157895	2.61201e-07	5.004e-06	0.232955	0.311475
Isochorismatase.	#3.3.2.1#	2.69036e-07	8.652e-06	0.259259	2.65608e-07	4.8244e-06	0.311475	1.80979e-07	3.2127e-06	0.105263	1.75059e-07	3.0041e-06	0.181818	0.311475
2,3-dihydro-2,3-dihydroxybenzoate dehydrogenase.	#1.3.1.28#	2.46901e-07	7.8654e-06	0.246914	1.81808e-07	3.3009e-06	0.311475	2.04358e-07	2.9655e-06	0.157895	1.95863e-07	5.0647e-06	0.255682	0.311475
N-hydroxyarylamine O-acetyltransferase.	#2.3.1.118#	2.16959e-07	5.768e-06	0.253086	2.58054e-07	5.0783e-06	0.311475	1.17058e-07	2.2241e-06	0.0526316	2.13336e-07	7.211e-06	0.255682	0.311475
3-dehydro-L-gulonate-6-phosphate decarboxylase.	#4.1.1.85#	2.7658e-07	9.9629e-06	0.265432	1.73133e-07	1.9476e-06	0.311475	1.70274e-07	2.9655e-06	0.105263	1.68565e-07	3.6873e-06	0.198864	0.311475
Methenyltetrahydromethanopterin cyclohydrolase.	#3.5.4.27#	1.38348e-07	2.0267e-06	0.308642	1.6471e-07	1.854e-06	0.311475	2.82947e-08	2.697e-07	0.105263	3.14223e-07	8.756e-06	0.295455	0.311475
Histidine decarboxylase.	#4.1.1.22#	2.00848e-07	3.8837e-06	0.271605	1.57539e-07	1.0345e-06	0.311475	7.39526e-08	4.709e-07	0.263158	2.10465e-07	3.0041e-06	0.301136	0.311475
Xylonate dehydratase.	#4.2.1.82#	4.5774e-07	9.0884e-06	0.302469	6.34244e-07	1.62506e-05	0.229508	3.71e-08	4.942e-07	0.105263	4.20526e-07	9.9391e-06	0.301136	0.302469
1-aminocyclopropane-1-carboxylate deaminase.	#3.5.99.7#	1.42125e-07	2.4456e-06	0.302469	1.37743e-07	1.4484e-06	0.262295	9.47053e-08	6.33e-07	0.263158	1.63489e-07	1.02574e-05	0.261364	0.302469
Cystathionine gamma-lyase.	#4.4.1.1#	6.31765e-08	9.469e-07	0.185185	3.25639e-08	4.497e-07	0.114754	6.46684e-08	4.229e-07	0.210526	1.82598e-07	3.0638e-06	0.301136	0.301136
N-acyl-D-glutamate deacylase.	#3.5.1.82#	6.36975e-08	1.6304e-06	0.0864198	7.79344e-09	2.434e-07	0.0327869	0	0	0	2.39765e-07	6.4671e-06	0.301136	0.301136
2-dehydro-3-deoxygalactonokinase.	#2.7.1.58#	3.72351e-07	1.1536e-05	0.296296	2.86231e-07	5.84e-06	0.245902	1.93184e-07	3.4598e-06	0.105263	2.81272e-07	6.1355e-06	0.238636	0.296296
Adenosylcobyric acid synthase (glutamine-hydrolyzing).	#6.3.5.10#	1.02988e-07	4.0026e-06	0.148148	3.35e-08	6.201e-07	0.0819672	2.47842e-08	4.709e-07	0.0526316	4.96736e-07	3.38157e-05	0.295455	0.295455
Protein-synthesizing GTPase.	#3.6.5.3#	4.41901e-08	7.65e-07	0.141975	1.41443e-08	4.168e-07	0.0491803	1.41947e-08	2.697e-07	0.0526316	1.73672e-07	2.651e-06	0.295455	0.295455
Streptomycin 3''-adenylyltransferase.	#2.7.7.47#	1.92825e-07	3.9576e-06	0.228395	2.61203e-07	1.7687e-06	0.295082	1.97126e-07	2.1638e-06	0.157895	1.69018e-07	4.9952e-06	0.147727	0.295082
tRNA-uridine aminocarboxypropyltransferase.	#2.5.1.25#	1.98585e-07	8.652e-06	0.209877	1.91321e-07	2.5391e-06	0.295082	1.15332e-07	1.7299e-06	0.157895	1.65873e-07	3.6055e-06	0.232955	0.295082
23S rRNA (adenine(2503)-C(8))-methyltransferase.	#2.1.1.224#	3.25986e-07	5.8723e-06	0.290123	1.69931e-07	4.7218e-06	0.114754	1.85516e-07	1.8837e-06	0.210526	4.36766e-07	1.79915e-05	0.210227	0.290123
UDP-Gal:alpha-D-GlcNAc-diphosphoundecaprenol beta-1,3-	#2.4.1.303#	4.59877e-08	1.2295e-06	0.0864198	1.46374e-07	2.0285e-06	0.163934	0	0	0	1.99705e-07	1.7369e-06	0.289773	0.289773
Deoxyribonuclease V.	#3.1.21.7#	2.4762e-07	8.652e-06	0.253086	1.67895e-07	5.3322e-06	0.262295	2.88253e-07	4.6954e-06	0.210526	2.25839e-07	5.3757e-06	0.284091	0.284091
5-carboxymethyl-2-hydroxymuconate Delta-isomerase.	#5.3.3.10#	9.7658e-08	1.533e-06	0.209877	4.84049e-08	1.3735e-06	0.0819672	1.06526e-07	9.885e-07	0.210526	1.58013e-07	2.2254e-06	0.284091	0.284091
Methylcrotonoyl-CoA carboxylase.	#6.4.1.4#	3.94333e-08	6.617e-07	0.117284	5.51246e-08	7.104e-07	0.147541	5.95632e-08	6.779e-07	0.157895	1.93864e-07	5.5159e-06	0.284091	0.284091
3-(3-hydroxy-phenyl)propanoic acid hydroxylase.	#1.14.13.127#	4.76041e-07	2.09746e-05	0.265432	2.88339e-07	4.1387e-06	0.278689	3.37563e-07	6.1782e-06	0.105263	2.91489e-07	7.8396e-06	0.232955	0.278689
Kdo(2)-lipid IV(A) lauroyltransferase.	#2.3.1.241#	2.77554e-07	1.33713e-05	0.228395	2.69144e-07	5.5861e-06	0.278689	1.53953e-07	2.7184e-06	0.105263	1.89885e-07	3.7985e-06	0.1875	0.278689
ABC-type vitamin B12 transporter.	#7.6.2.8#	1.91163e-07	6.8167e-06	0.209877	1.75587e-07	3.047e-06	0.278689	8.05211e-08	1.2356e-06	0.105263	1.75834e-07	2.8155e-06	0.238636	0.278689
DNA oxidative demethylase.	#1.14.11.33#	1.64489e-07	6.8167e-06	0.197531	1.93661e-07	2.793e-06	0.278689	1.48979e-07	2.4713e-06	0.105263	8.83381e-08	1.2632e-06	0.159091	0.278689
Double-stranded uracil-DNA glycosylase.	#3.2.2.28#	1.89821e-07	4.7192e-06	0.222222	1.55315e-07	3.047e-06	0.278689	8.15842e-08	7.413e-07	0.157895	1.40543e-07	3.8078e-06	0.159091	0.278689
tRNA (adenine(22)-N(1))-methyltransferase.	#2.1.1.217#	1.81778e-08	7.203e-07	0.0493827	5.74426e-09	3.504e-07	0.0163934	0	0	0	1.76193e-07	2.701e-06	0.278409	0.278409
Glycerophosphoinositol glycerophosphodiesterase.	#3.1.4.44#	1.61808e-07	2.952e-06	0.277778	1.60995e-07	2.1308e-06	0.180328	8.31053e-08	8.271e-07	0.157895	5.33935e-07	2.18478e-05	0.170455	0.277778
Ribose 1,5-bisphosphate phosphokinase.	#2.7.4.23#	2.7106e-07	7.8654e-06	0.277778	1.76856e-07	4.0626e-06	0.229508	2.16584e-07	3.4598e-06	0.210526	1.45869e-07	2.4847e-06	0.215909	0.277778
3-mercaptopyruvate sulfurtransferase.	#2.8.1.2#	2.61772e-07	1.12738e-05	0.271605	2.85538e-07	7.3635e-06	0.262295	2.321e-07	3.2127e-06	0.210526	1.85476e-07	2.5323e-06	0.267045	0.271605
Pyrogallol hydroxytransferase.	#1.97.1.2#	1.07331e-07	1.533e-06	0.209877	4.45951e-08	4.635e-07	0.131148	2.50737e-08	2.697e-07	0.105263	1.34668e-07	2.2493e-06	0.267045	0.267045
Lipid II:glycine glycyltransferase.	#2.3.2.16#	5.69469e-08	2.3001e-06	0.117284	3.26623e-08	8.137e-07	0.0983607	1.89105e-08	3.593e-07	0.0526316	1.2651e-07	1.7228e-06	0.267045	0.267045
Endo-1,3(4)-beta-glucanase.	#3.2.1.6#	1.31364e-07	5.0018e-06	0.197531	1.40626e-07	2.4976e-06	0.147541	1.10289e-07	8.366e-07	0.263158	1.34107e-07	2.4582e-06	0.204545	0.263158
Glycerate 3-kinase.	#2.7.1.31#	1.36478e-07	3.9327e-06	0.179012	6.5177e-08	5.327e-07	0.245902	6.84211e-08	4.214e-07	0.263158	9.09523e-08	2.4582e-06	0.1875	0.263158
Pyrimidine monooxygenase.	#1.14.99.46#	3.24056e-07	1.57309e-05	0.253086	2.38033e-07	4.3822e-06	0.262295	3.44332e-07	5.684e-06	0.157895	2.23631e-07	3.3598e-06	0.244318	0.262295
dTDP-4-amino-4,6-dideoxy-D-galactose acyltransferase.	#2.3.1.210#	2.9958e-07	9.7007e-06	0.259259	2.86023e-07	5.3322e-06	0.262295	2.34595e-07	3.954e-06	0.157895	2.13189e-07	5.8237e-06	0.215909	0.262295
Thiamine kinase.	#2.7.1.89#	2.72933e-07	9.4385e-06	0.240741	2.9633e-07	4.3165e-06	0.262295	1.94289e-07	3.2127e-06	0.157895	1.37294e-07	3.5838e-06	0.215909	0.262295
Ferric-chelate reductase (NADPH).	#1.16.1.9#	2.52072e-07	8.3898e-06	0.259259	1.7472e-07	2.0313e-06	0.262295	1.91105e-07	3.2127e-06	0.105263	1.72227e-07	4.8073e-06	0.215909	0.262295
2-hydroxy-6-oxonona-2,4-dienedioate hydrolase.	#3.7.1.14#	2.20255e-07	1.04873e-05	0.222222	1.3427e-07	1.4812e-06	0.262295	1.56079e-07	2.9655e-06	0.0526316	1.327e-07	3.5838e-06	0.153409	0.262295
L-lysine 6-transaminase.	#2.6.1.36#	9.61722e-08	1.2515e-06	0.253086	8.1359e-08	8.172e-07	0.262295	7.27e-08	5.409e-07	0.210526	7.82949e-08	2.8124e-06	0.142045	0.262295
Pyrrolysine--tRNA(Pyl) ligase.	#6.1.1.26#	1.18855e-07	2.7769e-06	0.209877	9.48393e-08	9.97e-07	0.262295	5.59211e-08	8.271e-07	0.105263	4.4817e-08	1.4285e-06	0.113636	0.262295
1,6-dihydroxycyclohexa-2,4-diene-1-carboxylate dehydrogenase.	#1.3.1.25#	4.53407e-08	7.665e-07	0.135802	1.23557e-07	1.0376e-06	0.262295	5.32105e-08	7.413e-07	0.105263	3.59006e-08	1.4194e-06	0.107955	0.262295
Cyanoalanine nitrilase.	#3.5.5.4#	6.98204e-08	1.1326e-06	0.185185	3.4659e-08	9.97e-07	0.0983607	1.11263e-08	2.114e-07	0.0526316	1.94751e-07	6.4916e-06	0.255682	0.255682
Serine--pyruvate transaminase.	#2.6.1.51#	1.16214e-07	2.9817e-06	0.222222	1.19902e-08	4.168e-07	0.0327869	0	0	0	1.43073e-07	2.4542e-06	0.255682	0.255682
Kynureninase.	#3.7.1.3#	3.33806e-07	1.17179e-05	0.253086	1.84607e-08	2.341e-07	0.0819672	3.71368e-08	4.942e-07	0.105263	6.54956e-07	1.70336e-05	0.204545	0.253086
2-amino-4-oxopentanoate thiolase.	#2.3.1.263#	1.5737e-07	2.459e-06	0.216049	5.30246e-08	1.0345e-06	0.147541	1.23947e-08	2.355e-07	0.0526316	4.10101e-07	1.86539e-05	0.25	0.25
D-galactarolactone cycloisomerase.	#5.5.1.27#	7.33123e-08	2.1235e-06	0.123457	0	0	0	0	0	0	1.27955e-07	2.6878e-06	0.25	0.25
3-phenylpropanoate dioxygenase.	#1.14.12.19#	5.51204e-07	2.35964e-05	0.246914	2.41075e-07	2.4345e-06	0.245902	3.97342e-07	6.4254e-06	0.210526	3.09082e-07	1.03035e-05	0.232955	0.246914
Transferred entry: 6.3.2.38 and 6.3.2.39.	#6.3.2.27#	3.03871e-07	5.9725e-06	0.246914	1.96272e-07	1.7687e-06	0.245902	0	0	0	1.85232e-07	7.3916e-06	0.181818	0.246914
tRNA(Met) cytidine acetyltransferase.	#2.3.1.193#	2.00245e-07	5.5058e-06	0.216049	1.48713e-07	1.9941e-06	0.245902	9.04316e-08	1.4827e-06	0.105263	1.77261e-07	5.5997e-06	0.176136	0.245902
Oxidoreductases // With a disulfide as acceptor.	#1.2.4.-#	1.16209e-07	2.7553e-06	0.191358	1.73852e-08	3.165e-07	0.0655738	2.84947e-08	2.943e-07	0.105263	2.17199e-07	4.6573e-06	0.244318	0.244318
Transferases. // Aminoacyltransferases.	#2.3.2.-#	3.13926e-08	6.512e-07	0.0925926	6.9377e-09	2.167e-07	0.0327869	0	0	0	2.45635e-07	6.5361e-06	0.244318	0.244318
Squalene--hopene cyclase.	#5.4.99.17#	3.19281e-07	6.7784e-06	0.240741	5.41082e-08	9.262e-07	0.147541	4.168e-07	7.6837e-06	0.105263	1.82815e-07	6.0431e-06	0.181818	0.240741
Oxidoreductases // With oxygen as acceptor.	#1.4.3.-#	2.87946e-07	1.38957e-05	0.209877	1.68857e-07	3.8953e-06	0.196721	2.18774e-07	3.4598e-06	0.157895	2.3976e-07	5.3757e-06	0.238636	0.238636
(d)CTP diphosphatase.	#3.6.1.65#	1.12522e-07	2.884e-06	0.185185	7.72836e-08	1.2172e-06	0.147541	5.20263e-08	9.885e-07	0.0526316	1.57254e-07	2.4638e-06	0.238636	0.238636
2-hydroxymuconate tautomerase.	#5.3.2.6#	6.40654e-08	1.1837e-06	0.141975	3.48721e-08	5.494e-07	0.114754	2.49789e-08	2.679e-07	0.105263	1.63307e-07	3.7668e-06	0.238636	0.238636
Pyridoxine 4-dehydrogenase.	#1.1.1.65#	3.08425e-07	9.4385e-06	0.234568	1.88744e-07	3.5548e-06	0.229508	1.74989e-07	2.9655e-06	0.105263	1.61181e-07	2.5323e-06	0.204545	0.234568
16S rRNA (guanine(1516)-N(2))-methyltransferase.	#2.1.1.242#	1.94402e-07	7.3411e-06	0.234568	1.49656e-07	1.9476e-06	0.196721	1.15058e-07	1.977e-06	0.105263	1.77126e-07	4.9164e-06	0.215909	0.234568
Enoyl-[acyl-carrier-protein] reductase.	#1.3.1.104#	4.83765e-08	1.4103e-06	0.111111	4.06574e-08	9.98e-07	0.0819672	3.33842e-08	6.343e-07	0.0526316	1.14715e-07	2.2493e-06	0.232955	0.232955
Carnitine monooxygenase.	#1.14.13.239#	5.49057e-07	2.30721e-05	0.222222	3.18682e-07	4.8691e-06	0.229508	2.83653e-07	4.9426e-06	0.157895	2.50964e-07	1.16474e-05	0.221591	0.229508
Dihydromonapterin reductase.	#1.5.1.50#	2.46394e-07	8.9142e-06	0.228395	1.92636e-07	4.0626e-06	0.229508	3.90158e-08	7.413e-07	0.0526316	1.36038e-07	5.1517e-06	0.193182	0.229508
RNA 2',3'-cyclic 3'-phosphodiesterase.	#3.1.4.58#	1.6928e-07	7.8654e-06	0.179012	1.26349e-07	2.5391e-06	0.229508	1.43074e-07	2.7184e-06	0.0526316	1.69709e-07	3.8078e-06	0.204545	0.229508
Oxidoreductases // With 2-oxoglutarate as one donor, and incorporation of one atom each of oxygen into both donors.	#1.14.11.-#	1.93594e-07	1.02251e-05	0.209877	1.32751e-07	2.1911e-06	0.229508	1.30068e-07	2.4713e-06	0.0526316	1.09991e-07	2.9118e-06	0.153409	0.229508
7-alpha-hydroxysteroid dehydrogenase.	#1.1.1.159#	1.91169e-07	7.3411e-06	0.216049	1.0683e-07	9.98e-07	0.229508	1.00053e-07	1.4827e-06	0.105263	9.65239e-08	3.3598e-06	0.159091	0.229508
Glutamate--putrescine ligase.	#6.3.1.11#	3.31601e-07	1.20604e-05	0.228395	1.94649e-07	2.9214e-06	0.213115	2.31505e-07	3.954e-06	0.157895	1.84068e-07	5.5997e-06	0.198864	0.228395
Hydroxysqualene dehydroxylase.	#1.17.8.1#	1.15669e-07	1.533e-06	0.228395	4.89246e-08	7.499e-07	0.114754	1.34932e-07	2.0339e-06	0.157895	1.49905e-07	2.1328e-06	0.215909	0.228395
Pectin lyase.	#4.2.2.10#	4.0684e-08	8.158e-07	0.117284	0	0	0	2.42789e-08	2.354e-07	0.105263	6.57912e-07	8.20075e-05	0.227273	0.227273
Capreomycidine synthase.	#4.2.1.145#	2.17549e-08	7.164e-07	0.0617284	1.50574e-08	7.118e-07	0.0327869	2.22105e-08	4.22e-07	0.0526316	1.12823e-07	2.2254e-06	0.227273	0.227273
Chorismate lyase.	#4.1.3.40#	1.96223e-07	7.0789e-06	0.222222	1.61174e-07	3.5548e-06	0.213115	1.65884e-07	2.2241e-06	0.157895	1.12324e-07	2.0159e-06	0.181818	0.222222
Deleted entry.	#1.3.99.1#	1.80061e-07	2.2895e-06	0.222222	5.65197e-08	1.0656e-06	0.131148	5.20263e-08	9.885e-07	0.0526316	3.00335e-07	2.67646e-05	0.125	0.222222
Amino-acid racemase.	#5.1.1.10#	2.55242e-07	6.8167e-06	0.222222	1.28149e-07	2.1911e-06	0.213115	6.50316e-08	1.2356e-06	0.0526316	1.19332e-07	3.1358e-06	0.176136	0.222222
Tellurite methyltransferase.	#2.1.1.265#	1.7093e-07	5.768e-06	0.203704	1.02757e-07	3.3009e-06	0.163934	1.17005e-07	1.4827e-06	0.210526	2.35896e-07	1.86539e-05	0.221591	0.221591
Cobalt-precorrin-7 (C(5))-methyltransferase.	#2.1.1.289#	8.09932e-08	1.4406e-06	0.191358	7.76049e-08	1.5235e-06	0.147541	4.50421e-08	6.203e-07	0.105263	1.01516e-07	2.2476e-06	0.221591	0.221591
Hydrolases // Serine-type carboxypeptidases.	#3.4.16.-#	3.49302e-08	1.0354e-06	0.0679012	1.37e-08	4.202e-07	0.0491803	2.47842e-08	4.709e-07	0.0526316	1.5581e-07	3.5554e-06	0.221591	0.221591
[Ribosomal protein S5]-alanine N-acetyltransferase.	#2.3.1.267#	1.8011e-07	4.4571e-06	0.216049	1.18156e-07	1.2172e-06	0.213115	1.15058e-07	1.977e-06	0.105263	1.47205e-07	3.1358e-06	0.210227	0.216049
3-carboxyethylcatechol 2,3-dioxygenase.	#1.13.11.16#	2.7024e-07	9.1764e-06	0.185185	1.71846e-07	2.1911e-06	0.213115	2.48221e-07	4.4483e-06	0.105263	1.67503e-07	5.1517e-06	0.176136	0.213115
3-(cis-5,6-dihydroxycyclohexa-1,3-dien-1-yl)propanoate dehydrogenase.	#1.3.1.87#	2.45945e-07	1.20604e-05	0.141975	8.08754e-08	9.738e-07	0.213115	9.10474e-08	1.7299e-06	0.0526316	1.0644e-07	4.0318e-06	0.153409	0.213115
Ectoine hydrolase.	#3.5.4.44#	7.48093e-08	1.7361e-06	0.17284	1.11969e-07	1.0142e-06	0.213115	2.83947e-08	5.395e-07	0.0526316	5.44682e-08	8.476e-07	0.142045	0.213115
Primary-amine oxidase.	#1.4.3.21#	5.1182e-07	2.70048e-05	0.203704	1.4382e-07	1.7281e-06	0.180328	3.77337e-07	6.1782e-06	0.210526	1.78736e-07	6.2119e-06	0.181818	0.210526
4-hydroxy-2-oxoglutarate aldolase.	#4.1.3.16#	1.19884e-07	3.3001e-06	0.197531	9.30246e-08	1.7042e-06	0.196721	7.00632e-08	4.709e-07	0.210526	8.69341e-08	1.877e-06	0.159091	0.210526
Photosystem II.	#1.10.3.9#	3.83951e-08	2.3404e-06	0.0555556	1.61541e-08	3.504e-07	0.0655738	2.516e-07	4.1204e-06	0.210526	1.45426e-08	1.2675e-06	0.0340909	0.210526
2-methylisocitrate dehydratase.	#4.2.1.99#	1.80488e-08	7.584e-07	0.0432099	0	0	0	1.011e-07	1.2356e-06	0.210526	2.45932e-08	3.0646e-06	0.0340909	0.210526
Benzylsuccinate synthase.	#4.1.99.11#	4.28136e-08	1.0354e-06	0.135802	2.47082e-08	5.121e-07	0.0819672	3.71789e-08	4.71e-07	0.105263	9.90318e-08	2.5336e-06	0.210227	0.210227
Indolepyruvate decarboxylase.	#4.1.1.74#	1.38428e-07	2.7262e-06	0.209877	1.47698e-07	7.1096e-06	0.0819672	1.22026e-07	1.7299e-06	0.105263	8.91233e-08	3.336e-06	0.142045	0.209877
Homoisocitrate dehydrogenase.	#1.1.1.87#	4.1008e-08	8.557e-07	0.0987654	5.1541e-08	1.0142e-06	0.131148	1.11263e-08	2.114e-07	0.0526316	9.11432e-08	2.5336e-06	0.204545	0.204545
(S)-2-hydroxy-acid oxidase.	#1.1.3.15#	8.91574e-08	4.7349e-06	0.141975	1.74869e-08	4.134e-07	0.0655738	4.30421e-08	3.593e-07	0.157895	1.46809e-07	3.3785e-06	0.198864	0.198864
Benzoylformate decarboxylase.	#4.1.1.7#	1.19564e-07	2.2084e-06	0.197531	3.72131e-08	1.0142e-06	0.0983607	3.75211e-08	7.129e-07	0.0526316	1.14627e-07	2.645e-06	0.164773	0.197531
Glutamate 2,3-aminomutase.	#5.4.3.9#	1.18838e-07	2.3001e-06	0.160494	1.75102e-07	3.8554e-06	0.196721	3.90895e-08	2.697e-07	0.157895	2.97783e-07	2.66375e-05	0.1875	0.196721
dCTP diphosphatase.	#3.6.1.12#	9.12864e-08	2.3596e-06	0.141975	1.12489e-07	2.2852e-06	0.196721	8.05211e-08	1.2356e-06	0.105263	1.19832e-07	2.5323e-06	0.170455	0.196721
Beta-agarase.	#3.2.1.81#	3.65008e-07	2.00971e-05	0.111111	6.54574e-08	2.2896e-06	0.0819672	1.18895e-08	2.259e-07	0.0526316	7.53697e-07	2.42923e-05	0.193182	0.193182
Formylmethanofuran dehydrogenase.	#1.2.7.12#	9.90469e-08	2.952e-06	0.160494	3.58197e-09	2.185e-07	0.0163934	1.41e-08	2.679e-07	0.0526316	3.46927e-07	1.29833e-05	0.1875	0.1875
7,8-didemethyl-8-hydroxy-5-deazariboflavin synthase.	#4.3.1.32#	1.11628e-07	1.9801e-06	0.185185	2.49393e-08	1.0656e-06	0.0491803	3.40684e-08	4.214e-07	0.105263	2.1087e-07	6.8804e-06	0.1875	0.1875
Tyrosine decarboxylase.	#4.1.1.25#	1.28372e-07	3.8977e-06	0.166667	0	0	0	2.19842e-08	2.11e-07	0.105263	2.06426e-07	1.29833e-05	0.1875	0.1875
Glycerone kinase.	#2.7.1.29#	1.96691e-08	9.469e-07	0.0493827	2.5359e-08	1.0142e-06	0.0327869	0	0	0	6.86591e-08	1.0558e-06	0.1875	0.1875
Phenylacetaldehyde dehydrogenase.	#1.2.1.39#	3.7182e-07	2.1499e-05	0.185185	9.1782e-08	1.6482e-06	0.131148	2.09979e-07	3.4598e-06	0.157895	1.37331e-07	6.4604e-06	0.170455	0.185185
Guanosine-diphosphatase.	#3.6.1.42#	1.24262e-07	4.1949e-06	0.185185	8.62984e-08	2.0313e-06	0.180328	1.30068e-07	2.4713e-06	0.0526316	9.74682e-08	1.7919e-06	0.142045	0.185185
Thiamine pyridinylase.	#2.5.1.2#	1.41263e-07	6.0659e-06	0.185185	6.86279e-08	1.0004e-06	0.131148	0	0	0	1.72403e-07	5.7207e-06	0.0909091	0.185185
Aerobic 5,6-dimethylbenzimidazole synthase.	#1.13.11.79#	6.06142e-08	1.9418e-06	0.148148	2.02246e-08	7.632e-07	0.0491803	0	0	0	1.14838e-07	2.0809e-06	0.181818	0.181818
Gamma-D-glutamyl-L-lysine dipeptidyl-peptidase.	#3.4.14.13#	2.79765e-08	7.34e-07	0.0987654	3.53279e-09	2.155e-07	0.0163934	5.02158e-08	7.186e-07	0.105263	9.51205e-08	2.1852e-06	0.181818	0.181818
D-glycero-alpha-D-manno-heptose-7-phosphate kinase.	#2.7.1.168#	3.73815e-08	1.4009e-06	0.0987654	2.35098e-08	9.97e-07	0.0491803	1.54895e-08	2.943e-07	0.0526316	9.30733e-08	1.4194e-06	0.181818	0.181818
Protein-disulfide reductase (glutathione).	#1.8.4.2#	2.17586e-08	6.166e-07	0.0679012	9.36721e-09	3.504e-07	0.0327869	0	0	0	1.10538e-07	4.4987e-06	0.181818	0.181818
Transferases. // Transketolases and transaldolases.	#2.2.1.-#	3.30605e-08	7.667e-07	0.0987654	3.37049e-09	2.056e-07	0.0163934	0	0	0	7.2179e-08	1.2661e-06	0.181818	0.181818
Oxidoreductases // With incorporation of one atom of oxygen (internal monooxygenases or internal mixed function oxidases).	#1.13.12.-#	1.3392e-08	7.164e-07	0.0246914	0	0	0	0	0	0	8.04693e-08	1.8794e-06	0.181818	0.181818
Exodeoxyribonuclease (lambda-induced).	#3.1.11.3#	6.41586e-08	1.3109e-06	0.111111	1.83451e-07	3.559e-06	0.180328	2.43651e-05	0.000460405	0.157895	6.6275e-08	2.8527e-06	0.107955	0.180328
Benzil reductase ((S)-benzoin forming).	#1.1.1.320#	5.01407e-08	1.65e-06	0.0864198	1.02164e-07	1.0988e-06	0.180328	8.75579e-08	1.2407e-06	0.105263	6.34125e-08	1.8072e-06	0.113636	0.180328
Transferred entry: 1.11.1.24.	#1.11.1.15#	2.49685e-08	7.789e-07	0.0432099	4.54262e-08	4.22e-07	0.180328	1.30053e-08	2.471e-07	0.0526316	1.29239e-08	7.641e-07	0.0284091	0.180328
3,6-anhydro-L-galactonate cycloisomerase.	#5.5.1.25#	9.12133e-07	3.17331e-05	0.179012	6.50428e-07	3.7399e-05	0.147541	1.23947e-08	2.355e-07	0.0526316	1.63378e-07	9.4127e-06	0.107955	0.179012
Ubiquitinyl hydrolase 1.	#3.4.19.12#	2.10813e-07	7.6033e-06	0.179012	8.12885e-08	1.9476e-06	0.147541	3.90158e-08	7.413e-07	0.0526316	1.1791e-07	4.9277e-06	0.142045	0.179012
Signal-recognition-particle GTPase.	#3.6.5.4#	3.47951e-08	1.1819e-06	0.0740741	3.58197e-09	2.185e-07	0.0163934	0	0	0	1.12458e-07	6.4671e-06	0.176136	0.176136
Dihydroneopterin triphosphate 2'-epimerase.	#5.1.99.7#	1.31988e-07	2.884e-06	0.17284	7.10082e-08	1.0156e-06	0.114754	6.39158e-08	9.885e-07	0.105263	7.61528e-08	1.9878e-06	0.125	0.17284
UDP-N-acetylbacillosamine N-acetyltransferase.	#2.3.1.203#	9.90154e-08	2.3001e-06	0.17284	9.62443e-08	1.0142e-06	0.163934	2.82053e-08	5.359e-07	0.0526316	9.14716e-08	2.4542e-06	0.159091	0.17284
Kanamycin kinase.	#2.7.1.95#	1.74765e-08	6.166e-07	0.0617284	1.95525e-08	5.327e-07	0.0655738	2.42789e-08	2.354e-07	0.105263	2.78852e-07	1.37849e-05	0.170455	0.170455
3-oxoadipate CoA-transferase.	#2.8.3.6#	8.14932e-08	1.4406e-06	0.160494	6.25344e-08	2.0313e-06	0.131148	4.82947e-08	7.066e-07	0.105263	7.91176e-08	2.4542e-06	0.164773	0.164773
Cyclomaltodextrin glucanotransferase.	#2.4.1.19#	7.78123e-08	1.8174e-06	0.154321	6.88197e-09	4.198e-07	0.0163934	0	0	0	1.00292e-07	3.7213e-06	0.164773	0.164773
Formimidoylglutamate deiminase.	#3.5.3.13#	3.95481e-08	2.8812e-06	0.0617284	1.23557e-08	5.327e-07	0.0327869	2.60105e-08	4.942e-07	0.0526316	8.58165e-08	2.5336e-06	0.164773	0.164773
Methanol--corrinoid protein Co-methyltransferase.	#2.1.1.90#	2.96735e-08	1.1213e-06	0.0679012	3.6623e-09	2.234e-07	0.0163934	0	0	0	8.91455e-08	2.913e-06	0.164773	0.164773
1-phosphatidylinositol-4-phosphate 5-kinase.	#2.7.1.68#	4.37735e-08	1.1121e-06	0.0925926	4.27131e-08	5.327e-07	0.131148	0	0	0	1.16312e-07	3.7668e-06	0.159091	0.159091
Mandelate racemase.	#5.1.2.2#	3.59123e-08	1.4204e-06	0.104938	1.65131e-08	7.99e-07	0.0327869	0	0	0	1.41963e-07	5.4078e-06	0.159091	0.159091
N-acetylmuramoyl-L-alanyl-D-glutamyl-L-lysyl-(N(6)-triglycine)-D-alanyl-	#2.3.2.18#	4.00056e-08	1.7434e-06	0.0679012	3.73443e-09	2.278e-07	0.0163934	0	0	0	8.37182e-08	1.5116e-06	0.159091	0.159091
3,4-dihydroxyphenylacetate 2,3-dioxygenase.	#1.13.11.15#	1.12267e-07	2.3818e-06	0.12963	1.18761e-07	2.1308e-06	0.114754	9.29158e-08	1.2356e-06	0.157895	9.85074e-08	4.0116e-06	0.125	0.157895
Acetoacetate--CoA ligase.	#6.2.1.16#	2.79901e-08	7.546e-07	0.0679012	3.53279e-09	2.155e-07	0.0163934	6.10211e-08	7.413e-07	0.157895	1.72658e-07	7.1742e-06	0.142045	0.157895
(4S)-4-hydroxy-5-phosphooxypentane-2,3-dione isomerase.	#5.3.1.32#	4.60864e-08	2.0974e-06	0.0864198	7.76328e-08	2.0313e-06	0.131148	5.04053e-08	4.942e-07	0.157895	5.86858e-08	1.8415e-06	0.0852273	0.157895
4-hydroxybenzoate 3-monooxygenase.	#1.14.13.2#	1.94086e-08	1.4406e-06	0.0246914	9.5941e-08	5.5861e-06	0.0327869	7.39105e-08	9.885e-07	0.157895	2.52216e-08	7.301e-07	0.0795455	0.157895
Diaminobutyrate decarboxylase.	#4.1.1.86#	2.78031e-08	7.203e-07	0.0925926	3.88197e-09	2.368e-07	0.0163934	4.81053e-08	4.942e-07	0.157895	1.28589e-07	6.4916e-06	0.130682	0.157895
[Dimethylamine--corrinoid protein] Co-methyltransferase.	#2.1.1.249#	5.95568e-08	1.3884e-06	0.104938	2.19213e-08	6.293e-07	0.0491803	8.06737e-08	7.066e-07	0.157895	4.62131e-08	2.2493e-06	0.0909091	0.157895
Aldose reductase.	#1.1.1.21#	4.87395e-08	1.0354e-06	0.12963	4.36623e-08	7.118e-07	0.131148	4.91053e-08	4.519e-07	0.157895	5.71256e-08	1.4749e-06	0.113636	0.157895
Isomerases // Interconverting keto- and enol-groups.	#5.3.2.-#	4.08568e-08	2.3596e-06	0.0864198	2.44344e-08	1.2695e-06	0.0327869	3.74e-08	2.471e-07	0.157895	5.66773e-08	1.8769e-06	0.0965909	0.157895
Phenacrylate decarboxylase.	#4.1.1.102#	3.44809e-08	2.3674e-06	0.0617284	8.59508e-09	3.132e-07	0.0327869	7.83947e-08	9.885e-07	0.157895	2.92955e-08	1.668e-06	0.0681818	0.157895
Phosphonopyruvate hydrolase.	#3.11.1.3#	4.08315e-08	9.709e-07	0.111111	3.32574e-08	8.301e-07	0.0983607	3.43789e-08	2.355e-07	0.157895	3.44682e-08	1.4062e-06	0.0738636	0.157895
Phosphonate dehydrogenase.	#1.20.1.1#	2.96543e-08	1.1326e-06	0.0617284	0	0	0	3.95947e-08	2.697e-07	0.157895	6.25693e-08	2.8389e-06	0.113636	0.157895
Muconate cycloisomerase.	#5.5.1.1#	4.10599e-08	8.196e-07	0.0987654	0	0	0	3.48895e-08	2.471e-07	0.157895	2.84545e-08	1.4194e-06	0.0738636	0.157895
Benzoate 1,2-dioxygenase.	#1.14.12.10#	2.28123e-08	1.043e-06	0.037037	8.46557e-09	2.663e-07	0.0327869	3.62789e-08	2.471e-07	0.157895	8.12045e-09	2.961e-07	0.0340909	0.157895
P-type Zn(2+) transporter.	#7.2.2.12#	5.38944e-08	8.717e-07	0.154321	7.36066e-09	2.434e-07	0.0327869	1.30053e-08	2.471e-07	0.0526316	6.19608e-08	3.336e-06	0.136364	0.154321
Propanoyl-CoA C-acyltransferase.	#2.3.1.176#	5.73877e-08	1.2711e-06	0.12963	1.03e-08	2.131e-07	0.0491803	3.93474e-08	5.409e-07	0.105263	4.20288e-07	5.3275e-05	0.153409	0.153409
Tagaturonate epimerase.	#5.1.2.7#	3.44136e-08	7.61e-07	0.104938	3.46066e-09	2.111e-07	0.0163934	1.11263e-08	2.114e-07	0.0526316	8.21949e-08	1.6398e-06	0.153409	0.153409
Phosphoenolpyruvate carboxykinase (diphosphate).	#4.1.1.38#	1.1657e-07	4.025e-06	0.148148	2.3477e-08	7.783e-07	0.0655738	1.89537e-07	3.3898e-06	0.105263	7.0171e-08	3.1993e-06	0.0965909	0.148148
Hyaluronate lyase.	#4.2.2.1#	6.81691e-08	1.0828e-06	0.148148	1.13082e-08	2.539e-07	0.0491803	0	0	0	5.83148e-08	2.2493e-06	0.113636	0.148148
3-hydroxyanthranilate 3,4-dioxygenase.	#1.13.11.6#	2.86111e-09	2.546e-07	0.0123457	0	0	0	3.33842e-08	6.343e-07	0.0526316	8.25545e-08	1.374e-06	0.147727	0.147727
Arsenate reductase (thioredoxin).	#1.20.4.4#	4.57043e-08	2.6335e-06	0.0617284	1.4559e-08	2.55e-07	0.0655738	5.31158e-08	7.413e-07	0.105263	6.82528e-08	2.2715e-06	0.142045	0.142045
(5-formylfuran-3-yl)methyl phosphate synthase.	#4.2.3.153#	1.36235e-08	8.05e-07	0.0308642	0	0	0	1.41e-08	2.679e-07	0.0526316	1.48665e-07	6.8804e-06	0.142045	0.142045
Chlorophyllide a reductase.	#1.3.7.15#	1.34895e-08	6.617e-07	0.0493827	3.24525e-08	1.0142e-06	0.0655738	0	0	0	6.04841e-08	2.4542e-06	0.142045	0.142045
ATP adenylyltransferase.	#2.7.7.53#	2.72142e-08	4.734e-07	0.0987654	1.87033e-08	4.937e-07	0.0491803	1.11263e-08	2.114e-07	0.0526316	2.41265e-07	3.21926e-05	0.136364	0.136364
Maleylacetoacetate isomerase.	#5.2.1.2#	5.3979e-08	1.5463e-06	0.0864198	4.85033e-08	2.5391e-06	0.0491803	7.80368e-08	1.4827e-06	0.0526316	6.62301e-08	3.5838e-06	0.136364	0.136364
Aminoglycoside N(3)-acetyltransferase.	#2.3.1.81#	1.66315e-08	6.028e-07	0.0493827	1.50885e-08	6.541e-07	0.0327869	0	0	0	8.47165e-08	3.2302e-06	0.136364	0.136364
2-phosphosulfolactate phosphatase.	#3.1.3.71#	1.31142e-08	8.708e-07	0.0308642	7.12295e-09	2.21e-07	0.0327869	0	0	0	7.46392e-08	2.5336e-06	0.136364	0.136364
Protein-glutamine gamma-glutamyltransferase.	#2.3.2.13#	5.12963e-09	4.225e-07	0.0185185	0	0	0	0	0	0	8.46949e-08	2.5072e-06	0.136364	0.136364
Glycine dehydrogenase (cyanide-forming).	#1.4.99.5#	2.62142e-08	7.164e-07	0.0740741	8.63279e-09	3.165e-07	0.0327869	0	0	0	5.17494e-08	1.668e-06	0.136364	0.136364
9,9'-di-cis-zeta-carotene desaturase.	#1.3.5.6#	5.71358e-09	6.942e-07	0.0123457	0	0	0	0	0	0	7.03841e-08	2.1852e-06	0.136364	0.136364
Monoamine oxidase.	#1.4.3.4#	5.15549e-08	1.6304e-06	0.135802	5.97148e-08	1.0142e-06	0.0983607	0	0	0	6.64551e-08	1.8769e-06	0.130682	0.135802
Biphenyl 2,3-dioxygenase.	#1.14.12.18#	6.8487e-08	3.1461e-06	0.0864198	4.64016e-08	5.494e-07	0.131148	3.90158e-08	7.413e-07	0.0526316	8.09608e-08	2.0809e-06	0.113636	0.131148
Fatty-acid synthase system.	#2.3.1.85#	5.8463e-09	2.764e-07	0.0246914	7.13607e-09	2.278e-07	0.0327869	1.11263e-08	2.114e-07	0.0526316	1.55251e-07	1.30378e-05	0.130682	0.130682
6-methylsalicylic acid synthase.	#2.3.1.165#	3.27648e-08	1.1687e-06	0.0679012	3.58197e-09	2.185e-07	0.0163934	1.10895e-08	2.107e-07	0.0526316	7.93892e-08	3.7271e-06	0.130682	0.130682
Carboxyvinyl-carboxyphosphonate phosphorylmutase.	#2.7.8.23#	3.15994e-08	7.824e-07	0.0925926	0	0	0	0	0	0	7.19932e-08	1.7512e-06	0.130682	0.130682
3-oxo-5-alpha-steroid 4-dehydrogenase (acceptor).	#1.3.99.5#	2.70265e-08	1.2168e-06	0.0493827	7.84426e-09	2.468e-07	0.0327869	0	0	0	6.78063e-08	2.5336e-06	0.130682	0.130682
Transferases. // Protein-histidine kinases.	#2.7.13.-#	1.94994e-08	6.942e-07	0.0617284	1.82361e-08	6.541e-07	0.0491803	1.10895e-08	2.107e-07	0.0526316	4.60472e-08	1.0876e-06	0.130682	0.130682
2-oxo-3-hexenedioate decarboxylase.	#4.1.1.77#	3.74864e-08	1.5334e-06	0.0555556	4.50328e-09	2.747e-07	0.0163934	1.30053e-08	2.471e-07	0.0526316	5.69835e-08	9.253e-07	0.125	0.125
Acireductone synthase.	#3.1.3.77#	3.71247e-08	2.8812e-06	0.0432099	1.23951e-08	5.327e-07	0.0327869	1.30053e-08	2.471e-07	0.0526316	4.53585e-08	1.4565e-06	0.125	0.125
Lysostaphin.	#3.4.24.75#	2.43704e-08	7.665e-07	0.0802469	1.57787e-08	5.494e-07	0.0491803	0	0	0	4.5167e-08	1.0368e-06	0.125	0.125
Phosphatidyl-myo-inositol alpha-mannosyltransferase.	#2.4.1.345#	4.36235e-09	2.513e-07	0.0185185	4.36557e-09	2.663e-07	0.0163934	0	0	0	7.26818e-08	3.0087e-06	0.125	0.125
Deoxyguanosine kinase.	#2.7.1.113#	4.29377e-08	1.1326e-06	0.0925926	0	0	0	0	0	0	4.46455e-08	7.418e-07	0.119318	0.119318
CMP-N,N'-diacetyllegionaminic acid synthase.	#2.7.7.82#	2.04272e-08	7.939e-07	0.0308642	0	0	0	0	0	0	5.21119e-08	1.2613e-06	0.119318	0.119318
(Kdo)(3)-lipid IV(A) (2-4) 3-deoxy-D-manno-octulosonic acid transferase.	#2.4.99.15#	6.30938e-08	2.952e-06	0.0617284	1.51123e-07	4.0626e-06	0.114754	1.54895e-08	2.943e-07	0.0526316	3.75466e-08	3.9756e-06	0.0397727	0.114754
Methylitaconate Delta-isomerase.	#5.3.3.6#	3.26302e-08	7.477e-07	0.0740741	2.70361e-08	9.98e-07	0.0655738	3.09789e-08	5.886e-07	0.0526316	4.62977e-08	1.3451e-06	0.113636	0.113636
Haloalkane dehalogenase.	#3.8.1.5#	1.71901e-08	7.483e-07	0.0555556	5.15738e-09	3.146e-07	0.0163934	2.73789e-08	2.943e-07	0.105263	5.52614e-08	2.0809e-06	0.113636	0.113636
Phosphooxymethylpyrimidine kinase.	#2.7.4.7#	1.94716e-08	5.154e-07	0.0740741	0	0	0	1.89105e-08	3.593e-07	0.0526316	5.47176e-08	1.4297e-06	0.113636	0.113636
Flavin reductase (NADH).	#1.5.1.36#	2.79358e-08	3.3144e-06	0.0308642	3.38852e-09	2.067e-07	0.0163934	1.89105e-08	3.593e-07	0.0526316	7.26688e-08	3.7668e-06	0.107955	0.107955
Transferred entry: 5.4.2.11 and 5.4.2.12.	#5.4.2.1#	1.83062e-08	7.939e-07	0.0555556	7.35902e-09	2.414e-07	0.0327869	1.54895e-08	2.943e-07	0.0526316	4.5721e-08	1.1368e-06	0.107955	0.107955
Gentisate 1,2-dioxygenase.	#1.13.11.4#	5.07259e-08	3.4887e-06	0.0555556	9.09557e-08	5.3322e-06	0.0327869	8.89158e-08	1.4827e-06	0.105263	2.67307e-08	4.0318e-06	0.0227273	0.105263
Protocatechuate 3,4-dioxygenase.	#1.13.11.3#	2.09691e-08	1.4406e-06	0.0493827	1.41085e-07	7.8714e-06	0.0655738	2.71053e-08	2.679e-07	0.105263	6.41869e-08	6.4916e-06	0.0625	0.105263
L-cysteine:1D-myo-inositol 2-amino-2-deoxy-alpha-D-glucopyranoside	#6.3.1.13#	4.20926e-09	2.425e-07	0.0185185	1.45869e-08	2.501e-07	0.0655738	2.49e-08	2.376e-07	0.105263	1.33267e-07	1.05305e-05	0.102273	0.105263
Nitrile hydratase.	#4.2.1.84#	5.92877e-08	3.4905e-06	0.0493827	5.76787e-08	1.6274e-06	0.0655738	2.41316e-08	2.471e-07	0.105263	1.26608e-08	4.969e-07	0.0454545	0.105263
Catechol 1,2-dioxygenase.	#1.13.11.1#	2.35025e-08	1.4047e-06	0.0308642	4.1e-09	2.501e-07	0.0163934	7.59105e-08	1.2356e-06	0.105263	4.28091e-08	1.5007e-06	0.0965909	0.105263
Gallate dioxygenase.	#1.13.11.57#	5.78025e-09	9.364e-07	0.00617284	0	0	0	7.61579e-08	1.2356e-06	0.105263	8.57898e-09	9.013e-07	0.0170455	0.105263
Diacylglycerol O-acyltransferase.	#2.3.1.20#	7.21111e-09	1.1682e-06	0.00617284	0	0	0	7.59105e-08	1.2356e-06	0.105263	5.17784e-09	6.235e-07	0.0113636	0.105263
(3S)-malyl-CoA thioesterase.	#3.1.2.30#	1.30802e-09	2.119e-07	0.00617284	7.98852e-09	2.663e-07	0.0327869	5.69895e-08	5.886e-07	0.105263	2.11722e-08	6.437e-07	0.0795455	0.105263
4-hydroxyphenylpyruvate dioxygenase.	#1.13.11.27#	5.88765e-09	2.621e-07	0.0246914	3.41803e-09	2.085e-07	0.0163934	5.01421e-08	7.413e-07	0.105263	2.77324e-08	1.4285e-06	0.0511364	0.105263
Hydrolases // In C-halide compounds.	#3.8.1.-#	4.18901e-08	1.2522e-06	0.0864198	0	0	0	2.50737e-08	2.697e-07	0.105263	1.66568e-08	1.1851e-06	0.0340909	0.105263
Asparaginyl-tRNA synthase (glutamine-hydrolyzing).	#6.3.5.6#	1.06451e-08	8.557e-07	0.0246914	8.12623e-09	2.747e-07	0.0327869	2.84947e-08	2.943e-07	0.105263	2.69676e-08	9.013e-07	0.0681818	0.105263
D-altritol 5-dehydrogenase.	#1.1.1.407#	4.8179e-09	5.787e-07	0.0123457	5.11803e-09	3.122e-07	0.0163934	4.14737e-08	5.409e-07	0.105263	1.27949e-08	1.2018e-06	0.0170455	0.105263
[Glutamine synthetase]-adenylyl-L-tyrosine phosphorylase.	#2.7.7.89#	0	0	0	0	0	0	2.66158e-08	2.943e-07	0.105263	2.46943e-08	3.6895e-06	0.0113636	0.105263
Oxidoreductases // With a cytochrome as acceptor.	#1.1.2.-#	0	0	0	3.95738e-09	2.414e-07	0.0163934	2.84947e-08	2.943e-07	0.105263	0	0	0	0.105263
Electron-transferring-flavoprotein dehydrogenase.	#1.5.5.1#	1.39537e-08	6.244e-07	0.0432099	4.50328e-09	2.747e-07	0.0163934	0	0	0	2.7197e-07	9.2285e-06	0.102273	0.102273
Long-chain-fatty-acid--[acyl-carrier-protein] ligase.	#6.2.1.20#	2.39519e-08	1.1687e-06	0.0432099	1.03738e-08	2.161e-07	0.0491803	0	0	0	8.31602e-08	5.4665e-06	0.102273	0.102273
Cephalosporin-C deacetylase.	#3.1.1.41#	4.4063e-08	1.1407e-06	0.0802469	1.18607e-08	4.736e-07	0.0327869	0	0	0	5.14869e-08	1.6228e-06	0.102273	0.102273
Quorum-quenching N-acyl-homoserine lactonase.	#3.1.1.81#	1.63852e-08	1.3283e-06	0.0185185	0	0	0	2.84684e-08	5.409e-07	0.0526316	5.3075e-08	1.4253e-06	0.102273	0.102273
Sulfoacetaldehyde acetyltransferase.	#2.3.3.15#	8.25679e-08	2.4036e-06	0.0987654	1.56541e-08	4.641e-07	0.0491803	2.84684e-08	5.409e-07	0.0526316	6.60466e-08	2.8124e-06	0.0795455	0.0987654
Aerobic carbon monoxide dehydrogenase.	#1.2.5.3#	4.29877e-08	8.557e-07	0.0987654	2.09525e-08	1.0242e-06	0.0327869	0	0	0	2.29273e-08	4.17e-07	0.0909091	0.0987654
Fragilysin.	#3.4.24.74#	2.9703e-07	3.08075e-05	0.0617284	1.024e-06	3.62597e-05	0.0983607	1.18942e-07	2.2599e-06	0.0526316	5.13154e-07	1.57742e-05	0.0909091	0.0983607
4-hydroxybenzoate decarboxylase.	#4.1.1.61#	2.42099e-08	8.708e-07	0.0555556	6.3259e-08	1.2695e-06	0.0983607	1.30053e-08	2.471e-07	0.0526316	1.1808e-08	1.0118e-06	0.0284091	0.0983607
Glucose-6-phosphate 1-epimerase.	#5.1.3.15#	4.88284e-08	1.5911e-06	0.0925926	4.60967e-08	8.077e-07	0.0983607	0	0	0	1.72182e-08	1.2291e-06	0.0340909	0.0983607
1,2-beta-oligoglucan phosphorylase.	#2.4.1.333#	4.91981e-08	2.9329e-06	0.0740741	5.18852e-09	3.165e-07	0.0163934	1.54895e-08	2.943e-07	0.0526316	6.7129e-08	2.4542e-06	0.0965909	0.0965909
Galactinol--sucrose galactosyltransferase.	#2.4.1.82#	2.1292e-08	8.606e-07	0.0493827	9.16066e-09	3.504e-07	0.0327869	1.23895e-08	2.354e-07	0.0526316	8.3533e-08	4.6573e-06	0.0965909	0.0965909
Dicarboxylate--CoA ligase.	#6.2.1.23#	1.83475e-08	5.909e-07	0.0617284	3.95738e-09	2.414e-07	0.0163934	1.23947e-08	2.355e-07	0.0526316	6.80301e-08	6.4916e-06	0.0965909	0.0965909
Coniferyl-alcohol dehydrogenase.	#1.1.1.194#	1.46605e-08	1.2758e-06	0.0246914	1.6959e-08	1.0345e-06	0.0163934	0	0	0	6.65932e-08	3.7668e-06	0.0965909	0.0965909
L-fuconate dehydratase.	#4.2.1.68#	1.05333e-08	4.179e-07	0.037037	1.03164e-08	6.293e-07	0.0163934	1.30053e-08	2.471e-07	0.0526316	6.28466e-08	1.8026e-06	0.0965909	0.0965909
Mycocerosate synthase.	#2.3.1.111#	3.86344e-07	4.69494e-05	0.0925926	2.59393e-08	9.365e-07	0.0491803	0	0	0	9.83913e-07	0.000133248	0.0738636	0.0925926
(R)-2-methylmalate dehydratase.	#4.2.1.35#	7.08e-08	3.6993e-06	0.0864198	7.32787e-09	2.414e-07	0.0327869	0	0	0	1.04145e-07	3.5272e-06	0.0909091	0.0909091
Hydroxymethylglutaryl-CoA reductase (NADPH).	#1.1.1.34#	3.85642e-08	1.7434e-06	0.0617284	0	0	0	0	0	0	1.21835e-07	6.4671e-06	0.0909091	0.0909091
Sucrose synthase.	#2.4.1.13#	2.0716e-08	1.1819e-06	0.0432099	3.6341e-08	1.0142e-06	0.0491803	1.54895e-08	2.943e-07	0.0526316	3.32932e-08	1.2305e-06	0.0909091	0.0909091
Formylmethanofuran--tetrahydromethanopterin N-formyltransferase.	#2.3.1.101#	7.84074e-09	3.502e-07	0.0308642	3.46066e-09	2.111e-07	0.0163934	0	0	0	7.95528e-08	3.336e-06	0.0909091	0.0909091
Protein xylosyltransferase.	#2.4.2.26#	1.9729e-08	1.1363e-06	0.0432099	6.8918e-09	2.185e-07	0.0327869	0	0	0	4.66943e-08	1.403e-06	0.0909091	0.0909091
5-guanidino-2-oxopentanoate decarboxylase.	#4.1.1.75#	9.29012e-09	5.822e-07	0.0308642	3.55246e-09	2.167e-07	0.0163934	0	0	0	5.89017e-08	2.0058e-06	0.0909091	0.0909091
2-dehydro-3-deoxy-D-gluconate aldolase.	#4.1.2.51#	1.17272e-08	1.0308e-06	0.0246914	4.09672e-09	2.499e-07	0.0163934	1.41947e-08	2.697e-07	0.0526316	3.72619e-08	1.5973e-06	0.0909091	0.0909091
Acetoacetate decarboxylase.	#4.1.1.4#	1.02432e-08	6.823e-07	0.0308642	0	0	0	0	0	0	4.02131e-08	1.4228e-06	0.0909091	0.0909091
N-((2S)-2-amino-2-carboxyethyl)-L-glutamate dehydrogenase.	#1.5.1.51#	2.315e-08	1.2758e-06	0.0308642	0	0	0	0	0	0	2.72585e-08	1.2018e-06	0.0909091	0.0909091
3-carboxy-cis,cis-muconate cycloisomerase.	#5.5.1.2#	6.45593e-08	2.7965e-06	0.0740741	3.04985e-07	1.67585e-05	0.0491803	9.10474e-08	1.7299e-06	0.0526316	2.67494e-08	5.761e-07	0.0852273	0.0852273
6-aminohexanoate-cyclic-dimer hydrolase.	#3.5.2.12#	1.18463e-08	8.022e-07	0.037037	4.73984e-08	2.6166e-06	0.0327869	9.10474e-08	1.7299e-06	0.0526316	3.18511e-08	2.0809e-06	0.0852273	0.0852273
Transferases. // Protein-tyrosine kinases.	#2.7.10.-#	2.46599e-08	1.3109e-06	0.0432099	1.17098e-08	5.078e-07	0.0327869	1.30053e-08	2.471e-07	0.0526316	6.52534e-08	2.4582e-06	0.0852273	0.0852273
2-phospho-L-lactate transferase.	#2.7.8.28#	1.44043e-08	1.1682e-06	0.0308642	7.4623e-09	2.468e-07	0.0327869	0	0	0	6.19131e-08	3.4402e-06	0.0852273	0.0852273
1,3-propanediol dehydrogenase.	#1.1.1.202#	3.08185e-08	8.717e-07	0.0617284	2.75672e-08	7.783e-07	0.0819672	7.80368e-08	1.4827e-06	0.0526316	2.7804e-08	6.567e-07	0.0681818	0.0819672
[Myosin heavy-chain] kinase.	#2.7.11.7#	2.00358e-08	7.092e-07	0.0679012	3.18246e-08	7.118e-07	0.0819672	0	0	0	9.03409e-09	4.857e-07	0.0284091	0.0819672
Aliphatic nitrilase.	#3.5.5.7#	3.6508e-08	8.997e-07	0.0802469	5.93902e-08	1.3925e-06	0.0655738	0	0	0	3.98347e-08	1.7774e-06	0.0625	0.0802469
Nitrate reductase (quinone).	#1.7.5.1#	5.45265e-08	2.0974e-06	0.0802469	2.50016e-08	8.172e-07	0.0491803	1.10053e-08	2.091e-07	0.0526316	2.10858e-08	1.2291e-06	0.0454545	0.0802469
P-type Cu(2+) transporter.	#7.2.2.9#	2.01716e-08	6.617e-07	0.0617284	1.28197e-08	5.281e-07	0.0327869	0	0	0	3.39108e-08	1.4285e-06	0.0795455	0.0795455
Beta-ureidopropionase.	#3.5.1.6#	1.01278e-08	5.787e-07	0.037037	0	0	0	1.11263e-08	2.114e-07	0.0526316	4.05705e-08	1.8769e-06	0.0795455	0.0795455
C5a peptidase.	#3.4.21.110#	9.41235e-09	7.65e-07	0.0246914	0	0	0	0	0	0	5.08761e-08	3.7668e-06	0.0795455	0.0795455
GTP cyclohydrolase IV.	#3.5.4.39#	6.01173e-09	4.674e-07	0.0185185	0	0	0	0	0	0	4.70881e-08	2.1852e-06	0.0795455	0.0795455
Glucosyl-3-phosphoglycerate synthase.	#2.4.1.266#	1.34383e-09	2.177e-07	0.00617284	3.7918e-09	2.313e-07	0.0163934	0	0	0	4.47347e-08	2.0809e-06	0.0795455	0.0795455
Magnesium protoporphyrin IX methyltransferase.	#2.1.1.11#	7.54136e-09	7.665e-07	0.0185185	1.23738e-08	2.747e-07	0.0491803	0	0	0	2.55949e-08	1.2613e-06	0.0795455	0.0795455
Aminoglycoside 6'-N-acetyltransferase.	#2.3.1.82#	2.82068e-08	1.1003e-06	0.0740741	2.00016e-08	5.281e-07	0.0655738	1.41e-08	2.679e-07	0.0526316	3.22841e-09	3.482e-07	0.0113636	0.0740741
Quinol--cytochrome-c reductase.	#7.1.1.8#	1.52685e-08	5.243e-07	0.0493827	4.09951e-08	2.2852e-06	0.0327869	2.60105e-08	4.942e-07	0.0526316	1.61698e-07	1.45421e-05	0.0738636	0.0738636
Tetrahydromethanopterin S-methyltransferase.	#2.1.1.86#	3.00519e-08	1.32e-06	0.0493827	0	0	0	0	0	0	3.74756e-08	1.2661e-06	0.0738636	0.0738636
N-acetylglucosaminyl-diphospho-decaprenol L-rhamnosyltransferase.	#2.4.1.289#	5.00062e-09	5.787e-07	0.0123457	1.2018e-08	2.663e-07	0.0491803	0	0	0	3.70892e-08	1.0222e-06	0.0738636	0.0738636
Tetrahydrodipicolinate N-acetyltransferase.	#2.3.1.89#	1.02815e-08	7.34e-07	0.0246914	0	0	0	0	0	0	2.35034e-08	1.0368e-06	0.0738636	0.0738636
Isomerases // Transferring other groups.	#5.4.99.-#	5.72593e-09	2.525e-07	0.0246914	3.88197e-09	2.368e-07	0.0163934	0	0	0	2.40977e-08	7.777e-07	0.0738636	0.0738636
Methylthioribulose 1-phosphate dehydratase.	#4.2.1.109#	1.53315e-08	9.364e-07	0.0493827	4.36557e-09	2.663e-07	0.0163934	2.60105e-08	4.942e-07	0.0526316	3.7675e-08	2.1852e-06	0.0681818	0.0681818
N-formylglutamate deformylase.	#3.5.1.68#	2.25556e-08	2.1609e-06	0.0185185	3.49344e-09	2.131e-07	0.0163934	0	0	0	2.71852e-08	7.504e-07	0.0681818	0.0681818
Benzaldehyde dehydrogenase (NAD(+)).	#1.2.1.28#	1.36543e-08	7.203e-07	0.0308642	4.0459e-09	2.468e-07	0.0163934	1.23947e-08	2.355e-07	0.0526316	2.13011e-08	5.78e-07	0.0681818	0.0681818
5-exo-hydroxycamphor dehydrogenase.	#1.1.1.327#	0	0	0	0	0	0	0	0	0	4.81483e-08	3.7668e-06	0.0681818	0.0681818
Cystathionine beta-synthase (O-acetyl-L-serine).	#2.5.1.134#	1.29716e-08	5.026e-07	0.0493827	0	0	0	0	0	0	3.05136e-08	9.253e-07	0.0681818	0.0681818
Pteridine reductase.	#1.5.1.33#	1.28111e-08	6.626e-07	0.0432099	0	0	0	0	0	0	3.02114e-08	1.2018e-06	0.0681818	0.0681818
Sphingosine kinase.	#2.7.1.91#	1.44549e-08	3.81e-07	0.0555556	3.41639e-09	2.084e-07	0.0163934	0	0	0	2.34898e-08	6.612e-07	0.0681818	0.0681818
Tyrosine transaminase.	#2.6.1.5#	1.84117e-08	8.152e-07	0.0432099	4.45869e-08	2.0285e-06	0.0655738	0	0	0	1.49705e-08	1.4285e-06	0.0340909	0.0655738
N(5)-(carboxyethyl)ornithine synthase.	#1.5.1.24#	1.4171e-08	7.164e-07	0.037037	3.53393e-08	1.3083e-06	0.0655738	0	0	0	2.70705e-08	1.2661e-06	0.0568182	0.0655738
Hydrolases // Endoribonucleases active with either ribo- or deoxyribonucleic acids and producing 3'-phosphomonoesters.	#3.1.31.-#	1.30265e-08	8.196e-07	0.0246914	1.74803e-08	3.122e-07	0.0655738	0	0	0	0	0	0	0.0655738
Transferases. // Acyl groups converted into alkyl groups on transfer.	#2.3.3.-#	1.44284e-08	2.3374e-06	0.00617284	4.50328e-09	2.747e-07	0.0163934	1.23947e-08	2.355e-07	0.0526316	1.02411e-07	4.1479e-06	0.0625	0.0625
N-acetyl-1-D-myo-inositol-2-amino-2-deoxy-alpha-D-glucopyranoside	#3.5.1.103#	3.04259e-09	2.764e-07	0.0123457	0	0	0	1.18895e-08	2.259e-07	0.0526316	1.10457e-07	8.0232e-06	0.0625	0.0625
Trehalose O-mycolyltransferase.	#2.3.1.122#	2.99753e-09	2.515e-07	0.0123457	3.54262e-09	2.161e-07	0.0163934	0	0	0	1.12725e-07	7.0203e-06	0.0625	0.0625
Sulfide-cytochrome-c reductase (flavocytochrome c).	#1.8.2.3#	1.74969e-08	7.164e-07	0.0493827	6.87049e-09	2.135e-07	0.0327869	2.60105e-08	4.942e-07	0.0526316	3.04e-08	1.0188e-06	0.0625	0.0625
Gingipain R.	#3.4.22.37#	1.85432e-09	3.004e-07	0.00617284	0	0	0	0	0	0	6.88085e-08	2.0404e-06	0.0625	0.0625
IgA-specific serine endopeptidase.	#3.4.21.72#	1.2313e-08	6.34e-07	0.037037	7.29836e-09	2.368e-07	0.0327869	0	0	0	5.00676e-08	2.6902e-06	0.0625	0.0625
Alpha,alpha-trehalose-phosphate synthase (ADP-forming).	#2.4.1.347#	1.7971e-08	8.152e-07	0.0308642	3.62295e-09	2.21e-07	0.0163934	0	0	0	2.96108e-08	1.5143e-06	0.0625	0.0625
Amylo-alpha-1,6-glucosidase.	#3.2.1.33#	9.55247e-09	8.661e-07	0.0185185	3.55246e-09	2.167e-07	0.0163934	0	0	0	3.64608e-08	1.2843e-06	0.0625	0.0625
Sulfur carrier protein ThiS adenylyltransferase.	#2.7.7.73#	6.50741e-09	4.427e-07	0.0185185	0	0	0	0	0	0	4.3021e-08	2.913e-06	0.0625	0.0625
Sulfopyruvate decarboxylase.	#4.1.1.79#	4.31475e-08	1.6101e-06	0.0617284	0	0	0	1.54895e-08	2.943e-07	0.0526316	2.93642e-08	1.2632e-06	0.0568182	0.0617284
Galactan endo-1,6-beta-galactosidase.	#3.2.1.164#	2.81512e-08	2.1107e-06	0.0617284	3.70951e-08	1.0345e-06	0.0491803	0	0	0	1.68767e-08	7.126e-07	0.0454545	0.0617284
Oxalate decarboxylase.	#4.1.1.2#	2.08778e-08	7.092e-07	0.0617284	6.95902e-09	2.161e-07	0.0327869	0	0	0	2.23517e-08	7.424e-07	0.0511364	0.0617284
Decaprenylphospho-beta-D-erythro-pentofuranosid-2-ulose 2-reductase.	#1.1.1.333#	9.64691e-09	8.717e-07	0.0185185	0	0	0	0	0	0	1.15875e-07	7.5218e-06	0.0568182	0.0568182
Succinate-semialdehyde dehydrogenase (NADP(+)).	#1.2.1.79#	1.70401e-08	7.824e-07	0.0555556	7.2082e-09	2.313e-07	0.0327869	0	0	0	5.85727e-08	6.4671e-06	0.0568182	0.0568182
Putrescine--pyruvate transaminase.	#2.6.1.113#	8.13333e-09	6.028e-07	0.0246914	0	0	0	0	0	0	3.20199e-08	1.4062e-06	0.0568182	0.0568182
Chloride peroxidase.	#1.11.1.10#	1.0713e-08	5.56e-07	0.0308642	0	0	0	0	0	0	2.74187e-08	2.2363e-06	0.0568182	0.0568182
[Acyl-carrier-protein] S-acetyltransferase.	#2.3.1.38#	6.89012e-09	7.819e-07	0.0123457	0	0	0	0	0	0	2.95585e-08	1.1567e-06	0.0568182	0.0568182
N-acetylmuramoyl-L-alanyl-D-glutamyl-L-lysyl-(N(6)-glycyl)-D-alanyl-D-	#2.3.2.17#	5.06975e-09	5.909e-07	0.0123457	0	0	0	0	0	0	2.19148e-08	1.0077e-06	0.0568182	0.0568182
6-hydroxycyclohex-1-ene-1-carbonyl-CoA dehydrogenase.	#1.1.1.368#	5.10247e-09	3.838e-07	0.0185185	0	0	0	0	0	0	1.74847e-08	6.34e-07	0.0568182	0.0568182
Formaldehyde dehydrogenase.	#1.2.1.46#	5.99321e-09	4.498e-07	0.0185185	0	0	0	0	0	0	1.53409e-08	4.969e-07	0.0568182	0.0568182
3-hydroxybenzoate 6-monooxygenase.	#1.14.13.24#	7.28259e-08	4.5621e-06	0.0555556	1.60816e-07	9.3949e-06	0.0491803	9.10474e-08	1.7299e-06	0.0526316	5.84131e-08	6.4956e-06	0.0511364	0.0555556
D-ornithine/D-lysine decarboxylase.	#4.1.1.116#	2.49198e-08	1.197e-06	0.0555556	0	0	0	1.11263e-08	2.114e-07	0.0526316	2.69716e-09	2.719e-07	0.0113636	0.0555556
Oxidoreductases // With NAD(+) or NADP(+) as acceptor.	#1.5.1.-#	1.19722e-08	6.823e-07	0.0308642	7.09656e-08	4.0626e-06	0.0327869	1.04053e-07	1.977e-06	0.0526316	1.34949e-08	5.78e-07	0.0397727	0.0526316
3-dehydroshikimate dehydratase.	#4.2.1.118#	6.97222e-09	6.748e-07	0.0185185	0	0	0	5.20263e-08	9.885e-07	0.0526316	9.10369e-08	1.37849e-05	0.0227273	0.0526316
Scyllo-inosamine-4-phosphate amidinotransferase.	#2.1.4.2#	0	0	0	0	0	0	1.08832e-07	2.0678e-06	0.0526316	0	0	0	0.0526316
L-threonine kinase.	#2.7.1.177#	2.34099e-08	2.1609e-06	0.0246914	5.82754e-08	3.5548e-06	0.0163934	1.30053e-08	2.471e-07	0.0526316	7.35909e-09	5.757e-07	0.0227273	0.0526316
4-hydroxy-4-methyl-2-oxoglutarate aldolase.	#4.1.3.17#	1.08086e-08	5.909e-07	0.0308642	4.18033e-09	2.55e-07	0.0163934	3.90158e-08	7.413e-07	0.0526316	0	0	0	0.0526316
Acireductone dioxygenase (Fe(2+)-requiring).	#1.13.11.54#	1.56481e-08	7.203e-07	0.0432099	3.8377e-09	2.341e-07	0.0163934	2.60105e-08	4.942e-07	0.0526316	7.46875e-09	4.378e-07	0.0227273	0.0526316
4-oxalmesaconate hydratase.	#4.2.1.83#	4.20123e-09	4.682e-07	0.0123457	8.39508e-09	5.121e-07	0.0163934	2.60105e-08	4.942e-07	0.0526316	1.2458e-08	6.083e-07	0.0340909	0.0526316
Protein arginine phosphatase.	#3.9.1.2#	4.60679e-09	3.004e-07	0.0185185	0	0	0	2.84684e-08	5.409e-07	0.0526316	1.63301e-08	1.2661e-06	0.0340909	0.0526316
Precorrin-6A synthase (deacetylating).	#2.1.1.152#	9.8716e-09	1.043e-06	0.0185185	3.54262e-09	2.161e-07	0.0163934	1.30053e-08	2.471e-07	0.0526316	1.70949e-08	3.0087e-06	0.00568182	0.0526316
Beta-glucoside kinase.	#2.7.1.85#	9.17901e-09	7.667e-07	0.0123457	0	0	0	1.30053e-08	2.471e-07	0.0526316	1.65659e-08	1.0348e-06	0.0511364	0.0526316
Protocatechuate 4,5-dioxygenase.	#1.13.11.8#	1.0671e-08	1.0487e-06	0.0185185	0	0	0	2.60105e-08	4.942e-07	0.0526316	1.15909e-09	2.04e-07	0.00568182	0.0526316
Hydrolases // Endoribonucleases active with either ribo- or deoxyribonucleic acids and producing 5'-phosphomonoesters.	#3.1.30.-#	1.36852e-09	2.217e-07	0.00617284	0	0	0	2.37842e-08	4.519e-07	0.0526316	1.19648e-08	7.366e-07	0.0340909	0.0526316
Manganese oxidase.	#1.16.3.3#	3.89136e-09	3.838e-07	0.0123457	0	0	0	1.25053e-08	2.376e-07	0.0526316	2.02767e-08	1.668e-06	0.0227273	0.0526316
Pimeloyl-CoA dehydrogenase.	#1.3.1.62#	6.01914e-09	5.243e-07	0.0185185	0	0	0	1.11053e-08	2.11e-07	0.0526316	1.25966e-08	7.571e-07	0.0284091	0.0526316
Arsenate reductase (azurin).	#1.20.9.1#	1.51654e-08	9.709e-07	0.0246914	0	0	0	1.08789e-08	2.067e-07	0.0526316	1.27216e-09	2.239e-07	0.00568182	0.0526316
Indoleamine 2,3-dioxygenase.	#1.13.11.52#	0	0	0	0	0	0	2.60105e-08	4.942e-07	0.0526316	0	0	0	0.0526316
Muconolactone Delta-isomerase.	#5.3.3.4#	1.31111e-09	2.124e-07	0.00617284	7.78361e-09	2.663e-07	0.0327869	1.30053e-08	2.471e-07	0.0526316	2.3625e-09	2.091e-07	0.0113636	0.0526316
5-dehydro-4-deoxyglucarate dehydratase.	#4.2.1.41#	5.87778e-09	4.498e-07	0.0185185	0	0	0	1.30053e-08	2.471e-07	0.0526316	3.80909e-09	4.479e-07	0.0113636	0.0526316
Stearoyl-[acyl-carrier-protein] 9-desaturase.	#1.14.19.2#	6.06605e-09	7.61e-07	0.0123457	0	0	0	1.11263e-08	2.114e-07	0.0526316	5.24886e-09	5.014e-07	0.0170455	0.0526316
Streptomycin 3''-kinase.	#2.7.1.87#	1.53272e-09	2.483e-07	0.00617284	3.6623e-09	2.234e-07	0.0163934	1.30053e-08	2.471e-07	0.0526316	3.73125e-09	6.567e-07	0.00568182	0.0526316
Acyl-homoserine-lactone acylase.	#3.5.1.97#	9.05123e-09	4.498e-07	0.0308642	0	0	0	1.23947e-08	2.355e-07	0.0526316	0	0	0	0.0526316
Beta-alanine--pyruvate transaminase.	#2.6.1.18#	1.34444e-09	2.178e-07	0.00617284	0	0	0	1.30053e-08	2.471e-07	0.0526316	4.79545e-09	2.189e-07	0.0227273	0.0526316
Trimethylamine-oxide aldolase.	#4.1.2.32#	0	0	0	0	0	0	1.54895e-08	2.943e-07	0.0526316	0	0	0	0.0526316
Prolyl oligopeptidase.	#3.4.21.26#	0	0	0	0	0	0	1.23895e-08	2.354e-07	0.0526316	3.025e-09	5.324e-07	0.00568182	0.0526316
Methylglutaconyl-CoA hydratase.	#4.2.1.18#	0	0	0	0	0	0	1.30053e-08	2.471e-07	0.0526316	1.24375e-09	2.189e-07	0.00568182	0.0526316
Transferred entry: 1.3.8.4.	#1.3.99.10#	0	0	0	0	0	0	1.30053e-08	2.471e-07	0.0526316	0	0	0	0.0526316
ABC-type Fe(3+) transporter.	#7.2.2.7#	0	0	0	0	0	0	1.30053e-08	2.471e-07	0.0526316	0	0	0	0.0526316
D-stereospecific aminopeptidase.	#3.4.11.19#	0	0	0	0	0	0	1.11263e-08	2.114e-07	0.0526316	0	0	0	0.0526316
Oxidoreductases // With reduced pteridine as one donor, and incorporation of one atom of oxygen.	#1.14.16.-#	0	0	0	0	0	0	1.11263e-08	2.114e-07	0.0526316	0	0	0	0.0526316
5,6,7,8-tetrahydromethanopterin hydro-lyase.	#4.2.1.147#	0	0	0	0	0	0	0	0	0	5.66386e-08	6.4671e-06	0.0511364	0.0511364
Succinate-semialdehyde dehydrogenase (NAD(P)(+)).	#1.2.1.16#	7.1642e-09	4.462e-07	0.0246914	0	0	0	0	0	0	2.65273e-08	1.4194e-06	0.0511364	0.0511364
Bacterial leucyl aminopeptidase.	#3.4.11.10#	1.51049e-09	2.447e-07	0.00617284	0	0	0	0	0	0	2.24307e-08	1.0029e-06	0.0511364	0.0511364
Lovastatin nonaketide synthase.	#2.3.1.161#	2.53148e-09	4.101e-07	0.00617284	3.53279e-09	2.155e-07	0.0163934	0	0	0	1.46807e-08	5.409e-07	0.0511364	0.0511364
Bacillus subtilis ribonuclease.	#4.6.1.22#	2.16716e-08	1.0308e-06	0.0493827	3.65754e-08	1.4607e-06	0.0491803	0	0	0	2.09756e-08	1.3439e-06	0.0397727	0.0493827
Isoamylase.	#3.2.1.68#	4.70648e-08	2.3404e-06	0.0493827	0	0	0	0	0	0	1.28301e-08	9.617e-07	0.0340909	0.0493827
Galactosylceramidase.	#3.2.1.46#	1.15073e-07	9.3193e-06	0.0308642	5.06984e-08	2.3715e-06	0.0491803	0	0	0	5.71369e-08	7.3421e-06	0.0340909	0.0491803
Flavin-containing monooxygenase.	#1.14.13.8#	3.07963e-09	4.989e-07	0.00617284	1.25836e-08	3.122e-07	0.0491803	0	0	0	6.1858e-09	8.583e-07	0.0113636	0.0491803
Endo-alpha-sialidase.	#3.2.1.129#	0	0	0	2.02311e-08	7.617e-07	0.0491803	0	0	0	1.25284e-09	2.205e-07	0.00568182	0.0491803
3-amino-4-hydroxybenzoate synthase.	#4.1.99.20#	1.3784e-08	8.152e-07	0.0308642	1.51836e-08	9.262e-07	0.0163934	0	0	0	8.00591e-08	6.1355e-06	0.0454545	0.0454545
(1->4)-alpha-D-glucan 1-alpha-D-glucosylmutase.	#5.4.99.15#	1.77352e-08	2.1609e-06	0.0246914	4.50328e-09	2.747e-07	0.0163934	0	0	0	2.68812e-08	2.0058e-06	0.0454545	0.0454545
L-alanine--L-anticapsin ligase.	#6.3.2.49#	1.37278e-08	4.775e-07	0.0432099	3.54262e-09	2.161e-07	0.0163934	0	0	0	2.02023e-08	9.385e-07	0.0454545	0.0454545
Ferredoxin--nitrite reductase.	#1.7.7.1#	1.54383e-09	2.501e-07	0.00617284	0	0	0	0	0	0	2.03947e-07	3.38157e-05	0.0397727	0.0397727
tRNA (guanine(10)-N(2))-dimethyltransferase.	#2.1.1.213#	3.57037e-09	3.502e-07	0.0123457	0	0	0	0	0	0	1.22639e-07	1.86539e-05	0.0397727	0.0397727
Transferred entry: 3.6.1.9.	#3.6.1.19#	1.34889e-08	7.585e-07	0.0246914	3.77082e-08	1.6864e-06	0.0327869	0	0	0	4.70205e-08	2.4342e-06	0.0397727	0.0397727
Decaprenylphospho-beta-D-ribofuranose 2-dehydrogenase.	#1.1.98.3#	1.88333e-08	1.0112e-06	0.0308642	0	0	0	0	0	0	5.06648e-08	4.513e-06	0.0397727	0.0397727
Phosphatidyl-myo-inositol dimannoside synthase.	#2.4.1.346#	1.65617e-09	2.683e-07	0.00617284	0	0	0	0	0	0	5.24636e-08	3.7668e-06	0.0397727	0.0397727
D-glyceraldehyde dehydrogenase (NADP(+)).	#1.2.1.89#	1.25864e-09	2.039e-07	0.00617284	0	0	0	0	0	0	1.31386e-08	5.469e-07	0.0397727	0.0397727
D-erythrulose 4-kinase.	#2.7.1.210#	1.33864e-08	7.65e-07	0.037037	0	0	0	0	0	0	0	0	0	0.037037
tRNA (adenine(58)-N(1))-methyltransferase.	#2.1.1.220#	1.22623e-08	9.709e-07	0.0185185	0	0	0	0	0	0	3.25295e-08	2.5072e-06	0.0340909	0.0340909
2,5-diamino-6-(ribosylamino)-4(3H)-pyrimidinone 5'-phosphate reductase.	#1.1.1.302#	1.08031e-08	7.61e-07	0.0246914	0	0	0	0	0	0	2.21852e-08	2.5336e-06	0.0340909	0.0340909
Cyanuric acid amidohydrolase.	#3.5.2.15#	1.00426e-08	7.164e-07	0.0185185	0	0	0	0	0	0	2.14142e-08	1.2083e-06	0.0340909	0.0340909
Assimilatory sulfite reductase (ferredoxin).	#1.8.7.1#	9.58704e-09	9.709e-07	0.0123457	0	0	0	0	0	0	1.51432e-08	6.965e-07	0.0340909	0.0340909
Phospholipase A(2).	#3.1.1.4#	7.59938e-09	5.787e-07	0.0185185	7.37541e-09	2.434e-07	0.0327869	0	0	0	9.61932e-09	4.291e-07	0.0340909	0.0340909
4-hydroxyphenylalkanoate adenylyltransferase FadD29.	#6.2.1.51#	0	0	0	0	0	0	0	0	0	2.05409e-08	1.4675e-06	0.0340909	0.0340909
Protein-histidine pros-kinase.	#2.7.13.1#	3.20864e-09	2.621e-07	0.0123457	7.93443e-09	2.499e-07	0.0327869	0	0	0	8.55284e-09	3.222e-07	0.0340909	0.0340909
Gluconolactonase.	#3.1.1.17#	4.03889e-09	2.387e-07	0.0185185	0	0	0	0	0	0	1.22307e-08	7.301e-07	0.0340909	0.0340909
Fluorothreonine transaldolase.	#2.2.1.8#	1.4e-09	2.268e-07	0.00617284	0	0	0	0	0	0	1.43085e-08	1.2083e-06	0.0340909	0.0340909
Acylglycerol lipase.	#3.1.1.23#	0	0	0	0	0	0	0	0	0	1.34813e-08	7.418e-07	0.0340909	0.0340909
Benzoyl-CoA 2,3-epoxidase.	#1.14.13.208#	4.4463e-09	7.203e-07	0.00617284	0	0	0	0	0	0	8.47102e-09	4.088e-07	0.0340909	0.0340909
Homoaconitate hydratase.	#4.2.1.36#	5.02284e-09	3.838e-07	0.0185185	0	0	0	0	0	0	7.52102e-09	2.533e-07	0.0340909	0.0340909
Dihydrolipoyllysine-residue (2-methylpropanoyl)transferase.	#2.3.1.168#	0	0	0	0	0	0	0	0	0	9.05341e-09	4.45e-07	0.0340909	0.0340909
Transferred entry: 4.6.1.24.	#3.1.27.3#	1.68858e-08	2.3746e-06	0.0123457	2.18344e-08	1.0656e-06	0.0327869	0	0	0	9.53239e-09	1.0029e-06	0.0170455	0.0327869
Transferred entry: 5.6.2.1.	#5.99.1.2#	9.47407e-09	8.717e-07	0.0246914	6.94918e-09	2.131e-07	0.0327869	0	0	0	6.57216e-09	1.1567e-06	0.00568182	0.0327869
Sulfite dehydrogenase (quinone).	#1.8.5.6#	5.2716e-09	3.838e-07	0.0185185	6.87869e-09	2.111e-07	0.0327869	0	0	0	8.53409e-09	4.45e-07	0.0284091	0.0327869
Ligases // Forming carbon-carbon bonds.	#6.4.1.-#	0	0	0	1.48197e-08	6.541e-07	0.0327869	0	0	0	5.36136e-09	5.014e-07	0.0170455	0.0327869
N-acetylgalactosamine-N,N'-diacetylbacillosaminyl-diphospho-undecaprenol	#2.4.1.291#	0	0	0	6.77049e-09	2.084e-07	0.0327869	0	0	0	1.15568e-09	2.034e-07	0.00568182	0.0327869
Hexaprenyl-diphosphate synthase ((2E,6E)-farnesyl-diphosphate specific).	#2.5.1.83#	6.89444e-09	2.515e-07	0.0308642	0	0	0	0	0	0	8.08239e-09	5.038e-07	0.0227273	0.0308642
Arabinofuranan 3-O-arabinosyltransferase.	#2.4.2.47#	0	0	0	0	0	0	0	0	0	2.77881e-08	3.0087e-06	0.0284091	0.0284091
Firefly luciferase.	#1.13.12.7#	7.8679e-09	6.536e-07	0.0123457	3.58197e-09	2.185e-07	0.0163934	0	0	0	1.31591e-08	9.939e-07	0.0284091	0.0284091
Phospholipase D.	#3.1.4.4#	0	0	0	0	0	0	0	0	0	1.30023e-08	1.0368e-06	0.0284091	0.0284091
Feruloyl-CoA hydratase/lyase.	#4.1.2.61#	2.92099e-09	2.515e-07	0.0123457	0	0	0	0	0	0	9.75e-09	7.424e-07	0.0284091	0.0284091
Na(+)-transporting two-sector ATPase.	#7.2.2.1#	6.84259e-09	4.637e-07	0.0246914	3.41475e-09	2.083e-07	0.0163934	0	0	0	1.06784e-08	1.8794e-06	0.00568182	0.0246914
L-arginine dehydrogenase.	#1.4.1.25#	1.205e-08	5.822e-07	0.0246914	0	0	0	0	0	0	0	0	0	0.0246914
Phosphatidylcholine synthase.	#2.7.8.24#	7.99815e-09	6.097e-07	0.0246914	0	0	0	0	0	0	3.6767e-09	2.276e-07	0.0170455	0.0246914
Sphingomyelin phosphodiesterase.	#3.1.4.12#	5.28457e-09	2.387e-07	0.0246914	0	0	0	0	0	0	5.82159e-09	4.086e-07	0.0170455	0.0246914
Precorrin-3B synthase.	#1.14.13.83#	7.09321e-09	8.997e-07	0.0123457	0	0	0	0	0	0	3.79574e-08	4.0116e-06	0.0227273	0.0227273
3-amino-5-hydroxybenzoate synthase.	#4.2.1.144#	1.30802e-09	2.119e-07	0.00617284	3.62295e-09	2.21e-07	0.0163934	0	0	0	1.30267e-08	1.4062e-06	0.0227273	0.0227273
Arylamine N-acetyltransferase.	#2.3.1.5#	1.26728e-09	2.053e-07	0.00617284	0	0	0	0	0	0	6.39261e-09	4.68e-07	0.0227273	0.0227273
Dolichyl-phosphate beta-D-mannosyltransferase.	#2.4.1.83#	1.59074e-09	2.577e-07	0.00617284	0	0	0	0	0	0	4.9483e-09	2.281e-07	0.0227273	0.0227273
Sulfite dehydrogenase (cytochrome).	#1.8.2.1#	0	0	0	0	0	0	0	0	0	5.72784e-09	3.712e-07	0.0227273	0.0227273
Phosphoethanolamine/phosphocholine phosphatase.	#3.1.3.75#	5.71358e-09	4.662e-07	0.0185185	1.0723e-08	6.541e-07	0.0163934	0	0	0	4.51705e-09	5.925e-07	0.0113636	0.0185185
2-phospho-L-lactate guanylyltransferase.	#2.7.7.68#	4.07284e-09	2.378e-07	0.0185185	0	0	0	0	0	0	1.39392e-08	2.2493e-06	0.0113636	0.0185185
Enoyl-[acyl-carrier-protein] reductase (NADPH, Si-specific).	#1.3.1.10#	9.86852e-09	1.1363e-06	0.0185185	0	0	0	0	0	0	1.97841e-09	3.482e-07	0.00568182	0.0185185
Gingipain K.	#3.4.22.47#	8.17222e-09	6.942e-07	0.0185185	0	0	0	0	0	0	2.59773e-09	2.323e-07	0.0113636	0.0185185
Poly(glycerol-phosphate) alpha-glucosyltransferase.	#2.4.1.52#	6.8179e-09	6.652e-07	0.0185185	0	0	0	0	0	0	3.52841e-09	2.145e-07	0.0170455	0.0185185
Serralysin.	#3.4.24.40#	4.28272e-09	2.385e-07	0.0185185	4.50328e-09	2.747e-07	0.0163934	0	0	0	0	0	0	0.0185185
Acetylputrescine deacetylase.	#3.5.1.62#	5.58827e-09	4.498e-07	0.0185185	0	0	0	0	0	0	1.39489e-09	2.455e-07	0.00568182	0.0185185
Aryl-aldehyde dehydrogenase.	#1.2.1.29#	4.33025e-09	2.55e-07	0.0185185	0	0	0	0	0	0	0	0	0	0.0185185
Thiopurine S-methyltransferase.	#2.1.1.67#	4.27593e-09	2.387e-07	0.0185185	0	0	0	0	0	0	0	0	0	0.0185185
Phenol 2-monooxygenase (NADPH).	#1.14.13.7#	0	0	0	0	0	0	0	0	0	3.27528e-08	4.3692e-06	0.0170455	0.0170455
N-acetyl-alpha-D-muramate 1-phosphate uridylyltransferase.	#2.7.7.99#	1.25185e-09	2.028e-07	0.00617284	1.63443e-08	9.97e-07	0.0163934	0	0	0	8.31989e-09	6.337e-07	0.0170455	0.0170455
5-dehydro-2-deoxyphosphogluconate aldolase.	#4.1.2.29#	1.47037e-09	2.382e-07	0.00617284	7.24754e-09	4.421e-07	0.0163934	0	0	0	1.10602e-08	1.5043e-06	0.0170455	0.0170455
Soluble epoxide hydrolase.	#3.3.2.10#	2.7679e-09	2.371e-07	0.0123457	3.37049e-09	2.056e-07	0.0163934	0	0	0	8.01989e-09	7.126e-07	0.0170455	0.0170455
Phosphoglycerol geranylgeranyltransferase.	#2.5.1.41#	7.72963e-09	1.2522e-06	0.00617284	0	0	0	0	0	0	3.93466e-09	2.687e-07	0.0170455	0.0170455
D-lactate dehydrogenase (cytochrome).	#1.1.2.4#	0	0	0	0	0	0	0	0	0	8.63807e-09	7.571e-07	0.0170455	0.0170455
3-dehydro-glucose-6-phosphate--glutamate transaminase.	#2.6.1.104#	3.45247e-09	5.593e-07	0.00617284	0	0	0	0	0	0	3.5517e-09	2.145e-07	0.0170455	0.0170455
Sirohydrochlorin cobaltochelatase.	#4.99.1.3#	0	0	0	0	0	0	0	0	0	6.86705e-09	5.469e-07	0.0170455	0.0170455
Poly(ribitol-phosphate) beta-N-acetylglucosaminyltransferase.	#2.4.1.355#	0	0	0	0	0	0	0	0	0	3.73068e-09	2.302e-07	0.0170455	0.0170455
Hydrolases // In linear amidines.	#3.5.3.-#	0	0	0	0	0	0	0	0	0	3.5233e-09	2.099e-07	0.0170455	0.0170455
dTDP-4-dehydro-6-deoxyglucose reductase.	#1.1.1.266#	0	0	0	8.09344e-09	4.937e-07	0.0163934	0	0	0	0	0	0	0.0163934
Proteasome endopeptidase complex.	#3.4.25.1#	0	0	0	3.53279e-09	2.155e-07	0.0163934	0	0	0	4.41534e-09	5.469e-07	0.0113636	0.0163934
Transferred entry: 4.2.1.59.	#4.2.1.60#	1.36852e-09	2.217e-07	0.00617284	3.81148e-09	2.325e-07	0.0163934	0	0	0	2.58011e-09	4.541e-07	0.00568182	0.0163934
Transferred entry: 2.7.7.72.	#2.7.7.25#	2.84012e-09	2.577e-07	0.0123457	3.49344e-09	2.131e-07	0.0163934	0	0	0	0	0	0	0.0163934
Transferred entry: 7.2.2.1.	#3.6.3.15#	0	0	0	3.8377e-09	2.341e-07	0.0163934	0	0	0	1.1642e-09	2.049e-07	0.00568182	0.0163934
tRNA (guanine(9)-N(1))-methyltransferase.	#2.1.1.221#	0	0	0	3.55246e-09	2.167e-07	0.0163934	0	0	0	1.28977e-09	2.27e-07	0.00568182	0.0163934
D(-)-tartrate dehydratase.	#4.2.1.81#	0	0	0	3.7918e-09	2.313e-07	0.0163934	0	0	0	0	0	0	0.0163934
D-xylose 1-dehydrogenase.	#1.1.1.175#	0	0	0	3.68525e-09	2.248e-07	0.0163934	0	0	0	0	0	0	0.0163934
Endo-polygalacturonase.	#3.2.1.15#	2.91747e-08	2.4223e-06	0.0123457	0	0	0	0	0	0	1.33085e-08	2.3423e-06	0.00568182	0.0123457
Transferred entry: 2.1.1.221 and 2.1.1.228.	#2.1.1.31#	1.02414e-08	1.4103e-06	0.0123457	0	0	0	0	0	0	0	0	0	0.0123457
Tryptophan 2-C-methyltransferase.	#2.1.1.106#	7.74753e-09	6.888e-07	0.0123457	0	0	0	0	0	0	2.45852e-09	2.29e-07	0.0113636	0.0123457
Leucine dehydrogenase.	#1.4.1.9#	5.56975e-09	6.942e-07	0.0123457	0	0	0	0	0	0	2.51591e-09	2.239e-07	0.0113636	0.0123457
Aureolysin.	#3.4.24.29#	6.92099e-09	8.924e-07	0.0123457	0	0	0	0	0	0	0	0	0	0.0123457
Glucan 1,4-alpha-glucosidase.	#3.2.1.3#	5.20185e-09	6.21e-07	0.0123457	0	0	0	0	0	0	0	0	0	0.0123457
Pyranose oxidase.	#1.1.3.10#	5.1463e-09	5.822e-07	0.0123457	0	0	0	0	0	0	0	0	0	0.0123457
Formate dehydrogenase (cytochrome).	#1.2.2.1#	4.61975e-09	5.154e-07	0.0123457	0	0	0	0	0	0	0	0	0	0.0123457
Deoxyribonuclease II.	#3.1.22.1#	2.56914e-09	2.112e-07	0.0123457	0	0	0	0	0	0	1.8625e-09	3.278e-07	0.00568182	0.0123457
Rubredoxin--NAD(+) reductase.	#1.18.1.1#	2.73272e-09	2.249e-07	0.0123457	0	0	0	0	0	0	0	0	0	0.0123457
D-arginine dehydrogenase.	#1.4.99.6#	2.69877e-09	2.291e-07	0.0123457	0	0	0	0	0	0	0	0	0	0.0123457
Selenate reductase.	#1.97.1.9#	2.58951e-09	2.163e-07	0.0123457	0	0	0	0	0	0	0	0	0	0.0123457
FMN reductase (NADH).	#1.5.1.42#	1.6179e-09	2.621e-07	0.00617284	0	0	0	0	0	0	2.85562e-08	4.3692e-06	0.0113636	0.0113636
Deleted entry.	#1.6.99.3#	1.32593e-09	2.148e-07	0.00617284	0	0	0	0	0	0	2.61148e-08	4.3692e-06	0.0113636	0.0113636
Peptidylglycine monooxygenase.	#1.14.17.3#	1.32778e-09	2.151e-07	0.00617284	0	0	0	0	0	0	1.4625e-08	2.1852e-06	0.0113636	0.0113636
2-deoxy-scyllo-inosamine dehydrogenase.	#1.1.1.329#	3.49568e-09	5.663e-07	0.00617284	0	0	0	0	0	0	4.92443e-09	5.789e-07	0.0113636	0.0113636
4-coumarate--CoA ligase.	#6.2.1.12#	0	0	0	0	0	0	0	0	0	5.40682e-09	7.112e-07	0.0113636	0.0113636
Octanoyl-[GcvH]:protein N-octanoyltransferase.	#2.3.1.204#	2.92716e-09	4.742e-07	0.00617284	0	0	0	0	0	0	2.38409e-09	2.153e-07	0.0113636	0.0113636
1,2-alpha-glucosylglycerol phosphorylase.	#2.4.1.332#	2.16173e-09	3.502e-07	0.00617284	0	0	0	0	0	0	2.76477e-09	2.564e-07	0.0113636	0.0113636
Ribonuclease T(2).	#4.6.1.19#	0	0	0	0	0	0	0	0	0	4.86818e-09	6.534e-07	0.0113636	0.0113636
Cysteine dioxygenase.	#1.13.11.20#	1.43827e-09	2.33e-07	0.00617284	0	0	0	0	0	0	2.81307e-09	2.88e-07	0.0113636	0.0113636
N-methylhydantoinase (ATP-hydrolyzing).	#3.5.2.14#	0	0	0	0	0	0	0	0	0	3.4875e-09	4.104e-07	0.0113636	0.0113636
dTDP-L-rhamnose 4-epimerase.	#5.1.3.25#	0	0	0	0	0	0	0	0	0	3.47443e-09	4.088e-07	0.0113636	0.0113636
D-galactarolactone isomerase.	#5.4.1.4#	0	0	0	0	0	0	0	0	0	2.74886e-09	2.806e-07	0.0113636	0.0113636
Dihydroanticapsin 7-dehydrogenase.	#1.1.1.385#	0	0	0	0	0	0	0	0	0	2.55057e-09	2.455e-07	0.0113636	0.0113636
N,N'-diacetyllegionaminate synthase.	#2.5.1.101#	0	0	0	0	0	0	0	0	0	2.51818e-09	2.404e-07	0.0113636	0.0113636
Transferred entry: 2.3.1.267.	#2.3.1.128#	0	0	0	0	0	0	0	0	0	2.44773e-09	2.281e-07	0.0113636	0.0113636
Tryptophan dehydrogenase.	#1.4.1.19#	0	0	0	0	0	0	0	0	0	2.3892e-09	2.173e-07	0.0113636	0.0113636
Ferredoxin--nitrate reductase.	#1.7.7.2#	0	0	0	0	0	0	0	0	0	2.35114e-09	2.071e-07	0.0113636	0.0113636
Transferred entry: 2.1.1.187 and 2.1.1.188.	#2.1.1.51#	0	0	0	0	0	0	0	0	0	2.3108e-09	2.04e-07	0.0113636	0.0113636
Gluconate 2-dehydrogenase.	#1.1.1.215#	4.25185e-09	6.888e-07	0.00617284	0	0	0	0	0	0	8.38011e-09	1.4749e-06	0.00568182	0.00617284
Coccolysin.	#3.4.24.30#	8.01975e-09	1.2992e-06	0.00617284	0	0	0	0	0	0	2.32102e-09	4.085e-07	0.00568182	0.00617284
Methylamine--glutamate N-methyltransferase.	#2.1.1.21#	4.35247e-09	7.051e-07	0.00617284	0	0	0	0	0	0	1.15227e-09	2.028e-07	0.00568182	0.00617284
Isopenicillin-N synthase.	#1.21.3.1#	3.49259e-09	5.658e-07	0.00617284	0	0	0	0	0	0	1.23466e-09	2.173e-07	0.00568182	0.00617284
O-demethylpuromycin O-methyltransferase.	#2.1.1.38#	1.38827e-09	2.249e-07	0.00617284	0	0	0	0	0	0	3.025e-09	5.324e-07	0.00568182	0.00617284
4,5-dihydroxyphthalate decarboxylase.	#4.1.1.55#	3.59383e-09	5.822e-07	0.00617284	0	0	0	0	0	0	0	0	0	0.00617284
Lycopene beta-cyclase.	#5.5.1.19#	1.42593e-09	2.31e-07	0.00617284	0	0	0	0	0	0	1.4483e-09	2.549e-07	0.00568182	0.00617284
Hyaluronan synthase.	#2.4.1.212#	2.8e-09	4.536e-07	0.00617284	0	0	0	0	0	0	0	0	0	0.00617284
Guanylate cyclase.	#4.6.1.2#	2.73272e-09	4.427e-07	0.00617284	0	0	0	0	0	0	0	0	0	0.00617284
L-ornithine N(5)-monooxygenase (NADPH).	#1.14.13.195#	1.38827e-09	2.249e-07	0.00617284	0	0	0	0	0	0	1.18409e-09	2.084e-07	0.00568182	0.00617284
Pyrroloquinoline-quinone synthase.	#1.3.3.11#	1.38827e-09	2.249e-07	0.00617284	0	0	0	0	0	0	1.17557e-09	2.069e-07	0.00568182	0.00617284
Mannuronan 5-epimerase.	#5.1.3.37#	1.40309e-09	2.273e-07	0.00617284	0	0	0	0	0	0	1.15398e-09	2.031e-07	0.00568182	0.00617284
2-oxoglutarate carboxylase.	#6.4.1.7#	2.33457e-09	3.782e-07	0.00617284	0	0	0	0	0	0	0	0	0	0.00617284
Medium-chain acyl-CoA ligase.	#6.2.1.2#	1.85432e-09	3.004e-07	0.00617284	0	0	0	0	0	0	0	0	0	0.00617284
N-carbamoyl-D-amino-acid hydrolase.	#3.5.1.77#	1.6179e-09	2.621e-07	0.00617284	0	0	0	0	0	0	0	0	0	0.00617284
Maleate isomerase.	#5.2.1.1#	1.59074e-09	2.577e-07	0.00617284	0	0	0	0	0	0	0	0	0	0.00617284
Chlorophyll synthase.	#2.5.1.62#	1.56049e-09	2.528e-07	0.00617284	0	0	0	0	0	0	0	0	0	0.00617284
Alcohol dehydrogenase (cytochrome c).	#1.1.2.8#	1.55123e-09	2.513e-07	0.00617284	0	0	0	0	0	0	0	0	0	0.00617284
Sedoheptulokinase.	#2.7.1.14#	1.49691e-09	2.425e-07	0.00617284	0	0	0	0	0	0	0	0	0	0.00617284
L-ornithine N(alpha)-acyltransferase.	#2.3.2.30#	1.4858e-09	2.407e-07	0.00617284	0	0	0	0	0	0	0	0	0	0.00617284
Isopenicillin-N N-acyltransferase.	#2.3.1.164#	1.44506e-09	2.341e-07	0.00617284	0	0	0	0	0	0	0	0	0	0.00617284
Anthranilate 1,2-dioxygenase (deaminating, decarboxylating).	#1.14.12.1#	1.42716e-09	2.312e-07	0.00617284	0	0	0	0	0	0	0	0	0	0.00617284
Mannuronan synthase.	#2.4.1.33#	1.38827e-09	2.249e-07	0.00617284	0	0	0	0	0	0	0	0	0	0.00617284
Allantoicase.	#3.5.3.4#	1.33642e-09	2.165e-07	0.00617284	0	0	0	0	0	0	0	0	0	0.00617284
GDP-perosamine N-acetyltransferase.	#2.3.1.227#	1.28519e-09	2.082e-07	0.00617284	0	0	0	0	0	0	0	0	0	0.00617284
Magnesium-protoporphyrin IX monomethyl ester (oxidative) cyclase.	#1.14.13.81#	1.26543e-09	2.05e-07	0.00617284	0	0	0	0	0	0	0	0	0	0.00617284
Oxidoreductases // With reduced flavin or flavoprotein as one donor, and incorporation of one atom of oxygen.	#1.14.14.-#	0	0	0	0	0	0	0	0	0	1.18233e-08	2.0809e-06	0.00568182	0.00568182
Tryptophan 2,3-dioxygenase.	#1.13.11.11#	0	0	0	0	0	0	0	0	0	6.21875e-09	1.0945e-06	0.00568182	0.00568182
Olefin beta-lactone synthetase.	#6.1.3.1#	0	0	0	0	0	0	0	0	0	6.21875e-09	1.0945e-06	0.00568182	0.00568182
Glucosyl-3-phosphoglycerate phosphatase.	#3.1.3.85#	0	0	0	0	0	0	0	0	0	5.6983e-09	1.0029e-06	0.00568182	0.00568182
Galactan 5-O-arabinofuranosyltransferase.	#2.4.2.46#	0	0	0	0	0	0	0	0	0	5.23125e-09	9.207e-07	0.00568182	0.00568182
L-lysine N(6)-monooxygenase (NADPH).	#1.14.13.59#	0	0	0	0	0	0	0	0	0	4.3017e-09	7.571e-07	0.00568182	0.00568182
Levansucrase.	#2.4.1.10#	0	0	0	0	0	0	0	0	0	3.73125e-09	6.567e-07	0.00568182	0.00568182
Transferred entry: 1.3.8.8.	#1.3.99.13#	0	0	0	0	0	0	0	0	0	2.84886e-09	5.014e-07	0.00568182	0.00568182
Long-chain fatty acid adenylase/transferase FadD23.	#6.2.1.57#	0	0	0	0	0	0	0	0	0	2.84886e-09	5.014e-07	0.00568182	0.00568182
(2Z,6E)-farnesyl diphosphate synthase.	#2.5.1.68#	0	0	0	0	0	0	0	0	0	2.84886e-09	5.014e-07	0.00568182	0.00568182
Bacterial sulfide:quinone reductase.	#1.8.5.4#	0	0	0	0	0	0	0	0	0	2.84886e-09	5.014e-07	0.00568182	0.00568182
Benzoate--CoA ligase.	#6.2.1.25#	0	0	0	0	0	0	0	0	0	2.76534e-09	4.867e-07	0.00568182	0.00568182
Isomerases // Phosphotransferases (phosphomutases).	#5.4.2.-#	0	0	0	0	0	0	0	0	0	2.4875e-09	4.378e-07	0.00568182	0.00568182
Transferred entry: 1.14.14.9.	#1.14.13.3#	0	0	0	0	0	0	0	0	0	2.36307e-09	4.159e-07	0.00568182	0.00568182
Ceramidase.	#3.5.1.23#	0	0	0	0	0	0	0	0	0	2.32898e-09	4.099e-07	0.00568182	0.00568182
Beta-carotene 15,15'-dioxygenase.	#1.13.11.63#	0	0	0	0	0	0	0	0	0	2.28693e-09	4.025e-07	0.00568182	0.00568182
Biphenyl-2,3-diol 1,2-dioxygenase.	#1.13.11.39#	0	0	0	0	0	0	0	0	0	1.68239e-09	2.961e-07	0.00568182	0.00568182
Proline dehydrogenase.	#1.5.5.2#	0	0	0	0	0	0	0	0	0	1.68239e-09	2.961e-07	0.00568182	0.00568182
Beta-alanyl-CoA ammonia-lyase.	#4.3.1.6#	0	0	0	0	0	0	0	0	0	1.61591e-09	2.844e-07	0.00568182	0.00568182
Formyltetrahydrofolate dehydrogenase.	#1.5.1.6#	0	0	0	0	0	0	0	0	0	1.5267e-09	2.687e-07	0.00568182	0.00568182
Undecaprenyl-diphosphooligosaccharide--protein glycotransferase.	#2.4.99.19#	0	0	0	0	0	0	0	0	0	1.29602e-09	2.281e-07	0.00568182	0.00568182
dTDP-4-amino-4,6-dideoxy-D-glucose ammonia-lyase.	#4.3.1.30#	0	0	0	0	0	0	0	0	0	1.29602e-09	2.281e-07	0.00568182	0.00568182
Initiation-specific alpha-1,6-mannosyltransferase.	#2.4.1.232#	0	0	0	0	0	0	0	0	0	1.28977e-09	2.27e-07	0.00568182	0.00568182
Isohexenylglutaconyl-CoA hydratase.	#4.2.1.57#	0	0	0	0	0	0	0	0	0	1.27216e-09	2.239e-07	0.00568182	0.00568182
Methanol dehydrogenase (nicotinoprotein).	#1.1.99.37#	0	0	0	0	0	0	0	0	0	1.24375e-09	2.189e-07	0.00568182	0.00568182
Phospholipase C.	#3.1.4.3#	0	0	0	0	0	0	0	0	0	1.24375e-09	2.189e-07	0.00568182	0.00568182
Transferred entry: 7.1.1.9.	#1.9.3.1#	0	0	0	0	0	0	0	0	0	1.24375e-09	2.189e-07	0.00568182	0.00568182
Transferred entry: 2.1.1.230.	#2.1.1.66#	0	0	0	0	0	0	0	0	0	1.2233e-09	2.153e-07	0.00568182	0.00568182
Isomerases // Other isomerases.	#5.99.1.-#	0	0	0	0	0	0	0	0	0	1.1642e-09	2.049e-07	0.00568182	0.00568182
tRNA (N(6)-L-threonylcarbamoyladenosine(37)-C(2))-methylthiotransferase.	#2.8.4.5#	0	0	0	0	0	0	0	0	0	1.16136e-09	2.044e-07	0.00568182	0.00568182
Sarcosine oxidase.	#1.5.3.1#	0	0	0	0	0	0	0	0	0	1.15398e-09	2.031e-07	0.00568182	0.00568182
