# Supplementary material for: The human gut microbiome of athletes: metagenomic and metabolic insights
Source: Microbiome. 2023 Feb 14;11:27. doi: 10.1186/s40168-023-01470-9 (PMC9926762; doi:10.1186/s40168-023-01470-9)
Supplement: Supplementary file 7 — Additional file 6: Table S4. Mann-Whitney U statistical analysis between PCSTs related to athletes and sedentary samples (Sheet_1). Statistical Kruskall-Wallis analysis of bacterial species between PCST clusters (Sheet_2). [file 40168_2023_1470_MOESM6_ESM.xlsx]

## Sheet: Sheet_1
Non-parametric statistical analysis between PCST_1, PCST_4 and PCST_5 (Group 1) Vs. PCA_3, PCST_7 and PCST_8 (Group 2)			Total Species Tested	Sign. Count (Post FDR corr.)
Mann-Whitney U Test for independent samples		FDR correction	149	87
Bacterial Species	Sign. Raw	Benjamini-Hochberg
Acidaminococcus intestini	0.165	0.215658
Acinetobacter nosocomialis	0.554	0.620463
Aeromonas media	0.652	0.714324
Agathobaculum butyriciproducens	0	0
Agathobaculum unknown_species	0.001	0.00232812
Akkermansia muciniphila	0.758	0.805234
Akkermansia unknown_species	0.01	0.0183951
Alistipes communis	0	0
Alistipes dispar	0.001	0.00232812
Alistipes finegoldii	0	0
Alistipes ihumii	0.253	0.314142
Alistipes indistinctus	0.31	0.3725
Alistipes onderdonkii	0	0
Alistipes putredinis	0	0
Alistipes senegalensis	0.48	0.550154
Alistipes shahii	0.004	0.00816438
Alistipes unknown_species	0.005	0.00980263
Anaerobutyricum hallii	0	0
Anaerostipes hadrus	0	0
Anaerostipes unknown_species	0	0
Bacteroides caccae	0	0
Bacteroides cellulosilyticus	0.052	0.0798763
Bacteroides clarus	0.836	0.865028
Bacteroides congonensis	0	0
Bacteroides eggerthii	0.728	0.780374
Bacteroides faecis	0	0
Bacteroides finegoldii	0	0
Bacteroides fragilis	0.162	0.213611
Bacteroides intestinalis	0	0
Bacteroides koreensis	0.954	0.955
Bacteroides nordii	0.236	0.300547
Bacteroides ovatus	0	0
Bacteroides salyersiae	0.525	0.592614
Bacteroides stercoris	0.487	0.553916
Bacteroides thetaiotaomicron	0.001	0.00232812
Bacteroides uniformis	0	0
Bacteroides unknown_species	0	0
Bacteroides xylanisolvens	0	0
Barnesiella intestinihominis	0	0
Bifidobacterium adolescentis	0.247	0.309269
Bifidobacterium animalis	0	0
Bifidobacterium bifidum	0.027	0.0462414
Bifidobacterium longum	0.308	0.3725
Bifidobacterium pseudocatenulatum	0.132	0.182111
Bilophila wadsworthia	0	0
Blautia massiliensis	0	0
Blautia obeum	0.002	0.00444776
Blautia unknown_species	0	0
Blautia wexlerae	0	0
Butyricimonas faecalis	0.005	0.00980263
Butyricimonas virosa	0.051	0.0791562
Butyrivibrio crossotus	0	0
Campylobacter coli	0.049	0.0768526
Clostridium unknown_species	0	0
Collinsella aerofaciens	0.004	0.00816438
Coprobacter fastidiosus	0.003	0.00657353
Coprococcus comes	0	0
Coprococcus eutactus	0	0
Coprococcus unknown_species	0	0
Corallococcus unknown_species	0	0
Corynebacterium bouchesdurhonense	0.154	0.206205
Dialister invisus	0.367	0.437464
Dialister unknown_species	0.762	0.805234
Dorea formicigenerans	0	0
Dorea longicatena	0.002	0.00444776
Dorea unknown_species	0	0
Duncaniella unknown_species	0.01	0.0183951
Duodenibacillus massiliensis	0.026	0.0455765
Dysosmobacter unknown_species	0.189	0.242767
Dysosmobacter welbionis	0	0
Eisenbergiella tayi	0.027	0.0462414
Eisenbergiella unknown_species	0	0
Elizabethkingia anophelis	0.807	0.846782
Enterocloster unknown_species	0.86	0.883724
Erwinia mediterraneensis	0.955	0.955
Escherichia coli	0.1	0.140566
Eubacterium ramulus	0	0
Eubacterium rectale	0	0
Eubacterium siraeum	0.001	0.00232812
Eubacterium unknown_species	0	0
Eubacterium ventriosum	0.044	0.0704946
Faecalibacillus intestinalis	0.904	0.922381
Faecalibacterium prausnitzii	0	0
Faecalibacterium unknown_species	0	0
Flavonifractor plautii	0.001	0.00232812
Flavonifractor unknown_species	0.022	0.039494
Gemmiger formicilis	0	0
Gemmiger unknown_species	0	0
Haemophilus unknown_species	0.592	0.653393
Halococcus sediminicola	0.014	0.025439
Herpetosiphon llansteffanensis	0.43	0.496667
Holdemanella biformis	0.075	0.109559
Holdemanella unknown_species	0.91	0.922381
Intestinimonas unknown_species	0.143	0.195477
Janibacter massiliensis	0.155	0.206205
Lachnospira eligens	0.005	0.00980263
Lachnospira unknown_species	0	0
Legionella sainthelensi	0.085	0.121779
Luteococcus japonicus	0.817	0.85128
Methanosarcina unknown_species	0	0
Mycobacterium avium	0.69	0.750438
Mycolicibacterium setense	0.401	0.470465
Mycoplasma hyopneumoniae	0.411	0.47843
Oscillibacter unknown_species	0.004	0.00816438
Parabacteroides distasonis	0	0
Parabacteroides goldsteinii	0.241	0.304314
Parabacteroides merdae	0	0
Parabacteroides unknown_species	0.087	0.123457
Paraburkholderia ribeironis	0.3	0.366393
Paraprevotella clara	0.152	0.205891
Paraprevotella xylaniphila	0.27	0.332479
Parasutterella excrementihominis	0.048	0.0760851
Parasutterella unknown_species	0.03	0.0507955
Phascolarctobacterium faecium	0.375	0.443452
Phascolarctobacterium succinatutens	0.008	0.0152821
Phocaeicola coprocola	0.01	0.0183951
Phocaeicola coprophilus	0.007	0.0135455
Phocaeicola dorei	0	0
Phocaeicola massiliensis	0.17	0.220261
Phocaeicola plebeius	0	0
Phocaeicola unknown_species	0.078	0.112835
Phocaeicola vulgatus	0	0
Prevotella copri	0.073	0.107693
Prevotella marseillensis	0.037	0.0605824
Prevotella rara	0.004	0.00816438
Prevotella stercorea	0.072	0.10728
Prevotella unknown_species	0.054	0.082102
Prevotellamassilia timonensis	0.069	0.103848
Prevotellamassilia unknown_species	0.033	0.0552472
Pseudoflavonifractor unknown_species	0	0
Pseudoruminococcus massiliensis	0.024	0.0425714
Roseburia hominis	0	0
Roseburia intestinalis	0.043	0.0696413
Roseburia inulinivorans	0.115	0.16014
Roseburia unknown_species	0	0
Ruminococcus bicirculans	0	0
Ruminococcus bromii	0	0
Ruminococcus callidus	0	0
Ruminococcus faecis	0	0
Ruminococcus lactaris	0	0
Ruminococcus unknown_species	0	0
Ruthenibacterium lactatiformans	0.035	0.0579444
Streptococcus salivarius	0	0
Streptomyces ochraceiscleroticus	0.004	0.00816438
Streptomyces otsuchiensis	0.558	0.620463
Streptomyces unknown_species	0.717	0.774152
Subdoligranulum unknown_species	0	0
Sutterella unknown_species	0.002	0.00444776
Sutterella wadsworthensis	0	0

## Sheet: Sheet_2
Non-parametric statistical analysis between all PCSTs			Total Species Tested	Sign. Count (Post FDR corr.)		Faecalibacterium unknown_species	Pairwise Post-Hoc Analysis
Kruskal-Wallis Test for independent samples		FDR correction	149	117			PCSTs Pairwise	Sign. Raw (P.value)	Bonferroni correction. Sign. (Adj.p.value)
Bacterial Species	Sign. Raw (p.value)	Benjamini-Hochberg (Adj.p.value)					PCST_1 - PCST_4	0.571261	1
Acidaminococcus intestini	0	0					PCST_1 - PCST_5	1.26372e-07	1.89558e-06
Acinetobacter nosocomialis	0.106	0.125349					PCST_1 - PCST_3	6.86962e-12	1.03044e-10
Aeromonas media	0.762	0.783021					PCST_1 - PCST_7	6.83143e-10	1.02471e-08
Agathobaculum butyriciproducens	0	0					PCST_1 - PCST_8	0	0
Agathobaculum unknown_species	0	0					PCST_4 - PCST_5	2.07411e-07	3.11116e-06
Akkermansia muciniphila	0.003	0.00438235					PCST_4 - PCST_3	1.09788e-11	1.64682e-10
Akkermansia unknown_species	0	0					PCST_4 - PCST_7	1.71554e-09	2.57331e-08
Alistipes communis	0	0					PCST_4 - PCST_8	0	0
Alistipes dispar	0.005	0.0070283					PCST_5 - PCST_3	0.00394471	0.0591706
Alistipes finegoldii	0	0					PCST_5 - PCST_7	0.0025167	0.0377505
Alistipes ihumii	0	0					PCST_5 - PCST_8	1.57061e-11	2.35592e-10
Alistipes indistinctus	0.031	0.039819					PCST_3 - PCST_7	0.46306	1
Alistipes onderdonkii	0	0					PCST_3 - PCST_8	0.0493139	0.739708
Alistipes putredinis	0	0					PCST_7 - PCST_8	0.520114	1
Alistipes senegalensis	0	0
Alistipes shahii	0	0
Alistipes unknown_species	0	0
Anaerobutyricum hallii	0	0				Bacteroides uniformis	Pairwise Post-Hoc Analysis
Anaerostipes hadrus	0	0					PCSTs Pairwise	Sign. Raw (P.value)	Bonferroni correction. Sign. (Adj.p.value)
Anaerostipes unknown_species	0	0					PCST_1 - PCST_8	0.0417209	0.625813
Bacteroides caccae	0	0					PCST_1 - PCST_3	0.0654299	0.981448
Bacteroides cellulosilyticus	0	0					PCST_1 - PCST_7	0.0711304	1
Bacteroides clarus	0.958	0.958					PCST_1 - PCST_5	0	0
Bacteroides congonensis	0	0					PCST_1 - PCST_4	0	0
Bacteroides eggerthii	0	0					PCST_8 - PCST_3	0.732857	1
Bacteroides faecis	0	0					PCST_8 - PCST_7	0.523185	1
Bacteroides finegoldii	0	0					PCST_8 - PCST_5	0	0
Bacteroides fragilis	0	0					PCST_8 - PCST_4	0	0
Bacteroides intestinalis	0	0					PCST_3 - PCST_7	0.737927	1
Bacteroides koreensis	0.323	0.359157					PCST_3 - PCST_5	1.91117e-10	2.86676e-09
Bacteroides nordii	0.189	0.214969					PCST_3 - PCST_4	1.77636e-15	2.66454e-14
Bacteroides ovatus	0	0					PCST_7 - PCST_5	7.24859e-06	0.000108729
Bacteroides salyersiae	0.158	0.181092					PCST_7 - PCST_4	1.02315e-08	1.53472e-07
Bacteroides stercoris	0	0					PCST_5 - PCST_4	0.0293694	0.44054
Bacteroides thetaiotaomicron	0	0
Bacteroides uniformis	0	0
Bacteroides unknown_species	0	0
Bacteroides xylanisolvens	0	0				Faecalibacterium prausnitzii	Pairwise Post-Hoc Analysis
Barnesiella intestinihominis	0	0					PCSTs Pairwise	Sign. Raw (P.value)	Bonferroni correction. Sign. (Adj.p.value)
Bifidobacterium adolescentis	0	0					PCST_4 - PCST_1	0.341855	1
Bifidobacterium animalis	0	0					PCST_4 - PCST_5	4.27853e-11	6.4178e-10
Bifidobacterium bifidum	0.047	0.0583583					PCST_4 - PCST_3	2.44249e-15	3.66374e-14
Bifidobacterium longum	0.016	0.0210973					PCST_4 - PCST_7	9.41425e-12	1.41214e-10
Bifidobacterium pseudocatenulatum	0	0					PCST_4 - PCST_8	0	0
Bilophila wadsworthia	0	0					PCST_1 - PCST_5	5.23563e-07	7.85345e-06
Blautia massiliensis	0	0					PCST_1 - PCST_3	1.99192e-11	2.98788e-10
Blautia obeum	0	0					PCST_1 - PCST_7	2.18444e-09	3.27666e-08
Blautia unknown_species	0	0					PCST_1 - PCST_8	0	0
Blautia wexlerae	0	0					PCST_5 - PCST_3	0.00324953	0.048743
Butyricimonas faecalis	0.02	0.0261404					PCST_5 - PCST_7	0.00270961	0.0406441
Butyricimonas virosa	0.042	0.0530339					PCST_5 - PCST_8	1.30206e-09	1.9531e-08
Butyrivibrio crossotus	0	0					PCST_3 - PCST_7	0.501278	1
Campylobacter coli	0.353	0.386743					PCST_3 - PCST_8	0.15884	1
Clostridium unknown_species	0	0					PCST_7 - PCST_8	0.768836	1
Collinsella aerofaciens	0.003	0.00438235
Coprobacter fastidiosus	0.003	0.00438235
Coprococcus comes	0	0
Coprococcus eutactus	0	0				Bacteroides unknown_species	Pairwise Post-Hoc Analysis
Coprococcus unknown_species	0	0					PCSTs Pairwise	Sign. Raw (P.value)	Bonferroni correction. Sign. (Adj.p.value)
Corallococcus unknown_species	0	0					PCST_8 - PCST_3	4.82937e-07	7.24405e-06
Corynebacterium bouchesdurhonense	0.624	0.65581					PCST_8 - PCST_5	7.52287e-13	1.12843e-11
Dialister invisus	0.52	0.55741					PCST_8 - PCST_1	0	0
Dialister unknown_species	0.004	0.00573077					PCST_8 - PCST_4	0	0
Dorea formicigenerans	0	0					PCST_8 - PCST_7	3.24868e-09	4.87302e-08
Dorea longicatena	0	0					PCST_3 - PCST_5	0.827653	1
Dorea unknown_species	0	0					PCST_3 - PCST_1	0.0159841	0.239761
Duncaniella unknown_species	0.075	0.0915984					PCST_3 - PCST_4	0.0080541	0.120811
Duodenibacillus massiliensis	0.058	0.0714215					PCST_3 - PCST_7	0.0617644	0.926465
Dysosmobacter unknown_species	0	0					PCST_5 - PCST_1	0.00516627	0.077494
Dysosmobacter welbionis	0	0					PCST_5 - PCST_4	0.00133207	0.0199811
Eisenbergiella tayi	0	0					PCST_5 - PCST_7	0.054328	0.814919
Eisenbergiella unknown_species	0	0					PCST_1 - PCST_4	0.910289	1
Elizabethkingia anophelis	0.957	0.958					PCST_1 - PCST_7	0.907223	1
Enterocloster unknown_species	0.013	0.0174505					PCST_4 - PCST_7	0.962125	1
Erwinia mediterraneensis	0.648	0.6705
Escherichia coli	0	0
Eubacterium ramulus	0	0
Eubacterium rectale	0	0				Eubacterium rectale	Pairwise Post-Hoc Analysis
Eubacterium siraeum	0	0					PCSTs Pairwise	Sign. Raw (P.value)	Bonferroni correction. Sign. (Adj.p.value)
Eubacterium unknown_species	0	0					PCST_4 - PCST_1	0.256283	1
Eubacterium ventriosum	0	0					PCST_4 - PCST_5	0.00269124	0.0403686
Faecalibacillus intestinalis	0.118	0.138441					PCST_4 - PCST_7	0.0151324	0.226985
Faecalibacterium prausnitzii	0	0					PCST_4 - PCST_3	5.3661e-05	0.000804915
Faecalibacterium unknown_species	0	0					PCST_4 - PCST_8	0	0
Flavonifractor plautii	0	0					PCST_1 - PCST_5	0.116179	1
Flavonifractor unknown_species	0	0					PCST_1 - PCST_7	0.102461	1
Gemmiger formicilis	0	0					PCST_1 - PCST_3	0.00370949	0.0556423
Gemmiger unknown_species	0	0					PCST_1 - PCST_8	0	0
Haemophilus unknown_species	0.127	0.147836					PCST_5 - PCST_7	0.491139	1
Halococcus sediminicola	0.021	0.0272087					PCST_5 - PCST_3	0.0750444	1
Herpetosiphon llansteffanensis	0.576	0.613029					PCST_5 - PCST_8	0	0
Holdemanella biformis	0.003	0.00438235					PCST_7 - PCST_3	0.54921	1
Holdemanella unknown_species	0.083	0.100545					PCST_7 - PCST_8	0.000106535	0.00159802
Intestinimonas unknown_species	0	0					PCST_3 - PCST_8	2.22796e-05	0.000334194
Janibacter massiliensis	0.625	0.65581
Lachnospira eligens	0	0
Lachnospira unknown_species	0	0
Legionella sainthelensi	0.34	0.375259				Blautia unknown_species	Pairwise Post-Hoc Analysis
Luteococcus japonicus	0.891	0.903122					PCSTs Pairwise	Sign. Raw (P.value)	Bonferroni correction. Sign. (Adj.p.value)
Methanosarcina unknown_species	0	0					PCST_1 - PCST_4	0.30543	1
Mycobacterium avium	0.14	0.161705					PCST_1 - PCST_7	0.0055253	0.0828794
Mycolicibacterium setense	0.634	0.660601					PCST_1 - PCST_5	2.34042e-07	3.51063e-06
Mycoplasma hyopneumoniae	0.32	0.358496					PCST_1 - PCST_3	1.67514e-08	2.51271e-07
Oscillibacter unknown_species	0	0					PCST_1 - PCST_8	0	0
Parabacteroides distasonis	0	0					PCST_4 - PCST_7	0.0272499	0.408748
Parabacteroides goldsteinii	0	0					PCST_4 - PCST_5	5.25866e-06	7.88799e-05
Parabacteroides merdae	0	0					PCST_4 - PCST_3	3.16922e-07	4.75382e-06
Parabacteroides unknown_species	0	0					PCST_4 - PCST_8	0	0
Paraburkholderia ribeironis	0.457	0.497029					PCST_7 - PCST_5	0.658263	1
Paraprevotella clara	0.037	0.0471197					PCST_7 - PCST_3	0.124132	1
Paraprevotella xylaniphila	0.009	0.0123028					PCST_7 - PCST_8	4.98302e-05	0.000747453
Parasutterella excrementihominis	0.015	0.0199554					PCST_5 - PCST_3	0.0939457	1
Parasutterella unknown_species	0.008	0.0111402					PCST_5 - PCST_8	6.50884e-11	9.76326e-10
Phascolarctobacterium faecium	0	0					PCST_3 - PCST_8	0.00221596	0.0332394
Phascolarctobacterium succinatutens	0.009	0.0123028
Phocaeicola coprocola	0.047	0.0583583
Phocaeicola coprophilus	0.003	0.00438235
Phocaeicola dorei	0	0				Phocaeicola vulgatus	Pairwise Post-Hoc Analysis
Phocaeicola massiliensis	0.085	0.10132					PCSTs Pairwise	Sign. Raw (P.value)	Bonferroni correction. Sign. (Adj.p.value)
Phocaeicola plebeius	0	0					PCST_3 - PCST_1	0.962714	1
Phocaeicola unknown_species	0	0					PCST_3 - PCST_7	0.828795	1
Phocaeicola vulgatus	0	0					PCST_3 - PCST_8	0.0855015	1
Prevotella copri	0	0					PCST_3 - PCST_4	1.45135e-09	2.17703e-08
Prevotella marseillensis	0.194	0.218985					PCST_3 - PCST_5	2.84577e-11	4.26865e-10
Prevotella rara	0.005	0.0070283					PCST_1 - PCST_7	0.844912	1
Prevotella stercorea	0	0					PCST_1 - PCST_8	0.0452886	0.679329
Prevotella unknown_species	0	0					PCST_1 - PCST_4	1.48281e-12	2.22422e-11
Prevotellamassilia timonensis	0	0					PCST_1 - PCST_5	5.32907e-15	7.99361e-14
Prevotellamassilia unknown_species	0	0					PCST_7 - PCST_8	0.294674	1
Pseudoflavonifractor unknown_species	0	0					PCST_7 - PCST_4	1.10306e-05	0.00016546
Pseudoruminococcus massiliensis	0	0					PCST_7 - PCST_5	1.31806e-06	1.97709e-05
Roseburia hominis	0	0					PCST_8 - PCST_4	8.185e-10	1.22775e-08
Roseburia intestinalis	0	0					PCST_8 - PCST_5	2.08056e-12	3.12084e-11
Roseburia inulinivorans	0.004	0.00573077					PCST_4 - PCST_5	0.477306	1
Roseburia unknown_species	0	0
Ruminococcus bicirculans	0	0
Ruminococcus bromii	0	0
Ruminococcus callidus	0	0				Alistipes putredinis	Pairwise Post-Hoc Analysis
Ruminococcus faecis	0	0					PCSTs Pairwise	Sign. Raw (P.value)	Bonferroni correction. Sign. (Adj.p.value)
Ruminococcus lactaris	0	0					PCST_1 - PCST_8	0.578269	1
Ruminococcus unknown_species	0	0					PCST_1 - PCST_3	0.328631	1
Ruthenibacterium lactatiformans	0	0					PCST_1 - PCST_7	0.000415691	0.00623536
Streptococcus salivarius	0	0					PCST_1 - PCST_4	7.12602e-10	1.0689e-08
Streptomyces ochraceiscleroticus	0.084	0.100935					PCST_1 - PCST_5	6.62892e-12	9.94338e-11
Streptomyces otsuchiensis	0.481	0.519341					PCST_8 - PCST_3	0.536971	1
Streptomyces unknown_species	0.864	0.881753					PCST_8 - PCST_7	0.000678394	0.0101759
Subdoligranulum unknown_species	0	0					PCST_8 - PCST_4	2.51559e-11	3.77338e-10
Sutterella unknown_species	0.012	0.0162545					PCST_8 - PCST_5	4.79616e-14	7.19425e-13
Sutterella wadsworthensis	0	0					PCST_3 - PCST_7	0.010089	0.151334
							PCST_3 - PCST_4	2.78408e-05	0.000417612
							PCST_3 - PCST_5	2.00687e-06	3.0103e-05
							PCST_7 - PCST_4	0.726983	1
							PCST_7 - PCST_5	0.454157	1
							PCST_4 - PCST_5	0.496827	1
						Eubacterium unknown_species	Pairwise Post-Hoc Analysis
							PCSTs Pairwise	Sign. Raw (P.value)	Bonferroni correction. Sign. (Adj.p.value)
							PCST_4 - PCST_1	0.127185	1
							PCST_4 - PCST_5	3.66116e-06	5.49174e-05
							PCST_4 - PCST_3	4.48028e-07	6.72041e-06
							PCST_4 - PCST_8	0	0
							PCST_4 - PCST_7	2.98987e-10	4.4848e-09
							PCST_1 - PCST_5	0.00798038	0.119706
							PCST_1 - PCST_3	0.000398767	0.00598151
							PCST_1 - PCST_8	0	0
							PCST_1 - PCST_7	2.97921e-07	4.46882e-06
							PCST_5 - PCST_3	0.120988	1
							PCST_5 - PCST_8	5.86513e-11	8.7977e-10
							PCST_5 - PCST_7	0.000284885	0.00427327
							PCST_3 - PCST_8	0.00137674	0.0206511
							PCST_3 - PCST_7	0.0288901	0.433351
							PCST_8 - PCST_7	0.934027	1
						Ruminococcus unknown_species	Pairwise Post-Hoc Analysis
							PCSTs Pairwise	Sign. Raw (P.value)	Bonferroni correction. Sign. (Adj.p.value)
							PCST_4 - PCST_1	0.0244438	0.366658
							PCST_4 - PCST_3	1.46507e-05	0.000219761
							PCST_4 - PCST_5	1.13577e-09	1.70365e-08
							PCST_4 - PCST_7	1.96207e-11	2.94311e-10
							PCST_4 - PCST_8	0	0
							PCST_1 - PCST_3	0.0221233	0.33185
							PCST_1 - PCST_5	0.0011882	0.017823
							PCST_1 - PCST_7	4.07587e-07	6.1138e-06
							PCST_1 - PCST_8	0	0
							PCST_3 - PCST_5	0.773405	1
							PCST_3 - PCST_7	0.00233056	0.0349584
							PCST_3 - PCST_8	2.14846e-06	3.22269e-05
							PCST_5 - PCST_7	0.00143642	0.0215463
							PCST_5 - PCST_8	1.39232e-09	2.08847e-08
							PCST_7 - PCST_8	0.923474	1
						Parabacteroides distasonis	Pairwise Post-Hoc Analysis
							PCSTs Pairwise	Sign. Raw (P.value)	Bonferroni correction. Sign. (Adj.p.value)
							PCST_3 - PCST_1	0.431635	1
							PCST_3 - PCST_8	0.140419	1
							PCST_3 - PCST_5	3.25215e-08	4.87822e-07
							PCST_3 - PCST_4	3.29199e-10	4.93799e-09
							PCST_3 - PCST_7	1.13238e-09	1.69857e-08
							PCST_1 - PCST_8	0.468195	1
							PCST_1 - PCST_5	2.90304e-08	4.35456e-07
							PCST_1 - PCST_4	1.29228e-10	1.93842e-09
							PCST_1 - PCST_7	3.13609e-09	4.70413e-08
							PCST_8 - PCST_5	7.65308e-09	1.14796e-07
							PCST_8 - PCST_4	1.06892e-11	1.60338e-10
							PCST_8 - PCST_7	5.43164e-09	8.14746e-08
							PCST_5 - PCST_4	0.284685	1
							PCST_5 - PCST_7	0.00943759	0.141564
							PCST_4 - PCST_7	0.0501359	0.752039
						Roseburia unknown_species	Pairwise Post-Hoc Analysis
							PCSTs Pairwise	Sign. Raw (P.value)	Bonferroni correction. Sign. (Adj.p.value)
							PCST_1 - PCST_4	0.427023	1
							PCST_1 - PCST_7	0.0284425	0.426638
							PCST_1 - PCST_5	2.00027e-07	3.00041e-06
							PCST_1 - PCST_3	3.36492e-05	0.000504738
							PCST_1 - PCST_8	6.66134e-15	9.99201e-14
							PCST_4 - PCST_7	0.0795485	1
							PCST_4 - PCST_5	1.27128e-06	1.90692e-05
							PCST_4 - PCST_3	0.000196648	0.00294972
							PCST_4 - PCST_8	9.76996e-15	1.46549e-13
							PCST_7 - PCST_5	0.285007	1
							PCST_7 - PCST_3	0.322715	1
							PCST_7 - PCST_8	0.0104417	0.156626
							PCST_5 - PCST_3	0.960822	1
							PCST_5 - PCST_8	0.00768577	0.115287
							PCST_3 - PCST_8	0.0569006	0.853509
						Phocaeicola dorei	Pairwise Post-Hoc Analysis
							PCSTs Pairwise	Sign. Raw (P.value)	Bonferroni correction. Sign. (Adj.p.value)
							PCST_3 - PCST_1	0.57762	1
							PCST_3 - PCST_7	0.171371	1
							PCST_3 - PCST_8	0.00240149	0.0360224
							PCST_3 - PCST_5	1.21803e-10	1.82704e-09
							PCST_3 - PCST_4	7.13074e-12	1.06961e-10
							PCST_1 - PCST_7	0.301873	1
							PCST_1 - PCST_8	0.00368304	0.0552456
							PCST_1 - PCST_5	4.66849e-12	7.00273e-11
							PCST_1 - PCST_4	1.48992e-13	2.23488e-12
							PCST_7 - PCST_8	0.468155	1
							PCST_7 - PCST_5	0.000718276	0.0107741
							PCST_7 - PCST_4	0.000190038	0.00285057
							PCST_8 - PCST_5	8.28182e-07	1.24227e-05
							PCST_8 - PCST_4	3.68643e-08	5.52965e-07
							PCST_5 - PCST_4	0.525686	1
						Blautia wexlerae	Pairwise Post-Hoc Analysis
							PCSTs Pairwise	Sign. Raw (P.value)	Bonferroni correction. Sign. (Adj.p.value)
							PCST_7 - PCST_1	0.739678	1
							PCST_7 - PCST_4	0.382374	1
							PCST_7 - PCST_5	0.00319665	0.0479497
							PCST_7 - PCST_3	0.000499778	0.00749667
							PCST_7 - PCST_8	1.18083e-12	1.77125e-11
							PCST_1 - PCST_4	0.415316	1
							PCST_1 - PCST_5	5.43258e-05	0.000814888
							PCST_1 - PCST_3	1.40672e-05	0.000211007
							PCST_1 - PCST_8	0	0
							PCST_4 - PCST_5	0.000401306	0.00601959
							PCST_4 - PCST_3	9.09989e-05	0.00136498
							PCST_4 - PCST_8	0	0
							PCST_5 - PCST_3	0.214639	1
							PCST_5 - PCST_8	1.05693e-13	1.5854e-12
							PCST_3 - PCST_8	3.051e-05	0.00045765
						Parabacteroides merdae	Pairwise Post-Hoc Analysis
							PCSTs Pairwise	Sign. Raw (P.value)	Bonferroni correction. Sign. (Adj.p.value)
							PCST_8 - PCST_3	0.152515	1
							PCST_8 - PCST_1	0.00130871	0.0196306
							PCST_8 - PCST_7	0.0260255	0.390382
							PCST_8 - PCST_5	8.94387e-11	1.34158e-09
							PCST_8 - PCST_4	6.75016e-14	1.01252e-12
							PCST_3 - PCST_1	0.259574	1
							PCST_3 - PCST_7	0.313648	1
							PCST_3 - PCST_5	0.00129157	0.0193735
							PCST_3 - PCST_4	6.37058e-05	0.000955587
							PCST_1 - PCST_7	0.843101	1
							PCST_1 - PCST_5	0.0172842	0.259264
							PCST_1 - PCST_4	0.000945955	0.0141893
							PCST_7 - PCST_5	0.184013	1
							PCST_7 - PCST_4	0.0519507	0.77926
							PCST_5 - PCST_4	0.284115	1
						Bacteroides thetaiotaomicron	Pairwise Post-Hoc Analysis
							PCSTs Pairwise	Sign. Raw (P.value)	Bonferroni correction. Sign. (Adj.p.value)
							PCST_1 - PCST_3	0.407311	1
							PCST_1 - PCST_8	0.00736805	0.110521
							PCST_1 - PCST_5	1.30561e-07	1.95842e-06
							PCST_1 - PCST_7	0.000713852	0.0107078
							PCST_1 - PCST_4	1.6787e-11	2.51805e-10
							PCST_3 - PCST_8	0.188172	1
							PCST_3 - PCST_5	0.000356002	0.00534003
							PCST_3 - PCST_7	0.0109161	0.163742
							PCST_3 - PCST_4	1.36894e-06	2.05341e-05
							PCST_8 - PCST_5	0.00121429	0.0182143
							PCST_8 - PCST_7	0.0559382	0.839073
							PCST_8 - PCST_4	6.40679e-07	9.61019e-06
							PCST_5 - PCST_7	0.902085	1
							PCST_5 - PCST_4	0.0880485	1
							PCST_7 - PCST_4	0.384642	1
						Gemmiger unknown_species	Pairwise Post-Hoc Analysis
							PCSTs Pairwise	Sign. Raw (P.value)	Bonferroni correction. Sign. (Adj.p.value)
							PCST_1 - PCST_4	0.589642	1
							PCST_1 - PCST_5	0.00136332	0.0204499
							PCST_1 - PCST_3	0.00076417	0.0114625
							PCST_1 - PCST_8	0	0
							PCST_1 - PCST_7	3.9968e-15	5.9952e-14
							PCST_4 - PCST_5	0.00341659	0.0512488
							PCST_4 - PCST_3	0.00186692	0.0280038
							PCST_4 - PCST_8	0	0
							PCST_4 - PCST_7	7.10543e-15	1.06581e-13
							PCST_5 - PCST_3	0.368786	1
							PCST_5 - PCST_8	2.6563e-08	3.98445e-07
							PCST_5 - PCST_7	9.67816e-10	1.45172e-08
							PCST_3 - PCST_8	0.00162719	0.0244079
							PCST_3 - PCST_7	1.2279e-06	1.84185e-05
							PCST_8 - PCST_7	0.00158254	0.023738
						Roseburia intestinalis	Pairwise Post-Hoc Analysis
							PCSTs Pairwise	Sign. Raw (P.value)	Bonferroni correction. Sign. (Adj.p.value)
							PCST_7 - PCST_3	0.872455	1
							PCST_7 - PCST_1	0.496817	1
							PCST_7 - PCST_4	0.114135	1
							PCST_7 - PCST_8	0.0278149	0.417223
							PCST_7 - PCST_5	5.75264e-05	0.000862895
							PCST_3 - PCST_1	0.518037	1
							PCST_3 - PCST_4	0.0674969	1
							PCST_3 - PCST_8	0.00737942	0.110691
							PCST_3 - PCST_5	4.77668e-07	7.16503e-06
							PCST_1 - PCST_4	0.177638	1
							PCST_1 - PCST_8	0.0183912	0.275867
							PCST_1 - PCST_5	2.71936e-07	4.07904e-06
							PCST_4 - PCST_8	0.302134	1
							PCST_4 - PCST_5	3.15594e-05	0.000473391
							PCST_8 - PCST_5	0.000582909	0.00874363
						Gemmiger formicilis	Pairwise Post-Hoc Analysis
							PCSTs Pairwise	Sign. Raw (P.value)	Bonferroni correction. Sign. (Adj.p.value)
							PCST_1 - PCST_4	0.12461	1
							PCST_1 - PCST_3	0.110075	1
							PCST_1 - PCST_5	0.0029408	0.0441119
							PCST_1 - PCST_8	2.8172e-10	4.22581e-09
							PCST_1 - PCST_7	1.16897e-05	0.000175346
							PCST_4 - PCST_3	0.695199	1
							PCST_4 - PCST_5	0.118303	1
							PCST_4 - PCST_8	1.87078e-07	2.80616e-06
							PCST_4 - PCST_7	0.000397002	0.00595503
							PCST_3 - PCST_5	0.423178	1
							PCST_3 - PCST_8	0.000485881	0.00728822
							PCST_3 - PCST_7	0.00357152	0.0535728
							PCST_5 - PCST_8	0.000285034	0.00427551
							PCST_5 - PCST_7	0.00806559	0.120984
							PCST_8 - PCST_7	0.486328	1
						Bacteroides caccae	Pairwise Post-Hoc Analysis
							PCSTs Pairwise	Sign. Raw (P.value)	Bonferroni correction. Sign. (Adj.p.value)
							PCST_7 - PCST_3	0.174867	1
							PCST_7 - PCST_8	0.0834467	1
							PCST_7 - PCST_1	0.0532639	0.798958
							PCST_7 - PCST_5	9.45105e-06	0.000141766
							PCST_7 - PCST_4	6.67163e-06	0.000100074
							PCST_3 - PCST_8	0.806776	1
							PCST_3 - PCST_1	0.544491	1
							PCST_3 - PCST_5	0.000136718	0.00205077
							PCST_3 - PCST_4	9.34157e-05	0.00140124
							PCST_8 - PCST_1	0.609321	1
							PCST_8 - PCST_5	4.67414e-07	7.01122e-06
							PCST_8 - PCST_4	2.98551e-07	4.47826e-06
							PCST_1 - PCST_5	0.00017868	0.00268019
							PCST_1 - PCST_4	0.000118118	0.00177176
							PCST_5 - PCST_4	0.863255	1
						Alistipes shahii	Pairwise Post-Hoc Analysis
							PCSTs Pairwise	Sign. Raw (P.value)	Bonferroni correction. Sign. (Adj.p.value)
							PCST_3 - PCST_8	0.0452294	0.678442
							PCST_3 - PCST_1	0.0624158	0.936237
							PCST_3 - PCST_4	0.000364764	0.00547146
							PCST_3 - PCST_5	6.36423e-08	9.54634e-07
							PCST_3 - PCST_7	7.30971e-13	1.09646e-11
							PCST_8 - PCST_1	0.943949	1
							PCST_8 - PCST_4	0.0217176	0.325764
							PCST_8 - PCST_5	1.01926e-06	1.52889e-05
							PCST_8 - PCST_7	2.52984e-11	3.79476e-10
							PCST_1 - PCST_4	0.0609552	0.914329
							PCST_1 - PCST_5	5.32187e-05	0.00079828
							PCST_1 - PCST_7	4.26866e-10	6.40298e-09
							PCST_4 - PCST_5	0.0182503	0.273755
							PCST_4 - PCST_7	1.5254e-07	2.2881e-06
							PCST_5 - PCST_7	9.63228e-05	0.00144484
						Ruminococcus bicirculans	Pairwise Post-Hoc Analysis
							PCSTs Pairwise	Sign. Raw (P.value)	Bonferroni correction. Sign. (Adj.p.value)
							PCST_1 - PCST_4	0.954653	1
							PCST_1 - PCST_7	0.66653	1
							PCST_1 - PCST_3	0.0356305	0.534458
							PCST_1 - PCST_5	0.000122823	0.00184235
							PCST_1 - PCST_8	1.6135e-06	2.42025e-05
							PCST_4 - PCST_7	0.682266	1
							PCST_4 - PCST_3	0.0293071	0.439606
							PCST_4 - PCST_5	3.04097e-05	0.000456146
							PCST_4 - PCST_8	1.31379e-07	1.97069e-06
							PCST_7 - PCST_3	0.257096	1
							PCST_7 - PCST_5	0.0426753	0.64013
							PCST_7 - PCST_8	0.0107451	0.161176
							PCST_3 - PCST_5	0.320234	1
							PCST_3 - PCST_8	0.0944963	1
							PCST_5 - PCST_8	0.378903	1
						Barnesiella intestinihominis	Pairwise Post-Hoc Analysis
							PCSTs Pairwise	Sign. Raw (P.value)	Bonferroni correction. Sign. (Adj.p.value)
							PCST_8 - PCST_3	0.0150158	0.225238
							PCST_8 - PCST_1	0.00189373	0.0284059
							PCST_8 - PCST_7	0.0144472	0.216708
							PCST_8 - PCST_4	1.88338e-12	2.82507e-11
							PCST_8 - PCST_5	2.22045e-16	3.33067e-15
							PCST_3 - PCST_1	0.887794	1
							PCST_3 - PCST_7	0.589493	1
							PCST_3 - PCST_4	0.00659337	0.0989006
							PCST_3 - PCST_5	0.000490882	0.00736322
							PCST_1 - PCST_7	0.639135	1
							PCST_1 - PCST_4	0.00246607	0.036991
							PCST_1 - PCST_5	7.87906e-05	0.00118186
							PCST_7 - PCST_4	0.138398	1
							PCST_7 - PCST_5	0.0397173	0.595759
							PCST_4 - PCST_5	0.332835	1
						Bacteroides xylanisolvens	Pairwise Post-Hoc Analysis
							PCSTs Pairwise	Sign. Raw (P.value)	Bonferroni correction. Sign. (Adj.p.value)
							PCST_7 - PCST_1	0.624117	1
							PCST_7 - PCST_8	0.286789	1
							PCST_7 - PCST_3	0.326382	1
							PCST_7 - PCST_5	0.000419534	0.00629302
							PCST_7 - PCST_4	1.45074e-08	2.17612e-07
							PCST_1 - PCST_8	0.3848	1
							PCST_1 - PCST_3	0.472008	1
							PCST_1 - PCST_5	2.87014e-06	4.30522e-05
							PCST_1 - PCST_4	1.9984e-15	2.9976e-14
							PCST_8 - PCST_3	0.943016	1
							PCST_8 - PCST_5	4.63164e-06	6.94746e-05
							PCST_8 - PCST_4	0	0
							PCST_3 - PCST_5	0.00145928	0.0218892
							PCST_3 - PCST_4	2.37418e-09	3.56127e-08
							PCST_5 - PCST_4	0.000202655	0.00303983
						Lachnospira eligens	Pairwise Post-Hoc Analysis
							PCSTs Pairwise	Sign. Raw (P.value)	Bonferroni correction. Sign. (Adj.p.value)
							PCST_7 - PCST_4	0.30379	1
							PCST_7 - PCST_5	0.0278074	0.41711
							PCST_7 - PCST_1	0.0204445	0.306668
							PCST_7 - PCST_8	0.00192762	0.0289142
							PCST_7 - PCST_3	0.000403334	0.00605001
							PCST_4 - PCST_5	0.0462108	0.693162
							PCST_4 - PCST_1	0.0346684	0.520026
							PCST_4 - PCST_8	0.000275752	0.00413628
							PCST_4 - PCST_3	0.000148123	0.00222185
							PCST_5 - PCST_1	0.738798	1
							PCST_5 - PCST_8	0.119422	1
							PCST_5 - PCST_3	0.0211813	0.31772
							PCST_1 - PCST_8	0.307023	1
							PCST_1 - PCST_3	0.0588296	0.882444
							PCST_8 - PCST_3	0.215361	1
						Prevotella unknown_species	Pairwise Post-Hoc Analysis
							PCSTs Pairwise	Sign. Raw (P.value)	Bonferroni correction. Sign. (Adj.p.value)
							PCST_7 - PCST_5	0.481612	1
							PCST_7 - PCST_8	0.467771	1
							PCST_7 - PCST_4	0.339212	1
							PCST_7 - PCST_3	4.69158e-11	7.03737e-10
							PCST_7 - PCST_1	2.22045e-16	3.33067e-15
							PCST_5 - PCST_8	0.986818	1
							PCST_5 - PCST_4	0.659596	1
							PCST_5 - PCST_3	0	0
							PCST_5 - PCST_1	0	0
							PCST_8 - PCST_4	0.652714	1
							PCST_8 - PCST_3	0	0
							PCST_8 - PCST_1	0	0
							PCST_4 - PCST_3	0	0
							PCST_4 - PCST_1	0	0
							PCST_3 - PCST_1	0.153087	1
						Ruminococcus bromii	Pairwise Post-Hoc Analysis
							PCSTs Pairwise	Sign. Raw (P.value)	Bonferroni correction. Sign. (Adj.p.value)
							PCST_1 - PCST_4	0.718576	1
							PCST_1 - PCST_3	0.730754	1
							PCST_1 - PCST_7	0.00239432	0.0359148
							PCST_1 - PCST_5	5.30549e-07	7.95823e-06
							PCST_1 - PCST_8	3.83982e-12	5.75973e-11
							PCST_4 - PCST_3	0.952743	1
							PCST_4 - PCST_7	0.003605	0.0540751
							PCST_4 - PCST_5	2.96011e-07	4.44016e-06
							PCST_4 - PCST_8	2.68674e-13	4.03011e-12
							PCST_3 - PCST_7	0.0100121	0.150182
							PCST_3 - PCST_5	0.000110069	0.00165104
							PCST_3 - PCST_8	6.52478e-08	9.78717e-07
							PCST_7 - PCST_5	0.944442	1
							PCST_7 - PCST_8	0.257885	1
							PCST_5 - PCST_8	0.0547525	0.821288
						Bacteroides stercoris	Pairwise Post-Hoc Analysis
							PCSTs Pairwise	Sign. Raw (P.value)	Bonferroni correction. Sign. (Adj.p.value)
							PCST_1 - PCST_3	0.787868	1
							PCST_1 - PCST_8	0.189185	1
							PCST_1 - PCST_5	0.103611	1
							PCST_1 - PCST_4	0.000244349	0.00366523
							PCST_1 - PCST_7	0.000284236	0.00426354
							PCST_3 - PCST_8	0.425878	1
							PCST_3 - PCST_5	0.277217	1
							PCST_3 - PCST_4	0.00472688	0.0709032
							PCST_3 - PCST_7	0.00146187	0.0219281
							PCST_8 - PCST_5	0.656407	1
							PCST_8 - PCST_4	0.00401591	0.0602387
							PCST_8 - PCST_7	0.00245527	0.0368291
							PCST_5 - PCST_4	0.0211149	0.316723
							PCST_5 - PCST_7	0.00630166	0.0945248
							PCST_4 - PCST_7	0.169045	1
						Phocaeicola unknown_species	Pairwise Post-Hoc Analysis
							PCSTs Pairwise	Sign. Raw (P.value)	Bonferroni correction. Sign. (Adj.p.value)
							PCST_7 - PCST_8	0.7816	1
							PCST_7 - PCST_5	0.161666	1
							PCST_7 - PCST_4	0.149745	1
							PCST_7 - PCST_1	0.0093862	0.140793
							PCST_7 - PCST_3	0.000196988	0.00295482
							PCST_8 - PCST_5	0.0374602	0.561903
							PCST_8 - PCST_4	0.0331838	0.497756
							PCST_8 - PCST_1	7.6735e-05	0.00115102
							PCST_8 - PCST_3	1.36076e-07	2.04114e-06
							PCST_5 - PCST_4	0.932792	1
							PCST_5 - PCST_1	0.0426662	0.639992
							PCST_5 - PCST_3	0.000289294	0.00433941
							PCST_4 - PCST_1	0.0543949	0.815924
							PCST_4 - PCST_3	0.000423478	0.00635218
							PCST_1 - PCST_3	0.0740438	1
						Alistipes onderdonkii	Pairwise Post-Hoc Analysis
							PCSTs Pairwise	Sign. Raw (P.value)	Bonferroni correction. Sign. (Adj.p.value)
							PCST_7 - PCST_1	0.343394	1
							PCST_7 - PCST_8	0.113999	1
							PCST_7 - PCST_3	0.134244	1
							PCST_7 - PCST_5	5.01177e-05	0.000751765
							PCST_7 - PCST_4	1.19243e-08	1.78865e-07
							PCST_1 - PCST_8	0.359424	1
							PCST_1 - PCST_3	0.399324	1
							PCST_1 - PCST_5	1.94508e-06	2.91762e-05
							PCST_1 - PCST_4	3.81029e-13	5.71543e-12
							PCST_8 - PCST_3	0.866	1
							PCST_8 - PCST_5	3.81594e-06	5.72391e-05
							PCST_8 - PCST_4	3.70814e-14	5.56222e-13
							PCST_3 - PCST_5	0.00182606	0.0273909
							PCST_3 - PCST_4	1.40701e-07	2.11052e-06
							PCST_5 - PCST_4	0.00409083	0.0613624
						Phascolarctobacterium faecium	Pairwise Post-Hoc Analysis
							PCSTs Pairwise	Sign. Raw (P.value)	Bonferroni correction. Sign. (Adj.p.value)
							PCST_1 - PCST_8	0.000152656	0.00228984
							PCST_1 - PCST_3	0.00419329	0.0628994
							PCST_1 - PCST_5	1.28811e-05	0.000193216
							PCST_1 - PCST_4	6.08711e-06	9.13067e-05
							PCST_1 - PCST_7	0.000205926	0.00308889
							PCST_8 - PCST_3	0.990203	1
							PCST_8 - PCST_5	0.37447	1
							PCST_8 - PCST_4	0.257364	1
							PCST_8 - PCST_7	0.117627	1
							PCST_3 - PCST_5	0.536189	1
							PCST_3 - PCST_4	0.423708	1
							PCST_3 - PCST_7	0.172465	1
							PCST_5 - PCST_4	0.804755	1
							PCST_5 - PCST_7	0.2916	1
							PCST_4 - PCST_7	0.365565	1
						Coprococcus unknown_species	Pairwise Post-Hoc Analysis
							PCSTs Pairwise	Sign. Raw (P.value)	Bonferroni correction. Sign. (Adj.p.value)
							PCST_4 - PCST_1	0.54112	1
							PCST_4 - PCST_5	0.000398075	0.00597113
							PCST_4 - PCST_7	0.0206779	0.310168
							PCST_4 - PCST_3	1.65045e-05	0.000247567
							PCST_4 - PCST_8	0	0
							PCST_1 - PCST_5	0.00952599	0.14289
							PCST_1 - PCST_7	0.0642446	0.963668
							PCST_1 - PCST_3	0.000351146	0.0052672
							PCST_1 - PCST_8	1.93179e-14	2.89768e-13
							PCST_5 - PCST_7	0.797599	1
							PCST_5 - PCST_3	0.101553	1
							PCST_5 - PCST_8	1.99977e-08	2.99965e-07
							PCST_7 - PCST_3	0.374752	1
							PCST_7 - PCST_8	0.00455631	0.0683446
							PCST_3 - PCST_8	0.0153458	0.230187
						Lachnospira unknown_species	Pairwise Post-Hoc Analysis
							PCSTs Pairwise	Sign. Raw (P.value)	Bonferroni correction. Sign. (Adj.p.value)
							PCST_7 - PCST_4	0.667704	1
							PCST_7 - PCST_1	0.0673117	1
							PCST_7 - PCST_5	0.00904063	0.135609
							PCST_7 - PCST_8	0.000424154	0.0063623
							PCST_7 - PCST_3	0.000494479	0.00741718
							PCST_4 - PCST_1	0.0241072	0.361608
							PCST_4 - PCST_5	0.000194621	0.00291931
							PCST_4 - PCST_8	4.25695e-08	6.38542e-07
							PCST_4 - PCST_3	6.88581e-06	0.000103287
							PCST_1 - PCST_5	0.274495	1
							PCST_1 - PCST_8	0.0116231	0.174346
							PCST_1 - PCST_3	0.014768	0.22152
							PCST_5 - PCST_8	0.117224	1
							PCST_5 - PCST_3	0.0915119	1
							PCST_8 - PCST_3	0.552214	1
						Alistipes unknown_species	Pairwise Post-Hoc Analysis
							PCSTs Pairwise	Sign. Raw (P.value)	Bonferroni correction. Sign. (Adj.p.value)
							PCST_8 - PCST_3	0.062992	0.94488
							PCST_8 - PCST_1	0.0199434	0.299152
							PCST_8 - PCST_4	0.000108447	0.00162671
							PCST_8 - PCST_5	1.1102e-06	1.6653e-05
							PCST_8 - PCST_7	2.34035e-13	3.51053e-12
							PCST_3 - PCST_1	0.942485	1
							PCST_3 - PCST_4	0.32106	1
							PCST_3 - PCST_5	0.0972906	1
							PCST_3 - PCST_7	1.99965e-07	2.99948e-06
							PCST_1 - PCST_4	0.280135	1
							PCST_1 - PCST_5	0.0612473	0.918709
							PCST_1 - PCST_7	3.23123e-08	4.84685e-07
							PCST_4 - PCST_5	0.391871	1
							PCST_4 - PCST_7	5.05289e-07	7.57933e-06
							PCST_5 - PCST_7	5.29333e-06	7.94e-05
						Roseburia inulinivorans	Pairwise Post-Hoc Analysis
							PCSTs Pairwise	Sign. Raw (P.value)	Bonferroni correction. Sign. (Adj.p.value)
							PCST_1 - PCST_7	0.67568	1
							PCST_1 - PCST_3	0.400585	1
							PCST_1 - PCST_8	0.24533	1
							PCST_1 - PCST_4	0.117989	1
							PCST_1 - PCST_5	0.000198148	0.00297223
							PCST_7 - PCST_3	0.822451	1
							PCST_7 - PCST_8	0.775992	1
							PCST_7 - PCST_4	0.560167	1
							PCST_7 - PCST_5	0.0496233	0.74435
							PCST_3 - PCST_8	0.96959	1
							PCST_3 - PCST_4	0.663991	1
							PCST_3 - PCST_5	0.0248892	0.373338
							PCST_8 - PCST_4	0.578799	1
							PCST_8 - PCST_5	0.00188454	0.0282681
							PCST_4 - PCST_5	0.0185115	0.277672
						Clostridium unknown_species	Pairwise Post-Hoc Analysis
							PCSTs Pairwise	Sign. Raw (P.value)	Bonferroni correction. Sign. (Adj.p.value)
							PCST_4 - PCST_1	0.359968	1
							PCST_4 - PCST_5	0.0282952	0.424428
							PCST_4 - PCST_8	5.01792e-08	7.52688e-07
							PCST_4 - PCST_3	6.4252e-05	0.00096378
							PCST_4 - PCST_7	1.82077e-14	2.73115e-13
							PCST_1 - PCST_5	0.288621	1
							PCST_1 - PCST_8	8.85015e-05	0.00132752
							PCST_1 - PCST_3	0.0023846	0.035769
							PCST_1 - PCST_7	8.81251e-12	1.32188e-10
							PCST_5 - PCST_8	0.00141815	0.0212723
							PCST_5 - PCST_3	0.0184638	0.276957
							PCST_5 - PCST_7	1.31206e-10	1.96809e-09
							PCST_8 - PCST_3	0.925112	1
							PCST_8 - PCST_7	1.70598e-06	2.55897e-05
							PCST_3 - PCST_7	3.54854e-05	0.000532281
						Phocaeicola massiliensis	Pairwise Post-Hoc Analysis
							PCSTs Pairwise	Sign. Raw (P.value)	Bonferroni correction. Sign. (Adj.p.value)
							PCST_1 - PCST_3	0.616457	1
							PCST_1 - PCST_8	0.0719135	1
							PCST_1 - PCST_4	0.000242239	0.00363359
							PCST_1 - PCST_5	6.20693e-06	9.31039e-05
							PCST_1 - PCST_7	0.000406809	0.00610213
							PCST_3 - PCST_8	0.34449	1
							PCST_3 - PCST_4	0.00984536	0.14768
							PCST_3 - PCST_5	0.00103541	0.0155312
							PCST_3 - PCST_7	0.00343682	0.0515523
							PCST_8 - PCST_4	0.0194234	0.291351
							PCST_8 - PCST_5	0.000860875	0.0129131
							PCST_8 - PCST_7	0.00868548	0.130282
							PCST_4 - PCST_5	0.379122	1
							PCST_4 - PCST_7	0.201653	1
							PCST_5 - PCST_7	0.441312	1
						Dialister invisus	Pairwise Post-Hoc Analysis
							PCSTs Pairwise	Sign. Raw (P.value)	Bonferroni correction. Sign. (Adj.p.value)
							PCST_7 - PCST_5	0.940568	1
							PCST_7 - PCST_8	0.736994	1
							PCST_7 - PCST_4	0.532593	1
							PCST_7 - PCST_3	5.18696e-13	7.78044e-12
							PCST_7 - PCST_1	0	0
							PCST_5 - PCST_8	0.637825	1
							PCST_5 - PCST_4	0.344192	1
							PCST_5 - PCST_3	0	0
							PCST_5 - PCST_1	0	0
							PCST_8 - PCST_4	0.589543	1
							PCST_8 - PCST_3	0	0
							PCST_8 - PCST_1	0	0
							PCST_4 - PCST_3	0	0
							PCST_4 - PCST_1	0	0
							PCST_3 - PCST_1	0.128331	1
						Bacteroides cellulosilyticus	Pairwise Post-Hoc Analysis
							PCSTs Pairwise	Sign. Raw (P.value)	Bonferroni correction. Sign. (Adj.p.value)
							PCST_7 - PCST_1	0.811281	1
							PCST_7 - PCST_4	0.24758	1
							PCST_7 - PCST_3	0.100926	1
							PCST_7 - PCST_5	0.00214731	0.0322097
							PCST_7 - PCST_8	3.06383e-05	0.000459575
							PCST_1 - PCST_4	0.161921	1
							PCST_1 - PCST_3	0.0521604	0.782406
							PCST_1 - PCST_5	1.21526e-05	0.00018229
							PCST_1 - PCST_8	4.29932e-10	6.44897e-09
							PCST_4 - PCST_3	0.382835	1
							PCST_4 - PCST_5	0.00111538	0.0167306
							PCST_4 - PCST_8	1.154e-07	1.73099e-06
							PCST_3 - PCST_5	0.106109	1
							PCST_3 - PCST_8	0.00226434	0.0339652
							PCST_5 - PCST_8	0.0591674	0.887511
						Prevotella copri	Pairwise Post-Hoc Analysis
							PCSTs Pairwise	Sign. Raw (P.value)	Bonferroni correction. Sign. (Adj.p.value)
							PCST_1 - PCST_3	0.788879	1
							PCST_1 - PCST_8	0.432289	1
							PCST_1 - PCST_7	0.0472827	0.70924
							PCST_1 - PCST_4	0.000579126	0.00868689
							PCST_1 - PCST_5	3.14277e-11	4.71416e-10
							PCST_3 - PCST_8	0.720298	1
							PCST_3 - PCST_7	0.0986915	1
							PCST_3 - PCST_4	0.0084368	0.126552
							PCST_3 - PCST_5	1.03001e-07	1.54502e-06
							PCST_8 - PCST_7	0.106711	1
							PCST_8 - PCST_4	0.0013915	0.0208725
							PCST_8 - PCST_5	2.42073e-12	3.6311e-11
							PCST_7 - PCST_4	0.855881	1
							PCST_7 - PCST_5	0.0268455	0.402682
							PCST_4 - PCST_5	0.000513865	0.00770798
						Blautia massiliensis	Pairwise Post-Hoc Analysis
							PCSTs Pairwise	Sign. Raw (P.value)	Bonferroni correction. Sign. (Adj.p.value)
							PCST_8 - PCST_1	0.876676	1
							PCST_8 - PCST_4	0.261783	1
							PCST_8 - PCST_5	0.000609366	0.00914049
							PCST_8 - PCST_3	0.00105204	0.0157806
							PCST_8 - PCST_7	0	0
							PCST_1 - PCST_4	0.422341	1
							PCST_1 - PCST_5	0.00628583	0.0942874
							PCST_1 - PCST_3	0.00444127	0.066619
							PCST_1 - PCST_7	0	0
							PCST_4 - PCST_5	0.034381	0.515714
							PCST_4 - PCST_3	0.0195006	0.292509
							PCST_4 - PCST_7	0	0
							PCST_5 - PCST_3	0.460337	1
							PCST_5 - PCST_7	2.56906e-13	3.85358e-12
							PCST_3 - PCST_7	1.60525e-09	2.40788e-08
						Alistipes communis	Pairwise Post-Hoc Analysis
							PCSTs Pairwise	Sign. Raw (P.value)	Bonferroni correction. Sign. (Adj.p.value)
							PCST_4 - PCST_1	0.793773	1
							PCST_4 - PCST_3	0.475854	1
							PCST_4 - PCST_5	0.25406	1
							PCST_4 - PCST_8	0.00474077	0.0711116
							PCST_4 - PCST_7	1.12394e-05	0.000168591
							PCST_1 - PCST_3	0.643052	1
							PCST_1 - PCST_5	0.441607	1
							PCST_1 - PCST_8	0.0239961	0.359941
							PCST_1 - PCST_7	4.57853e-05	0.000686779
							PCST_3 - PCST_5	0.87784	1
							PCST_3 - PCST_8	0.171334	1
							PCST_3 - PCST_7	0.00054774	0.00821609
							PCST_5 - PCST_8	0.099195	1
							PCST_5 - PCST_7	0.000176529	0.00264794
							PCST_8 - PCST_7	0.00360279	0.0540418
						Dysosmobacter unknown_species	Pairwise Post-Hoc Analysis
							PCSTs Pairwise	Sign. Raw (P.value)	Bonferroni correction. Sign. (Adj.p.value)
							PCST_3 - PCST_1	0.368497	1
							PCST_3 - PCST_8	0.201934	1
							PCST_3 - PCST_7	0.278953	1
							PCST_3 - PCST_5	9.36918e-07	1.40538e-05
							PCST_3 - PCST_4	1.5297e-08	2.29455e-07
							PCST_1 - PCST_8	0.735613	1
							PCST_1 - PCST_7	0.6473	1
							PCST_1 - PCST_5	3.06162e-06	4.59242e-05
							PCST_1 - PCST_4	2.88175e-08	4.32263e-07
							PCST_8 - PCST_7	0.784195	1
							PCST_8 - PCST_5	2.35649e-07	3.53473e-06
							PCST_8 - PCST_4	6.08367e-10	9.1255e-09
							PCST_7 - PCST_5	0.0113479	0.170219
							PCST_7 - PCST_4	0.00173678	0.0260517
							PCST_5 - PCST_4	0.290337	1
						Eubacterium siraeum	Pairwise Post-Hoc Analysis
							PCSTs Pairwise	Sign. Raw (P.value)	Bonferroni correction. Sign. (Adj.p.value)
							PCST_4 - PCST_1	0.61282	1
							PCST_4 - PCST_7	0.700825	1
							PCST_4 - PCST_3	0.136383	1
							PCST_4 - PCST_5	0.000508099	0.00762149
							PCST_4 - PCST_8	2.39926e-11	3.59889e-10
							PCST_1 - PCST_7	0.957391	1
							PCST_1 - PCST_3	0.317255	1
							PCST_1 - PCST_5	0.00828486	0.124273
							PCST_1 - PCST_8	4.82413e-08	7.2362e-07
							PCST_7 - PCST_3	0.496098	1
							PCST_7 - PCST_5	0.0996788	1
							PCST_7 - PCST_8	0.000762282	0.0114342
							PCST_3 - PCST_5	0.246395	1
							PCST_3 - PCST_8	0.000580144	0.00870216
							PCST_5 - PCST_8	0.0022217	0.0333255
						Bacteroides ovatus	Pairwise Post-Hoc Analysis
							PCSTs Pairwise	Sign. Raw (P.value)	Bonferroni correction. Sign. (Adj.p.value)
							PCST_3 - PCST_8	0.625128	1
							PCST_3 - PCST_1	0.0376109	0.564164
							PCST_3 - PCST_4	0.00162396	0.0243594
							PCST_3 - PCST_7	0.0182421	0.273632
							PCST_3 - PCST_5	1.21014e-05	0.000181522
							PCST_8 - PCST_1	0.0297149	0.445724
							PCST_8 - PCST_4	0.000181189	0.00271783
							PCST_8 - PCST_7	0.0201377	0.302065
							PCST_8 - PCST_5	3.84592e-08	5.76887e-07
							PCST_1 - PCST_4	0.263872	1
							PCST_1 - PCST_7	0.365568	1
							PCST_1 - PCST_5	0.0109251	0.163876
							PCST_4 - PCST_7	0.832825	1
							PCST_4 - PCST_5	0.119482	1
							PCST_7 - PCST_5	0.485103	1
						Coprococcus eutactus	Pairwise Post-Hoc Analysis
							PCSTs Pairwise	Sign. Raw (P.value)	Bonferroni correction. Sign. (Adj.p.value)
							PCST_7 - PCST_4	0.51605	1
							PCST_7 - PCST_1	0.246793	1
							PCST_7 - PCST_8	0.0104193	0.156289
							PCST_7 - PCST_5	0.00565866	0.0848799
							PCST_7 - PCST_3	4.10708e-06	6.16061e-05
							PCST_4 - PCST_1	0.39724	1
							PCST_4 - PCST_8	0.000756269	0.011344
							PCST_4 - PCST_5	0.000300662	0.00450994
							PCST_4 - PCST_3	5.25198e-09	7.87797e-08
							PCST_1 - PCST_8	0.0336486	0.504729
							PCST_1 - PCST_5	0.015503	0.232545
							PCST_1 - PCST_3	1.36201e-06	2.04302e-05
							PCST_8 - PCST_5	0.640838	1
							PCST_8 - PCST_3	0.000352432	0.00528648
							PCST_5 - PCST_3	0.0017612	0.026418
						Sutterella wadsworthensis	Pairwise Post-Hoc Analysis
							PCSTs Pairwise	Sign. Raw (P.value)	Bonferroni correction. Sign. (Adj.p.value)
							PCST_7 - PCST_3	0.1963	1
							PCST_7 - PCST_5	0.0802708	1
							PCST_7 - PCST_8	0.027126	0.40689
							PCST_7 - PCST_1	0.0251902	0.377853
							PCST_7 - PCST_4	0.00290982	0.0436473
							PCST_3 - PCST_5	0.691278	1
							PCST_3 - PCST_8	0.327947	1
							PCST_3 - PCST_1	0.278305	1
							PCST_3 - PCST_4	0.0445727	0.668591
							PCST_5 - PCST_8	0.438621	1
							PCST_5 - PCST_1	0.365899	1
							PCST_5 - PCST_4	0.0332034	0.49805
							PCST_8 - PCST_1	0.790862	1
							PCST_8 - PCST_4	0.135068	1
							PCST_1 - PCST_4	0.310876	1
						Dorea longicatena	Pairwise Post-Hoc Analysis
							PCSTs Pairwise	Sign. Raw (P.value)	Bonferroni correction. Sign. (Adj.p.value)
							PCST_1 - PCST_7	0.395462	1
							PCST_1 - PCST_8	0.0286703	0.430055
							PCST_1 - PCST_3	0.0346682	0.520022
							PCST_1 - PCST_5	0.00064364	0.0096546
							PCST_1 - PCST_4	4.98898e-06	7.48347e-05
							PCST_7 - PCST_8	0.638171	1
							PCST_7 - PCST_3	0.452374	1
							PCST_7 - PCST_5	0.188617	1
							PCST_7 - PCST_4	0.0369182	0.553773
							PCST_8 - PCST_3	0.607607	1
							PCST_8 - PCST_5	0.115362	1
							PCST_8 - PCST_4	0.00304217	0.0456326
							PCST_3 - PCST_5	0.534804	1
							PCST_3 - PCST_4	0.102729	1
							PCST_5 - PCST_4	0.17994	1
						Paraprevotella clara	Pairwise Post-Hoc Analysis
							PCSTs Pairwise	Sign. Raw (P.value)	Bonferroni correction. Sign. (Adj.p.value)
							PCST_7 - PCST_4	0.531081	1
							PCST_7 - PCST_1	0.458309	1
							PCST_7 - PCST_3	0.254924	1
							PCST_7 - PCST_5	0.0246572	0.369858
							PCST_7 - PCST_8	1.45448e-05	0.000218172
							PCST_4 - PCST_1	0.82727	1
							PCST_4 - PCST_3	0.403462	1
							PCST_4 - PCST_5	0.00569522	0.0854284
							PCST_4 - PCST_8	5.32174e-11	7.98261e-10
							PCST_1 - PCST_3	0.539537	1
							PCST_1 - PCST_5	0.0222184	0.333276
							PCST_1 - PCST_8	1.53461e-08	2.30191e-07
							PCST_3 - PCST_5	0.202515	1
							PCST_3 - PCST_8	5.46091e-05	0.000819137
							PCST_5 - PCST_8	0.000209898	0.00314846
						Bacteroides fragilis	Pairwise Post-Hoc Analysis
							PCSTs Pairwise	Sign. Raw (P.value)	Bonferroni correction. Sign. (Adj.p.value)
							PCST_1 - PCST_8	0.791684	1
							PCST_1 - PCST_4	0.700332	1
							PCST_1 - PCST_3	0.10734	1
							PCST_1 - PCST_5	0.00504062	0.0756093
							PCST_1 - PCST_7	0	0
							PCST_8 - PCST_4	0.872037	1
							PCST_8 - PCST_3	0.118496	1
							PCST_8 - PCST_5	0.00239225	0.0358838
							PCST_8 - PCST_7	0	0
							PCST_4 - PCST_3	0.167337	1
							PCST_4 - PCST_5	0.00777767	0.116665
							PCST_4 - PCST_7	0	0
							PCST_3 - PCST_5	0.519236	1
							PCST_3 - PCST_7	1.69065e-12	2.53597e-11
							PCST_5 - PCST_7	1.29896e-13	1.94844e-12
						Anaerostipes hadrus	Pairwise Post-Hoc Analysis
							PCSTs Pairwise	Sign. Raw (P.value)	Bonferroni correction. Sign. (Adj.p.value)
							PCST_1 - PCST_3	0.686477	1
							PCST_1 - PCST_8	0.00104693	0.015704
							PCST_1 - PCST_5	0.000195724	0.00293586
							PCST_1 - PCST_4	2.74824e-05	0.000412236
							PCST_1 - PCST_7	0.00280669	0.0421004
							PCST_3 - PCST_8	0.0223591	0.335387
							PCST_3 - PCST_5	0.00665603	0.0998404
							PCST_3 - PCST_4	0.00176106	0.0264159
							PCST_3 - PCST_7	0.012881	0.193216
							PCST_8 - PCST_5	0.479046	1
							PCST_8 - PCST_4	0.190368	1
							PCST_8 - PCST_7	0.264349	1
							PCST_5 - PCST_4	0.561007	1
							PCST_5 - PCST_7	0.476481	1
							PCST_4 - PCST_7	0.71147	1
						Intestinimonas unknown_species	Pairwise Post-Hoc Analysis
							PCSTs Pairwise	Sign. Raw (P.value)	Bonferroni correction. Sign. (Adj.p.value)
							PCST_8 - PCST_3	0.582843	1
							PCST_8 - PCST_1	0.000751178	0.0112677
							PCST_8 - PCST_4	0.000102647	0.00153971
							PCST_8 - PCST_7	0.00652339	0.0978508
							PCST_8 - PCST_5	2.26475e-08	3.39712e-07
							PCST_3 - PCST_1	0.0411635	0.617453
							PCST_3 - PCST_4	0.0239801	0.359701
							PCST_3 - PCST_7	0.0430535	0.645802
							PCST_3 - PCST_5	0.00058836	0.00882539
							PCST_1 - PCST_4	0.912943	1
							PCST_1 - PCST_7	0.567678	1
							PCST_1 - PCST_5	0.138687	1
							PCST_4 - PCST_7	0.60246	1
							PCST_4 - PCST_5	0.130989	1
							PCST_7 - PCST_5	0.719443	1
						Bacteroides eggerthii	Pairwise Post-Hoc Analysis
							PCSTs Pairwise	Sign. Raw (P.value)	Bonferroni correction. Sign. (Adj.p.value)
							PCST_3 - PCST_1	0.58556	1
							PCST_3 - PCST_8	0.526346	1
							PCST_3 - PCST_5	0.0113271	0.169907
							PCST_3 - PCST_7	0.00479332	0.0718999
							PCST_3 - PCST_4	5.6336e-07	8.4504e-06
							PCST_1 - PCST_8	0.970855	1
							PCST_1 - PCST_5	0.0210514	0.315771
							PCST_1 - PCST_7	0.00926653	0.138998
							PCST_1 - PCST_4	1.8005e-07	2.70075e-06
							PCST_8 - PCST_5	0.00686267	0.10294
							PCST_8 - PCST_7	0.00616203	0.0924305
							PCST_8 - PCST_4	8.58266e-10	1.2874e-08
							PCST_5 - PCST_7	0.221138	1
							PCST_5 - PCST_4	0.00100091	0.0150136
							PCST_7 - PCST_4	0.48616	1
						Bacteroides faecis	Pairwise Post-Hoc Analysis
							PCSTs Pairwise	Sign. Raw (P.value)	Bonferroni correction. Sign. (Adj.p.value)
							PCST_1 - PCST_4	0.26907	1
							PCST_1 - PCST_8	0.199663	1
							PCST_1 - PCST_3	0.234722	1
							PCST_1 - PCST_5	0.00490465	0.0735697
							PCST_1 - PCST_7	0	0
							PCST_4 - PCST_8	0.903427	1
							PCST_4 - PCST_3	0.746972	1
							PCST_4 - PCST_5	0.0620312	0.930468
							PCST_4 - PCST_7	0	0
							PCST_8 - PCST_3	0.805767	1
							PCST_8 - PCST_5	0.0587344	0.881016
							PCST_8 - PCST_7	0	0
							PCST_3 - PCST_5	0.269685	1
							PCST_3 - PCST_7	0	0
							PCST_5 - PCST_7	0	0
						Alistipes finegoldii	Pairwise Post-Hoc Analysis
							PCSTs Pairwise	Sign. Raw (P.value)	Bonferroni correction. Sign. (Adj.p.value)
							PCST_4 - PCST_1	0.343076	1
							PCST_4 - PCST_3	0.17819	1
							PCST_4 - PCST_5	0.00492593	0.0738889
							PCST_4 - PCST_7	0.0141447	0.212171
							PCST_4 - PCST_8	7.97783e-07	1.19668e-05
							PCST_1 - PCST_3	0.608915	1
							PCST_1 - PCST_5	0.112019	1
							PCST_1 - PCST_7	0.0760681	1
							PCST_1 - PCST_8	0.000618422	0.00927632
							PCST_3 - PCST_5	0.426932	1
							PCST_3 - PCST_7	0.201306	1
							PCST_3 - PCST_8	0.0222401	0.333601
							PCST_5 - PCST_7	0.410165	1
							PCST_5 - PCST_8	0.0456768	0.685151
							PCST_7 - PCST_8	0.791735	1
						Flavonifractor unknown_species	Pairwise Post-Hoc Analysis
							PCSTs Pairwise	Sign. Raw (P.value)	Bonferroni correction. Sign. (Adj.p.value)
							PCST_4 - PCST_1	0.281069	1
							PCST_4 - PCST_3	0.056105	0.841576
							PCST_4 - PCST_7	0.101979	1
							PCST_4 - PCST_5	0.00422698	0.0634047
							PCST_4 - PCST_8	9.99626e-05	0.00149944
							PCST_1 - PCST_3	0.347392	1
							PCST_1 - PCST_7	0.366767	1
							PCST_1 - PCST_5	0.133126	1
							PCST_1 - PCST_8	0.0189041	0.283561
							PCST_3 - PCST_7	0.877615	1
							PCST_3 - PCST_5	0.793008	1
							PCST_3 - PCST_8	0.359493	1
							PCST_7 - PCST_5	0.977696	1
							PCST_7 - PCST_8	0.607105	1
							PCST_5 - PCST_8	0.378939	1
						Eisenbergiella unknown_species	Pairwise Post-Hoc Analysis
							PCSTs Pairwise	Sign. Raw (P.value)	Bonferroni correction. Sign. (Adj.p.value)
							PCST_7 - PCST_4	0.428649	1
							PCST_7 - PCST_5	0.265609	1
							PCST_7 - PCST_1	0.0711019	1
							PCST_7 - PCST_8	0.0417711	0.626566
							PCST_7 - PCST_3	3.90044e-07	5.85066e-06
							PCST_4 - PCST_5	0.587592	1
							PCST_4 - PCST_1	0.0971954	1
							PCST_4 - PCST_8	0.0295839	0.443759
							PCST_4 - PCST_3	2.40707e-10	3.6106e-09
							PCST_5 - PCST_1	0.234132	1
							PCST_5 - PCST_8	0.102448	1
							PCST_5 - PCST_3	2.22612e-09	3.33918e-08
							PCST_1 - PCST_8	0.848175	1
							PCST_1 - PCST_3	3.37103e-06	5.05655e-05
							PCST_8 - PCST_3	6.3424e-07	9.5136e-06
						Collinsella aerofaciens	Pairwise Post-Hoc Analysis
							PCSTs Pairwise	Sign. Raw (P.value)	Bonferroni correction. Sign. (Adj.p.value)
							PCST_7 - PCST_4	0.567516	1
							PCST_7 - PCST_5	0.243529	1
							PCST_7 - PCST_1	0.227893	1
							PCST_7 - PCST_3	0.136101	1
							PCST_7 - PCST_8	0.000277282	0.00415923
							PCST_4 - PCST_5	0.312022	1
							PCST_4 - PCST_1	0.297371	1
							PCST_4 - PCST_3	0.156264	1
							PCST_4 - PCST_8	6.03059e-08	9.04589e-07
							PCST_5 - PCST_1	0.888993	1
							PCST_5 - PCST_3	0.510972	1
							PCST_5 - PCST_8	9.27877e-06	0.000139182
							PCST_1 - PCST_3	0.614401	1
							PCST_1 - PCST_8	0.00017251	0.00258765
							PCST_3 - PCST_8	0.0101065	0.151598
						Phocaeicola plebeius	Pairwise Post-Hoc Analysis
							PCSTs Pairwise	Sign. Raw (P.value)	Bonferroni correction. Sign. (Adj.p.value)
							PCST_1 - PCST_3	0.318771	1
							PCST_1 - PCST_8	0.0386715	0.580073
							PCST_1 - PCST_5	0.0110404	0.165606
							PCST_1 - PCST_4	0.0028454	0.042681
							PCST_1 - PCST_7	0.000173259	0.00259889
							PCST_3 - PCST_8	0.535357	1
							PCST_3 - PCST_5	0.280572	1
							PCST_3 - PCST_4	0.140682	1
							PCST_3 - PCST_7	0.00564484	0.0846725
							PCST_8 - PCST_5	0.499806	1
							PCST_8 - PCST_4	0.219948	1
							PCST_8 - PCST_7	0.00716468	0.10747
							PCST_5 - PCST_4	0.593543	1
							PCST_5 - PCST_7	0.0229861	0.344791
							PCST_4 - PCST_7	0.0511468	0.767203
						Ruminococcus faecis	Pairwise Post-Hoc Analysis
							PCSTs Pairwise	Sign. Raw (P.value)	Bonferroni correction. Sign. (Adj.p.value)
							PCST_4 - PCST_1	0.766223	1
							PCST_4 - PCST_5	0.181744	1
							PCST_4 - PCST_7	0.27156	1
							PCST_4 - PCST_8	1.79284e-08	2.68926e-07
							PCST_4 - PCST_3	3.73812e-08	5.60717e-07
							PCST_1 - PCST_5	0.362914	1
							PCST_1 - PCST_7	0.381594	1
							PCST_1 - PCST_8	2.15579e-06	3.23369e-05
							PCST_1 - PCST_3	7.32019e-07	1.09803e-05
							PCST_5 - PCST_7	0.745189	1
							PCST_5 - PCST_8	1.70489e-05	0.000255734
							PCST_5 - PCST_3	5.77401e-06	8.66102e-05
							PCST_7 - PCST_8	0.0410599	0.615898
							PCST_7 - PCST_3	0.00507282	0.0760922
							PCST_8 - PCST_3	0.125843	1
						Akkermansia muciniphila	Pairwise Post-Hoc Analysis
							PCSTs Pairwise	Sign. Raw (P.value)	Bonferroni correction. Sign. (Adj.p.value)
							PCST_4 - PCST_1	0.573692	1
							PCST_4 - PCST_7	0.690831	1
							PCST_4 - PCST_3	0.378139	1
							PCST_4 - PCST_5	0.0469964	0.704947
							PCST_4 - PCST_8	9.18088e-12	1.37713e-10
							PCST_1 - PCST_7	0.975279	1
							PCST_1 - PCST_3	0.70297	1
							PCST_1 - PCST_5	0.218227	1
							PCST_1 - PCST_8	3.33804e-08	5.00707e-07
							PCST_7 - PCST_3	0.802878	1
							PCST_7 - PCST_5	0.446378	1
							PCST_7 - PCST_8	0.000601918	0.00902877
							PCST_3 - PCST_5	0.527608	1
							PCST_3 - PCST_8	2.92287e-05	0.00043843
							PCST_5 - PCST_8	1.51561e-06	2.27341e-05
						Ruminococcus lactaris	Pairwise Post-Hoc Analysis
							PCSTs Pairwise	Sign. Raw (P.value)	Bonferroni correction. Sign. (Adj.p.value)
							PCST_8 - PCST_3	0.494046	1
							PCST_8 - PCST_5	0.0373069	0.559604
							PCST_8 - PCST_4	0.00101017	0.0151525
							PCST_8 - PCST_1	0.00287183	0.0430775
							PCST_8 - PCST_7	3.55271e-14	5.32907e-13
							PCST_3 - PCST_5	0.414351	1
							PCST_3 - PCST_4	0.0889751	1
							PCST_3 - PCST_1	0.103712	1
							PCST_3 - PCST_7	5.88718e-10	8.83077e-09
							PCST_5 - PCST_4	0.239311	1
							PCST_5 - PCST_1	0.272959	1
							PCST_5 - PCST_7	2.83056e-10	4.24583e-09
							PCST_4 - PCST_1	0.977236	1
							PCST_4 - PCST_7	2.30714e-08	3.46071e-07
							PCST_1 - PCST_7	7.5995e-08	1.13993e-06
						Coprococcus comes	Pairwise Post-Hoc Analysis
							PCSTs Pairwise	Sign. Raw (P.value)	Bonferroni correction. Sign. (Adj.p.value)
							PCST_7 - PCST_5	0.553334	1
							PCST_7 - PCST_1	0.380567	1
							PCST_7 - PCST_4	0.210661	1
							PCST_7 - PCST_8	0.00935128	0.140269
							PCST_7 - PCST_3	0.00181253	0.0271879
							PCST_5 - PCST_1	0.618836	1
							PCST_5 - PCST_4	0.254544	1
							PCST_5 - PCST_8	0.000301798	0.00452697
							PCST_5 - PCST_3	0.000146569	0.00219853
							PCST_1 - PCST_4	0.597069	1
							PCST_1 - PCST_8	0.0078158	0.117237
							PCST_1 - PCST_3	0.00161287	0.024193
							PCST_4 - PCST_8	0.0193796	0.290694
							PCST_4 - PCST_3	0.0037905	0.0568575
							PCST_8 - PCST_3	0.203308	1
						Parabacteroides unknown_species	Pairwise Post-Hoc Analysis
							PCSTs Pairwise	Sign. Raw (P.value)	Bonferroni correction. Sign. (Adj.p.value)
							PCST_7 - PCST_4	0.612438	1
							PCST_7 - PCST_1	0.581098	1
							PCST_7 - PCST_3	0.268026	1
							PCST_7 - PCST_8	0.020441	0.306615
							PCST_7 - PCST_5	0.00711927	0.106789
							PCST_4 - PCST_1	0.920424	1
							PCST_4 - PCST_3	0.343674	1
							PCST_4 - PCST_8	0.00139388	0.0209082
							PCST_4 - PCST_5	0.000190756	0.00286134
							PCST_1 - PCST_3	0.416055	1
							PCST_1 - PCST_8	0.00573801	0.0860702
							PCST_1 - PCST_5	0.00102748	0.0154122
							PCST_3 - PCST_8	0.16096	1
							PCST_3 - PCST_5	0.0571715	0.857573
							PCST_8 - PCST_5	0.442632	1
						Roseburia hominis	Pairwise Post-Hoc Analysis
							PCSTs Pairwise	Sign. Raw (P.value)	Bonferroni correction. Sign. (Adj.p.value)
							PCST_1 - PCST_3	0.645155	1
							PCST_1 - PCST_8	0.41503	1
							PCST_1 - PCST_7	0.284156	1
							PCST_1 - PCST_5	0.00407446	0.0611169
							PCST_1 - PCST_4	8.50841e-07	1.27626e-05
							PCST_3 - PCST_8	0.865253	1
							PCST_3 - PCST_7	0.50876	1
							PCST_3 - PCST_5	0.0532404	0.798606
							PCST_3 - PCST_4	0.000227367	0.0034105
							PCST_8 - PCST_7	0.531542	1
							PCST_8 - PCST_5	0.0127191	0.190787
							PCST_8 - PCST_4	8.80021e-07	1.32003e-05
							PCST_7 - PCST_5	0.46178	1
							PCST_7 - PCST_4	0.0366014	0.54902
							PCST_5 - PCST_4	0.0194524	0.291786
						Bifidobacterium adolescentis	Pairwise Post-Hoc Analysis
							PCSTs Pairwise	Sign. Raw (P.value)	Bonferroni correction. Sign. (Adj.p.value)
							PCST_7 - PCST_4	0.882711	1
							PCST_7 - PCST_1	0.704662	1
							PCST_7 - PCST_5	0.152244	1
							PCST_7 - PCST_3	0.0264292	0.396438
							PCST_7 - PCST_8	0.00264497	0.0396745
							PCST_4 - PCST_1	0.706107	1
							PCST_4 - PCST_5	0.0281965	0.422947
							PCST_4 - PCST_3	0.0024451	0.0366765
							PCST_4 - PCST_8	3.93672e-07	5.90509e-06
							PCST_1 - PCST_5	0.107785	1
							PCST_1 - PCST_3	0.0105739	0.158609
							PCST_1 - PCST_8	3.29723e-05	0.000494585
							PCST_5 - PCST_3	0.167914	1
							PCST_5 - PCST_8	0.00505791	0.0758686
							PCST_3 - PCST_8	0.52784	1
						Flavonifractor plautii	Pairwise Post-Hoc Analysis
							PCSTs Pairwise	Sign. Raw (P.value)	Bonferroni correction. Sign. (Adj.p.value)
							PCST_7 - PCST_3	0.773574	1
							PCST_7 - PCST_1	0.354838	1
							PCST_7 - PCST_8	0.181481	1
							PCST_7 - PCST_5	0.151383	1
							PCST_7 - PCST_4	0.00964727	0.144709
							PCST_3 - PCST_1	0.432156	1
							PCST_3 - PCST_8	0.180478	1
							PCST_3 - PCST_5	0.144888	1
							PCST_3 - PCST_4	0.00308209	0.0462313
							PCST_1 - PCST_8	0.57233	1
							PCST_1 - PCST_5	0.465252	1
							PCST_1 - PCST_4	0.0121411	0.182117
							PCST_8 - PCST_5	0.820128	1
							PCST_8 - PCST_4	0.0193776	0.290664
							PCST_5 - PCST_4	0.0456663	0.684994
						Anaerobutyricum hallii	Pairwise Post-Hoc Analysis
							PCSTs Pairwise	Sign. Raw (P.value)	Bonferroni correction. Sign. (Adj.p.value)
							PCST_4 - PCST_1	0.754536	1
							PCST_7 - PCST_1	0.844474	1
							PCST_4 - PCST_3	0.405193	1
							PCST_7 - PCST_3	0.566385	1
							PCST_4 - PCST_7	1	1
							PCST_4 - PCST_5	0.175142	1
							PCST_4 - PCST_8	1.05471e-12	1.58207e-11
							PCST_7 - PCST_5	0.42787	1
							PCST_7 - PCST_8	6.08008e-05	0.000912013
							PCST_1 - PCST_3	0.592605	1
							PCST_1 - PCST_5	0.361334	1
							PCST_1 - PCST_8	1.34985e-09	2.02477e-08
							PCST_3 - PCST_5	0.842978	1
							PCST_3 - PCST_8	8.26959e-06	0.000124044
							PCST_5 - PCST_8	6.63328e-09	9.94992e-08
						Parasutterella excrementihominis	Pairwise Post-Hoc Analysis
							PCSTs Pairwise	Sign. Raw (P.value)	Bonferroni correction. Sign. (Adj.p.value)
							PCST_1 - PCST_5	0.991264	1
							PCST_1 - PCST_3	0.708254	1
							PCST_1 - PCST_4	0.570419	1
							PCST_1 - PCST_8	2.09434e-05	0.000314151
							PCST_1 - PCST_7	0.000237359	0.00356038
							PCST_5 - PCST_3	0.695486	1
							PCST_5 - PCST_4	0.533797	1
							PCST_5 - PCST_8	1.43251e-06	2.14877e-05
							PCST_5 - PCST_7	0.000132342	0.00198512
							PCST_3 - PCST_4	0.932711	1
							PCST_3 - PCST_8	0.00174367	0.0261551
							PCST_3 - PCST_7	0.00164138	0.0246207
							PCST_4 - PCST_8	4.72309e-05	0.000708464
							PCST_4 - PCST_7	0.000585519	0.00878278
							PCST_8 - PCST_7	0.217556	1
						Dorea unknown_species	Pairwise Post-Hoc Analysis
							PCSTs Pairwise	Sign. Raw (P.value)	Bonferroni correction. Sign. (Adj.p.value)
							PCST_1 - PCST_4	0.986392	1
							PCST_1 - PCST_8	0.835837	1
							PCST_1 - PCST_5	0.0659604	0.989406
							PCST_1 - PCST_3	0.0458682	0.688023
							PCST_1 - PCST_7	0	0
							PCST_4 - PCST_8	0.833124	1
							PCST_4 - PCST_5	0.0446397	0.669596
							PCST_4 - PCST_3	0.0355285	0.532927
							PCST_4 - PCST_7	0	0
							PCST_8 - PCST_5	0.0509071	0.763606
							PCST_8 - PCST_3	0.0417639	0.626458
							PCST_8 - PCST_7	0	0
							PCST_5 - PCST_3	0.55867	1
							PCST_5 - PCST_7	0	0
							PCST_3 - PCST_7	0	0
						Bacteroides intestinalis	Pairwise Post-Hoc Analysis
							PCSTs Pairwise	Sign. Raw (P.value)	Bonferroni correction. Sign. (Adj.p.value)
							PCST_7 - PCST_4	0.784169	1
							PCST_7 - PCST_3	0.766123	1
							PCST_7 - PCST_1	0.576506	1
							PCST_7 - PCST_5	0.245386	1
							PCST_7 - PCST_8	0.00121901	0.0182852
							PCST_4 - PCST_3	0.940661	1
							PCST_4 - PCST_1	0.639298	1
							PCST_4 - PCST_5	0.129664	1
							PCST_4 - PCST_8	1.54376e-07	2.31564e-06
							PCST_3 - PCST_1	0.760637	1
							PCST_3 - PCST_5	0.277559	1
							PCST_3 - PCST_8	0.000120007	0.0018001
							PCST_1 - PCST_5	0.368455	1
							PCST_1 - PCST_8	2.53171e-05	0.000379756
							PCST_5 - PCST_8	0.000203247	0.0030487
						Oscillibacter unknown_species	Pairwise Post-Hoc Analysis
							PCSTs Pairwise	Sign. Raw (P.value)	Bonferroni correction. Sign. (Adj.p.value)
							PCST_1 - PCST_4	0.991111	1
							PCST_1 - PCST_5	0.826662	1
							PCST_1 - PCST_7	0.816536	1
							PCST_1 - PCST_3	0.415984	1
							PCST_1 - PCST_8	7.80635e-06	0.000117095
							PCST_4 - PCST_5	0.818892	1
							PCST_4 - PCST_7	0.815714	1
							PCST_4 - PCST_3	0.393711	1
							PCST_4 - PCST_8	6.78011e-07	1.01702e-05
							PCST_5 - PCST_7	0.919928	1
							PCST_5 - PCST_3	0.492727	1
							PCST_5 - PCST_8	1.44924e-06	2.17386e-05
							PCST_7 - PCST_3	0.705396	1
							PCST_7 - PCST_8	0.0105449	0.158174
							PCST_3 - PCST_8	0.00473186	0.0709779
						Ruminococcus callidus	Pairwise Post-Hoc Analysis
							PCSTs Pairwise	Sign. Raw (P.value)	Bonferroni correction. Sign. (Adj.p.value)
							PCST_3 - PCST_8	0.891449	1
							PCST_3 - PCST_1	0.776514	1
							PCST_3 - PCST_5	0.0336337	0.504506
							PCST_3 - PCST_7	0.0021792	0.032688
							PCST_3 - PCST_4	5.22871e-06	7.84307e-05
							PCST_8 - PCST_1	0.831268	1
							PCST_8 - PCST_5	0.00500742	0.0751114
							PCST_8 - PCST_7	0.000695076	0.0104261
							PCST_8 - PCST_4	6.67904e-10	1.00186e-08
							PCST_1 - PCST_5	0.0311309	0.466964
							PCST_1 - PCST_7	0.0021457	0.0321855
							PCST_1 - PCST_4	5.23828e-07	7.85742e-06
							PCST_5 - PCST_7	0.0706016	1
							PCST_5 - PCST_4	0.00122808	0.0184212
							PCST_7 - PCST_4	0.934991	1
						Agathobaculum butyriciproducens	Pairwise Post-Hoc Analysis
							PCSTs Pairwise	Sign. Raw (P.value)	Bonferroni correction. Sign. (Adj.p.value)
							PCST_7 - PCST_8	0.521619	1
							PCST_7 - PCST_3	0.207241	1
							PCST_7 - PCST_5	0.149555	1
							PCST_7 - PCST_4	0.124155	1
							PCST_7 - PCST_1	0.0190958	0.286437
							PCST_8 - PCST_3	0.289637	1
							PCST_8 - PCST_5	0.133911	1
							PCST_8 - PCST_4	0.0967684	1
							PCST_8 - PCST_1	0.0032326	0.0484891
							PCST_3 - PCST_5	0.968897	1
							PCST_3 - PCST_4	0.860817	1
							PCST_3 - PCST_1	0.207441	1
							PCST_5 - PCST_4	0.856962	1
							PCST_5 - PCST_1	0.120676	1
							PCST_4 - PCST_1	0.170881	1
						Dysosmobacter welbionis	Pairwise Post-Hoc Analysis
							PCSTs Pairwise	Sign. Raw (P.value)	Bonferroni correction. Sign. (Adj.p.value)
							PCST_3 - PCST_8	0.674834	1
							PCST_3 - PCST_1	0.291304	1
							PCST_3 - PCST_5	0.0426235	0.639353
							PCST_3 - PCST_7	0.0142418	0.213627
							PCST_3 - PCST_4	9.77188e-05	0.00146578
							PCST_8 - PCST_1	0.369452	1
							PCST_8 - PCST_5	0.0223792	0.335688
							PCST_8 - PCST_7	0.0131794	0.197691
							PCST_8 - PCST_4	1.08692e-06	1.63039e-05
							PCST_1 - PCST_5	0.287972	1
							PCST_1 - PCST_7	0.0710604	1
							PCST_1 - PCST_4	0.00105482	0.0158224
							PCST_5 - PCST_7	0.231888	1
							PCST_5 - PCST_4	0.0127763	0.191645
							PCST_7 - PCST_4	0.795652	1
						Phocaeicola coprocola	Pairwise Post-Hoc Analysis
							PCSTs Pairwise	Sign. Raw (P.value)	Bonferroni correction. Sign. (Adj.p.value)
							PCST_1 - PCST_4	0.826402	1
							PCST_1 - PCST_3	0.346651	1
							PCST_1 - PCST_7	0.18121	1
							PCST_1 - PCST_5	0.00365072	0.0547608
							PCST_1 - PCST_8	8.11078e-05	0.00121662
							PCST_4 - PCST_3	0.416927	1
							PCST_4 - PCST_7	0.214113	1
							PCST_4 - PCST_5	0.00308073	0.046211
							PCST_4 - PCST_8	3.60383e-05	0.000540575
							PCST_3 - PCST_7	0.577234	1
							PCST_3 - PCST_5	0.147747	1
							PCST_3 - PCST_8	0.0249295	0.373943
							PCST_7 - PCST_5	0.63048	1
							PCST_7 - PCST_8	0.292561	1
							PCST_5 - PCST_8	0.308332	1
						Bilophila wadsworthia	Pairwise Post-Hoc Analysis
							PCSTs Pairwise	Sign. Raw (P.value)	Bonferroni correction. Sign. (Adj.p.value)
							PCST_3 - PCST_1	0.783865	1
							PCST_7 - PCST_1	0.829637	1
							PCST_3 - PCST_7	1	1
							PCST_3 - PCST_8	0.379731	1
							PCST_3 - PCST_5	0.00386958	0.0580438
							PCST_3 - PCST_4	0.00104086	0.015613
							PCST_7 - PCST_8	0.508465	1
							PCST_7 - PCST_5	0.0274709	0.412064
							PCST_7 - PCST_4	0.0119631	0.179446
							PCST_1 - PCST_8	0.490095	1
							PCST_1 - PCST_5	0.00212429	0.0318643
							PCST_1 - PCST_4	0.000424521	0.00636781
							PCST_8 - PCST_5	0.0040873	0.0613094
							PCST_8 - PCST_4	0.00067199	0.0100799
							PCST_5 - PCST_4	0.580602	1
						Blautia obeum	Pairwise Post-Hoc Analysis
							PCSTs Pairwise	Sign. Raw (P.value)	Bonferroni correction. Sign. (Adj.p.value)
							PCST_1 - PCST_3	0.900046	1
							PCST_1 - PCST_8	0.702917	1
							PCST_1 - PCST_5	0.0283125	0.424687
							PCST_1 - PCST_4	0.00189127	0.0283691
							PCST_1 - PCST_7	3.43541e-05	0.000515311
							PCST_3 - PCST_8	0.858085	1
							PCST_3 - PCST_5	0.0858497	1
							PCST_3 - PCST_4	0.0123764	0.185646
							PCST_3 - PCST_7	0.000166729	0.00250094
							PCST_8 - PCST_5	0.0295648	0.443473
							PCST_8 - PCST_4	0.00115096	0.0172644
							PCST_8 - PCST_7	3.21261e-05	0.000481892
							PCST_5 - PCST_4	0.291329	1
							PCST_5 - PCST_7	0.00370914	0.0556371
							PCST_4 - PCST_7	0.0231072	0.346608
						Bacteroides finegoldii	Pairwise Post-Hoc Analysis
							PCSTs Pairwise	Sign. Raw (P.value)	Bonferroni correction. Sign. (Adj.p.value)
							PCST_1 - PCST_4	1	1
							PCST_1 - PCST_3	0.639564	1
							PCST_1 - PCST_5	0.0994752	1
							PCST_1 - PCST_8	0.00384864	0.0577297
							PCST_1 - PCST_7	0	0
							PCST_4 - PCST_3	0.61955	1
							PCST_4 - PCST_5	0.0693383	1
							PCST_4 - PCST_8	0.00128081	0.0192122
							PCST_4 - PCST_7	0	0
							PCST_3 - PCST_5	0.373465	1
							PCST_3 - PCST_8	0.0587564	0.881346
							PCST_3 - PCST_7	0	0
							PCST_5 - PCST_8	0.185678	1
							PCST_5 - PCST_7	0	0
							PCST_8 - PCST_7	0	0
						Escherichia coli	Pairwise Post-Hoc Analysis
							PCSTs Pairwise	Sign. Raw (P.value)	Bonferroni correction. Sign. (Adj.p.value)
							PCST_1 - PCST_3	0.382506	1
							PCST_1 - PCST_5	0.186593	1
							PCST_1 - PCST_8	0.0891045	1
							PCST_1 - PCST_4	0.0537032	0.805548
							PCST_1 - PCST_7	0	0
							PCST_3 - PCST_5	0.856791	1
							PCST_3 - PCST_8	0.652366	1
							PCST_3 - PCST_4	0.477682	1
							PCST_3 - PCST_7	7.2431e-13	1.08646e-11
							PCST_5 - PCST_8	0.718805	1
							PCST_5 - PCST_4	0.483634	1
							PCST_5 - PCST_7	3.10862e-15	4.66294e-14
							PCST_8 - PCST_4	0.697817	1
							PCST_8 - PCST_7	4.44089e-15	6.66134e-14
							PCST_4 - PCST_7	1.01918e-13	1.52878e-12
						Subdoligranulum unknown_species	Pairwise Post-Hoc Analysis
							PCSTs Pairwise	Sign. Raw (P.value)	Bonferroni correction. Sign. (Adj.p.value)
							PCST_8 - PCST_7	0.465097	1
							PCST_8 - PCST_4	0.0556038	0.834056
							PCST_8 - PCST_5	0.0320499	0.480748
							PCST_8 - PCST_3	0.0497975	0.746963
							PCST_8 - PCST_1	0.000170057	0.00255086
							PCST_7 - PCST_4	0.734911	1
							PCST_7 - PCST_5	0.656599	1
							PCST_7 - PCST_3	0.512796	1
							PCST_7 - PCST_1	0.125201	1
							PCST_4 - PCST_5	0.858775	1
							PCST_4 - PCST_3	0.611227	1
							PCST_4 - PCST_1	0.054509	0.817635
							PCST_5 - PCST_3	0.706125	1
							PCST_5 - PCST_1	0.0737514	1
							PCST_3 - PCST_1	0.289877	1
						Akkermansia unknown_species	Pairwise Post-Hoc Analysis
							PCSTs Pairwise	Sign. Raw (P.value)	Bonferroni correction. Sign. (Adj.p.value)
							PCST_7 - PCST_8	0.899185	1
							PCST_7 - PCST_3	0.731546	1
							PCST_7 - PCST_4	0.220816	1
							PCST_7 - PCST_5	0.102954	1
							PCST_7 - PCST_1	0.00926516	0.138977
							PCST_8 - PCST_3	0.725344	1
							PCST_8 - PCST_4	0.0450776	0.676164
							PCST_8 - PCST_5	0.00543375	0.0815063
							PCST_8 - PCST_1	2.64623e-05	0.000396935
							PCST_3 - PCST_4	0.27155	1
							PCST_3 - PCST_5	0.102366	1
							PCST_3 - PCST_1	0.00440936	0.0661404
							PCST_4 - PCST_5	0.494784	1
							PCST_4 - PCST_1	0.0236197	0.354296
							PCST_5 - PCST_1	0.0938332	1
						Phascolarctobacterium succinatutens	Pairwise Post-Hoc Analysis
							PCSTs Pairwise	Sign. Raw (P.value)	Bonferroni correction. Sign. (Adj.p.value)
							PCST_7 - PCST_1	0.622536	1
							PCST_7 - PCST_4	0.496617	1
							PCST_7 - PCST_3	0.475707	1
							PCST_7 - PCST_5	0.418082	1
							PCST_7 - PCST_8	0.0277174	0.41576
							PCST_1 - PCST_4	0.793689	1
							PCST_1 - PCST_3	0.727006	1
							PCST_1 - PCST_5	0.645098	1
							PCST_1 - PCST_8	0.00743407	0.111511
							PCST_4 - PCST_3	0.882057	1
							PCST_4 - PCST_5	0.829423	1
							PCST_4 - PCST_8	0.00751998	0.1128
							PCST_3 - PCST_5	0.987861	1
							PCST_3 - PCST_8	0.0651928	0.977891
							PCST_5 - PCST_8	0.0126692	0.190038
						Methanosarcina unknown_species	Pairwise Post-Hoc Analysis
							PCSTs Pairwise	Sign. Raw (P.value)	Bonferroni correction. Sign. (Adj.p.value)
							PCST_1 - PCST_5	0.444159	1
							PCST_1 - PCST_4	0.1656	1
							PCST_1 - PCST_8	0.0374567	0.561851
							PCST_1 - PCST_3	0.0144848	0.217272
							PCST_1 - PCST_7	8.41067e-07	1.2616e-05
							PCST_5 - PCST_4	0.480036	1
							PCST_5 - PCST_8	0.146105	1
							PCST_5 - PCST_3	0.0486502	0.729754
							PCST_5 - PCST_7	3.51586e-06	5.27379e-05
							PCST_4 - PCST_8	0.497828	1
							PCST_4 - PCST_3	0.156636	1
							PCST_4 - PCST_7	2.66049e-05	0.000399074
							PCST_8 - PCST_3	0.331571	1
							PCST_8 - PCST_7	8.73535e-05	0.0013103
							PCST_3 - PCST_7	0.005112	0.07668
						Halococcus sediminicola	Pairwise Post-Hoc Analysis
							PCSTs Pairwise	Sign. Raw (P.value)	Bonferroni correction. Sign. (Adj.p.value)
							PCST_5 - PCST_1	0.000112129	0.00168194
							PCST_7 - PCST_1	0.0168351	0.252526
							PCST_5 - PCST_3	0.0214897	0.322345
							PCST_7 - PCST_3	0.116827	1
							PCST_5 - PCST_4	0.06483	0.97245
							PCST_7 - PCST_4	0.283065	1
							PCST_5 - PCST_7	1	1
							PCST_5 - PCST_8	0.0377375	0.566063
							PCST_7 - PCST_8	0.251383	1
							PCST_4 - PCST_8	0.933564	1
							PCST_4 - PCST_3	0.381049	1
							PCST_4 - PCST_1	0.0309388	0.464083
							PCST_8 - PCST_3	0.394435	1
							PCST_8 - PCST_1	0.0266508	0.399762
							PCST_3 - PCST_1	0.36831	1
						Agathobaculum unknown_species	Pairwise Post-Hoc Analysis
							PCSTs Pairwise	Sign. Raw (P.value)	Bonferroni correction. Sign. (Adj.p.value)
							PCST_7 - PCST_8	0.799169	1
							PCST_7 - PCST_4	0.587798	1
							PCST_7 - PCST_3	0.253887	1
							PCST_7 - PCST_5	0.062608	0.939121
							PCST_7 - PCST_1	0.0284059	0.426088
							PCST_8 - PCST_4	0.592785	1
							PCST_8 - PCST_3	0.164482	1
							PCST_8 - PCST_5	0.00292435	0.0438652
							PCST_8 - PCST_1	0.000954611	0.0143192
							PCST_4 - PCST_3	0.342572	1
							PCST_4 - PCST_5	0.02433	0.364949
							PCST_4 - PCST_1	0.00783754	0.117563
							PCST_3 - PCST_5	0.443281	1
							PCST_3 - PCST_1	0.218145	1
							PCST_5 - PCST_1	0.513471	1
						Dialister unknown_species	Pairwise Post-Hoc Analysis
							PCSTs Pairwise	Sign. Raw (P.value)	Bonferroni correction. Sign. (Adj.p.value)
							PCST_1 - PCST_4	0.789151	1
							PCST_1 - PCST_8	0.28381	1
							PCST_1 - PCST_5	0.298765	1
							PCST_1 - PCST_3	0.127813	1
							PCST_1 - PCST_7	0	0
							PCST_4 - PCST_8	0.380069	1
							PCST_4 - PCST_5	0.397198	1
							PCST_4 - PCST_3	0.16524	1
							PCST_4 - PCST_7	0	0
							PCST_8 - PCST_5	0.985099	1
							PCST_8 - PCST_3	0.428685	1
							PCST_8 - PCST_7	0	0
							PCST_5 - PCST_3	0.451538	1
							PCST_5 - PCST_7	0	0
							PCST_3 - PCST_7	0	0
						Mycobacterium avium	Pairwise Post-Hoc Analysis
							PCSTs Pairwise	Sign. Raw (P.value)	Bonferroni correction. Sign. (Adj.p.value)
							PCST_3 - PCST_1	0.211522	1
							PCST_4 - PCST_1	0.118265	1
							PCST_7 - PCST_1	0.327036	1
							PCST_3 - PCST_4	1	1
							PCST_3 - PCST_7	1	1
							PCST_3 - PCST_5	0.118412	1
							PCST_3 - PCST_8	0.00518547	0.077782
							PCST_4 - PCST_7	1	1
							PCST_4 - PCST_5	0.0415339	0.623008
							PCST_4 - PCST_8	0.000185399	0.00278098
							PCST_7 - PCST_5	0.233334	1
							PCST_7 - PCST_8	0.0353601	0.530401
							PCST_1 - PCST_5	0.791107	1
							PCST_1 - PCST_8	0.0898202	1
							PCST_5 - PCST_8	0.106962	1
						Phocaeicola coprophilus	Pairwise Post-Hoc Analysis
							PCSTs Pairwise	Sign. Raw (P.value)	Bonferroni correction. Sign. (Adj.p.value)
							PCST_1 - PCST_4	1	1
							PCST_1 - PCST_5	0.585063	1
							PCST_1 - PCST_3	0.279788	1
							PCST_1 - PCST_8	3.34561e-05	0.000501842
							PCST_1 - PCST_7	0.00933571	0.140036
							PCST_4 - PCST_5	0.547206	1
							PCST_4 - PCST_3	0.251865	1
							PCST_4 - PCST_8	3.79803e-06	5.69704e-05
							PCST_4 - PCST_7	0.00709209	0.106381
							PCST_5 - PCST_3	0.486384	1
							PCST_5 - PCST_8	4.83685e-05	0.000725527
							PCST_5 - PCST_7	0.0184657	0.276985
							PCST_3 - PCST_8	0.0237702	0.356554
							PCST_3 - PCST_7	0.102952	1
							PCST_8 - PCST_7	0.874922	1
						Pseudoflavonifractor unknown_species	Pairwise Post-Hoc Analysis
							PCSTs Pairwise	Sign. Raw (P.value)	Bonferroni correction. Sign. (Adj.p.value)
							PCST_3 - PCST_1	0.724635	1
							PCST_7 - PCST_1	0.782283	1
							PCST_3 - PCST_7	1	1
							PCST_3 - PCST_8	0.344675	1
							PCST_3 - PCST_5	0.144712	1
							PCST_3 - PCST_4	0.003074	0.04611
							PCST_7 - PCST_8	0.47687	1
							PCST_7 - PCST_5	0.265626	1
							PCST_7 - PCST_4	0.0232838	0.349256
							PCST_1 - PCST_8	0.505074	1
							PCST_1 - PCST_5	0.200477	1
							PCST_1 - PCST_4	0.00228354	0.0342531
							PCST_8 - PCST_5	0.443699	1
							PCST_8 - PCST_4	0.00414863	0.0622295
							PCST_5 - PCST_4	0.0456408	0.684611
						Bacteroides salyersiae	Pairwise Post-Hoc Analysis
							PCSTs Pairwise	Sign. Raw (P.value)	Bonferroni correction. Sign. (Adj.p.value)
							PCST_1 - PCST_3	1	1
							PCST_1 - PCST_7	1	1
							PCST_1 - PCST_4	0.371053	1
							PCST_1 - PCST_5	0.0218874	0.328311
							PCST_1 - PCST_8	0.00519645	0.0779467
							PCST_3 - PCST_7	1	1
							PCST_3 - PCST_4	0.448159	1
							PCST_3 - PCST_5	0.0528506	0.792758
							PCST_3 - PCST_8	0.0198971	0.298457
							PCST_7 - PCST_4	0.561032	1
							PCST_7 - PCST_5	0.139466	1
							PCST_7 - PCST_8	0.0796591	1
							PCST_4 - PCST_5	0.126684	1
							PCST_4 - PCST_8	0.0398488	0.597732
							PCST_5 - PCST_8	0.654571	1
						Holdemanella biformis	Pairwise Post-Hoc Analysis
							PCSTs Pairwise	Sign. Raw (P.value)	Bonferroni correction. Sign. (Adj.p.value)
							PCST_8 - PCST_5	0.444307	1
							PCST_8 - PCST_7	0.40215	1
							PCST_8 - PCST_4	0.0642003	0.963005
							PCST_8 - PCST_1	0.00308185	0.0462277
							PCST_8 - PCST_3	0.00224497	0.0336746
							PCST_5 - PCST_7	0.683417	1
							PCST_5 - PCST_4	0.298406	1
							PCST_5 - PCST_1	0.0290462	0.435693
							PCST_5 - PCST_3	0.0157386	0.236079
							PCST_7 - PCST_4	0.842189	1
							PCST_7 - PCST_1	0.337395	1
							PCST_7 - PCST_3	0.199599	1
							PCST_4 - PCST_1	0.221473	1
							PCST_4 - PCST_3	0.109086	1
							PCST_1 - PCST_3	0.593688	1
						Dorea formicigenerans	Pairwise Post-Hoc Analysis
							PCSTs Pairwise	Sign. Raw (P.value)	Bonferroni correction. Sign. (Adj.p.value)
							PCST_1 - PCST_3	1	1
							PCST_1 - PCST_4	1	1
							PCST_1 - PCST_7	1	1
							PCST_1 - PCST_5	0.558637	1
							PCST_1 - PCST_8	2.02087e-06	3.0313e-05
							PCST_3 - PCST_4	1	1
							PCST_3 - PCST_7	1	1
							PCST_3 - PCST_5	0.621312	1
							PCST_3 - PCST_8	7.54198e-05	0.0011313
							PCST_4 - PCST_7	1	1
							PCST_4 - PCST_5	0.519058	1
							PCST_4 - PCST_8	1.19863e-07	1.79795e-06
							PCST_7 - PCST_5	0.70614	1
							PCST_7 - PCST_8	0.00288384	0.0432576
							PCST_5 - PCST_8	2.57751e-06	3.86627e-05
						Parasutterella unknown_species	Pairwise Post-Hoc Analysis
							PCSTs Pairwise	Sign. Raw (P.value)	Bonferroni correction. Sign. (Adj.p.value)
							PCST_3 - PCST_1	0.731594	1
							PCST_3 - PCST_4	0.428424	1
							PCST_3 - PCST_5	0.324943	1
							PCST_3 - PCST_8	0.0802607	1
							PCST_3 - PCST_7	1.18951e-05	0.000178426
							PCST_1 - PCST_4	0.61353	1
							PCST_1 - PCST_5	0.465019	1
							PCST_1 - PCST_8	0.100154	1
							PCST_1 - PCST_7	9.19596e-06	0.000137939
							PCST_4 - PCST_5	0.809613	1
							PCST_4 - PCST_8	0.217104	1
							PCST_4 - PCST_7	1.99281e-05	0.000298922
							PCST_5 - PCST_8	0.318027	1
							PCST_5 - PCST_7	3.33051e-05	0.000499577
							PCST_8 - PCST_7	0.000236299	0.00354449
						Bifidobacterium longum	Pairwise Post-Hoc Analysis
							PCSTs Pairwise	Sign. Raw (P.value)	Bonferroni correction. Sign. (Adj.p.value)
							PCST_3 - PCST_5	0.808802	1
							PCST_3 - PCST_8	0.317328	1
							PCST_3 - PCST_1	0.279767	1
							PCST_3 - PCST_4	0.171382	1
							PCST_3 - PCST_7	1.61352e-09	2.42029e-08
							PCST_5 - PCST_8	0.306459	1
							PCST_5 - PCST_1	0.278498	1
							PCST_5 - PCST_4	0.136945	1
							PCST_5 - PCST_7	5.16371e-11	7.74557e-10
							PCST_8 - PCST_1	0.81439	1
							PCST_8 - PCST_4	0.567886	1
							PCST_8 - PCST_7	9.04192e-10	1.35629e-08
							PCST_1 - PCST_4	0.793564	1
							PCST_1 - PCST_7	1.77969e-08	2.66954e-07
							PCST_4 - PCST_7	1.48275e-08	2.22413e-07
						Paraprevotella xylaniphila	Pairwise Post-Hoc Analysis
							PCSTs Pairwise	Sign. Raw (P.value)	Bonferroni correction. Sign. (Adj.p.value)
							PCST_4 - PCST_1	0.637571	1
							PCST_5 - PCST_1	0.632893	1
							PCST_7 - PCST_1	0.767551	1
							PCST_4 - PCST_3	7.77156e-15	1.16573e-13
							PCST_5 - PCST_3	4.21885e-15	6.32827e-14
							PCST_7 - PCST_3	8.6648e-08	1.29972e-06
							PCST_4 - PCST_5	1	1
							PCST_4 - PCST_7	1	1
							PCST_4 - PCST_8	0.0551417	0.827125
							PCST_5 - PCST_7	1	1
							PCST_5 - PCST_8	0.0505287	0.75793
							PCST_7 - PCST_8	0.280357	1
							PCST_1 - PCST_8	0.22208	1
							PCST_1 - PCST_3	3.58336e-12	5.37503e-11
							PCST_8 - PCST_3	2.50044e-11	3.75067e-10
						Eubacterium ramulus	Pairwise Post-Hoc Analysis
							PCSTs Pairwise	Sign. Raw (P.value)	Bonferroni correction. Sign. (Adj.p.value)
							PCST_1 - PCST_3	1	1
							PCST_1 - PCST_8	0.608748	1
							PCST_1 - PCST_4	0.19034	1
							PCST_1 - PCST_5	0.00227384	0.0341076
							PCST_1 - PCST_7	0.000214089	0.00321133
							PCST_3 - PCST_8	0.66978	1
							PCST_3 - PCST_4	0.266808	1
							PCST_3 - PCST_5	0.00994556	0.149183
							PCST_3 - PCST_7	0.000568585	0.00852877
							PCST_8 - PCST_4	0.327541	1
							PCST_8 - PCST_5	0.00229093	0.0343639
							PCST_8 - PCST_7	0.000308302	0.00462453
							PCST_4 - PCST_5	0.0573318	0.859977
							PCST_4 - PCST_7	0.00285309	0.0427963
							PCST_5 - PCST_7	0.0588919	0.883378
						Ruthenibacterium lactatiformans	Pairwise Post-Hoc Analysis
							PCSTs Pairwise	Sign. Raw (P.value)	Bonferroni correction. Sign. (Adj.p.value)
							PCST_4 - PCST_1	0.663414	1
							PCST_7 - PCST_1	0.784808	1
							PCST_4 - PCST_3	0.519847	1
							PCST_7 - PCST_3	0.657528	1
							PCST_4 - PCST_7	1	1
							PCST_4 - PCST_5	0.310809	1
							PCST_4 - PCST_8	3.11492e-05	0.000467239
							PCST_7 - PCST_5	0.553409	1
							PCST_7 - PCST_8	0.0190555	0.285832
							PCST_1 - PCST_3	0.795659	1
							PCST_1 - PCST_5	0.632608	1
							PCST_1 - PCST_8	0.00105276	0.0157914
							PCST_3 - PCST_5	0.899342	1
							PCST_3 - PCST_8	0.0145685	0.218528
							PCST_5 - PCST_8	0.00161621	0.0242432
						Holdemanella unknown_species	Pairwise Post-Hoc Analysis
							PCSTs Pairwise	Sign. Raw (P.value)	Bonferroni correction. Sign. (Adj.p.value)
							PCST_1 - PCST_3	1	1
							PCST_1 - PCST_4	1	1
							PCST_1 - PCST_7	1	1
							PCST_1 - PCST_5	0.529655	1
							PCST_1 - PCST_8	1.50407e-05	0.00022561
							PCST_3 - PCST_4	1	1
							PCST_3 - PCST_7	1	1
							PCST_3 - PCST_5	0.595507	1
							PCST_3 - PCST_8	0.00031108	0.0046662
							PCST_4 - PCST_7	1	1
							PCST_4 - PCST_5	0.488349	1
							PCST_4 - PCST_8	1.42015e-06	2.13022e-05
							PCST_7 - PCST_5	0.685334	1
							PCST_7 - PCST_8	0.00663922	0.0995883
							PCST_5 - PCST_8	3.05766e-05	0.000458648
						Streptomyces unknown_species	Pairwise Post-Hoc Analysis
							PCSTs Pairwise	Sign. Raw (P.value)	Bonferroni correction. Sign. (Adj.p.value)
							PCST_1 - PCST_8	0.592211	1
							PCST_1 - PCST_4	0.497985	1
							PCST_1 - PCST_3	0.535633	1
							PCST_1 - PCST_5	0.052815	0.792225
							PCST_1 - PCST_7	3.04667e-12	4.57001e-11
							PCST_8 - PCST_4	0.837595	1
							PCST_8 - PCST_3	0.811172	1
							PCST_8 - PCST_5	0.0899894	1
							PCST_8 - PCST_7	1.56897e-12	2.35345e-11
							PCST_4 - PCST_3	0.934581	1
							PCST_4 - PCST_5	0.168405	1
							PCST_4 - PCST_7	1.16358e-11	1.74537e-10
							PCST_3 - PCST_5	0.330896	1
							PCST_3 - PCST_7	1.52671e-09	2.29006e-08
							PCST_5 - PCST_7	1.75835e-09	2.63753e-08
						Acidaminococcus intestini	Pairwise Post-Hoc Analysis
							PCSTs Pairwise	Sign. Raw (P.value)	Bonferroni correction. Sign. (Adj.p.value)
							PCST_7 - PCST_1	0.06308	0.9462
							PCST_8 - PCST_1	0.00165721	0.0248582
							PCST_7 - PCST_3	0.624359	1
							PCST_8 - PCST_3	0.458276	1
							PCST_7 - PCST_4	0.11419	1
							PCST_8 - PCST_4	0.00403021	0.0604532
							PCST_7 - PCST_5	0.524274	1
							PCST_8 - PCST_5	0.239904	1
							PCST_7 - PCST_8	1	1
							PCST_3 - PCST_5	0.907393	1
							PCST_3 - PCST_4	0.176944	1
							PCST_3 - PCST_1	0.0893626	1
							PCST_5 - PCST_4	0.103499	1
							PCST_5 - PCST_1	0.0438206	0.657309
							PCST_4 - PCST_1	0.595003	1
						Butyrivibrio crossotus	Pairwise Post-Hoc Analysis
							PCSTs Pairwise	Sign. Raw (P.value)	Bonferroni correction. Sign. (Adj.p.value)
							PCST_8 - PCST_3	0.452842	1
							PCST_8 - PCST_1	0.27607	1
							PCST_8 - PCST_5	0.107859	1
							PCST_8 - PCST_4	0.0027445	0.0411675
							PCST_8 - PCST_7	0.0290492	0.435738
							PCST_3 - PCST_1	0.887302	1
							PCST_3 - PCST_5	0.678316	1
							PCST_3 - PCST_4	0.153569	1
							PCST_3 - PCST_7	0.155947	1
							PCST_1 - PCST_5	0.755493	1
							PCST_1 - PCST_4	0.132131	1
							PCST_1 - PCST_7	0.157685	1
							PCST_5 - PCST_4	0.180295	1
							PCST_5 - PCST_7	0.203661	1
							PCST_4 - PCST_7	0.627749	1
						Alistipes ihumii	Pairwise Post-Hoc Analysis
							PCSTs Pairwise	Sign. Raw (P.value)	Bonferroni correction. Sign. (Adj.p.value)
							PCST_1 - PCST_7	1	1
							PCST_1 - PCST_8	1	1
							PCST_1 - PCST_3	0.501581	1
							PCST_1 - PCST_5	0.0179922	0.269883
							PCST_1 - PCST_4	0.00395135	0.0592703
							PCST_7 - PCST_3	0.623595	1
							PCST_8 - PCST_3	0.457285	1
							PCST_7 - PCST_4	0.0610772	0.916158
							PCST_8 - PCST_4	0.000650224	0.00975336
							PCST_7 - PCST_5	0.127224	1
							PCST_8 - PCST_5	0.00488069	0.0732103
							PCST_7 - PCST_8	1	1
							PCST_3 - PCST_5	0.201018	1
							PCST_3 - PCST_4	0.0833894	1
							PCST_5 - PCST_4	0.539618	1
						Bacteroides clarus	Pairwise Post-Hoc Analysis
							PCSTs Pairwise	Sign. Raw (P.value)	Bonferroni correction. Sign. (Adj.p.value)
							PCST_3 - PCST_1	0.679739	1
							PCST_7 - PCST_1	0.746058	1
							PCST_8 - PCST_1	0.583631	1
							PCST_3 - PCST_7	1	1
							PCST_3 - PCST_8	1	1
							PCST_3 - PCST_4	0.0582675	0.874013
							PCST_3 - PCST_5	0.0183176	0.274764
							PCST_7 - PCST_4	0.146689	1
							PCST_8 - PCST_4	0.00823701	0.123555
							PCST_7 - PCST_5	0.07176	1
							PCST_8 - PCST_5	0.000889712	0.0133457
							PCST_7 - PCST_8	1	1
							PCST_1 - PCST_4	0.0859575	1
							PCST_1 - PCST_5	0.02322	0.3483
							PCST_4 - PCST_5	0.559932	1
						Elizabethkingia anophelis	Pairwise Post-Hoc Analysis
							PCSTs Pairwise	Sign. Raw (P.value)	Bonferroni correction. Sign. (Adj.p.value)
							PCST_3 - PCST_8	0.807607	1
							PCST_3 - PCST_4	0.750347	1
							PCST_3 - PCST_1	0.682759	1
							PCST_3 - PCST_5	0.0174741	0.262111
							PCST_3 - PCST_7	5.58327e-05	0.00083749
							PCST_8 - PCST_4	0.905831	1
							PCST_8 - PCST_1	0.802328	1
							PCST_8 - PCST_5	0.00256319	0.0384478
							PCST_8 - PCST_7	1.02738e-05	0.000154108
							PCST_4 - PCST_1	0.892015	1
							PCST_4 - PCST_5	0.00730415	0.109562
							PCST_4 - PCST_7	2.23885e-05	0.000335827
							PCST_1 - PCST_5	0.0216949	0.325424
							PCST_1 - PCST_7	6.12221e-05	0.000918332
							PCST_5 - PCST_7	0.00702632	0.105395
						Legionella sainthelensi	Pairwise Post-Hoc Analysis
							PCSTs Pairwise	Sign. Raw (P.value)	Bonferroni correction. Sign. (Adj.p.value)
							PCST_7 - PCST_1	0.0973226	1
							PCST_8 - PCST_1	0.00501531	0.0752297
							PCST_7 - PCST_3	0.603057	1
							PCST_8 - PCST_3	0.430916	1
							PCST_7 - PCST_4	0.634985	1
							PCST_8 - PCST_4	0.387451	1
							PCST_7 - PCST_5	0.116058	1
							PCST_8 - PCST_5	0.00372649	0.0558973
							PCST_7 - PCST_8	1	1
							PCST_4 - PCST_3	0.892228	1
							PCST_4 - PCST_5	0.0613478	0.920216
							PCST_4 - PCST_1	0.0558753	0.83813
							PCST_3 - PCST_5	0.194783	1
							PCST_3 - PCST_1	0.161077	1
							PCST_5 - PCST_1	0.809128	1
						Streptococcus salivarius	Pairwise Post-Hoc Analysis
							PCSTs Pairwise	Sign. Raw (P.value)	Bonferroni correction. Sign. (Adj.p.value)
							PCST_1 - PCST_3	1	1
							PCST_1 - PCST_7	1	1
							PCST_1 - PCST_5	0.718442	1
							PCST_1 - PCST_8	0.0885217	1
							PCST_1 - PCST_4	0.00309342	0.0464012
							PCST_3 - PCST_7	1	1
							PCST_3 - PCST_5	0.76073	1
							PCST_3 - PCST_8	0.155888	1
							PCST_3 - PCST_4	0.0121255	0.181882
							PCST_7 - PCST_5	0.816204	1
							PCST_7 - PCST_8	0.285424	1
							PCST_7 - PCST_4	0.0545419	0.818128
							PCST_5 - PCST_8	0.132064	1
							PCST_5 - PCST_4	0.00362162	0.0543243
							PCST_8 - PCST_4	0.109085	1
						Aeromonas media	Pairwise Post-Hoc Analysis
							PCSTs Pairwise	Sign. Raw (P.value)	Bonferroni correction. Sign. (Adj.p.value)
							PCST_7 - PCST_1	0.00212342	0.0318512
							PCST_8 - PCST_1	1.99386e-07	2.99078e-06
							PCST_7 - PCST_3	0.291673	1
							PCST_8 - PCST_3	0.110239	1
							PCST_7 - PCST_4	0.80994	1
							PCST_8 - PCST_4	0.661498	1
							PCST_7 - PCST_5	0.642275	1
							PCST_8 - PCST_5	0.391268	1
							PCST_7 - PCST_8	1	1
							PCST_4 - PCST_5	0.70342	1
							PCST_4 - PCST_3	0.223622	1
							PCST_4 - PCST_1	5.9898e-06	8.9847e-05
							PCST_5 - PCST_3	0.348553	1
							PCST_5 - PCST_1	2.1911e-05	0.000328665
							PCST_3 - PCST_1	0.0134102	0.201153
						Anaerostipes unknown_species	Pairwise Post-Hoc Analysis
							PCSTs Pairwise	Sign. Raw (P.value)	Bonferroni correction. Sign. (Adj.p.value)
							PCST_1 - PCST_4	1	1
							PCST_1 - PCST_7	1	1
							PCST_1 - PCST_8	0.380597	1
							PCST_1 - PCST_5	0.144591	1
							PCST_1 - PCST_3	4.37669e-07	6.56503e-06
							PCST_4 - PCST_3	8.51877e-08	1.27781e-06
							PCST_7 - PCST_3	0.000224861	0.00337292
							PCST_4 - PCST_7	1	1
							PCST_4 - PCST_8	0.328626	1
							PCST_4 - PCST_5	0.107748	1
							PCST_7 - PCST_8	0.582392	1
							PCST_7 - PCST_5	0.346956	1
							PCST_8 - PCST_5	0.459471	1
							PCST_8 - PCST_3	1.18896e-06	1.78345e-05
							PCST_5 - PCST_3	2.95543e-05	0.000443315
						Bacteroides koreensis	Pairwise Post-Hoc Analysis
							PCSTs Pairwise	Sign. Raw (P.value)	Bonferroni correction. Sign. (Adj.p.value)
							PCST_1 - PCST_3	1	1
							PCST_1 - PCST_4	1	1
							PCST_1 - PCST_8	0.127541	1
							PCST_1 - PCST_5	0.133346	1
							PCST_1 - PCST_7	2.43877e-06	3.65815e-05
							PCST_3 - PCST_4	1	1
							PCST_3 - PCST_8	0.204229	1
							PCST_3 - PCST_5	0.204867	1
							PCST_3 - PCST_7	1.14537e-05	0.000171806
							PCST_4 - PCST_8	0.0895407	1
							PCST_4 - PCST_5	0.0979562	1
							PCST_4 - PCST_7	1.05141e-06	1.57711e-05
							PCST_8 - PCST_5	0.956355	1
							PCST_8 - PCST_7	5.18623e-05	0.000777935
							PCST_5 - PCST_7	8.06481e-05	0.00120972
						Parabacteroides goldsteinii	Pairwise Post-Hoc Analysis
							PCSTs Pairwise	Sign. Raw (P.value)	Bonferroni correction. Sign. (Adj.p.value)
							PCST_4 - PCST_1	4.92912e-09	7.39368e-08
							PCST_5 - PCST_1	3.01068e-09	4.51601e-08
							PCST_7 - PCST_1	0.000242393	0.00363589
							PCST_8 - PCST_1	5.24496e-10	7.86744e-09
							PCST_4 - PCST_3	0.103303	1
							PCST_5 - PCST_3	0.0999151	1
							PCST_7 - PCST_3	0.261793	1
							PCST_8 - PCST_3	0.0891933	1
							PCST_4 - PCST_5	1	1
							PCST_4 - PCST_7	1	1
							PCST_4 - PCST_8	1	1
							PCST_5 - PCST_7	1	1
							PCST_5 - PCST_8	1	1
							PCST_7 - PCST_8	1	1
							PCST_3 - PCST_1	0.00167812	0.0251718
						Sutterella unknown_species	Pairwise Post-Hoc Analysis
							PCSTs Pairwise	Sign. Raw (P.value)	Bonferroni correction. Sign. (Adj.p.value)
							PCST_3 - PCST_1	0.64976	1
							PCST_4 - PCST_1	0.570205	1
							PCST_5 - PCST_1	0.564847	1
							PCST_7 - PCST_1	0.721674	1
							PCST_3 - PCST_4	1	1
							PCST_3 - PCST_5	1	1
							PCST_3 - PCST_7	1	1
							PCST_3 - PCST_8	0.00350826	0.0526239
							PCST_4 - PCST_5	1	1
							PCST_4 - PCST_7	1	1
							PCST_4 - PCST_8	9.46293e-05	0.00141944
							PCST_5 - PCST_7	1	1
							PCST_5 - PCST_8	6.87079e-05	0.00103062
							PCST_7 - PCST_8	0.0279802	0.419703
							PCST_1 - PCST_8	0.00371871	0.0557807
						Faecalibacillus intestinalis	Pairwise Post-Hoc Analysis
							PCSTs Pairwise	Sign. Raw (P.value)	Bonferroni correction. Sign. (Adj.p.value)
							PCST_1 - PCST_3	1	1
							PCST_1 - PCST_5	1	1
							PCST_1 - PCST_7	1	1
							PCST_1 - PCST_4	0.679673	1
							PCST_1 - PCST_8	0.000474759	0.00712139
							PCST_3 - PCST_5	1	1
							PCST_3 - PCST_7	1	1
							PCST_3 - PCST_4	0.726246	1
							PCST_3 - PCST_8	0.00359712	0.0539568
							PCST_5 - PCST_4	0.644398	1
							PCST_7 - PCST_4	0.78844	1
							PCST_5 - PCST_7	1	1
							PCST_5 - PCST_8	7.18508e-05	0.00107776
							PCST_7 - PCST_8	0.028402	0.42603
							PCST_4 - PCST_8	0.000661618	0.00992427
						Butyricimonas virosa	Pairwise Post-Hoc Analysis
							PCSTs Pairwise	Sign. Raw (P.value)	Bonferroni correction. Sign. (Adj.p.value)
							PCST_7 - PCST_1	0.00340124	0.0510185
							PCST_8 - PCST_1	7.15546e-07	1.07332e-05
							PCST_7 - PCST_3	0.253577	1
							PCST_8 - PCST_3	0.0837617	1
							PCST_7 - PCST_4	0.78844	1
							PCST_8 - PCST_4	0.625183	1
							PCST_7 - PCST_5	0.80383	1
							PCST_8 - PCST_5	0.646639	1
							PCST_7 - PCST_8	1	1
							PCST_5 - PCST_4	0.970666	1
							PCST_5 - PCST_3	0.177505	1
							PCST_5 - PCST_1	1.37461e-05	0.000206192
							PCST_4 - PCST_3	0.191114	1
							PCST_4 - PCST_1	2.08807e-05	0.000313211
							PCST_3 - PCST_1	0.0299816	0.449724
						Coprobacter fastidiosus	Pairwise Post-Hoc Analysis
							PCSTs Pairwise	Sign. Raw (P.value)	Bonferroni correction. Sign. (Adj.p.value)
							PCST_1 - PCST_3	1	1
							PCST_1 - PCST_5	0.691412	1
							PCST_1 - PCST_8	0.506312	1
							PCST_1 - PCST_4	0.201825	1
							PCST_1 - PCST_7	1.29344e-10	1.94016e-09
							PCST_3 - PCST_5	0.737426	1
							PCST_3 - PCST_8	0.579787	1
							PCST_3 - PCST_4	0.279124	1
							PCST_3 - PCST_7	2.17606e-09	3.26409e-08
							PCST_5 - PCST_8	0.777381	1
							PCST_5 - PCST_4	0.322594	1
							PCST_5 - PCST_7	1.1896e-10	1.7844e-09
							PCST_8 - PCST_4	0.441518	1
							PCST_8 - PCST_7	1.49286e-10	2.2393e-09
							PCST_4 - PCST_7	5.59671e-09	8.39506e-08
						Streptomyces otsuchiensis	Pairwise Post-Hoc Analysis
							PCSTs Pairwise	Sign. Raw (P.value)	Bonferroni correction. Sign. (Adj.p.value)
							PCST_7 - PCST_1	0.438277	1
							PCST_8 - PCST_1	0.189576	1
							PCST_7 - PCST_3	0.077378	1
							PCST_8 - PCST_3	0.00747279	0.112092
							PCST_7 - PCST_4	0.162248	1
							PCST_8 - PCST_4	0.01095	0.16425
							PCST_7 - PCST_5	0.796042	1
							PCST_8 - PCST_5	0.633335	1
							PCST_7 - PCST_8	1	1
							PCST_5 - PCST_1	0.394415	1
							PCST_5 - PCST_4	0.0497784	0.746676
							PCST_5 - PCST_3	0.0244019	0.366029
							PCST_1 - PCST_4	0.36012	1
							PCST_1 - PCST_3	0.152639	1
							PCST_4 - PCST_3	0.459088	1
						Alistipes dispar	Pairwise Post-Hoc Analysis
							PCSTs Pairwise	Sign. Raw (P.value)	Bonferroni correction. Sign. (Adj.p.value)
							PCST_3 - PCST_1	0.00391088	0.0586631
							PCST_7 - PCST_1	0.0236119	0.354179
							PCST_8 - PCST_1	0.000127789	0.00191684
							PCST_3 - PCST_7	1	1
							PCST_3 - PCST_8	1	1
[truncated: 61 more rows]
