# Supplementary material for: The human gut microbiome of athletes: metagenomic and metabolic insights
Source: Microbiome. 2023 Feb 14;11:27. doi: 10.1186/s40168-023-01470-9 (PMC9926762; doi:10.1186/s40168-023-01470-9)
Supplement: Supplementary file 8 — Additional file 7: Table S5. Bray-Curtis dissimilarity matrix based on taxonomical data (Sheet_1). Bray-Curtis dissimilarity matrix based on functional data (Sheet_2). [file 40168_2023_1470_MOESM7_ESM.xlsx]

## Sheet: BrayMatrix_Functional
Table_S5: Functional Bray Curtis distance matrix
	ERR1655206	ERR1655208	ERR1655209	ERR1655210	ERR1655211	ERR1655212	ERR1655213	ERR1655214	ERR1655215	ERR1655216	ERR1655217	ERR1655218	ERR1655219	ERR1655220	ERR1655221	ERR1655222	ERR1655223	ERR1655224	ERR1655225	ERR1655226	ERR1655227	ERR1655228	ERR1655229	ERR1655230	ERR1655231	ERR1655232	ERR1655233	ERR1655234	ERR1655235	ERR1655236	ERR1655237	ERR1655238	ERR1655239	ERR1655240	ERR1655241	ERR1655242	ERR1655243	ERR1655244	ERR1655245	ERR1655246	ERR1655248	ERR1655249	ERR1655250	ERR1655251	ERR1655252	ERR1655253	ERR1655254	ERR1655255	ERR1655256
ERR1655206	0	0.191455	0.337903	0.161237	0.321201	0.268522	0.106569	0.156197	0.18182	0.289974	0.103482	0.130239	0.130536	0.11962	0.250738	0.305578	0.121288	0.0961218	0.0847565	0.109997	0.133095	0.20462	0.158815	0.119306	0.122422	0.134495	0.117274	0.13738	0.216126	0.233153	0.250876	0.158267	0.185936	0.255205	0.253977	0.216364	0.124867	0.120721	0.263352	0.117753	0.108121	0.141527	0.118767	0.168957	0.13819	0.148265	0.12042	0.104785	0.0984073
ERR1655208	0.191455	0	0.218631	0.13094	0.225702	0.150062	0.160601	0.0951369	0.269076	0.237968	0.173075	0.187347	0.209108	0.262284	0.175625	0.249321	0.172989	0.19693	0.160519	0.221422	0.107392	0.153312	0.211125	0.153687	0.234799	0.100132	0.158838	0.26823	0.0959601	0.113995	0.16815	0.201629	0.187349	0.197186	0.217666	0.161083	0.180229	0.239204	0.160369	0.198102	0.16305	0.193541	0.181214	0.134682	0.244329	0.256835	0.144002	0.152188	0.21636
ERR1655209	0.337903	0.218631	0	0.215676	0.119559	0.122215	0.334646	0.277945	0.366307	0.239404	0.3173	0.375199	0.384838	0.403164	0.187724	0.271078	0.30706	0.354992	0.297381	0.396598	0.273477	0.203118	0.392806	0.341424	0.354876	0.271418	0.354598	0.378163	0.251158	0.174573	0.157884	0.308107	0.288758	0.252409	0.2618	0.254048	0.354716	0.37072	0.246224	0.319967	0.350991	0.379726	0.367696	0.318693	0.410689	0.381065	0.334983	0.31813	0.380312
ERR1655210	0.161237	0.13094	0.215676	0	0.213772	0.154773	0.143565	0.13306	0.184875	0.25071	0.12526	0.218551	0.203875	0.245244	0.154797	0.253068	0.11788	0.179343	0.140157	0.223755	0.111099	0.132409	0.24661	0.185321	0.209954	0.112783	0.182247	0.196538	0.19002	0.159348	0.129248	0.168455	0.177795	0.172963	0.171543	0.138249	0.189137	0.223437	0.201772	0.189942	0.172466	0.196796	0.18863	0.200138	0.254838	0.239553	0.155386	0.138701	0.192802
ERR1655211	0.321201	0.225702	0.119559	0.213772	0	0.131276	0.326261	0.276193	0.329903	0.200848	0.31246	0.381169	0.382044	0.383031	0.162764	0.246148	0.301244	0.350881	0.284161	0.391635	0.272976	0.194178	0.401665	0.346402	0.325472	0.272929	0.349701	0.344653	0.271878	0.187905	0.145601	0.290253	0.289965	0.251878	0.251976	0.251758	0.353067	0.352011	0.2589	0.307119	0.349499	0.375304	0.363467	0.333711	0.405349	0.373978	0.332149	0.312761	0.37052
ERR1655212	0.268522	0.150062	0.122215	0.154773	0.131276	0	0.26343	0.203646	0.309071	0.217264	0.245248	0.308037	0.318688	0.337244	0.144775	0.239504	0.240365	0.287477	0.224357	0.329895	0.199513	0.15335	0.326437	0.27224	0.287594	0.1966	0.280457	0.315779	0.185688	0.127201	0.124562	0.246125	0.227892	0.203797	0.211649	0.193165	0.289763	0.30753	0.195383	0.254595	0.281369	0.31094	0.298589	0.250273	0.344705	0.318171	0.261129	0.247653	0.310926
ERR1655213	0.106569	0.160601	0.334646	0.143565	0.326261	0.26343	0	0.112931	0.153603	0.311515	0.0784116	0.125517	0.119285	0.173408	0.239763	0.304144	0.0721378	0.116203	0.123254	0.121477	0.101397	0.206903	0.154212	0.108598	0.180187	0.0972737	0.106768	0.147229	0.17637	0.204354	0.247915	0.175924	0.201799	0.240443	0.244561	0.199919	0.104837	0.172539	0.244688	0.174453	0.0819217	0.0979876	0.0908143	0.149043	0.169388	0.205324	0.0810974	0.0863743	0.0945358
ERR1655214	0.156197	0.0951369	0.277945	0.13306	0.276193	0.203646	0.112931	0	0.220437	0.261774	0.126411	0.146913	0.160176	0.223082	0.183643	0.257633	0.124492	0.157793	0.128114	0.169353	0.0680432	0.153052	0.176861	0.118487	0.210989	0.0718514	0.118348	0.224206	0.105006	0.14851	0.198544	0.169432	0.169638	0.19164	0.204912	0.151504	0.138092	0.20513	0.187289	0.179942	0.118536	0.141243	0.134775	0.116515	0.207887	0.238442	0.0927695	0.102203	0.162978
ERR1655215	0.18182	0.269076	0.366307	0.184875	0.329903	0.309071	0.153603	0.220437	0	0.331221	0.142701	0.247581	0.198794	0.234902	0.245209	0.327763	0.13233	0.199425	0.198879	0.21657	0.204399	0.240687	0.277543	0.233826	0.224945	0.208705	0.217819	0.140903	0.301456	0.281263	0.254166	0.232551	0.269584	0.273407	0.262129	0.244638	0.214117	0.236859	0.308621	0.246436	0.205108	0.193525	0.20023	0.287153	0.255646	0.269289	0.203315	0.180115	0.170668
ERR1655216	0.289974	0.237968	0.239404	0.25071	0.200848	0.217264	0.311515	0.261774	0.331221	0	0.294061	0.345641	0.366732	0.337553	0.213523	0.277528	0.287486	0.322251	0.239274	0.359446	0.249607	0.170899	0.356088	0.316926	0.254971	0.258458	0.324153	0.321681	0.240895	0.216922	0.225849	0.251532	0.244967	0.281642	0.278925	0.260415	0.328377	0.304908	0.272111	0.241805	0.321657	0.351573	0.338597	0.288965	0.366625	0.306849	0.310041	0.288652	0.335758
ERR1655217	0.103482	0.173075	0.3173	0.12526	0.31246	0.245248	0.0784116	0.126411	0.142701	0.294061	0	0.140906	0.12403	0.165865	0.217101	0.29126	0.0772003	0.101292	0.106825	0.133443	0.0999158	0.187168	0.17178	0.125774	0.168979	0.108763	0.126207	0.133597	0.200654	0.20717	0.229972	0.163013	0.177781	0.219837	0.22226	0.183911	0.112003	0.162384	0.235909	0.165604	0.101343	0.114454	0.108003	0.176505	0.175681	0.185853	0.0976109	0.0794913	0.100112
ERR1655218	0.130239	0.187347	0.375199	0.218551	0.381169	0.308037	0.125517	0.146913	0.247581	0.345641	0.140906	0	0.13626	0.163272	0.300645	0.342957	0.165142	0.123187	0.139436	0.106892	0.148885	0.249831	0.0811144	0.0787018	0.184886	0.150448	0.0921286	0.207662	0.177449	0.254635	0.313979	0.20757	0.217674	0.294486	0.302614	0.254398	0.0992709	0.160361	0.281248	0.163911	0.0844721	0.105386	0.0893519	0.111221	0.141294	0.188216	0.0932985	0.120704	0.132055
ERR1655219	0.130536	0.209108	0.384838	0.203875	0.382044	0.318688	0.119285	0.160176	0.198794	0.366732	0.12403	0.13626	0	0.182931	0.293557	0.326919	0.146389	0.130361	0.165482	0.113594	0.16144	0.265072	0.174407	0.118202	0.214579	0.163184	0.130515	0.167357	0.230906	0.270638	0.30529	0.227815	0.241106	0.291476	0.296819	0.254509	0.135126	0.201959	0.290251	0.211832	0.119923	0.134835	0.12078	0.191036	0.168278	0.21524	0.12302	0.117888	0.122292
ERR1655220	0.11962	0.262284	0.403164	0.245244	0.383031	0.337244	0.173408	0.223082	0.234902	0.337553	0.165865	0.163272	0.182931	0	0.324778	0.372068	0.193219	0.121926	0.139474	0.11951	0.201048	0.266274	0.167886	0.172266	0.136282	0.207874	0.174171	0.172916	0.274599	0.306598	0.333499	0.203539	0.236088	0.32031	0.32109	0.289601	0.169011	0.10831	0.325894	0.137251	0.156638	0.184556	0.156928	0.219224	0.0940676	0.108501	0.174158	0.158851	0.11484
ERR1655221	0.250738	0.175625	0.187724	0.154797	0.162764	0.144775	0.239763	0.183643	0.245209	0.213523	0.217101	0.300645	0.293557	0.324778	0	0.189161	0.211233	0.266773	0.217296	0.312217	0.181554	0.143966	0.332961	0.268878	0.285044	0.184702	0.26442	0.278957	0.197766	0.129865	0.109182	0.237125	0.237974	0.175509	0.179729	0.163663	0.277115	0.302045	0.192311	0.2717	0.264103	0.285919	0.28048	0.266165	0.337229	0.332354	0.238947	0.226007	0.285025
ERR1655222	0.305578	0.249321	0.271078	0.253068	0.246148	0.239504	0.304144	0.257633	0.327763	0.277528	0.29126	0.342957	0.326919	0.372068	0.189161	0	0.285972	0.331468	0.285357	0.349742	0.263443	0.237684	0.370151	0.311491	0.341896	0.263584	0.312358	0.334645	0.26441	0.221815	0.234242	0.312538	0.303739	0.274121	0.280192	0.256067	0.339109	0.359256	0.280461	0.327097	0.323938	0.34017	0.332646	0.317523	0.365284	0.379553	0.300388	0.293327	0.343561
ERR1655223	0.121288	0.172989	0.30706	0.11788	0.301244	0.240365	0.0721378	0.124492	0.13233	0.287486	0.0772003	0.165142	0.146389	0.193219	0.211233	0.285972	0	0.133828	0.116833	0.157491	0.100556	0.176794	0.193717	0.142994	0.18481	0.107583	0.147511	0.146555	0.197341	0.190972	0.215424	0.162206	0.190278	0.211296	0.210707	0.174569	0.130832	0.185131	0.232374	0.179779	0.116126	0.132845	0.131572	0.182118	0.207388	0.219679	0.114853	0.094574	0.117809
ERR1655224	0.0961218	0.19693	0.354992	0.179343	0.350881	0.287477	0.116203	0.157793	0.199425	0.322251	0.101292	0.123187	0.130361	0.121926	0.266773	0.331468	0.133828	0	0.116127	0.102131	0.136139	0.227988	0.144364	0.120462	0.154262	0.144144	0.124801	0.152386	0.219642	0.242502	0.278125	0.186166	0.195192	0.264898	0.27033	0.230429	0.116361	0.142732	0.268828	0.155768	0.101481	0.13563	0.108837	0.168471	0.129045	0.143296	0.119197	0.103005	0.0990645
ERR1655225	0.0847565	0.160519	0.297381	0.140157	0.284161	0.224357	0.123254	0.128114	0.198879	0.239274	0.106825	0.139436	0.165482	0.139474	0.217296	0.285357	0.116833	0.116127	0	0.149471	0.103054	0.149611	0.160114	0.11998	0.114646	0.112539	0.132981	0.166069	0.179848	0.195887	0.225804	0.105168	0.131057	0.223651	0.219947	0.185686	0.127414	0.116176	0.224229	0.0888654	0.113833	0.158021	0.137444	0.147743	0.171874	0.150125	0.116447	0.0944474	0.125614
ERR1655226	0.109997	0.221422	0.396598	0.223755	0.391635	0.329895	0.121477	0.169353	0.21657	0.359446	0.133443	0.106892	0.113594	0.11951	0.312217	0.349742	0.157491	0.102131	0.149471	0	0.164738	0.266519	0.132447	0.111985	0.169729	0.168747	0.123665	0.139486	0.229738	0.278185	0.323747	0.215527	0.235555	0.303498	0.31115	0.265915	0.127142	0.149553	0.301581	0.176977	0.111228	0.131916	0.11125	0.175065	0.111577	0.160326	0.120509	0.114564	0.0856792
ERR1655227	0.133095	0.107392	0.273477	0.111099	0.272976	0.199513	0.101397	0.0680432	0.204399	0.249607	0.0999158	0.148885	0.16144	0.201048	0.181554	0.263443	0.100556	0.136139	0.103054	0.164738	0	0.142256	0.178408	0.121521	0.185341	0.0534222	0.125967	0.199119	0.123761	0.143408	0.191368	0.14371	0.148707	0.183951	0.190895	0.142276	0.12985	0.18582	0.187116	0.161949	0.109167	0.143727	0.132898	0.125542	0.207941	0.218762	0.0953324	0.0893242	0.149678
ERR1655228	0.20462	0.153312	0.203118	0.132409	0.194178	0.15335	0.206903	0.153052	0.240687	0.170899	0.187168	0.249831	0.265072	0.266274	0.143966	0.237684	0.176794	0.227988	0.149611	0.266519	0.142256	0	0.271406	0.221525	0.199999	0.151096	0.233427	0.23498	0.172764	0.145797	0.13423	0.164683	0.160824	0.181925	0.175148	0.160794	0.238146	0.236409	0.187176	0.189935	0.224072	0.258616	0.249743	0.212089	0.297578	0.259795	0.208873	0.182059	0.245886
ERR1655229	0.158815	0.211125	0.392806	0.24661	0.401665	0.326437	0.154212	0.176861	0.277543	0.356088	0.17178	0.0811144	0.174407	0.167886	0.332961	0.370151	0.193717	0.144364	0.160114	0.132447	0.178408	0.271406	0	0.111148	0.191967	0.175776	0.117045	0.233131	0.193924	0.276772	0.338827	0.227317	0.233783	0.318177	0.325773	0.281264	0.120853	0.166739	0.303913	0.167431	0.105629	0.126326	0.108161	0.116795	0.141546	0.189669	0.130866	0.154317	0.153861
ERR1655230	0.119306	0.153687	0.341424	0.185321	0.346402	0.27224	0.108598	0.118487	0.233826	0.316926	0.125774	0.0787018	0.118202	0.172266	0.268878	0.311491	0.142994	0.120462	0.11998	0.111985	0.121521	0.221525	0.111148	0	0.183409	0.117685	0.0851432	0.199819	0.156556	0.223437	0.278711	0.188582	0.191121	0.262976	0.272611	0.223974	0.105724	0.170941	0.247444	0.161588	0.080747	0.125101	0.0982188	0.114998	0.14678	0.186085	0.0774222	0.0948425	0.130194
ERR1655231	0.122422	0.234799	0.354876	0.209954	0.325472	0.287594	0.180187	0.210989	0.224945	0.254971	0.168979	0.184886	0.214579	0.136282	0.285044	0.341896	0.18481	0.154262	0.114646	0.169729	0.185341	0.199999	0.191967	0.183409	0	0.189752	0.188581	0.167214	0.249155	0.267426	0.283116	0.167638	0.192444	0.294997	0.287356	0.257418	0.188746	0.131092	0.296095	0.11724	0.174002	0.212007	0.188764	0.21205	0.178736	0.14315	0.188972	0.16531	0.163752
ERR1655232	0.134495	0.100132	0.271418	0.112783	0.272929	0.1966	0.0972737	0.0718514	0.208705	0.258458	0.108763	0.150448	0.163184	0.207874	0.184702	0.263584	0.107583	0.144144	0.112539	0.168747	0.0534222	0.151096	0.175776	0.117685	0.189752	0	0.123936	0.204969	0.115904	0.136804	0.189838	0.152027	0.15631	0.185245	0.196591	0.148514	0.132377	0.192188	0.18626	0.163174	0.105138	0.144521	0.128536	0.118433	0.202847	0.219223	0.095277	0.0952028	0.153487
ERR1655233	0.117274	0.158838	0.354598	0.182247	0.349701	0.280457	0.106768	0.118348	0.217819	0.324153	0.126207	0.0921286	0.130515	0.174171	0.26442	0.312358	0.147511	0.124801	0.132981	0.123665	0.125967	0.233427	0.117045	0.0851432	0.188581	0.123936	0	0.199477	0.158963	0.232163	0.279388	0.196684	0.207984	0.264411	0.274431	0.22099	0.102891	0.171296	0.258264	0.171982	0.0772593	0.111672	0.086292	0.122371	0.142521	0.19809	0.0741025	0.106443	0.129387
ERR1655234	0.13738	0.26823	0.378163	0.196538	0.344653	0.315779	0.147229	0.224206	0.140903	0.321681	0.133597	0.207662	0.167357	0.172916	0.278957	0.334645	0.146555	0.152386	0.166069	0.139486	0.199119	0.23498	0.233131	0.199819	0.167214	0.204969	0.199477	0	0.293741	0.294684	0.279451	0.209961	0.243714	0.295506	0.280024	0.258345	0.193198	0.187996	0.317692	0.202812	0.178443	0.188524	0.180275	0.259523	0.20038	0.207463	0.186133	0.154134	0.128708
ERR1655235	0.216126	0.0959601	0.251158	0.19002	0.271878	0.185688	0.17637	0.105006	0.301456	0.240895	0.200654	0.177449	0.230906	0.274599	0.197766	0.26441	0.197341	0.219642	0.179848	0.229738	0.123761	0.172764	0.193924	0.156556	0.249155	0.115904	0.158963	0.293741	0	0.125196	0.213282	0.219573	0.198275	0.221556	0.23907	0.193264	0.190255	0.2487	0.19151	0.203079	0.161235	0.191007	0.185969	0.106738	0.24915	0.269954	0.142712	0.164181	0.225707
ERR1655236	0.233153	0.113995	0.174573	0.159348	0.187905	0.127201	0.204354	0.14851	0.281263	0.216922	0.20717	0.254635	0.270638	0.306598	0.129865	0.221815	0.190972	0.242502	0.195887	0.278185	0.143408	0.145797	0.276772	0.223437	0.267426	0.136804	0.232163	0.294684	0.125196	0	0.136577	0.225261	0.213382	0.178308	0.196687	0.165731	0.243675	0.283858	0.163961	0.233233	0.224301	0.257019	0.245766	0.198321	0.306422	0.300863	0.210708	0.196669	0.260069
ERR1655237	0.250876	0.16815	0.157884	0.129248	0.145601	0.124562	0.247915	0.198544	0.254166	0.225849	0.229972	0.313979	0.30529	0.333499	0.109182	0.234242	0.215424	0.278125	0.225804	0.323747	0.191368	0.13423	0.338827	0.278711	0.283116	0.189838	0.279388	0.279451	0.213282	0.136577	0	0.239684	0.239101	0.178276	0.175577	0.176194	0.288056	0.308575	0.203436	0.261045	0.273693	0.298788	0.289642	0.27001	0.348282	0.322534	0.25299	0.233894	0.294724
ERR1655238	0.158267	0.201629	0.308107	0.168455	0.290253	0.246125	0.175924	0.169432	0.232551	0.251532	0.163013	0.20757	0.227815	0.203539	0.237125	0.312538	0.162206	0.186166	0.105168	0.215527	0.14371	0.164683	0.227317	0.188582	0.167638	0.152027	0.196684	0.209961	0.219573	0.225261	0.239684	0	0.0745483	0.148595	0.144373	0.117361	0.155443	0.12235	0.15859	0.149657	0.178061	0.216197	0.200987	0.201951	0.243158	0.213657	0.174547	0.148955	0.190726
ERR1655239	0.185936	0.187349	0.288758	0.177795	0.289965	0.227892	0.201799	0.169638	0.269584	0.244967	0.177781	0.217674	0.241106	0.236088	0.237974	0.303739	0.190278	0.195192	0.131057	0.235555	0.148707	0.160824	0.233783	0.191121	0.192444	0.15631	0.207984	0.243714	0.198275	0.213382	0.239101	0.0745483	0	0.142333	0.145701	0.119201	0.173347	0.157727	0.147218	0.162807	0.194802	0.234934	0.218501	0.189067	0.255236	0.220384	0.188232	0.166189	0.219643
ERR1655240	0.255205	0.197186	0.252409	0.172963	0.251878	0.203797	0.240443	0.19164	0.273407	0.281642	0.219837	0.294486	0.291476	0.32031	0.175509	0.274121	0.211296	0.264898	0.223651	0.303498	0.183951	0.181925	0.318177	0.262976	0.294997	0.185245	0.264411	0.295506	0.221556	0.178308	0.178276	0.148595	0.142333	0	0.0685809	0.0864733	0.233601	0.244834	0.0889566	0.275631	0.257329	0.282727	0.275736	0.262266	0.33148	0.326499	0.238886	0.22398	0.282803
ERR1655241	0.253977	0.217666	0.2618	0.171543	0.251976	0.211649	0.244561	0.204912	0.262129	0.278925	0.22226	0.302614	0.296819	0.32109	0.179729	0.280192	0.210707	0.27033	0.219947	0.31115	0.190895	0.175148	0.325773	0.272611	0.287356	0.196591	0.274431	0.280024	0.23907	0.196687	0.175577	0.144373	0.145701	0.0685809	0	0.0893474	0.238167	0.241787	0.105523	0.270492	0.265307	0.287785	0.281309	0.274691	0.337959	0.329032	0.246183	0.228455	0.283057
ERR1655242	0.216364	0.161083	0.254048	0.138249	0.251758	0.193165	0.199919	0.151504	0.244638	0.260415	0.183911	0.254398	0.254509	0.289601	0.163663	0.256067	0.174569	0.230429	0.185686	0.265915	0.142276	0.160794	0.281264	0.223974	0.257418	0.148514	0.22099	0.258345	0.193264	0.165731	0.176194	0.117361	0.119201	0.0864733	0.0893474	0	0.1955	0.210575	0.103766	0.241741	0.218833	0.244866	0.238062	0.225249	0.294515	0.296698	0.196736	0.1874	0.245506
ERR1655243	0.124867	0.180229	0.354716	0.189137	0.353067	0.289763	0.104837	0.138092	0.214117	0.328377	0.112003	0.0992709	0.135126	0.169011	0.277115	0.339109	0.130832	0.116361	0.127414	0.127142	0.12985	0.238146	0.120853	0.105724	0.188746	0.132377	0.102891	0.193198	0.190255	0.243675	0.288056	0.155443	0.173347	0.233601	0.238167	0.1955	0	0.133638	0.230237	0.171028	0.0777824	0.10885	0.0844958	0.132849	0.160588	0.20124	0.0960516	0.107229	0.120463
ERR1655244	0.120721	0.239204	0.37072	0.223437	0.352011	0.30753	0.172539	0.20513	0.236859	0.304908	0.162384	0.160361	0.201959	0.10831	0.302045	0.359256	0.185131	0.142732	0.116176	0.149553	0.18582	0.236409	0.166739	0.170941	0.131092	0.192188	0.171296	0.187996	0.2487	0.283858	0.308575	0.12235	0.157727	0.244834	0.241787	0.210575	0.133638	0	0.250388	0.111902	0.15295	0.187153	0.158386	0.202657	0.150342	0.140931	0.163549	0.155753	0.138511
ERR1655245	0.263352	0.160369	0.246224	0.201772	0.2589	0.195383	0.244688	0.187289	0.308621	0.272111	0.235909	0.281248	0.290251	0.325894	0.192311	0.280461	0.232374	0.268828	0.224229	0.301581	0.187116	0.187176	0.303913	0.247444	0.296095	0.18626	0.258264	0.317692	0.19151	0.163961	0.203436	0.15859	0.147218	0.0889566	0.105523	0.103766	0.230237	0.250388	0	0.27463	0.257688	0.283353	0.277482	0.242321	0.330759	0.32986	0.240079	0.23203	0.288383
ERR1655246	0.117753	0.198102	0.319967	0.189942	0.307119	0.254595	0.174453	0.179942	0.246436	0.241805	0.165604	0.163911	0.211832	0.137251	0.2717	0.327097	0.179779	0.155768	0.0888654	0.176977	0.161949	0.189935	0.167431	0.161588	0.11724	0.163174	0.171982	0.202812	0.203079	0.233233	0.261045	0.149657	0.162807	0.275631	0.270492	0.241741	0.171028	0.111902	0.27463	0	0.155275	0.196175	0.166466	0.160214	0.171618	0.128918	0.162867	0.149165	0.160831
ERR1655248	0.108121	0.16305	0.350991	0.172466	0.349499	0.281369	0.0819217	0.118536	0.205108	0.321657	0.101343	0.0844721	0.119923	0.156638	0.264103	0.323938	0.116126	0.101481	0.113833	0.111228	0.109167	0.224072	0.105629	0.080747	0.174002	0.105138	0.0772593	0.178443	0.161235	0.224301	0.273693	0.178061	0.194802	0.257329	0.265307	0.218833	0.0777824	0.15295	0.257688	0.155275	0	0.0957822	0.0626207	0.113341	0.1428	0.185585	0.0642275	0.0816535	0.10651
ERR1655249	0.141527	0.193541	0.379726	0.196796	0.375304	0.31094	0.0979876	0.141243	0.193525	0.351573	0.114454	0.105386	0.134835	0.184556	0.285919	0.34017	0.132845	0.13563	0.158021	0.131916	0.143727	0.258616	0.126326	0.125101	0.212007	0.144521	0.111672	0.188524	0.191007	0.257019	0.298788	0.216197	0.234934	0.282727	0.287785	0.244866	0.10885	0.187153	0.283353	0.196175	0.0957822	0	0.0847717	0.137938	0.170642	0.220108	0.095391	0.117971	0.114333
ERR1655250	0.118767	0.181214	0.367696	0.18863	0.363467	0.298589	0.0908143	0.134775	0.20023	0.338597	0.108003	0.0893519	0.12078	0.156928	0.28048	0.332646	0.131572	0.108837	0.137444	0.11125	0.132898	0.249743	0.108161	0.0982188	0.188764	0.128536	0.086292	0.180275	0.185969	0.245766	0.289642	0.200987	0.218501	0.275736	0.281309	0.238062	0.0844958	0.158386	0.277482	0.166466	0.0626207	0.0847717	0	0.130397	0.130743	0.186481	0.0856796	0.104992	0.10166
ERR1655251	0.168957	0.134682	0.318693	0.200138	0.333711	0.250273	0.149043	0.116515	0.287153	0.288965	0.176505	0.111221	0.191036	0.219224	0.266165	0.317523	0.182118	0.168471	0.147743	0.175065	0.125542	0.212089	0.116795	0.114998	0.21205	0.118433	0.122371	0.259523	0.106738	0.198321	0.27001	0.201951	0.189067	0.262266	0.274691	0.225249	0.132849	0.202657	0.242321	0.160214	0.113341	0.137938	0.130397	0	0.195552	0.220011	0.113108	0.142018	0.18042
ERR1655252	0.13819	0.244329	0.410689	0.254838	0.405349	0.344705	0.169388	0.207887	0.255646	0.366625	0.175681	0.141294	0.168278	0.0940676	0.337229	0.365284	0.207388	0.129045	0.171874	0.111577	0.207941	0.297578	0.141546	0.14678	0.178736	0.202847	0.142521	0.20038	0.24915	0.306422	0.348282	0.243158	0.255236	0.33148	0.337959	0.294515	0.160588	0.150342	0.330759	0.171618	0.1428	0.170642	0.130743	0.195552	0	0.126386	0.156229	0.161844	0.126465
ERR1655253	0.148265	0.256835	0.381065	0.239553	0.373978	0.318171	0.205324	0.238442	0.269289	0.306849	0.185853	0.188216	0.21524	0.108501	0.332354	0.379553	0.219679	0.143296	0.150125	0.160326	0.218762	0.259795	0.189669	0.186085	0.14315	0.219223	0.19809	0.207463	0.269954	0.300863	0.322534	0.213657	0.220384	0.326499	0.329032	0.296698	0.20124	0.140931	0.32986	0.128918	0.185585	0.220108	0.186481	0.220011	0.126386	0	0.19574	0.181694	0.161302
ERR1655254	0.12042	0.144002	0.334983	0.155386	0.332149	0.261129	0.0810974	0.0927695	0.203315	0.310041	0.0976109	0.0932985	0.12302	0.174158	0.238947	0.300388	0.114853	0.119197	0.116447	0.120509	0.0953324	0.208873	0.130866	0.0774222	0.188972	0.095277	0.0741025	0.186133	0.142712	0.210708	0.25299	0.174547	0.188232	0.238886	0.246183	0.196736	0.0960516	0.163549	0.240079	0.162867	0.0642275	0.095391	0.0856796	0.113108	0.156229	0.19574	0	0.0748613	0.115973
ERR1655255	0.104785	0.152188	0.31813	0.138701	0.312761	0.247653	0.0863743	0.102203	0.180115	0.288652	0.0794913	0.120704	0.117888	0.158851	0.226007	0.293327	0.094574	0.103005	0.0944474	0.114564	0.0893242	0.182059	0.154317	0.0948425	0.16531	0.0952028	0.106443	0.154134	0.164181	0.196669	0.233894	0.148955	0.166189	0.22398	0.228455	0.1874	0.107229	0.155753	0.23203	0.149165	0.0816535	0.117971	0.104992	0.142018	0.161844	0.181694	0.0748613	0	0.0988675
ERR1655256	0.0984073	0.21636	0.380312	0.192802	0.37052	0.310926	0.0945358	0.162978	0.170668	0.335758	0.100112	0.132055	0.122292	0.11484	0.285025	0.343561	0.117809	0.0990645	0.125614	0.0856792	0.149678	0.245886	0.153861	0.130194	0.163752	0.153487	0.129387	0.128708	0.225707	0.260069	0.294724	0.190726	0.219643	0.282803	0.283057	0.245506	0.120463	0.138511	0.288383	0.160831	0.10651	0.114333	0.10166	0.18042	0.126465	0.161302	0.115973	0.0988675	0
ERR1655257	0.118602	0.18547	0.370454	0.202483	0.371771	0.302445	0.111993	0.138386	0.227382	0.339587	0.1179	0.0657384	0.127445	0.144879	0.295037	0.344616	0.144786	0.101738	0.128226	0.0905606	0.134476	0.242613	0.0856405	0.0860682	0.172945	0.137059	0.0928736	0.184993	0.184857	0.246841	0.300514	0.195819	0.213237	0.28036	0.290045	0.243515	0.0877992	0.144633	0.274794	0.158651	0.0742259	0.103493	0.0817253	0.121171	0.134386	0.17742	0.0909113	0.105231	0.107682
ERR1655258	0.119553	0.155303	0.341421	0.158554	0.338212	0.270712	0.0660932	0.102439	0.189187	0.316943	0.0932142	0.110501	0.1172	0.17342	0.252282	0.313904	0.0959048	0.116887	0.125534	0.113428	0.100849	0.212138	0.14026	0.0919455	0.184664	0.103608	0.0974249	0.16918	0.161697	0.212447	0.258114	0.179118	0.199375	0.245155	0.249645	0.206313	0.0981101	0.173512	0.245946	0.174661	0.0692426	0.104387	0.091791	0.133383	0.166795	0.205027	0.0661478	0.0735702	0.0969166
ERR1655259	0.111188	0.159453	0.329826	0.146753	0.328852	0.259348	0.0755618	0.10923	0.176209	0.306113	0.0761112	0.11441	0.113682	0.165115	0.23929	0.304546	0.0874596	0.110679	0.112596	0.109517	0.097109	0.192467	0.145875	0.102118	0.171151	0.100435	0.108119	0.148907	0.175845	0.20246	0.245533	0.164061	0.184294	0.234512	0.237959	0.193807	0.105717	0.162775	0.239253	0.166992	0.0833925	0.117351	0.104328	0.15063	0.166953	0.191071	0.0784517	0.0623681	0.0968611
ERR1655260	0.104681	0.205254	0.343451	0.190704	0.337958	0.281451	0.137849	0.169341	0.219985	0.289941	0.128657	0.145259	0.158694	0.111766	0.277314	0.335848	0.147353	0.118178	0.0949873	0.121581	0.149229	0.204343	0.162913	0.129656	0.130436	0.15479	0.150536	0.160411	0.216734	0.247488	0.27633	0.156016	0.183279	0.269093	0.274068	0.239372	0.148122	0.122053	0.270347	0.116659	0.123787	0.171338	0.146289	0.175352	0.142271	0.130248	0.135506	0.108755	0.105773
ERR1655261	0.13179	0.140889	0.309597	0.123412	0.303597	0.23626	0.0686686	0.0958595	0.16027	0.288244	0.0816	0.145524	0.146226	0.193275	0.207915	0.283304	0.0719852	0.132155	0.120134	0.153986	0.0835609	0.185287	0.169266	0.125972	0.191228	0.0793419	0.117345	0.171995	0.157015	0.17793	0.222245	0.16514	0.185579	0.210697	0.214716	0.171586	0.116447	0.177636	0.226024	0.170763	0.0935508	0.110336	0.105869	0.145425	0.187165	0.214558	0.0849529	0.087758	0.117976
ERR1655262	0.0948239	0.202999	0.361122	0.195184	0.350914	0.294729	0.130165	0.162562	0.206129	0.311996	0.120238	0.129864	0.123904	0.104572	0.281173	0.33768	0.148765	0.103685	0.108312	0.100984	0.153576	0.227289	0.151854	0.120199	0.148421	0.159557	0.136351	0.156365	0.218374	0.260187	0.283895	0.179411	0.203353	0.275312	0.279263	0.242502	0.128709	0.129379	0.274465	0.138717	0.115833	0.145742	0.127423	0.18009	0.118644	0.136573	0.123689	0.106572	0.0948185
ERR1655263	0.159706	0.114072	0.273454	0.132493	0.278708	0.203109	0.123578	0.0867134	0.22636	0.266572	0.128993	0.162769	0.176309	0.22636	0.194206	0.271363	0.12175	0.164238	0.131127	0.185046	0.0879379	0.150104	0.186072	0.12538	0.211135	0.0860927	0.136691	0.225007	0.121163	0.153505	0.195176	0.172081	0.168592	0.196397	0.200629	0.163545	0.149993	0.20952	0.192131	0.181317	0.128653	0.162631	0.152079	0.137195	0.214022	0.232342	0.111806	0.104981	0.167731
ERR1655264	0.124262	0.140867	0.335976	0.166532	0.33526	0.26319	0.0911985	0.0936855	0.224634	0.307619	0.115938	0.083592	0.132015	0.181231	0.252512	0.311406	0.122424	0.120395	0.111516	0.123431	0.0935005	0.208992	0.113292	0.0678007	0.186538	0.0942028	0.0789874	0.202224	0.132936	0.207775	0.261368	0.173028	0.183093	0.245098	0.253633	0.206032	0.0905256	0.170509	0.239752	0.159362	0.0607837	0.0971975	0.0861201	0.0904399	0.165197	0.203511	0.0575187	0.0810982	0.124329
ERR1655265	0.101952	0.245858	0.37711	0.202056	0.350201	0.307752	0.153385	0.2017	0.191939	0.312766	0.130453	0.164194	0.161179	0.0932654	0.286872	0.344149	0.158515	0.108405	0.124399	0.108627	0.179171	0.233919	0.181434	0.162859	0.135242	0.190307	0.163652	0.129547	0.262799	0.284498	0.289619	0.185055	0.214105	0.290577	0.281823	0.253452	0.158839	0.123164	0.307607	0.136321	0.150947	0.170785	0.14783	0.215915	0.128827	0.125153	0.155594	0.130946	0.0917331
ERR1655266	0.086895	0.225644	0.376295	0.200254	0.36608	0.307105	0.123961	0.18195	0.19834	0.331026	0.119167	0.129157	0.142653	0.100476	0.286075	0.341978	0.142868	0.0998192	0.116355	0.0895247	0.163179	0.235793	0.143118	0.13731	0.132255	0.164621	0.136685	0.137104	0.239005	0.270169	0.293957	0.183678	0.213749	0.28503	0.283505	0.246783	0.127497	0.113757	0.292372	0.141035	0.112071	0.143038	0.117332	0.182547	0.118206	0.138167	0.131626	0.114862	0.0839803
ERR1655267	0.144462	0.119165	0.312219	0.162381	0.318799	0.241933	0.113195	0.0824047	0.243353	0.289394	0.136849	0.098601	0.153279	0.197073	0.237256	0.300433	0.139019	0.141928	0.118575	0.14726	0.0841873	0.188432	0.124956	0.0850213	0.196447	0.0844614	0.0917965	0.228321	0.111728	0.184383	0.245435	0.17242	0.170732	0.232935	0.24226	0.194881	0.107942	0.181	0.219687	0.157276	0.0817444	0.116698	0.106044	0.0787976	0.182086	0.213124	0.0665728	0.101237	0.149654
ERR1655268	0.133942	0.261007	0.381821	0.238815	0.370527	0.320682	0.190954	0.22927	0.24565	0.306321	0.168832	0.172565	0.197231	0.0884493	0.322315	0.369416	0.197778	0.126423	0.133815	0.128321	0.208201	0.238298	0.174259	0.175302	0.126012	0.216273	0.194008	0.173915	0.274208	0.300927	0.326384	0.193966	0.214816	0.319694	0.315752	0.283939	0.183201	0.123578	0.320057	0.130728	0.175073	0.208263	0.177108	0.223524	0.119813	0.0852365	0.191068	0.163923	0.129767
ERR1655269	0.124722	0.16109	0.346098	0.170587	0.343311	0.278137	0.0889295	0.116624	0.19638	0.315884	0.0993876	0.0996304	0.130228	0.168449	0.259513	0.322302	0.120136	0.11574	0.124281	0.126298	0.113392	0.228388	0.1158	0.0981892	0.192459	0.112571	0.0813522	0.186379	0.164578	0.229938	0.274686	0.179545	0.198794	0.250533	0.256161	0.211661	0.0779992	0.154772	0.250495	0.166805	0.0584216	0.0851103	0.0546166	0.123597	0.149275	0.199269	0.071156	0.095699	0.111456
ERR1655270	0.134446	0.22825	0.367423	0.227375	0.353695	0.301469	0.182076	0.200545	0.250014	0.290259	0.164601	0.162138	0.197133	0.0983527	0.306419	0.359189	0.192831	0.133592	0.120197	0.150713	0.185084	0.233119	0.160739	0.162193	0.122084	0.190934	0.175121	0.200785	0.242534	0.280896	0.310754	0.180699	0.189575	0.300342	0.301787	0.271671	0.166103	0.112732	0.297587	0.111925	0.152628	0.190731	0.160088	0.191412	0.131134	0.0995269	0.168759	0.151203	0.144184
ERR1655271	0.188102	0.11134	0.286312	0.180569	0.302374	0.220424	0.155121	0.0940751	0.277558	0.268604	0.172126	0.135894	0.196545	0.239038	0.231864	0.292873	0.176368	0.180205	0.152724	0.193375	0.111882	0.184333	0.153839	0.124542	0.225563	0.110418	0.1281	0.268585	0.0930878	0.175781	0.245034	0.189455	0.174671	0.224115	0.237893	0.187615	0.14371	0.20514	0.202912	0.179028	0.125921	0.153581	0.146329	0.0837633	0.21378	0.238861	0.108851	0.143891	0.195733
ERR1655272	0.141642	0.193774	0.297448	0.121289	0.291644	0.235638	0.113883	0.151587	0.138456	0.294025	0.103092	0.197353	0.157651	0.207752	0.202469	0.290248	0.0865882	0.15585	0.146801	0.171985	0.133802	0.176913	0.229358	0.166621	0.204793	0.138945	0.174753	0.143184	0.225575	0.209261	0.208212	0.181072	0.204332	0.208782	0.202582	0.180669	0.165138	0.203833	0.230207	0.208897	0.15129	0.172449	0.168752	0.219878	0.22532	0.232405	0.144101	0.115356	0.132314
ERR1655273	0.137201	0.165265	0.351918	0.183609	0.348925	0.282288	0.105513	0.117684	0.212301	0.325227	0.121602	0.10214	0.118837	0.192254	0.261503	0.305912	0.138487	0.139666	0.140078	0.135466	0.12498	0.2355	0.127909	0.0955086	0.206111	0.119552	0.0939555	0.204614	0.166373	0.234104	0.281628	0.191409	0.204864	0.258344	0.266639	0.22085	0.0965517	0.179825	0.25645	0.183836	0.0774603	0.104141	0.0775079	0.124955	0.167293	0.218805	0.084003	0.110396	0.136217
ERR1655274	0.12963	0.150714	0.308173	0.132369	0.303336	0.236504	0.0828791	0.102383	0.170213	0.281705	0.0870177	0.146256	0.153495	0.191	0.212523	0.286846	0.0849195	0.13657	0.118494	0.152828	0.0796406	0.186271	0.175033	0.132989	0.194322	0.0821758	0.124157	0.178738	0.163021	0.189104	0.228606	0.156389	0.17963	0.208937	0.21508	0.171708	0.115496	0.172976	0.223975	0.169071	0.101938	0.11453	0.10907	0.142774	0.193113	0.218683	0.0958845	0.096442	0.122735
ERR1655275	0.105796	0.182466	0.356467	0.167284	0.35299	0.28689	0.0620448	0.133385	0.154477	0.332312	0.0778646	0.120314	0.10248	0.157497	0.263786	0.322142	0.089176	0.112033	0.13112	0.101245	0.121773	0.227384	0.149676	0.107546	0.178435	0.118102	0.103065	0.136107	0.198888	0.23399	0.272354	0.186233	0.212325	0.260121	0.265194	0.221584	0.101992	0.167088	0.261817	0.182053	0.081762	0.101316	0.086068	0.163977	0.153374	0.193269	0.089132	0.0891208	0.0804345
ERR1655276	0.134212	0.190405	0.370385	0.186155	0.362953	0.299839	0.0866839	0.141617	0.175269	0.337972	0.105099	0.120203	0.135446	0.180338	0.276105	0.330268	0.114183	0.133034	0.148393	0.135006	0.134515	0.249103	0.13121	0.121863	0.201268	0.129919	0.108364	0.179787	0.189082	0.248271	0.288365	0.204226	0.223467	0.271895	0.276864	0.23592	0.100806	0.182162	0.277101	0.187477	0.0809716	0.0742637	0.0709982	0.147165	0.160234	0.214633	0.100197	0.113178	0.110229
ERR1655277	0.0995222	0.174385	0.339797	0.150275	0.33417	0.26821	0.0729718	0.132489	0.154162	0.316918	0.0647295	0.128501	0.106621	0.158934	0.248041	0.311398	0.0912637	0.102873	0.12	0.110929	0.118181	0.217258	0.153727	0.114667	0.176443	0.114762	0.10547	0.13619	0.199873	0.224355	0.256289	0.178916	0.196422	0.247159	0.249833	0.208305	0.0993934	0.164212	0.253399	0.169148	0.0877228	0.105378	0.0875852	0.163769	0.153892	0.181603	0.0912758	0.0802627	0.0837451
ERR1655278	0.118454	0.125297	0.302235	0.161391	0.311422	0.233797	0.115337	0.102705	0.241128	0.270888	0.130224	0.104904	0.154971	0.173095	0.245795	0.302005	0.140704	0.132218	0.0891829	0.13786	0.101501	0.180588	0.121858	0.0868973	0.162124	0.0935486	0.104385	0.206446	0.130703	0.18677	0.247826	0.149055	0.153197	0.23731	0.248336	0.20232	0.112388	0.146811	0.223288	0.114244	0.0917167	0.139397	0.111217	0.0938779	0.159001	0.173532	0.0940173	0.0966489	0.142233
ERR1655279	0.125298	0.196104	0.380763	0.215626	0.379978	0.312596	0.120087	0.155686	0.238803	0.347501	0.134949	0.0678271	0.138129	0.141278	0.30397	0.350644	0.156676	0.114249	0.139236	0.10052	0.148356	0.255394	0.0731567	0.0878355	0.179737	0.147671	0.0945723	0.197958	0.194847	0.261958	0.313048	0.206702	0.225267	0.292803	0.300323	0.256005	0.0940804	0.147185	0.286629	0.16345	0.07286	0.114099	0.0747747	0.128824	0.122707	0.175161	0.101298	0.120177	0.11875
ERR1655280	0.117515	0.205928	0.389305	0.208083	0.386564	0.322198	0.100949	0.156237	0.199857	0.359882	0.113084	0.0869584	0.114678	0.139531	0.301268	0.353253	0.138082	0.100906	0.148175	0.0838666	0.15199	0.262595	0.106486	0.105523	0.183945	0.152618	0.0982074	0.164274	0.204528	0.268276	0.310494	0.212448	0.233879	0.293111	0.298379	0.256299	0.0922995	0.155543	0.294932	0.178124	0.0789843	0.0840775	0.0765207	0.140446	0.129454	0.178744	0.0927864	0.106632	0.0809798
ERR1655281	0.185332	0.319313	0.449904	0.312672	0.432088	0.389153	0.244847	0.290031	0.296666	0.372549	0.240087	0.212592	0.247155	0.113583	0.38944	0.421518	0.27052	0.186863	0.207361	0.175993	0.277373	0.31687	0.209015	0.227489	0.179853	0.280771	0.226072	0.224897	0.321588	0.370523	0.393775	0.266363	0.288228	0.387128	0.382485	0.351934	0.236489	0.163598	0.385103	0.185359	0.225587	0.248629	0.2179	0.265959	0.117342	0.123476	0.239217	0.231765	0.184527
ERR1655282	0.14241	0.207488	0.384965	0.234182	0.394062	0.320614	0.146391	0.170488	0.258543	0.35509	0.15337	0.075321	0.156297	0.1528	0.322892	0.363212	0.181154	0.128426	0.156224	0.114081	0.166624	0.272866	0.094694	0.101252	0.194287	0.167358	0.110147	0.223402	0.200731	0.270407	0.328402	0.226434	0.232601	0.307168	0.316093	0.270087	0.11443	0.159721	0.297704	0.166789	0.102636	0.131605	0.101755	0.136423	0.128579	0.179008	0.120905	0.140939	0.136625
ERR1655283	0.141862	0.161278	0.309885	0.143082	0.310946	0.246287	0.11437	0.123757	0.191358	0.309288	0.112547	0.16155	0.125108	0.209108	0.224015	0.287191	0.11374	0.147018	0.149034	0.151385	0.123824	0.189398	0.198315	0.124711	0.211926	0.126966	0.145356	0.17575	0.188255	0.20142	0.224803	0.197419	0.203542	0.226952	0.22818	0.197332	0.151686	0.213838	0.222608	0.207579	0.132912	0.155128	0.149233	0.18651	0.205684	0.230407	0.115515	0.0982902	0.137857
ERR1655284	0.128775	0.14648	0.337108	0.166047	0.336601	0.266187	0.0921276	0.0973011	0.215869	0.309577	0.114371	0.0948684	0.138765	0.178848	0.250985	0.309654	0.123531	0.125781	0.119856	0.126292	0.0995689	0.212669	0.120335	0.0915413	0.189169	0.101446	0.0869008	0.199642	0.145454	0.212801	0.261289	0.17506	0.190091	0.245224	0.254426	0.207823	0.0962384	0.167769	0.244398	0.160924	0.0681057	0.0983126	0.0823662	0.101828	0.164202	0.205294	0.0665881	0.0910249	0.122469
ERR1655285	0.149226	0.130645	0.32693	0.18034	0.333672	0.256589	0.118772	0.0939176	0.250179	0.300144	0.145769	0.0845917	0.158171	0.197579	0.255134	0.310204	0.150259	0.146205	0.125822	0.143884	0.102203	0.198094	0.10775	0.0902872	0.195665	0.0993558	0.0917271	0.226601	0.119241	0.198716	0.263963	0.178294	0.181137	0.246751	0.260287	0.209249	0.110887	0.176139	0.232716	0.16139	0.0815869	0.113003	0.103394	0.0738171	0.181215	0.215604	0.0788398	0.11245	0.1557
ERR1655286	0.143332	0.197111	0.379936	0.229145	0.39003	0.314668	0.139162	0.156558	0.260084	0.347247	0.152515	0.0616428	0.154766	0.158523	0.319158	0.358088	0.175006	0.124657	0.145929	0.115383	0.157023	0.262087	0.0741056	0.091776	0.191937	0.157155	0.0980185	0.223346	0.179105	0.26141	0.323676	0.215999	0.222352	0.303388	0.312146	0.264702	0.108513	0.163855	0.292716	0.158647	0.0875958	0.110698	0.0938601	0.101398	0.134242	0.180983	0.105401	0.130104	0.135144
ERR1655287	0.137473	0.28706	0.424061	0.255789	0.397959	0.358688	0.186989	0.244531	0.223961	0.361941	0.174654	0.191501	0.176209	0.102271	0.333603	0.370963	0.205914	0.141024	0.174219	0.128784	0.229311	0.286612	0.201015	0.19726	0.162597	0.233173	0.197389	0.161418	0.307975	0.332796	0.344874	0.229937	0.263427	0.338645	0.334177	0.30467	0.194705	0.153102	0.346108	0.186546	0.18556	0.197025	0.174647	0.254252	0.122463	0.137172	0.20122	0.181925	0.133996
ERR1655288	0.124119	0.180379	0.372482	0.199332	0.3698	0.302585	0.108193	0.133165	0.226187	0.340401	0.123749	0.0711442	0.133886	0.16459	0.283214	0.335615	0.147611	0.113752	0.133322	0.116439	0.13224	0.251114	0.085811	0.0914616	0.191427	0.131727	0.0765095	0.201429	0.175316	0.249513	0.297769	0.202539	0.21547	0.277737	0.286266	0.239293	0.0876976	0.163055	0.274749	0.167826	0.0627385	0.0826048	0.0646039	0.108322	0.142521	0.198739	0.0827424	0.112354	0.121177
ERR1655289	0.161599	0.136385	0.326898	0.189624	0.33542	0.256542	0.134284	0.102581	0.263601	0.29927	0.154708	0.0991285	0.174904	0.20594	0.254689	0.309785	0.16471	0.154685	0.136856	0.162402	0.110659	0.208782	0.112318	0.100871	0.207637	0.107014	0.0994756	0.24398	0.116582	0.20344	0.268471	0.190159	0.183083	0.252754	0.263452	0.213454	0.120962	0.1882	0.240114	0.163935	0.0927443	0.113059	0.106128	0.069174	0.1792	0.218005	0.0860904	0.123107	0.165707
ERR1655290	0.156272	0.219471	0.3878	0.24344	0.393314	0.320978	0.162054	0.184735	0.259599	0.351516	0.157956	0.10318	0.168405	0.148967	0.324908	0.369769	0.186484	0.124328	0.158898	0.131365	0.184119	0.266699	0.0901678	0.12931	0.186443	0.184974	0.134839	0.216101	0.210994	0.28342	0.329288	0.225989	0.227727	0.315596	0.317729	0.28109	0.116813	0.165484	0.30735	0.165093	0.116923	0.139182	0.115953	0.136345	0.130302	0.158094	0.13718	0.147647	0.143344
ERR1655291	0.259837	0.283213	0.303894	0.228108	0.306613	0.272086	0.248693	0.265067	0.254753	0.330188	0.232141	0.304041	0.285646	0.296007	0.246199	0.335869	0.228857	0.268533	0.245162	0.283634	0.245626	0.233015	0.32654	0.275333	0.291533	0.253331	0.288078	0.255703	0.298694	0.261619	0.238717	0.278609	0.28764	0.28079	0.264758	0.270961	0.288727	0.301176	0.301427	0.283013	0.274748	0.299899	0.292374	0.313578	0.313929	0.305474	0.261393	0.236696	0.256331
ERR2503238	0.112602	0.165016	0.352915	0.173687	0.350952	0.284233	0.0814152	0.122948	0.205864	0.334011	0.10838	0.0888216	0.119431	0.167182	0.276347	0.333041	0.12131	0.114212	0.130088	0.109896	0.119661	0.235996	0.11579	0.0892447	0.188614	0.114829	0.087959	0.182095	0.167205	0.227989	0.272433	0.192808	0.211456	0.267162	0.272676	0.229044	0.0876709	0.166759	0.266335	0.162518	0.0622883	0.0854598	0.0730824	0.115579	0.155844	0.193023	0.071791	0.0916046	0.103696
ERR2503239	0.124156	0.209282	0.373753	0.185819	0.369115	0.306704	0.0782216	0.156129	0.142263	0.349163	0.0914166	0.144971	0.117118	0.165756	0.28041	0.339338	0.100357	0.118795	0.15168	0.112375	0.140666	0.249632	0.172477	0.136836	0.196312	0.14187	0.130341	0.138297	0.224646	0.25069	0.288029	0.203666	0.228023	0.27151	0.27558	0.233972	0.11662	0.182853	0.276784	0.19966	0.104319	0.106635	0.107083	0.189892	0.167447	0.204375	0.115256	0.106054	0.0818535
ERR2503240	0.116434	0.19994	0.387204	0.20988	0.383852	0.320415	0.098683	0.145864	0.208794	0.356037	0.117758	0.0742105	0.10779	0.150864	0.297601	0.340427	0.141772	0.110288	0.143483	0.0889444	0.148113	0.259051	0.104613	0.0885654	0.185061	0.147032	0.0897177	0.177652	0.198565	0.263933	0.310996	0.207832	0.230096	0.290774	0.297582	0.25364	0.089563	0.158291	0.290693	0.177511	0.0706306	0.086843	0.0642121	0.139921	0.134752	0.192058	0.0905338	0.108635	0.100146
ERR2503241	0.124972	0.152027	0.341274	0.168312	0.338236	0.269843	0.0846498	0.105496	0.209213	0.309796	0.111755	0.102208	0.136331	0.175363	0.252452	0.317192	0.118144	0.12497	0.119536	0.121364	0.0951622	0.208052	0.123895	0.0981978	0.180783	0.0965013	0.0987762	0.186175	0.154708	0.210957	0.262874	0.173286	0.191674	0.24574	0.254199	0.209874	0.0959182	0.164246	0.244785	0.164446	0.0696684	0.101313	0.0842983	0.115587	0.167225	0.208058	0.0817939	0.0925623	0.120105
ERR2503242	0.117932	0.184987	0.37023	0.201157	0.371354	0.302605	0.105633	0.136772	0.226861	0.339245	0.124291	0.0667612	0.130546	0.150189	0.292127	0.34154	0.142261	0.107966	0.129322	0.0979691	0.13301	0.24351	0.0911617	0.0845549	0.178073	0.131625	0.0875963	0.190918	0.181431	0.247935	0.300484	0.195823	0.2132	0.279529	0.289395	0.24264	0.0880796	0.152513	0.276984	0.16024	0.0617113	0.100365	0.0741764	0.120204	0.139456	0.187632	0.0893342	0.10948	0.11455
ERR2503243	0.11971	0.212386	0.390413	0.206153	0.386572	0.323971	0.0901934	0.163342	0.178	0.360094	0.106429	0.110612	0.116902	0.145172	0.301211	0.351192	0.126159	0.107403	0.152404	0.087001	0.153417	0.263035	0.131371	0.117751	0.186767	0.153263	0.114141	0.146016	0.221117	0.270704	0.313214	0.214912	0.237638	0.294248	0.299419	0.25642	0.1066	0.163452	0.297382	0.188554	0.0874858	0.0927349	0.0794597	0.170625	0.136435	0.190059	0.109041	0.11351	0.0759388
ERR2503244	0.124254	0.180775	0.362908	0.196008	0.364996	0.294868	0.105966	0.137285	0.227314	0.335053	0.121686	0.0819781	0.137135	0.162252	0.287059	0.337798	0.139799	0.116665	0.125664	0.118901	0.131505	0.232369	0.0922749	0.0821186	0.178354	0.127128	0.0859134	0.191774	0.177764	0.24187	0.294202	0.190181	0.204316	0.273777	0.284498	0.238096	0.0964613	0.15547	0.272434	0.163208	0.0547447	0.120053	0.0751654	0.124313	0.138722	0.190603	0.0865613	0.103651	0.126331
ERR2503245	0.171351	0.244282	0.327899	0.163247	0.31851	0.278139	0.155977	0.199236	0.163927	0.320242	0.138984	0.230163	0.187203	0.213925	0.240484	0.321698	0.130985	0.179457	0.182115	0.191281	0.179071	0.209407	0.259098	0.203539	0.218586	0.187528	0.212704	0.151529	0.26929	0.253053	0.230514	0.215144	0.23738	0.242095	0.240813	0.227613	0.209173	0.231355	0.281352	0.227628	0.186219	0.206562	0.204183	0.260759	0.243458	0.237926	0.186047	0.149447	0.153031
ERR2503246	0.173343	0.262421	0.346217	0.171983	0.323543	0.29461	0.156588	0.21396	0.129466	0.327671	0.140261	0.241804	0.194006	0.222234	0.243455	0.329696	0.129726	0.185982	0.192583	0.202117	0.19304	0.223066	0.269847	0.219073	0.222031	0.200233	0.221437	0.139349	0.28934	0.26804	0.236774	0.224196	0.253221	0.258062	0.249082	0.237272	0.213437	0.237556	0.299044	0.234499	0.195595	0.20906	0.207743	0.277076	0.250942	0.250329	0.196197	0.161753	0.15634
ERR2503247	0.126037	0.201258	0.37274	0.186171	0.368435	0.303847	0.0734997	0.150481	0.157328	0.342882	0.0968534	0.12887	0.130717	0.162432	0.281391	0.338521	0.0963771	0.121955	0.14704	0.116997	0.136361	0.246389	0.150734	0.127156	0.191964	0.136547	0.122939	0.151359	0.20714	0.248202	0.289722	0.201497	0.229225	0.275164	0.278054	0.237565	0.108579	0.173801	0.28073	0.186507	0.0927979	0.0970794	0.0877504	0.168787	0.157543	0.205627	0.108104	0.106127	0.0850753
ERR2503248	0.11825	0.195418	0.380819	0.205796	0.378478	0.312868	0.105931	0.149725	0.220555	0.348227	0.120122	0.0729089	0.124758	0.147212	0.299809	0.351436	0.145055	0.103649	0.139343	0.0993758	0.145928	0.257579	0.0885716	0.087512	0.187797	0.146256	0.0849296	0.18834	0.191882	0.260702	0.308517	0.201135	0.220151	0.282777	0.290891	0.245684	0.0788231	0.149543	0.281583	0.171443	0.0633664	0.0946507	0.063022	0.125008	0.129188	0.183959	0.0910893	0.110488	0.103585
ERR2503249	0.133057	0.135801	0.328594	0.172853	0.331682	0.258477	0.103893	0.0894421	0.237519	0.299922	0.131356	0.0887609	0.146312	0.186884	0.250292	0.307002	0.138391	0.131994	0.115721	0.132967	0.0930354	0.20628	0.114754	0.0776705	0.191387	0.0949856	0.0805661	0.216896	0.127683	0.203524	0.261704	0.174487	0.178605	0.24492	0.256012	0.206232	0.0983097	0.174265	0.236067	0.159487	0.0699342	0.107613	0.0937552	0.0846081	0.167591	0.207067	0.0669885	0.0997287	0.1378
ERR2503250	0.136607	0.121157	0.304899	0.14165	0.305685	0.233726	0.0952415	0.0705336	0.213162	0.284958	0.117123	0.125876	0.147279	0.202518	0.216503	0.288168	0.113285	0.142094	0.118516	0.147416	0.0708897	0.177949	0.152051	0.100408	0.197477	0.0751792	0.106133	0.205722	0.127358	0.176342	0.225568	0.16467	0.175235	0.215176	0.22529	0.177839	0.115113	0.188862	0.213099	0.171603	0.0905479	0.122672	0.113215	0.117358	0.192282	0.226304	0.085689	0.0924597	0.139433
ERR2503251	0.133341	0.225168	0.384808	0.19813	0.37935	0.319108	0.102137	0.167435	0.156212	0.360326	0.10871	0.157797	0.119574	0.168438	0.290072	0.345568	0.123822	0.126298	0.168438	0.110772	0.158342	0.263145	0.188627	0.149255	0.208072	0.166575	0.143724	0.133515	0.244485	0.270193	0.300832	0.223853	0.244354	0.288208	0.290849	0.25038	0.143671	0.198972	0.296475	0.214934	0.126646	0.125761	0.123359	0.207387	0.167407	0.209334	0.132171	0.118871	0.0841899
ERR2503252	0.129379	0.214496	0.397492	0.212913	0.391191	0.328276	0.102502	0.164113	0.180944	0.364656	0.112619	0.113026	0.12012	0.152767	0.305747	0.351142	0.139926	0.116097	0.165025	0.10144	0.163563	0.279481	0.135212	0.12553	0.199936	0.162272	0.106917	0.163926	0.216242	0.278479	0.318054	0.228626	0.248827	0.300934	0.305614	0.261969	0.109649	0.171765	0.30572	0.193557	0.093017	0.0815429	0.0750037	0.166174	0.131668	0.192017	0.103188	0.123564	0.0872599
ERR2503253	0.144239	0.23733	0.413417	0.231299	0.408276	0.346553	0.121488	0.186181	0.180875	0.38106	0.129346	0.133037	0.133514	0.154257	0.323635	0.368376	0.15529	0.126348	0.182317	0.10499	0.181509	0.295913	0.153487	0.146114	0.208387	0.181815	0.128195	0.164012	0.240432	0.296773	0.336095	0.244352	0.263873	0.316538	0.321498	0.279436	0.129102	0.184432	0.32112	0.21104	0.117064	0.103509	0.100512	0.191499	0.137144	0.196435	0.127509	0.141934	0.0914798
ERR2503254	0.109157	0.1833	0.369834	0.188893	0.368641	0.30195	0.0926596	0.137309	0.203366	0.339782	0.106796	0.0944228	0.11556	0.145016	0.281491	0.33988	0.131177	0.0966792	0.130597	0.0988421	0.128698	0.24492	0.113743	0.0910067	0.177707	0.127117	0.0912124	0.173193	0.188634	0.247408	0.29357	0.197926	0.213011	0.27355	0.280844	0.237502	0.0911212	0.154507	0.273087	0.165708	0.0550183	0.100581	0.0659605	0.139545	0.132243	0.178641	0.0855642	0.0926457	0.0947402
ERR2503255	0.161813	0.274384	0.425252	0.24584	0.419536	0.363785	0.145021	0.230268	0.165052	0.402611	0.153018	0.188382	0.14963	0.177103	0.334706	0.372915	0.165753	0.155309	0.208898	0.138199	0.214673	0.311916	0.209229	0.189134	0.22949	0.212133	0.183744	0.153213	0.292886	0.317095	0.348219	0.26511	0.287221	0.330043	0.335131	0.29812	0.175884	0.219684	0.341182	0.241892	0.163295	0.153746	0.148579	0.248691	0.171392	0.220142	0.183608	0.17294	0.120822
ERR2503256	0.102609	0.188395	0.374591	0.188549	0.369866	0.305705	0.0801229	0.137062	0.184933	0.344344	0.0966432	0.0947025	0.0966452	0.142159	0.282128	0.335347	0.120793	0.0972908	0.133515	0.0820269	0.132062	0.247946	0.123025	0.0888837	0.182678	0.132114	0.087496	0.155064	0.19232	0.251497	0.294467	0.200226	0.219572	0.276305	0.282982	0.239119	0.0895079	0.159361	0.277386	0.172934	0.0617518	0.0879787	0.0727773	0.142929	0.133456	0.184509	0.0793918	0.0875924	0.0778192
ERR2503257	0.151541	0.17339	0.352613	0.209646	0.363942	0.286653	0.143635	0.140598	0.269654	0.319553	0.157383	0.0783291	0.17206	0.18006	0.293891	0.340198	0.174656	0.141855	0.137934	0.143803	0.137342	0.239378	0.0889111	0.0932726	0.198239	0.139904	0.104018	0.240061	0.159789	0.243517	0.301353	0.198078	0.192903	0.27642	0.28661	0.239601	0.109612	0.165115	0.267886	0.152442	0.0907365	0.129975	0.0993479	0.097153	0.152537	0.194831	0.109738	0.134471	0.158032
ERR2503258	0.109833	0.257377	0.386684	0.209153	0.368933	0.321979	0.144033	0.211141	0.18713	0.334461	0.127398	0.169413	0.156283	0.113949	0.295499	0.354538	0.151861	0.111574	0.138466	0.103557	0.185514	0.24214	0.184736	0.169021	0.139496	0.191853	0.173148	0.122528	0.275392	0.293091	0.301632	0.195157	0.222247	0.297454	0.291375	0.262207	0.158234	0.141994	0.312161	0.168363	0.149397	0.169592	0.149759	0.226547	0.144185	0.143803	0.164911	0.137939	0.0902447
ERR2503259	0.101106	0.18015	0.364351	0.176967	0.358643	0.293795	0.0697502	0.131504	0.168981	0.335221	0.082398	0.112583	0.0921544	0.149377	0.26837	0.326236	0.104308	0.101221	0.128179	0.0921187	0.123597	0.236045	0.14558	0.097915	0.177757	0.124843	0.100148	0.140951	0.19866	0.240265	0.281233	0.191973	0.211111	0.265743	0.269253	0.226397	0.0922761	0.163921	0.263173	0.176692	0.0779127	0.0961828	0.0842454	0.156983	0.148937	0.189782	0.0839374	0.0807268	0.0757793
ERR2503260	0.10252	0.186452	0.371698	0.185559	0.367624	0.303435	0.0753975	0.137175	0.176608	0.343496	0.0901984	0.103724	0.0924707	0.148942	0.280982	0.338051	0.112838	0.0984775	0.134354	0.0880967	0.132609	0.246314	0.134049	0.0989928	0.177345	0.132525	0.0961315	0.145896	0.198559	0.248618	0.289417	0.19971	0.220305	0.274807	0.279682	0.237758	0.0864883	0.164769	0.273333	0.176498	0.0742802	0.0908619	0.0826208	0.151689	0.144038	0.188344	0.0872621	0.0895744	0.074592
ERR2503261	0.156744	0.26566	0.388908	0.202654	0.376099	0.32935	0.130863	0.221133	0.114823	0.373899	0.13518	0.208512	0.162786	0.192047	0.291769	0.356602	0.132078	0.161026	0.193932	0.157256	0.202486	0.275176	0.234178	0.200436	0.219194	0.199852	0.195441	0.132891	0.293727	0.291817	0.297315	0.241471	0.271949	0.299136	0.29662	0.269869	0.182369	0.221813	0.31894	0.234154	0.17096	0.163665	0.163331	0.2558	0.203647	0.2296	0.182719	0.161975	0.113292
ERR2503262	0.105235	0.190201	0.35537	0.162517	0.349971	0.288926	0.074704	0.146641	0.149047	0.332287	0.084703	0.137329	0.105577	0.156904	0.260599	0.322551	0.0929495	0.101876	0.136376	0.10714	0.132673	0.231509	0.169971	0.120445	0.180804	0.131922	0.120942	0.126687	0.213168	0.237237	0.270881	0.193089	0.213785	0.260988	0.264558	0.225905	0.119242	0.17545	0.263055	0.182262	0.0978771	0.109164	0.104919	0.180301	0.159255	0.190519	0.103987	0.0882944	0.0714972
ERR2503263	0.0922462	0.221156	0.374567	0.190383	0.36507	0.306202	0.106642	0.173837	0.173374	0.333968	0.10207	0.133724	0.120442	0.122177	0.280414	0.332207	0.120341	0.102555	0.123734	0.0730114	0.154233	0.235727	0.158467	0.133773	0.146772	0.157671	0.138293	0.101756	0.238495	0.260731	0.289771	0.18793	0.214913	0.278859	0.279502	0.242766	0.129219	0.141516	0.285019	0.165395	0.116993	0.134809	0.116584	0.194018	0.135454	0.164037	0.127552	0.107949	0.0692248
ERR2503264	0.116334	0.238093	0.382736	0.217554	0.371782	0.315197	0.148473	0.20043	0.21155	0.332058	0.135193	0.151139	0.163121	0.103123	0.300163	0.349507	0.161521	0.122019	0.126234	0.0912676	0.179914	0.2435	0.163574	0.155824	0.134247	0.182044	0.165023	0.128543	0.252817	0.277956	0.308329	0.191266	0.217411	0.296421	0.29745	0.264752	0.156076	0.123276	0.301528	0.149847	0.142615	0.168503	0.144803	0.207824	0.127021	0.136951	0.154482	0.134719	0.104325
ERR2503265	0.103579	0.248796	0.381309	0.204601	0.358946	0.315773	0.147637	0.203372	0.191431	0.320279	0.128319	0.168643	0.159496	0.0985001	0.288757	0.349559	0.153939	0.103748	0.130018	0.106661	0.179991	0.239359	0.183872	0.167407	0.136757	0.18738	0.166925	0.123292	0.267237	0.287035	0.292511	0.189352	0.213022	0.292113	0.281981	0.25409	0.156323	0.128929	0.307473	0.14563	0.143573	0.16873	0.145637	0.219114	0.137121	0.132737	0.157945	0.133115	0.0894611
ERR2503266	0.143946	0.254367	0.374299	0.18749	0.357665	0.313101	0.123133	0.202957	0.123091	0.343955	0.115978	0.203498	0.156531	0.177564	0.271135	0.335248	0.112898	0.147852	0.172993	0.148541	0.182991	0.245723	0.229317	0.188884	0.1997	0.189237	0.188624	0.113692	0.28057	0.281179	0.280933	0.217137	0.245624	0.2833	0.272958	0.247506	0.176428	0.206341	0.304617	0.215998	0.163595	0.161119	0.16163	0.249099	0.199811	0.217819	0.167651	0.141311	0.102817
ERR2503267	0.15952	0.287557	0.39562	0.215713	0.373633	0.339218	0.159932	0.237107	0.141808	0.354388	0.144604	0.222913	0.174227	0.185454	0.29933	0.361532	0.152952	0.163893	0.193255	0.154933	0.215872	0.259153	0.249197	0.215694	0.203651	0.223819	0.214469	0.0988286	0.313461	0.313647	0.29941	0.234223	0.267482	0.309876	0.299569	0.277227	0.204119	0.214049	0.335284	0.232597	0.191644	0.194601	0.19108	0.279244	0.209281	0.219194	0.200967	0.169388	0.125227
ERR2503268	0.161912	0.28855	0.393637	0.213609	0.366822	0.337144	0.159663	0.238068	0.136044	0.349184	0.144087	0.226855	0.179946	0.187436	0.297611	0.361444	0.149876	0.165875	0.193558	0.164308	0.215967	0.258229	0.250654	0.218652	0.204046	0.223229	0.216189	0.109708	0.313507	0.311059	0.294	0.231357	0.264292	0.305357	0.293949	0.273083	0.201478	0.212197	0.332073	0.23275	0.192801	0.195477	0.192452	0.280246	0.212792	0.220891	0.202694	0.170842	0.126828
ERR2503269	0.107725	0.172572	0.352077	0.16094	0.346685	0.282102	0.0544048	0.120099	0.15881	0.324921	0.0762029	0.116866	0.107303	0.163768	0.256006	0.318467	0.0877854	0.104335	0.122977	0.104595	0.107928	0.221848	0.14673	0.105164	0.180763	0.111612	0.1017	0.146909	0.185526	0.225786	0.267494	0.181528	0.20493	0.252951	0.258133	0.215439	0.0948593	0.168176	0.255458	0.175246	0.0734971	0.0856822	0.0850082	0.151608	0.163889	0.201441	0.0779959	0.080169	0.0824269
ERR2503270	0.122883	0.180553	0.358462	0.170371	0.350684	0.288035	0.0609039	0.128612	0.157598	0.328037	0.0881837	0.124452	0.125807	0.171472	0.261629	0.324078	0.0910759	0.120407	0.135622	0.117883	0.115289	0.227319	0.149991	0.122312	0.189354	0.11755	0.112911	0.156152	0.189646	0.230673	0.273879	0.187003	0.213691	0.25911	0.263506	0.220984	0.101619	0.174327	0.263595	0.182052	0.0841575	0.0834727	0.0868359	0.155537	0.170147	0.212025	0.0932309	0.0946356	0.0933222
ERR2503271	0.110516	0.25089	0.383963	0.19832	0.369133	0.316411	0.122341	0.197708	0.143934	0.339702	0.108195	0.171831	0.136707	0.130857	0.28547	0.342599	0.124214	0.115144	0.141772	0.107377	0.177119	0.247028	0.194094	0.165939	0.163321	0.184419	0.162263	0.107906	0.27169	0.28619	0.295487	0.201952	0.228446	0.290053	0.286409	0.254144	0.151648	0.164488	0.307229	0.181605	0.142194	0.145462	0.136396	0.226669	0.153113	0.172914	0.154143	0.128638	0.0709279
ERR2503272	0.115682	0.167624	0.356013	0.174604	0.354144	0.285886	0.0766182	0.115217	0.196039	0.325965	0.0971283	0.0870346	0.114933	0.156086	0.263371	0.322197	0.113616	0.108939	0.119412	0.104325	0.111119	0.22685	0.115407	0.077613	0.183002	0.109564	0.0839389	0.175027	0.165375	0.229437	0.277164	0.183385	0.201948	0.259124	0.265901	0.219964	0.0840096	0.156171	0.258935	0.163177	0.0521028	0.0892056	0.0640031	0.124888	0.143215	0.191853	0.0639428	0.0774307	0.0964187
ERR2503273	0.126179	0.145005	0.310338	0.135352	0.307407	0.237819	0.0828166	0.0985362	0.192172	0.286432	0.103613	0.137166	0.147485	0.185911	0.216923	0.287129	0.0980968	0.131733	0.11461	0.143843	0.0838332	0.180167	0.162186	0.108567	0.184068	0.0748713	0.1181	0.183611	0.146639	0.181866	0.226535	0.166079	0.180117	0.21523	0.221903	0.182677	0.121697	0.182206	0.222813	0.165293	0.0869821	0.129536	0.112902	0.135882	0.185745	0.214541	0.0920423	0.0875336	0.127144
ERR2503274	0.143955	0.252145	0.400579	0.215139	0.39453	0.336211	0.115257	0.200901	0.144989	0.375045	0.122678	0.177469	0.141403	0.166441	0.308439	0.359926	0.128843	0.143078	0.180956	0.121792	0.183642	0.276777	0.201368	0.173415	0.207732	0.185481	0.167559	0.132705	0.272225	0.289722	0.318144	0.234456	0.263047	0.303271	0.305887	0.26753	0.157171	0.203792	0.312559	0.22294	0.144949	0.141819	0.140616	0.233563	0.175926	0.213622	0.158368	0.144804	0.0913151
ERR2503275	0.123919	0.220727	0.375337	0.185902	0.369084	0.307609	0.0891034	0.169143	0.139819	0.351992	0.0951159	0.156925	0.119642	0.162787	0.279697	0.337705	0.102784	0.123119	0.154616	0.111959	0.149908	0.247348	0.186134	0.144297	0.193217	0.153898	0.144559	0.125664	0.24245	0.257323	0.290164	0.211214	0.23414	0.277404	0.279904	0.240601	0.136251	0.190776	0.282095	0.205712	0.120829	0.12508	0.125384	0.207285	0.173217	0.204728	0.130405	0.113237	0.0803544
ERR2503276	0.145158	0.233382	0.403821	0.221067	0.39895	0.33874	0.107859	0.183385	0.166204	0.377231	0.121968	0.152555	0.130898	0.160547	0.313894	0.366313	0.134221	0.129545	0.177177	0.109891	0.175337	0.280973	0.17364	0.154546	0.209792	0.174577	0.14757	0.143986	0.247764	0.286783	0.322996	0.233343	0.258859	0.30806	0.310288	0.271426	0.133681	0.193233	0.310257	0.216749	0.12234	0.120321	0.119006	0.204834	0.154188	0.206334	0.137279	0.131009	0.0781794
ERR2503277	0.107566	0.214215	0.355251	0.163013	0.344529	0.286249	0.0870604	0.161086	0.133426	0.317399	0.0799757	0.156814	0.131133	0.148061	0.254287	0.320956	0.0897423	0.115224	0.128343	0.117727	0.138352	0.219418	0.182023	0.148586	0.165695	0.1428	0.140992	0.115101	0.232418	0.242496	0.265943	0.180151	0.215114	0.259083	0.257708	0.221193	0.133204	0.163695	0.273908	0.174327	0.117729	0.123886	0.118723	0.199584	0.165075	0.184143	0.124603	0.099239	0.0706
ERR2503278	0.129202	0.218445	0.361249	0.170486	0.350594	0.295348	0.0853611	0.162206	0.120036	0.335834	0.0955185	0.169636	0.126048	0.181683	0.258849	0.315236	0.0878447	0.139075	0.156144	0.133111	0.147022	0.237732	0.198783	0.154025	0.199319	0.149207	0.153214	0.132533	0.237919	0.246356	0.271274	0.203963	0.234828	0.262443	0.263182	0.225842	0.145817	0.196454	0.279965	0.206147	0.127797	0.12877	0.129379	0.209195	0.187879	0.220432	0.13007	0.114133	0.0982637
ERR2503279	0.114706	0.155073	0.321017	0.130152	0.315436	0.248385	0.0575687	0.10609	0.160988	0.294878	0.0751176	0.135534	0.127994	0.179627	0.223209	0.29616	0.0716829	0.118595	0.112834	0.130644	0.0867162	0.189182	0.166004	0.113047	0.178493	0.0870988	0.1198	0.155933	0.171156	0.18922	0.234143	0.161635	0.184188	0.221303	0.224918	0.181913	0.110497	0.171979	0.226329	0.170596	0.0900367	0.112036	0.107947	0.152291	0.186311	0.210063	0.0868732	0.0777246	0.103831
ERR2503280	0.115838	0.190656	0.354076	0.161499	0.346697	0.283628	0.0595369	0.138083	0.13212	0.325505	0.0764572	0.142891	0.118344	0.167837	0.25469	0.318548	0.0766475	0.118019	0.134698	0.118379	0.1207	0.223642	0.172648	0.129666	0.18409	0.123117	0.12875	0.134339	0.208976	0.226681	0.266484	0.187449	0.213495	0.254383	0.257021	0.216137	0.116263	0.177361	0.260554	0.187999	0.0996015	0.101156	0.106734	0.179526	0.174857	0.20829	0.103504	0.0911881	0.0848621
ERR2503281	0.104689	0.170952	0.35483	0.166105	0.351446	0.284948	0.0616777	0.121587	0.17252	0.327067	0.0794606	0.102771	0.104176	0.159635	0.262145	0.321948	0.0949355	0.105369	0.122834	0.0972515	0.110236	0.226736	0.135604	0.0899262	0.180235	0.109338	0.0942449	0.152978	0.181575	0.228118	0.271685	0.183788	0.203422	0.256976	0.261946	0.218259	0.0871976	0.162666	0.256959	0.171716	0.0651467	0.0875575	0.074758	0.141604	0.15463	0.194511	0.0726287	0.0764817	0.0801129
ERR2503282	0.134825	0.23155	0.375623	0.18623	0.366159	0.309139	0.0940013	0.179542	0.115833	0.350152	0.10092	0.173357	0.137173	0.175154	0.275543	0.33721	0.0987693	0.136349	0.163112	0.131957	0.159705	0.253461	0.202131	0.164277	0.200972	0.164126	0.159508	0.12951	0.252247	0.260755	0.288169	0.213861	0.243821	0.276926	0.277794	0.241296	0.143935	0.198252	0.291611	0.209587	0.132872	0.126963	0.132268	0.219583	0.186806	0.218348	0.140839	0.12403	0.0907196
ERR2503283	0.126508	0.244093	0.353689	0.169048	0.328556	0.292299	0.130154	0.204548	0.132126	0.314607	0.119342	0.209901	0.162701	0.174247	0.258338	0.329928	0.123909	0.153026	0.15454	0.156235	0.178446	0.221162	0.236895	0.190498	0.182069	0.180455	0.188307	0.107863	0.274134	0.263532	0.255122	0.19613	0.232026	0.272526	0.261124	0.241419	0.185827	0.191288	0.297713	0.189282	0.170008	0.179733	0.174036	0.244327	0.200505	0.198148	0.171571	0.136695	0.111661
ERR2503284	0.0969892	0.220893	0.345319	0.164576	0.3265	0.279206	0.122153	0.178084	0.161676	0.290848	0.106968	0.171261	0.150562	0.132083	0.249765	0.318582	0.122426	0.124285	0.107304	0.125833	0.15079	0.199547	0.198147	0.156279	0.144697	0.160518	0.154255	0.117348	0.242555	0.252052	0.25625	0.154992	0.191982	0.256047	0.247819	0.220348	0.152121	0.140983	0.273235	0.151045	0.140494	0.165324	0.152172	0.210556	0.168166	0.163051	0.142574	0.109026	0.0924385
ERR2503285	0.121509	0.204312	0.33256	0.143028	0.322461	0.264909	0.0924798	0.152502	0.128367	0.30732	0.0843786	0.172969	0.142023	0.175477	0.231681	0.307358	0.0752558	0.13135	0.131208	0.14425	0.130892	0.198886	0.20181	0.156957	0.180379	0.137772	0.156209	0.12239	0.226513	0.223034	0.23926	0.17642	0.204078	0.235726	0.233162	0.202025	0.143177	0.181783	0.257402	0.190096	0.129463	0.14271	0.138275	0.208007	0.193359	0.209019	0.133325	0.104774	0.101211
ERR2503286	0.11048	0.194299	0.341523	0.150513	0.333482	0.272855	0.0882127	0.144773	0.151143	0.313019	0.0764843	0.150716	0.118645	0.158667	0.242798	0.316833	0.0903766	0.0983151	0.126249	0.118367	0.126515	0.205592	0.181591	0.13213	0.173516	0.131696	0.135077	0.124552	0.213184	0.226845	0.249859	0.179675	0.195085	0.246031	0.24622	0.213988	0.125925	0.171585	0.257871	0.179823	0.112747	0.126993	0.119335	0.190142	0.16838	0.184103	0.114752	0.0840862	0.0812688
ERR2503287	0.153474	0.258571	0.424491	0.246087	0.416854	0.357792	0.135244	0.209437	0.183171	0.394092	0.146354	0.164517	0.141051	0.158787	0.331723	0.373906	0.161309	0.136721	0.194261	0.100752	0.201792	0.302099	0.179319	0.167701	0.217625	0.201838	0.163506	0.127511	0.271317	0.311115	0.344846	0.252977	0.270951	0.327318	0.329371	0.292913	0.152658	0.199348	0.333135	0.225556	0.143834	0.141367	0.133116	0.221503	0.149144	0.204242	0.159943	0.153208	0.0977705
ERR2503288	0.135173	0.236802	0.412254	0.23362	0.40901	0.346742	0.134013	0.190962	0.211461	0.381116	0.135564	0.126449	0.127852	0.133855	0.324858	0.369233	0.163976	0.107416	0.174849	0.076748	0.183673	0.291719	0.13759	0.136788	0.199308	0.183691	0.134507	0.144204	0.244275	0.298063	0.336629	0.239556	0.254102	0.31664	0.321359	0.280977	0.126988	0.173039	0.320079	0.198115	0.115297	0.128842	0.108142	0.184543	0.118131	0.17287	0.132408	0.134429	0.0868688
ERR2503289	0.119662	0.189699	0.372719	0.188321	0.368393	0.304726	0.0857621	0.141547	0.174351	0.34223	0.0973028	0.113003	0.109136	0.155791	0.280267	0.340203	0.121506	0.109585	0.143163	0.0944927	0.136343	0.247817	0.143809	0.109386	0.186862	0.140858	0.10557	0.153138	0.202272	0.251636	0.292288	0.203441	0.227852	0.277618	0.281304	0.238729	0.105483	0.169075	0.273055	0.185086	0.0898761	0.086524	0.0934761	0.156067	0.152804	0.194709	0.0890301	0.0969009	0.0818509
ERR2503290	0.119852	0.171017	0.34428	0.158325	0.340218	0.275142	0.0798192	0.121606	0.167375	0.321542	0.0839309	0.127179	0.104022	0.16884	0.24867	0.319991	0.102421	0.112486	0.129175	0.110418	0.11545	0.217077	0.159845	0.108836	0.18939	0.123526	0.113767	0.156036	0.193824	0.229591	0.261967	0.185303	0.206846	0.249744	0.253152	0.211739	0.106483	0.172023	0.247998	0.18303	0.0929635	0.102625	0.103332	0.161149	0.171627	0.20198	0.0873469	0.0819738	0.092708
ERR2503291	0.103122	0.183779	0.315572	0.134492	0.303488	0.244901	0.094799	0.141996	0.163417	0.274735	0.0817687	0.157103	0.148782	0.156244	0.222383	0.29928	0.0799758	0.114489	0.0916714	0.141949	0.109605	0.170114	0.180205	0.139719	0.144166	0.118443	0.14927	0.133288	0.205564	0.209343	0.224726	0.140715	0.1702	0.226008	0.219541	0.191958	0.128607	0.152259	0.240385	0.145176	0.112713	0.14832	0.135116	0.176643	0.187653	0.181727	0.118538	0.0900087	0.109903
ERR2503292	0.0966672	0.190346	0.318912	0.134556	0.304183	0.248383	0.0933215	0.144908	0.156727	0.279246	0.075389	0.154795	0.143137	0.154836	0.221407	0.295207	0.0842194	0.112441	0.0901528	0.14007	0.113911	0.173141	0.179548	0.137633	0.140936	0.121797	0.144372	0.125393	0.21324	0.215286	0.225281	0.141579	0.169778	0.227116	0.220442	0.192694	0.126665	0.151955	0.245545	0.147373	0.110184	0.145314	0.133748	0.181415	0.184977	0.181042	0.117726	0.0854051	0.109643
ERR2503293	0.129655	0.282854	0.411809	0.232985	0.387714	0.348446	0.167499	0.233361	0.194364	0.345091	0.148594	0.196452	0.176105	0.114562	0.320575	0.377357	0.173931	0.130905	0.161867	0.124889	0.210517	0.270711	0.213355	0.195652	0.158066	0.218507	0.195777	0.127643	0.298989	0.323351	0.321669	0.216374	0.247508	0.321163	0.31415	0.287346	0.184668	0.158451	0.33831	0.178394	0.171386	0.186068	0.16921	0.249713	0.14776	0.142592	0.18714	0.160525	0.0987863
ERR2503294	0.133325	0.287005	0.418585	0.241142	0.397479	0.354528	0.172386	0.239227	0.207306	0.354192	0.154635	0.19301	0.178717	0.0970918	0.32862	0.382722	0.183441	0.126393	0.167319	0.119668	0.216103	0.283225	0.205788	0.19526	0.159103	0.222386	0.194352	0.141566	0.302106	0.328494	0.334818	0.223753	0.252653	0.327812	0.322484	0.295349	0.183769	0.154554	0.342348	0.179191	0.174453	0.185286	0.166754	0.247483	0.1281	0.118783	0.190214	0.16672	0.10168
ERR2503295	0.0963359	0.247083	0.388928	0.221508	0.37046	0.321327	0.149579	0.202453	0.2059	0.328335	0.139371	0.149781	0.162759	0.0604231	0.299457	0.352152	0.166567	0.107985	0.125074	0.103526	0.18217	0.253506	0.162097	0.154109	0.135035	0.186512	0.14995	0.153097	0.256739	0.289856	0.309969	0.19377	0.227543	0.302011	0.299259	0.266586	0.150954	0.102227	0.310575	0.131964	0.138003	0.163992	0.136582	0.203548	0.0894596	0.115398	0.150444	0.137446	0.0877519
ERR2503296	0.157321	0.301635	0.437808	0.28416	0.414896	0.374558	0.208935	0.262836	0.261403	0.368074	0.204814	0.192753	0.21548	0.0770435	0.361355	0.402258	0.232434	0.158828	0.184421	0.145891	0.24333	0.307385	0.193437	0.203077	0.173198	0.249262	0.20136	0.199688	0.308078	0.347104	0.370214	0.244103	0.280493	0.358487	0.355048	0.324471	0.201922	0.143537	0.363678	0.176578	0.192009	0.213231	0.183382	0.249389	0.0968485	0.128458	0.208427	0.199981	0.139512
ERR2503298	0.121312	0.16392	0.336648	0.151461	0.334969	0.266547	0.0721118	0.109881	0.182219	0.315696	0.0934441	0.121832	0.121517	0.178675	0.2434	0.312159	0.0979759	0.125343	0.125929	0.11767	0.100115	0.203582	0.154236	0.102995	0.182903	0.105896	0.115366	0.160204	0.173521	0.207365	0.252499	0.177932	0.199587	0.240127	0.244843	0.202279	0.114452	0.175295	0.243197	0.180631	0.0898465	0.11461	0.109677	0.151109	0.179641	0.210093	0.0819695	0.0838484	0.104585
ERR2503299	0.128971	0.227022	0.335708	0.148221	0.313714	0.272518	0.118736	0.177015	0.131484	0.302418	0.106547	0.204142	0.162776	0.182527	0.22857	0.305975	0.104123	0.148968	0.1455	0.16037	0.150254	0.20164	0.233129	0.178689	0.188648	0.159886	0.179309	0.117542	0.251328	0.242611	0.234383	0.188074	0.216767	0.244372	0.230672	0.210758	0.176689	0.194973	0.272754	0.196967	0.15645	0.172891	0.170577	0.232422	0.210412	0.212773	0.152913	0.121967	0.115214
ERR2503300	0.100567	0.21876	0.344923	0.158498	0.320202	0.277384	0.107739	0.170403	0.141221	0.290042	0.0973788	0.17749	0.153499	0.141871	0.244004	0.318622	0.0971392	0.130936	0.111372	0.137827	0.142852	0.197369	0.20393	0.16	0.149678	0.149048	0.161905	0.111482	0.239118	0.24383	0.247055	0.156837	0.201018	0.253583	0.2428	0.218018	0.15326	0.147118	0.272589	0.151773	0.136362	0.153448	0.14661	0.210672	0.180645	0.174647	0.137676	0.107269	0.0887748
ERR2503301	0.146164	0.246384	0.39668	0.211092	0.389996	0.33269	0.109245	0.195136	0.137417	0.369948	0.120213	0.170106	0.141601	0.168182	0.301555	0.358113	0.123562	0.134497	0.178936	0.123725	0.180315	0.273256	0.197561	0.170655	0.206735	0.182673	0.164886	0.135297	0.264828	0.281511	0.313169	0.231461	0.259193	0.299576	0.301278	0.265089	0.150678	0.19909	0.310581	0.22006	0.140963	0.131644	0.136259	0.226273	0.176154	0.216235	0.152401	0.136771	0.0846494
ERR2503302	0.128171	0.194463	0.34844	0.158747	0.341981	0.279998	0.0725542	0.137822	0.147522	0.32025	0.0884229	0.149234	0.136625	0.175972	0.251328	0.322331	0.0846474	0.125797	0.139161	0.128611	0.118993	0.221248	0.177742	0.139265	0.189556	0.126856	0.136666	0.146351	0.203571	0.224492	0.260181	0.18627	0.212766	0.253532	0.253886	0.214147	0.124644	0.181099	0.264477	0.185666	0.104003	0.110458	0.115782	0.175623	0.185482	0.215541	0.107628	0.0944649	0.0898655
ERR2503303	0.096665	0.239615	0.363829	0.190741	0.338386	0.299505	0.144323	0.196139	0.187708	0.290877	0.123075	0.163813	0.15787	0.105648	0.275575	0.336785	0.148859	0.103655	0.110175	0.111459	0.170841	0.210756	0.183235	0.156291	0.116686	0.178424	0.165789	0.11887	0.256952	0.27521	0.275348	0.164543	0.194813	0.280191	0.272954	0.246574	0.158922	0.120972	0.294969	0.131426	0.142029	0.175264	0.150645	0.21466	0.143817	0.115145	0.15687	0.121372	0.0978691
ERR2503304	0.140742	0.245396	0.377406	0.191022	0.370461	0.314776	0.123216	0.197373	0.139189	0.358035	0.111559	0.189296	0.135402	0.17561	0.281606	0.344802	0.128754	0.138649	0.176488	0.132848	0.176629	0.257026	0.216225	0.174766	0.210591	0.182033	0.172569	0.124082	0.274215	0.277099	0.290147	0.229094	0.249504	0.2856	0.284319	0.251308	0.165774	0.209533	0.29624	0.223888	0.153339	0.155981	0.151612	0.239278	0.184751	0.213132	0.160432	0.136732	0.0958585
ERR2503305	0.0986724	0.227075	0.376841	0.190939	0.368408	0.311112	0.107194	0.178941	0.165907	0.338839	0.0996141	0.155392	0.123172	0.126794	0.284475	0.342497	0.12047	0.107725	0.132035	0.0961768	0.156227	0.244745	0.177213	0.145431	0.169049	0.163429	0.14673	0.120454	0.249045	0.267524	0.292713	0.194034	0.220686	0.282025	0.281729	0.245812	0.136911	0.157723	0.28802	0.175332	0.123899	0.136698	0.127057	0.205265	0.143897	0.166645	0.13526	0.114083	0.056893
ERR2503306	0.126644	0.217101	0.392139	0.208524	0.387409	0.325368	0.098193	0.166212	0.176213	0.365594	0.111122	0.119206	0.108614	0.150612	0.300869	0.355243	0.129603	0.114337	0.159718	0.0866648	0.160986	0.263741	0.147698	0.12646	0.192029	0.165487	0.128603	0.135	0.226273	0.276556	0.311742	0.219308	0.242153	0.296914	0.299075	0.259158	0.116802	0.175564	0.295625	0.199089	0.10311	0.1027	0.107186	0.178047	0.151723	0.197698	0.115594	0.115841	0.0755151
ERR2503307	0.136614	0.23271	0.395987	0.210979	0.388181	0.328112	0.106825	0.181253	0.149031	0.371732	0.112922	0.151867	0.115631	0.162816	0.299365	0.354706	0.127398	0.12731	0.171043	0.106449	0.173622	0.26768	0.180288	0.147726	0.201389	0.176315	0.149596	0.131013	0.252956	0.28599	0.311758	0.226918	0.250635	0.299056	0.300527	0.263913	0.136901	0.196971	0.301407	0.21713	0.126903	0.121839	0.126369	0.212228	0.165557	0.210776	0.138796	0.123476	0.0838577
ERR2503308	0.133463	0.202306	0.387895	0.220354	0.389047	0.320993	0.121594	0.156927	0.239279	0.357045	0.139504	0.0702741	0.142011	0.151431	0.310425	0.359861	0.16193	0.118543	0.145301	0.109303	0.151656	0.260771	0.0757005	0.0984109	0.187838	0.15252	0.0949062	0.200308	0.194654	0.267958	0.318228	0.211412	0.229599	0.296947	0.305032	0.261319	0.0961998	0.154268	0.292996	0.168822	0.0686219	0.102977	0.0713305	0.124673	0.135346	0.191259	0.101738	0.121199	0.121519
ERR2503309	0.119795	0.18807	0.374959	0.192171	0.372651	0.306909	0.0846228	0.134717	0.191515	0.346392	0.103744	0.0908255	0.119649	0.15884	0.285883	0.342956	0.123963	0.113765	0.136589	0.100043	0.131866	0.244627	0.116123	0.10547	0.186806	0.133002	0.0963981	0.168418	0.186527	0.249471	0.293248	0.196224	0.219892	0.275717	0.281176	0.23854	0.0887815	0.157356	0.276482	0.175967	0.069752	0.0734684	0.0740431	0.135405	0.154227	0.200943	0.0804743	0.0981283	0.0930823
ERR2503310	0.121066	0.18229	0.372466	0.195408	0.368879	0.303689	0.095537	0.124808	0.212685	0.343943	0.118405	0.0706178	0.116021	0.165703	0.279963	0.329555	0.13561	0.117053	0.136567	0.101161	0.132296	0.246955	0.10894	0.0812327	0.194992	0.130604	0.0807915	0.188516	0.173453	0.248299	0.294798	0.200599	0.216309	0.276867	0.284411	0.23866	0.0890239	0.16477	0.274039	0.174047	0.0636176	0.0797431	0.0693145	0.116163	0.14847	0.201599	0.0749044	0.0983805	0.109208
ERR2503311	0.122825	0.147315	0.328697	0.14919	0.324392	0.255352	0.0797909	0.0963718	0.194842	0.29984	0.0978555	0.116995	0.137207	0.177697	0.23775	0.307001	0.10598	0.122137	0.117518	0.130351	0.0863124	0.201897	0.140826	0.10082	0.182051	0.0866303	0.0994329	0.187101	0.149283	0.199259	0.247381	0.169807	0.187061	0.231431	0.241568	0.196241	0.101561	0.169319	0.237441	0.16283	0.072146	0.10437	0.0894882	0.12106	0.167925	0.204203	0.0805083	0.0855014	0.115554
ERR2503312	0.110766	0.180143	0.366305	0.194452	0.364902	0.29819	0.102079	0.13849	0.220386	0.334778	0.111945	0.0817253	0.11686	0.150876	0.287814	0.340929	0.136182	0.0992785	0.125839	0.0948249	0.131754	0.239127	0.101848	0.0852764	0.173845	0.134544	0.0935193	0.180633	0.182875	0.243748	0.29091	0.191762	0.207274	0.27331	0.279725	0.235052	0.0846869	0.152193	0.268879	0.162244	0.072944	0.10377	0.0929527	0.121168	0.140741	0.175283	0.0841937	0.0933787	0.101748
ERR2503313	0.129765	0.206217	0.365221	0.179549	0.359433	0.29866	0.101833	0.153241	0.165659	0.346083	0.103567	0.158756	0.105311	0.177832	0.269452	0.319237	0.116426	0.12822	0.157208	0.117405	0.145661	0.241297	0.191782	0.139844	0.206127	0.150878	0.144958	0.14346	0.231684	0.249791	0.28051	0.211657	0.229172	0.2702	0.271915	0.231767	0.145206	0.200334	0.273186	0.210449	0.128277	0.137199	0.133514	0.202296	0.177928	0.211443	0.124883	0.109569	0.0965415
ERR2503314	0.141129	0.161639	0.354178	0.195622	0.358068	0.283713	0.117788	0.122552	0.248257	0.323184	0.140379	0.0793212	0.151798	0.184376	0.280284	0.331911	0.152294	0.134136	0.130224	0.138039	0.123259	0.230984	0.0846559	0.0847055	0.198489	0.121829	0.0812476	0.225824	0.153085	0.232086	0.288588	0.192438	0.200451	0.270545	0.279813	0.230782	0.0952649	0.173488	0.259342	0.16321	0.0670638	0.104021	0.0828368	0.0879689	0.158415	0.206797	0.0845868	0.116781	0.142246
ERR2503315	0.120948	0.19951	0.381499	0.194088	0.376994	0.313133	0.0742204	0.14816	0.164098	0.351315	0.0954579	0.113792	0.115559	0.157986	0.289235	0.343974	0.110368	0.113062	0.147211	0.104035	0.141779	0.254205	0.133477	0.115446	0.190427	0.139786	0.10328	0.154803	0.202353	0.257342	0.299425	0.207177	0.233265	0.283025	0.287326	0.245114	0.0957711	0.170906	0.284874	0.189522	0.0745717	0.0804094	0.0722417	0.160615	0.146042	0.198397	0.0951329	0.102043	0.0788231
ERR2503317	0.128746	0.197225	0.379379	0.192889	0.373344	0.30897	0.0788303	0.146098	0.155902	0.348648	0.100783	0.125928	0.12338	0.168695	0.283506	0.337914	0.108727	0.12579	0.153304	0.115929	0.141247	0.255817	0.153201	0.127168	0.199529	0.140672	0.11658	0.15557	0.202222	0.253162	0.29736	0.208571	0.23503	0.281289	0.285589	0.242816	0.109983	0.179815	0.282172	0.195895	0.0933262	0.0783883	0.0894881	0.16581	0.161847	0.21249	0.0988724	0.106485	0.0885666
ERR2503318	0.11288	0.16275	0.349085	0.165145	0.345761	0.278327	0.0752544	0.10758	0.187404	0.320005	0.0906414	0.0950879	0.11688	0.161608	0.25703	0.320937	0.112716	0.106172	0.120264	0.104998	0.103564	0.222094	0.125988	0.0902073	0.178875	0.107791	0.0844618	0.170186	0.161769	0.22343	0.268004	0.18054	0.200069	0.251525	0.258124	0.213666	0.088849	0.159238	0.253574	0.163183	0.0641517	0.0852572	0.0762512	0.123146	0.154116	0.194411	0.0634817	0.0746693	0.0949149
ERR2503319	0.134207	0.226202	0.392447	0.205997	0.387212	0.325551	0.0955414	0.172328	0.150753	0.365589	0.110813	0.150237	0.128362	0.159801	0.299356	0.351867	0.121856	0.126359	0.168311	0.105028	0.162273	0.269495	0.17433	0.143402	0.202079	0.162875	0.136005	0.139297	0.240552	0.271764	0.310461	0.225169	0.250685	0.294067	0.2984	0.257968	0.133458	0.189491	0.29889	0.208379	0.116314	0.115466	0.112166	0.201445	0.157708	0.204784	0.129032	0.118448	0.0761831
ERR2503320	0.134576	0.179436	0.324636	0.14251	0.317034	0.257362	0.0791471	0.132257	0.154001	0.314974	0.0962638	0.165396	0.142737	0.196145	0.227492	0.300524	0.0833942	0.141303	0.144172	0.151802	0.116787	0.203285	0.194486	0.145595	0.20065	0.114859	0.150345	0.159422	0.19627	0.199972	0.232868	0.189439	0.210764	0.23138	0.232657	0.197687	0.141643	0.197163	0.242755	0.195749	0.118573	0.133079	0.131321	0.183497	0.202729	0.227169	0.118583	0.10775	0.117563
ERR2503321	0.123557	0.191941	0.378565	0.205649	0.37655	0.308981	0.104052	0.143753	0.219859	0.346586	0.124834	0.080619	0.131571	0.15021	0.293782	0.348149	0.144522	0.112985	0.136554	0.0954909	0.138294	0.246556	0.0914297	0.0926818	0.177377	0.138421	0.0938814	0.183093	0.186813	0.254579	0.304084	0.199877	0.219127	0.284331	0.291786	0.246616	0.0881757	0.149309	0.281977	0.167409	0.0703931	0.0991701	0.0769396	0.118566	0.137353	0.189214	0.0924133	0.108427	0.108936
ERR2503322	0.126457	0.182209	0.365326	0.177186	0.360471	0.293079	0.0759714	0.127107	0.177206	0.337044	0.0958276	0.11365	0.124528	0.163601	0.271704	0.332834	0.113141	0.114694	0.138558	0.109567	0.12427	0.240053	0.139328	0.111481	0.192156	0.126258	0.102736	0.163483	0.183772	0.239283	0.282146	0.197711	0.219975	0.267374	0.271706	0.226517	0.101407	0.167682	0.269997	0.181426	0.0779437	0.0908787	0.0892366	0.14768	0.152945	0.199681	0.0780575	0.0934662	0.0842721
ERR2503323	0.116488	0.182919	0.360868	0.172484	0.354864	0.29172	0.0601415	0.131489	0.160311	0.338132	0.0886166	0.116246	0.115056	0.168043	0.272043	0.330911	0.100787	0.117493	0.14131	0.110008	0.127568	0.241172	0.146509	0.116198	0.192788	0.12407	0.106718	0.15442	0.188426	0.233126	0.276014	0.198466	0.224245	0.269279	0.273287	0.231042	0.0991507	0.173319	0.271901	0.179807	0.0827816	0.0799203	0.0844993	0.152191	0.159698	0.201654	0.0878202	0.096064	0.084558
ERR2503324	0.142923	0.187925	0.326106	0.153186	0.326654	0.260428	0.109706	0.142999	0.177838	0.317399	0.112991	0.172993	0.147845	0.192777	0.236033	0.310575	0.107026	0.141083	0.150474	0.146241	0.124026	0.202802	0.204877	0.147571	0.207423	0.137621	0.154647	0.16008	0.208589	0.211334	0.238876	0.195573	0.210833	0.237094	0.235953	0.199966	0.156683	0.203757	0.242281	0.207766	0.134993	0.160721	0.156834	0.198317	0.203057	0.220254	0.129998	0.105812	0.119844
ERR2503325	0.131656	0.188028	0.356682	0.177065	0.355241	0.290758	0.0939084	0.135201	0.187397	0.337564	0.113343	0.137275	0.119793	0.177565	0.268459	0.331133	0.117427	0.124928	0.150845	0.111401	0.129147	0.230343	0.170858	0.122561	0.20072	0.139302	0.127162	0.155426	0.199805	0.236188	0.272178	0.202949	0.220968	0.265844	0.267955	0.224651	0.13045	0.195306	0.265102	0.201142	0.108751	0.125751	0.127514	0.174719	0.176886	0.212178	0.106523	0.0983046	0.0978977
ERR2503326	0.134232	0.232416	0.416922	0.238292	0.412881	0.351061	0.116551	0.179285	0.210113	0.385758	0.139001	0.0981842	0.109178	0.14667	0.327198	0.363723	0.162498	0.120961	0.176401	0.0827818	0.183652	0.291459	0.11503	0.1159	0.201546	0.181214	0.113215	0.171655	0.229336	0.298941	0.34103	0.238496	0.261044	0.320505	0.32539	0.283992	0.113604	0.171162	0.31957	0.201981	0.0982953	0.0959564	0.0832599	0.159622	0.127665	0.196628	0.119385	0.137776	0.0934449
ERR2503327	0.140845	0.229457	0.385575	0.198513	0.379037	0.320859	0.0936531	0.17714	0.141068	0.360811	0.110424	0.165347	0.132957	0.172481	0.2908	0.346895	0.111289	0.135776	0.172771	0.125842	0.163376	0.263325	0.191577	0.159521	0.208475	0.165305	0.155315	0.139125	0.248774	0.2651	0.302015	0.224195	0.25017	0.287726	0.290685	0.252107	0.141665	0.199268	0.296695	0.216717	0.128498	0.12753	0.129407	0.214574	0.177275	0.218051	0.139593	0.127385	0.0870812
ERR2503328	0.125042	0.189506	0.343229	0.155353	0.338011	0.275862	0.074726	0.144027	0.142155	0.323287	0.0845528	0.15361	0.132221	0.177016	0.251693	0.320945	0.0786508	0.122679	0.137958	0.133826	0.123913	0.218926	0.176949	0.13802	0.190052	0.122779	0.138075	0.142283	0.210569	0.226546	0.258577	0.18565	0.207169	0.241946	0.245847	0.210339	0.118337	0.180979	0.25222	0.188936	0.105199	0.119223	0.114365	0.183644	0.182234	0.212687	0.116445	0.10159	0.0984454
ERR2503329	0.108456	0.183103	0.367154	0.179827	0.362487	0.298465	0.0666916	0.13671	0.160026	0.340484	0.0856051	0.112693	0.100619	0.159	0.274343	0.330139	0.101571	0.104179	0.135505	0.100723	0.128918	0.242905	0.143593	0.103753	0.182957	0.126194	0.0993742	0.148342	0.198658	0.242959	0.283657	0.196777	0.218811	0.269917	0.275227	0.23206	0.0941971	0.170703	0.269483	0.183067	0.0787342	0.0836337	0.0773959	0.158544	0.150893	0.196085	0.0893313	0.0921144	0.0841244
ERR2503330	0.115008	0.163406	0.327699	0.138808	0.320558	0.257066	0.0629891	0.119306	0.150519	0.313918	0.0804992	0.144213	0.118574	0.185181	0.236536	0.304589	0.0789439	0.12339	0.128775	0.134092	0.104732	0.205673	0.177379	0.123196	0.189043	0.104019	0.126573	0.15419	0.190241	0.203201	0.238797	0.179437	0.200585	0.238227	0.240934	0.200264	0.117221	0.18829	0.239282	0.181217	0.100741	0.108132	0.110867	0.166317	0.189059	0.211988	0.101657	0.0899352	0.104649
ERR2503331	0.154982	0.195981	0.379751	0.23069	0.391311	0.315877	0.151156	0.158058	0.267912	0.347689	0.163456	0.0727312	0.169331	0.17557	0.315931	0.361306	0.184957	0.142497	0.155311	0.135267	0.156291	0.266257	0.0966129	0.109945	0.204823	0.16088	0.111859	0.238426	0.179951	0.264186	0.322922	0.220603	0.224654	0.301885	0.311071	0.264145	0.118753	0.172996	0.290707	0.1671	0.103185	0.118124	0.110233	0.111991	0.154254	0.199427	0.114965	0.142593	0.151916
ERR2503332	0.150632	0.156463	0.338401	0.190135	0.348717	0.271133	0.131789	0.116258	0.251586	0.309749	0.144331	0.0951064	0.169091	0.18943	0.26864	0.329217	0.158461	0.145442	0.135339	0.146092	0.111264	0.22215	0.124982	0.107313	0.19892	0.117731	0.115911	0.228894	0.144608	0.215278	0.274175	0.189435	0.192951	0.259137	0.270172	0.221421	0.118578	0.174815	0.249552	0.163203	0.0995957	0.121394	0.115911	0.100351	0.177044	0.210715	0.098504	0.120347	0.149867
ERR2503333	0.107635	0.191682	0.335992	0.146479	0.32802	0.267899	0.0777629	0.14252	0.150326	0.312581	0.0754315	0.153473	0.1284	0.16184	0.239563	0.309854	0.0785513	0.113593	0.121611	0.12607	0.116441	0.20573	0.181639	0.12934	0.176578	0.119494	0.137848	0.133159	0.211036	0.222839	0.247088	0.175682	0.193487	0.237381	0.239643	0.206187	0.126997	0.175633	0.253026	0.175556	0.102833	0.12813	0.121656	0.181816	0.178569	0.194791	0.109498	0.0873519	0.0940962
ERR2503334	0.147012	0.245858	0.365847	0.176833	0.352748	0.303243	0.114936	0.197163	0.10853	0.343816	0.116696	0.202107	0.162106	0.187653	0.262552	0.334212	0.108687	0.162159	0.171231	0.157581	0.176352	0.238403	0.228119	0.187254	0.204516	0.176805	0.18809	0.121148	0.272111	0.269091	0.272051	0.213423	0.248526	0.269613	0.266124	0.239008	0.177527	0.207722	0.296752	0.220713	0.159555	0.162218	0.164393	0.246172	0.210666	0.229142	0.164558	0.142993	0.11506
ERR2503335	0.148498	0.253341	0.387676	0.200851	0.379308	0.32253	0.120216	0.20192	0.1363	0.36813	0.125305	0.193798	0.141133	0.187906	0.290127	0.348385	0.124259	0.154113	0.182545	0.139245	0.186146	0.261063	0.223292	0.179969	0.217431	0.191176	0.183856	0.12996	0.281416	0.28637	0.302034	0.230933	0.259547	0.293094	0.292911	0.257062	0.174509	0.218581	0.304763	0.235781	0.160201	0.160135	0.162146	0.248263	0.200096	0.22891	0.168295	0.147772	0.1095
ERR2503336	0.110094	0.1957	0.376075	0.189005	0.368898	0.306526	0.07089	0.144834	0.165839	0.343621	0.0931627	0.110279	0.10962	0.148245	0.282298	0.3371	0.106796	0.103134	0.138904	0.0908874	0.1376	0.247179	0.138655	0.110327	0.180111	0.137381	0.10804	0.136512	0.203214	0.250381	0.294446	0.200495	0.22439	0.279478	0.28221	0.241138	0.0959134	0.164734	0.280985	0.179034	0.0808908	0.0873422	0.0827664	0.158878	0.144997	0.191065	0.0943735	0.0959951	0.0718298
ERR2503337	0.116641	0.198961	0.381113	0.19559	0.376361	0.314339	0.0824766	0.144007	0.176773	0.351558	0.100212	0.108405	0.107424	0.147653	0.290184	0.345851	0.119302	0.10475	0.144377	0.086799	0.142171	0.254902	0.139729	0.110555	0.188113	0.144805	0.107443	0.147297	0.203706	0.25781	0.299428	0.206947	0.22963	0.285112	0.287872	0.246851	0.0985301	0.170407	0.285138	0.183617	0.0804884	0.0842666	0.0848235	0.154672	0.14656	0.193566	0.0890818	0.0968543	0.0735382
ERR2503338	0.130718	0.205896	0.338012	0.149519	0.328188	0.271459	0.0910763	0.157218	0.135126	0.325072	0.0973924	0.179574	0.139948	0.189294	0.240324	0.312616	0.088784	0.142414	0.154622	0.150055	0.139476	0.218916	0.210447	0.158622	0.200632	0.140474	0.160893	0.140101	0.229308	0.224329	0.244191	0.202844	0.223647	0.244225	0.244729	0.21357	0.152432	0.208176	0.2623	0.203937	0.134139	0.142603	0.146066	0.209436	0.203923	0.224427	0.13753	0.113129	0.109601
ERR2503339	0.133124	0.20419	0.353377	0.163948	0.345482	0.286273	0.0821187	0.150495	0.131275	0.335756	0.0931141	0.162043	0.125387	0.184202	0.253231	0.320078	0.0859473	0.132977	0.152973	0.13501	0.136622	0.230586	0.193187	0.148639	0.205986	0.141826	0.145479	0.139026	0.222103	0.230701	0.262605	0.198744	0.223139	0.250049	0.251494	0.213522	0.132872	0.191851	0.261693	0.208142	0.122114	0.124132	0.13111	0.200669	0.192816	0.223789	0.122829	0.107021	0.0965079
ERR2503340	0.121588	0.250932	0.396942	0.212118	0.383332	0.329217	0.119281	0.200558	0.151037	0.35612	0.114865	0.167772	0.137931	0.133356	0.302079	0.355412	0.127441	0.122273	0.154159	0.107523	0.17984	0.261108	0.186107	0.169263	0.176638	0.18729	0.164374	0.117633	0.272817	0.290327	0.311184	0.211065	0.243737	0.301043	0.298499	0.265661	0.147115	0.169466	0.310924	0.19261	0.141685	0.14196	0.136008	0.224899	0.153341	0.182228	0.158247	0.134568	0.0682033
ERR2503341	0.114411	0.244989	0.402193	0.219053	0.388275	0.334209	0.118168	0.198244	0.169494	0.356515	0.12127	0.154128	0.140442	0.113254	0.307859	0.361039	0.139867	0.113231	0.149904	0.094595	0.17989	0.267706	0.168907	0.161498	0.164111	0.184235	0.156008	0.125124	0.262731	0.290501	0.318402	0.210292	0.242192	0.305665	0.30464	0.270988	0.139518	0.148109	0.314138	0.175404	0.132138	0.135307	0.125156	0.212243	0.132701	0.165939	0.15094	0.133815	0.0616955
ERR2503342	0.115707	0.214892	0.376925	0.188703	0.371045	0.308768	0.0824424	0.164529	0.146093	0.347154	0.0881875	0.140656	0.114703	0.149037	0.282895	0.338759	0.103302	0.10948	0.146034	0.0978019	0.14465	0.247615	0.167039	0.133757	0.184539	0.149046	0.13265	0.118857	0.234623	0.25851	0.293618	0.204011	0.229414	0.27948	0.281982	0.241092	0.117814	0.1756	0.282636	0.192211	0.108386	0.111998	0.107184	0.193624	0.15695	0.193715	0.120073	0.107216	0.0670603
ERR2503343	0.119489	0.214678	0.397927	0.217357	0.394127	0.331256	0.105756	0.165491	0.201094	0.365494	0.118173	0.0918807	0.109962	0.134339	0.31046	0.35908	0.144743	0.100117	0.154112	0.0709931	0.161766	0.269783	0.114192	0.106679	0.183971	0.162508	0.110086	0.155649	0.218503	0.27742	0.320556	0.218523	0.239976	0.301542	0.30657	0.263465	0.0964592	0.161462	0.299885	0.186283	0.0900988	0.100536	0.0853059	0.156814	0.125693	0.180395	0.107187	0.115211	0.0782623
ERR2503344	0.135704	0.238166	0.385593	0.198116	0.37904	0.320127	0.101029	0.188183	0.12543	0.362235	0.108417	0.171073	0.13601	0.165162	0.290494	0.346924	0.108976	0.135108	0.168934	0.123901	0.169515	0.264609	0.194933	0.164792	0.202274	0.171359	0.157673	0.127293	0.259426	0.272196	0.301066	0.223362	0.252872	0.287292	0.291085	0.251266	0.146536	0.194274	0.300724	0.214021	0.133664	0.128262	0.129384	0.222671	0.173044	0.209921	0.146154	0.132593	0.0884554
ERR2503346	0.187782	0.290623	0.439063	0.264345	0.428649	0.377448	0.170043	0.241162	0.179109	0.415317	0.178301	0.206143	0.161841	0.205736	0.342753	0.378128	0.191525	0.180334	0.230693	0.154496	0.235587	0.32082	0.231262	0.20313	0.249464	0.236388	0.201549	0.172261	0.308692	0.334946	0.357759	0.282765	0.302639	0.345845	0.345768	0.311655	0.199326	0.246207	0.354808	0.269824	0.190509	0.173075	0.176682	0.267592	0.198383	0.249946	0.201638	0.182844	0.148221
ERR2503347	0.111572	0.196451	0.363155	0.177752	0.361469	0.296898	0.0873078	0.143546	0.180444	0.337979	0.0924373	0.115112	0.115976	0.152767	0.2737	0.335022	0.110682	0.110708	0.135163	0.0951994	0.125974	0.233276	0.147774	0.118025	0.177554	0.136291	0.118156	0.147424	0.210053	0.243938	0.280557	0.194371	0.217187	0.269062	0.272364	0.228817	0.111199	0.164587	0.272381	0.178981	0.0921481	0.103105	0.101738	0.165576	0.162216	0.197434	0.103359	0.0970864	0.087439
ERR2503348	0.113326	0.196533	0.375766	0.199637	0.375534	0.309533	0.102078	0.145049	0.212063	0.349413	0.114116	0.0831112	0.117355	0.146802	0.289717	0.342493	0.136308	0.108027	0.138242	0.0858104	0.137697	0.248633	0.121228	0.0967675	0.179788	0.140416	0.106044	0.171405	0.203351	0.254476	0.298367	0.200835	0.218213	0.279815	0.285751	0.241722	0.0963683	0.156403	0.281465	0.17485	0.0800997	0.103425	0.0854004	0.147246	0.144184	0.192064	0.0995988	0.104299	0.101198
ERR2503349	0.126493	0.204678	0.339616	0.149468	0.33169	0.272546	0.0751132	0.156615	0.125395	0.31782	0.089999	0.168595	0.142896	0.182334	0.242416	0.315531	0.0707961	0.137712	0.140941	0.138536	0.129196	0.213575	0.196521	0.153132	0.187257	0.131161	0.154892	0.128963	0.22346	0.223191	0.249349	0.186355	0.217745	0.244701	0.244922	0.209977	0.143348	0.188999	0.26321	0.193628	0.12343	0.131106	0.132183	0.198936	0.19451	0.217339	0.129363	0.108123	0.102832
ERR2503350	0.110542	0.186828	0.367988	0.180427	0.363678	0.298975	0.061878	0.135324	0.173156	0.337138	0.0883425	0.102098	0.109004	0.151192	0.277454	0.334556	0.098785	0.104682	0.132964	0.0915396	0.124271	0.23519	0.13018	0.101094	0.179729	0.124594	0.0980608	0.146637	0.19295	0.242538	0.284796	0.19123	0.21688	0.270314	0.274471	0.231904	0.0911051	0.158781	0.272777	0.178286	0.0689167	0.0864696	0.0716645	0.150087	0.147023	0.192978	0.0817575	0.0883467	0.075378
ERR2503351	0.105119	0.21842	0.385155	0.206534	0.378112	0.314045	0.116237	0.165101	0.194953	0.349814	0.118958	0.11919	0.125378	0.127964	0.290822	0.344652	0.145998	0.102477	0.140716	0.0779702	0.155876	0.259641	0.147433	0.116561	0.174917	0.159287	0.114169	0.154858	0.226748	0.270964	0.303592	0.208216	0.223101	0.287446	0.294952	0.250832	0.124915	0.155336	0.294465	0.173591	0.106735	0.124921	0.106203	0.178242	0.114885	0.159809	0.116211	0.108237	0.0827352
ERR2503352	0.150632	0.259626	0.396619	0.213011	0.384388	0.331682	0.135102	0.204701	0.151052	0.36936	0.13501	0.187676	0.146458	0.177795	0.296915	0.351987	0.146565	0.153087	0.185862	0.135003	0.193304	0.274143	0.217144	0.178108	0.219525	0.198205	0.168221	0.136932	0.27953	0.293967	0.308445	0.239311	0.261119	0.297392	0.298919	0.266349	0.177029	0.211503	0.315873	0.23103	0.164281	0.159717	0.15677	0.244812	0.17621	0.212294	0.165584	0.148937	0.107679
ERR2503353	0.13267	0.226644	0.383935	0.197132	0.377886	0.317475	0.0977139	0.174945	0.145871	0.358332	0.103486	0.15757	0.117607	0.1652	0.289758	0.34669	0.115434	0.124576	0.161776	0.10937	0.157727	0.257386	0.18603	0.150891	0.20052	0.166659	0.149148	0.127536	0.248208	0.267756	0.298955	0.214707	0.240024	0.285776	0.287492	0.247588	0.13599	0.191695	0.288869	0.211673	0.127264	0.125263	0.12702	0.210869	0.172297	0.207878	0.134407	0.119742	0.0788432
ERR2503354	0.115294	0.161127	0.336256	0.155133	0.33081	0.262828	0.0722915	0.115093	0.185776	0.30754	0.0923705	0.121753	0.128775	0.1662	0.243374	0.309266	0.0978696	0.116285	0.113851	0.123381	0.100717	0.201824	0.138692	0.0960965	0.177976	0.0970407	0.10472	0.165543	0.165854	0.210507	0.253359	0.169288	0.189446	0.2408	0.244136	0.203915	0.101209	0.16501	0.245435	0.165634	0.073325	0.11412	0.094777	0.13727	0.159883	0.197245	0.0787749	0.0796675	0.105813
ERR2753098	0.123764	0.159765	0.336927	0.153881	0.331171	0.262851	0.0708828	0.113735	0.169535	0.309968	0.0873399	0.123016	0.130151	0.180339	0.239322	0.302943	0.0920755	0.123876	0.124966	0.129662	0.101155	0.203112	0.148583	0.118179	0.184548	0.0989764	0.112228	0.163827	0.173459	0.209769	0.25156	0.171684	0.193923	0.241286	0.243461	0.201224	0.0994238	0.172728	0.243318	0.174736	0.088224	0.0993524	0.0922818	0.142815	0.177634	0.213134	0.0896549	0.092259	0.106731
ERR2753099	0.106125	0.229287	0.37531	0.189321	0.362259	0.307021	0.100687	0.179567	0.152753	0.335058	0.0989821	0.157118	0.1227	0.134603	0.278236	0.333837	0.116752	0.111896	0.14047	0.10662	0.159449	0.243482	0.185088	0.153449	0.167179	0.165245	0.151795	0.113862	0.248874	0.266915	0.287277	0.198463	0.219675	0.280826	0.279259	0.245711	0.141338	0.165748	0.293213	0.175414	0.126519	0.129607	0.127138	0.208544	0.154839	0.174655	0.137263	0.114321	0.0724114
ERR2753100	0.142542	0.27004	0.409958	0.226173	0.396993	0.342532	0.140735	0.218399	0.174516	0.376999	0.140326	0.189756	0.150248	0.162417	0.31344	0.363484	0.149208	0.143883	0.181684	0.126787	0.200433	0.283941	0.21158	0.1871	0.208295	0.206455	0.181506	0.134903	0.288369	0.307654	0.322701	0.238635	0.259893	0.313109	0.311446	0.279562	0.174128	0.200771	0.329939	0.217051	0.162473	0.162667	0.158724	0.24505	0.172401	0.203088	0.174613	0.156096	0.0983904
ERR2753101	0.171736	0.280874	0.410851	0.227633	0.396759	0.348565	0.144068	0.230953	0.141215	0.3891	0.150488	0.211252	0.159394	0.202404	0.309388	0.363823	0.14911	0.173893	0.208669	0.156263	0.215529	0.289089	0.239122	0.206235	0.231515	0.216619	0.203498	0.143882	0.302419	0.308283	0.320924	0.254926	0.28412	0.315187	0.313862	0.284219	0.195578	0.235209	0.333507	0.252839	0.184419	0.172253	0.177166	0.270166	0.21199	0.245654	0.192399	0.171428	0.127436
ERR3342944	0.240258	0.361209	0.477991	0.307194	0.451899	0.42417	0.227305	0.313911	0.186227	0.442153	0.229588	0.28039	0.233084	0.240738	0.382545	0.430329	0.23217	0.235366	0.279234	0.221574	0.298347	0.363404	0.298607	0.284741	0.280117	0.299975	0.275635	0.196997	0.382927	0.392895	0.38839	0.319634	0.356054	0.387898	0.379333	0.360132	0.259951	0.279967	0.410267	0.306357	0.257103	0.238361	0.241908	0.338964	0.253068	0.285414	0.272135	0.255674	0.192346
ERR3342945	0.151589	0.218323	0.355145	0.169905	0.338136	0.289373	0.103372	0.171337	0.117617	0.329295	0.108789	0.185873	0.152664	0.201005	0.253273	0.316201	0.101893	0.156552	0.159371	0.167286	0.153908	0.227116	0.209395	0.177242	0.207008	0.153628	0.170811	0.148539	0.241264	0.244667	0.260332	0.20333	0.229632	0.25939	0.25388	0.227655	0.152614	0.208373	0.28022	0.211722	0.147598	0.135651	0.142044	0.215077	0.210377	0.236165	0.153438	0.138151	0.128202
ERR3342946	0.205273	0.321525	0.434823	0.258269	0.4142	0.379798	0.187218	0.272302	0.155962	0.409679	0.192863	0.255842	0.199119	0.235432	0.333796	0.3911	0.184198	0.210665	0.247999	0.19744	0.25683	0.316297	0.282097	0.249925	0.261965	0.258759	0.247267	0.166922	0.345323	0.346228	0.339639	0.289192	0.319547	0.345135	0.33661	0.315707	0.237139	0.269103	0.368102	0.283696	0.225863	0.215305	0.219325	0.309763	0.24594	0.275081	0.236577	0.213514	0.166512
ERR3342947	0.213703	0.324449	0.437187	0.257122	0.406176	0.379849	0.190488	0.275053	0.121761	0.396894	0.190528	0.26517	0.212502	0.242174	0.331086	0.39128	0.18715	0.220927	0.246482	0.220269	0.25775	0.316144	0.288547	0.260878	0.257284	0.258255	0.251343	0.173875	0.349119	0.348605	0.336577	0.283141	0.321972	0.344714	0.335712	0.316693	0.238642	0.264976	0.37124	0.280768	0.233258	0.213332	0.217248	0.316869	0.257363	0.286541	0.241062	0.220977	0.183305
ERR3342948	0.255102	0.379495	0.495284	0.325654	0.468047	0.442079	0.244421	0.334065	0.203404	0.459765	0.250948	0.29609	0.246004	0.254198	0.402656	0.445496	0.252172	0.253633	0.299439	0.234103	0.317936	0.381794	0.311533	0.301413	0.289503	0.318623	0.292314	0.210019	0.402039	0.412858	0.407019	0.339301	0.37399	0.407103	0.399558	0.379857	0.279945	0.298231	0.429824	0.323047	0.273695	0.257036	0.256948	0.356312	0.26606	0.302033	0.291539	0.274127	0.212643
ERR3342949	0.163742	0.255596	0.423407	0.243623	0.417052	0.35908	0.130266	0.206308	0.172506	0.394941	0.149918	0.164438	0.14246	0.184807	0.334068	0.3762	0.159829	0.156796	0.201092	0.135493	0.203243	0.305181	0.179923	0.175216	0.230686	0.200984	0.155904	0.169668	0.262879	0.306923	0.344462	0.256885	0.281597	0.329073	0.331621	0.292851	0.152518	0.210273	0.333873	0.234329	0.143494	0.12424	0.125647	0.21729	0.166451	0.229838	0.158243	0.158475	0.112583
ERR3342950	0.184582	0.32081	0.449363	0.273093	0.429451	0.389551	0.184695	0.272212	0.171883	0.403262	0.187193	0.231756	0.189844	0.180328	0.357339	0.400173	0.194018	0.185904	0.227473	0.164881	0.2543	0.322573	0.250948	0.235988	0.223207	0.256251	0.230563	0.156687	0.340699	0.356959	0.36459	0.274395	0.310249	0.358267	0.353112	0.325573	0.217462	0.224839	0.376907	0.247483	0.210124	0.199786	0.197149	0.29405	0.196346	0.22632	0.22686	0.208956	0.138859
ERR3342951	0.235997	0.358434	0.474159	0.300287	0.44795	0.420232	0.223471	0.312524	0.180507	0.439561	0.225068	0.282778	0.232188	0.238889	0.378857	0.427422	0.226913	0.23441	0.277357	0.218562	0.294657	0.359256	0.299242	0.283964	0.274384	0.295172	0.275667	0.190727	0.380993	0.387619	0.382703	0.317567	0.35219	0.384892	0.376631	0.355811	0.261505	0.278822	0.408368	0.30191	0.253379	0.240942	0.239855	0.339259	0.250296	0.281369	0.269475	0.251787	0.189035
ERR3342952	0.208288	0.327955	0.445285	0.268985	0.42889	0.38927	0.19214	0.277868	0.166841	0.42219	0.195856	0.254264	0.197866	0.227474	0.348308	0.401874	0.194549	0.208975	0.251343	0.190323	0.263089	0.327018	0.277308	0.250563	0.26152	0.266306	0.247025	0.170753	0.352897	0.357	0.355286	0.2945	0.325677	0.355733	0.349557	0.324975	0.235867	0.267595	0.374167	0.287974	0.225543	0.216767	0.218763	0.314867	0.240321	0.273734	0.240764	0.219702	0.166121
ERR3342953	0.182177	0.296933	0.405942	0.225248	0.387095	0.349795	0.163293	0.245813	0.121558	0.384146	0.162658	0.238202	0.175654	0.221649	0.303762	0.367295	0.156619	0.189625	0.222111	0.18291	0.230212	0.285477	0.264819	0.227061	0.239946	0.233534	0.225801	0.142084	0.325003	0.320487	0.307019	0.26344	0.293703	0.316673	0.307903	0.285889	0.213224	0.249652	0.340401	0.264768	0.202376	0.194528	0.198927	0.291861	0.235568	0.264499	0.213284	0.189823	0.148038
ERR3342954	0.193958	0.302955	0.410516	0.230072	0.378072	0.354073	0.171912	0.250564	0.108309	0.372186	0.172592	0.250548	0.184119	0.239579	0.301292	0.356382	0.161466	0.211443	0.229249	0.206684	0.235901	0.287162	0.280843	0.239897	0.249133	0.238606	0.238236	0.155396	0.329944	0.325751	0.306756	0.265073	0.300909	0.319533	0.308146	0.289446	0.224802	0.259843	0.349441	0.271694	0.216613	0.202445	0.208623	0.300278	0.255939	0.280345	0.220869	0.199735	0.167997
ERR3342955	0.202224	0.321046	0.443543	0.265	0.424744	0.384637	0.183471	0.273493	0.156605	0.413037	0.187474	0.247143	0.200858	0.215115	0.343953	0.396753	0.189664	0.203091	0.240753	0.187714	0.253919	0.325769	0.26769	0.24743	0.249015	0.25545	0.237382	0.164265	0.340937	0.349644	0.352977	0.284477	0.318399	0.350546	0.343678	0.319787	0.226247	0.251663	0.373217	0.270025	0.215403	0.205093	0.206596	0.301356	0.228192	0.259826	0.230557	0.211551	0.154321
ERR3342956	0.226481	0.347251	0.464857	0.289098	0.439193	0.409309	0.211003	0.300137	0.164625	0.429275	0.213248	0.273136	0.222359	0.233952	0.366627	0.418308	0.214884	0.226139	0.26737	0.211571	0.281129	0.348135	0.29179	0.273879	0.26593	0.283117	0.263357	0.180731	0.369395	0.3769	0.371042	0.307118	0.343001	0.373664	0.365985	0.344651	0.250923	0.271493	0.397581	0.293569	0.242349	0.228951	0.230086	0.329055	0.24698	0.278535	0.257816	0.239491	0.179803
ERR3342957	0.231647	0.353157	0.468356	0.294246	0.443649	0.41362	0.218087	0.304777	0.173573	0.436533	0.220766	0.277858	0.226002	0.238542	0.371336	0.420841	0.222993	0.231566	0.275234	0.215312	0.288239	0.355728	0.296029	0.277901	0.273237	0.288663	0.265252	0.189476	0.375059	0.383239	0.376732	0.31538	0.346939	0.377408	0.371209	0.350699	0.256277	0.27839	0.404371	0.300882	0.249413	0.233182	0.233534	0.334372	0.246509	0.282245	0.26311	0.245712	0.185946
ERR3342958	0.211958	0.337856	0.458703	0.283057	0.433769	0.402045	0.199908	0.28842	0.163265	0.425777	0.207424	0.258794	0.207521	0.220393	0.359673	0.410003	0.207763	0.212276	0.255448	0.195263	0.273707	0.342513	0.279856	0.260969	0.25707	0.275846	0.248624	0.17198	0.360319	0.369747	0.36738	0.300358	0.334318	0.367728	0.361369	0.337512	0.241058	0.259911	0.390801	0.282976	0.232873	0.218382	0.220361	0.316583	0.231234	0.267012	0.247644	0.228742	0.169152
ERR3342959	0.147604	0.252948	0.39959	0.215943	0.392108	0.334992	0.118509	0.204671	0.142278	0.371088	0.127062	0.173848	0.143839	0.179104	0.305878	0.353401	0.129818	0.149594	0.181782	0.134692	0.184797	0.278177	0.198958	0.176566	0.212244	0.187068	0.169397	0.144509	0.271268	0.287816	0.316733	0.232773	0.262926	0.30321	0.30523	0.266279	0.157936	0.202915	0.317364	0.225101	0.149047	0.135858	0.137159	0.229429	0.185045	0.227727	0.162075	0.148661	0.110052
ERR3342960	0.234466	0.345693	0.462845	0.28715	0.433028	0.407627	0.210858	0.29887	0.158838	0.424073	0.218545	0.274823	0.229533	0.253925	0.363503	0.415221	0.214514	0.239566	0.270603	0.228439	0.280064	0.344225	0.294238	0.27785	0.269969	0.282284	0.265597	0.191431	0.367912	0.376081	0.367934	0.3043	0.343745	0.370456	0.36381	0.344735	0.252869	0.275189	0.397337	0.30123	0.247639	0.228203	0.233759	0.328103	0.270174	0.302058	0.260332	0.244496	0.201871
ERR3342961	0.188951	0.299164	0.439815	0.262098	0.428832	0.379657	0.164846	0.250771	0.171125	0.415608	0.177778	0.218587	0.173102	0.200787	0.346039	0.389304	0.181748	0.184811	0.231536	0.15959	0.238383	0.324358	0.24239	0.221979	0.247737	0.240429	0.214637	0.163311	0.319284	0.335451	0.357459	0.281086	0.309058	0.345292	0.345461	0.312874	0.205504	0.240724	0.36014	0.266656	0.195978	0.182111	0.184448	0.278113	0.204329	0.24956	0.208682	0.195015	0.13632
ERR3342962	0.183009	0.324132	0.455253	0.278781	0.430304	0.394411	0.19008	0.274331	0.176238	0.402353	0.193381	0.235007	0.194921	0.177192	0.36311	0.40602	0.201042	0.189526	0.227167	0.168806	0.258599	0.328736	0.251531	0.238829	0.228046	0.260758	0.230603	0.162615	0.342145	0.360967	0.37014	0.276049	0.313948	0.363363	0.358268	0.331089	0.218603	0.220286	0.379886	0.249345	0.214	0.200626	0.198694	0.294383	0.190976	0.222282	0.229122	0.212178	0.137143
ERR3342963	0.17539	0.324317	0.451664	0.274089	0.425491	0.389886	0.187269	0.274008	0.177882	0.392677	0.187376	0.229444	0.192349	0.168766	0.359428	0.404252	0.197166	0.178527	0.220998	0.158477	0.255635	0.317594	0.249111	0.237327	0.208722	0.259294	0.2302	0.147404	0.341815	0.359539	0.364585	0.267116	0.303024	0.361751	0.356022	0.327653	0.21856	0.214889	0.379061	0.240417	0.211044	0.200636	0.199321	0.292863	0.189452	0.211885	0.228098	0.207483	0.134735
ERR3342964	0.201526	0.322415	0.446278	0.269522	0.430384	0.389611	0.189124	0.273023	0.171003	0.422263	0.194981	0.246174	0.17669	0.22833	0.34939	0.388542	0.193981	0.206851	0.24901	0.187456	0.260251	0.332278	0.271796	0.243782	0.26366	0.261686	0.239023	0.174662	0.346628	0.355054	0.359105	0.29535	0.323779	0.356071	0.350863	0.325018	0.229963	0.265659	0.376494	0.285209	0.221351	0.208709	0.209092	0.305776	0.232918	0.273613	0.235719	0.216897	0.165246
ERR3342965	0.209997	0.31957	0.42886	0.248421	0.396388	0.373308	0.185004	0.270092	0.111118	0.388342	0.183669	0.262625	0.210623	0.234276	0.321347	0.387503	0.178558	0.214447	0.239888	0.212839	0.253376	0.303889	0.285291	0.259195	0.249252	0.254774	0.251084	0.161158	0.347254	0.343839	0.328371	0.273599	0.315472	0.336943	0.326969	0.309285	0.235479	0.257137	0.364026	0.276728	0.228778	0.211595	0.216339	0.315639	0.25571	0.280742	0.237496	0.215164	0.175207
ERR3342966	0.288384	0.410757	0.523796	0.35796	0.495941	0.471983	0.27657	0.365371	0.234119	0.48285	0.282133	0.324697	0.281094	0.278968	0.433062	0.475149	0.285388	0.282742	0.331592	0.260807	0.349923	0.411577	0.338489	0.333392	0.312489	0.351357	0.324167	0.236574	0.431629	0.443403	0.437403	0.366111	0.402945	0.435536	0.428345	0.409441	0.308866	0.319386	0.457522	0.350821	0.303504	0.28764	0.288218	0.385847	0.292382	0.32372	0.322169	0.306773	0.241857
ERR3342967	0.260654	0.382305	0.500142	0.332801	0.476401	0.44609	0.24821	0.336767	0.215963	0.466151	0.254462	0.295866	0.253696	0.255105	0.405998	0.4504	0.258912	0.255556	0.302942	0.233001	0.321716	0.387126	0.311894	0.304749	0.291743	0.323114	0.295152	0.216621	0.402487	0.415498	0.414582	0.340781	0.378288	0.4114	0.404589	0.383592	0.28103	0.293215	0.43208	0.32551	0.276045	0.259788	0.260991	0.357083	0.266566	0.302148	0.293477	0.27855	0.214295
ERR3342968	0.224577	0.339924	0.452532	0.275516	0.424922	0.398003	0.203701	0.289108	0.154274	0.418225	0.207084	0.268283	0.213701	0.246041	0.349266	0.402902	0.201472	0.228206	0.263567	0.216079	0.27456	0.331951	0.291997	0.268817	0.269907	0.276564	0.263764	0.179358	0.364435	0.365223	0.356826	0.299941	0.338861	0.362275	0.353379	0.333692	0.249357	0.275548	0.38679	0.297482	0.243218	0.226296	0.23038	0.32841	0.261198	0.291719	0.254276	0.23553	0.184708
ERR3342969	0.127726	0.21059	0.376792	0.188752	0.370644	0.308097	0.0812839	0.161704	0.143179	0.349141	0.100621	0.143667	0.125116	0.17136	0.281451	0.333783	0.108389	0.129066	0.151944	0.12374	0.150377	0.250041	0.164056	0.140953	0.196918	0.146361	0.131159	0.144026	0.223388	0.255983	0.29209	0.206063	0.233281	0.280045	0.281164	0.241856	0.120364	0.18255	0.287447	0.197861	0.108279	0.103982	0.100627	0.187008	0.165944	0.215006	0.12034	0.115532	0.0926819
ERR3342970	0.223179	0.34283	0.46506	0.290429	0.44354	0.408152	0.206479	0.29502	0.177376	0.43565	0.21306	0.264357	0.215171	0.227776	0.367847	0.416798	0.213594	0.220175	0.264225	0.203862	0.280005	0.350096	0.281773	0.26605	0.269271	0.280458	0.256209	0.186591	0.362858	0.375212	0.374531	0.306948	0.340173	0.37348	0.367146	0.345124	0.24365	0.266904	0.396175	0.291883	0.235732	0.220569	0.222767	0.320559	0.236281	0.271749	0.25232	0.236152	0.17306
ERR3342971	0.242432	0.361962	0.480846	0.309893	0.457042	0.425515	0.226998	0.318422	0.193765	0.447987	0.232672	0.282027	0.237822	0.238513	0.385664	0.434622	0.235707	0.237377	0.283194	0.223536	0.300484	0.366602	0.297826	0.286773	0.278539	0.3021	0.277256	0.200143	0.383591	0.394483	0.391336	0.322189	0.359886	0.391211	0.383733	0.363096	0.262673	0.280152	0.412304	0.306413	0.255807	0.241643	0.241448	0.339068	0.252422	0.287946	0.274091	0.258546	0.195796
ERR3342972	0.176655	0.291801	0.400392	0.22067	0.385213	0.346914	0.161468	0.23936	0.141256	0.377465	0.158427	0.232868	0.171133	0.217271	0.302916	0.364583	0.155138	0.183581	0.21764	0.177523	0.22337	0.278662	0.260814	0.220685	0.238364	0.228037	0.220988	0.142075	0.317246	0.315134	0.306045	0.25851	0.285738	0.309727	0.306114	0.283862	0.213118	0.247181	0.337828	0.258363	0.198135	0.196619	0.199127	0.284156	0.231404	0.256088	0.208061	0.181749	0.145715
ERR3342973	0.171873	0.313197	0.443344	0.264783	0.41813	0.381965	0.175616	0.264495	0.162191	0.389428	0.18048	0.223514	0.186942	0.169404	0.349389	0.396909	0.188324	0.17975	0.215255	0.15758	0.245971	0.311443	0.242868	0.230387	0.203933	0.247201	0.222338	0.146899	0.330769	0.347823	0.356198	0.261047	0.303138	0.353258	0.3475	0.31875	0.21219	0.209383	0.368836	0.236573	0.203317	0.19265	0.191768	0.285204	0.190024	0.217687	0.218676	0.19935	0.12784
ERR3342974	0.254111	0.37038	0.485552	0.313917	0.455673	0.431813	0.238455	0.324715	0.187277	0.444953	0.238197	0.294829	0.247628	0.255147	0.389364	0.435996	0.241529	0.250443	0.29043	0.242753	0.307076	0.369758	0.31232	0.29687	0.287416	0.309074	0.2881	0.208521	0.39307	0.402032	0.393419	0.328623	0.364176	0.394951	0.38679	0.368285	0.270995	0.292396	0.418475	0.318153	0.268952	0.249027	0.250306	0.352869	0.269745	0.299494	0.282754	0.265987	0.210537
ERR3342975	0.178872	0.287303	0.417036	0.23586	0.402879	0.355093	0.151424	0.23883	0.140204	0.391139	0.156671	0.217077	0.175148	0.20073	0.319181	0.372366	0.161306	0.179109	0.211755	0.171729	0.222904	0.299586	0.239671	0.216822	0.233453	0.2242	0.20641	0.160269	0.306797	0.316673	0.328374	0.258349	0.292633	0.323104	0.320283	0.2919	0.195799	0.22919	0.344462	0.250975	0.188429	0.170446	0.174553	0.270656	0.211111	0.247228	0.198501	0.182869	0.136923
ERR3342976	0.148442	0.239234	0.356907	0.16921	0.342966	0.295512	0.11249	0.19016	0.0958702	0.33917	0.110812	0.204894	0.152186	0.205704	0.25112	0.323731	0.104453	0.160093	0.172778	0.170771	0.170629	0.239864	0.236302	0.190013	0.218131	0.174973	0.183758	0.136686	0.265802	0.259451	0.258053	0.215613	0.245598	0.263181	0.261135	0.233232	0.175153	0.218586	0.293148	0.223506	0.161931	0.153488	0.158893	0.243612	0.220136	0.238416	0.16271	0.140173	0.126707
ERR3342977	0.242945	0.364757	0.482718	0.3122	0.462795	0.426763	0.230178	0.316589	0.200903	0.455475	0.234498	0.282022	0.233411	0.24051	0.387373	0.433476	0.237477	0.238287	0.284563	0.219003	0.300697	0.370804	0.299529	0.28477	0.283218	0.303058	0.275969	0.204191	0.384596	0.395724	0.396413	0.326336	0.360018	0.392216	0.385719	0.363965	0.264687	0.284314	0.414029	0.310887	0.257533	0.243577	0.244543	0.341419	0.250753	0.288013	0.27543	0.258408	0.195
ERR3342978	0.182636	0.314801	0.436193	0.256334	0.407421	0.377404	0.174657	0.264281	0.145314	0.389449	0.177333	0.236754	0.187955	0.196112	0.336814	0.38834	0.1767	0.188442	0.222493	0.174282	0.24619	0.308311	0.258387	0.236894	0.226666	0.249171	0.230055	0.143173	0.337124	0.34482	0.341999	0.264939	0.305159	0.343349	0.334949	0.312679	0.2169	0.230172	0.366283	0.253617	0.209077	0.197122	0.19792	0.294671	0.215049	0.241544	0.22372	0.20205	0.138694
ERR3342979	0.259877	0.383826	0.494181	0.322844	0.465848	0.440618	0.245399	0.33488	0.193002	0.453495	0.246874	0.302506	0.254106	0.258771	0.399508	0.448981	0.249043	0.256747	0.301051	0.236816	0.316373	0.377048	0.319615	0.30657	0.286194	0.318001	0.297783	0.202707	0.404322	0.411318	0.402217	0.334879	0.373023	0.403726	0.39561	0.377778	0.283885	0.296373	0.428304	0.32563	0.27573	0.262388	0.264674	0.362388	0.275898	0.304578	0.293406	0.273719	0.212635
ERR3342980	0.176716	0.307159	0.426801	0.245011	0.397963	0.368245	0.166623	0.255973	0.134092	0.382589	0.167358	0.231845	0.182457	0.1943	0.325878	0.379237	0.16684	0.182761	0.214846	0.171674	0.237789	0.298844	0.255008	0.230288	0.223331	0.240944	0.224037	0.136127	0.329563	0.335122	0.331129	0.258178	0.297108	0.334635	0.325372	0.302753	0.21061	0.227712	0.358	0.247938	0.202184	0.190241	0.191429	0.289293	0.213725	0.238939	0.215742	0.193559	0.133998
ERR3342981	0.223606	0.354386	0.485459	0.316831	0.471017	0.427748	0.22615	0.307903	0.225236	0.448062	0.234349	0.258806	0.22184	0.209424	0.399018	0.4342	0.241148	0.223154	0.268227	0.2001	0.294941	0.372046	0.271281	0.267934	0.270868	0.295775	0.256641	0.210324	0.368679	0.393574	0.408956	0.317023	0.350036	0.395749	0.392451	0.365358	0.248051	0.257079	0.410111	0.289765	0.242619	0.22436	0.223427	0.32007	0.216018	0.25745	0.260568	0.249029	0.17995
ERR3342982	0.206138	0.320309	0.438181	0.259198	0.412121	0.379741	0.183183	0.271589	0.136049	0.407755	0.184437	0.252683	0.203022	0.220978	0.336261	0.391217	0.187502	0.208446	0.242723	0.200788	0.254461	0.318967	0.274274	0.25104	0.252771	0.254584	0.243779	0.167045	0.342622	0.346339	0.34169	0.280767	0.319161	0.345044	0.338106	0.31658	0.22855	0.251504	0.37223	0.27411	0.222558	0.206346	0.205757	0.307595	0.237118	0.266585	0.23297	0.215767	0.164817
ERR3342983	0.29159	0.409143	0.520514	0.357922	0.494328	0.469995	0.278949	0.36482	0.237477	0.48456	0.285775	0.325883	0.281981	0.285722	0.432356	0.473846	0.286414	0.287487	0.333715	0.270324	0.350852	0.411302	0.340002	0.334629	0.324071	0.350721	0.322811	0.246089	0.430047	0.443093	0.434799	0.367079	0.403681	0.435036	0.427147	0.41051	0.308438	0.324068	0.456569	0.357223	0.302593	0.287265	0.288265	0.383174	0.297715	0.33314	0.322146	0.308544	0.249509
SAMN09243345	0.175927	0.319554	0.450186	0.280144	0.431258	0.390214	0.192812	0.278192	0.201679	0.400507	0.198415	0.224215	0.198697	0.146562	0.369673	0.411709	0.211678	0.182811	0.218808	0.158464	0.261382	0.331062	0.235052	0.235141	0.211276	0.261059	0.225395	0.172714	0.339462	0.362352	0.378512	0.265149	0.305327	0.366486	0.362122	0.332684	0.211358	0.192392	0.377945	0.228895	0.209224	0.200814	0.194006	0.281971	0.163851	0.195498	0.22814	0.214505	0.135275
SAMN09243346	0.163347	0.30512	0.440587	0.265374	0.423451	0.378425	0.174986	0.259807	0.186846	0.391538	0.179675	0.207818	0.182418	0.140277	0.352698	0.397232	0.19262	0.167897	0.20273	0.143773	0.242521	0.314037	0.22145	0.218069	0.204862	0.244949	0.208561	0.15998	0.322192	0.347556	0.364653	0.252381	0.292245	0.352422	0.348125	0.317591	0.195854	0.184871	0.363622	0.22047	0.191302	0.184117	0.178507	0.268351	0.159061	0.192712	0.209732	0.196497	0.118037
SAMN09243347	0.220619	0.35116	0.485083	0.317083	0.473591	0.427621	0.227927	0.304181	0.233213	0.451347	0.233211	0.253389	0.214461	0.212155	0.402142	0.431503	0.245388	0.21985	0.270216	0.192126	0.293671	0.370429	0.268845	0.262134	0.270502	0.295766	0.249444	0.215598	0.367796	0.393386	0.409489	0.320449	0.348863	0.399817	0.396085	0.364803	0.244827	0.262957	0.408266	0.29024	0.240911	0.228506	0.225673	0.317071	0.205268	0.251693	0.256181	0.246566	0.178492
SAMN09243348	0.158996	0.276799	0.402455	0.228173	0.380249	0.341379	0.167739	0.252483	0.168859	0.368895	0.167024	0.217006	0.18486	0.154925	0.332546	0.383552	0.179314	0.17145	0.193738	0.157139	0.231747	0.291986	0.232317	0.219869	0.199944	0.230804	0.214062	0.151006	0.316972	0.325615	0.322834	0.238034	0.282913	0.337392	0.329857	0.302964	0.198907	0.186437	0.349833	0.212257	0.192828	0.186671	0.178955	0.268586	0.179062	0.195263	0.207597	0.187791	0.121897
SAMN09243349	0.172337	0.318319	0.458746	0.285618	0.438709	0.396364	0.192465	0.273723	0.218097	0.397818	0.195702	0.208366	0.198781	0.117075	0.371699	0.412519	0.212501	0.172618	0.20994	0.145728	0.255967	0.328424	0.213426	0.224928	0.197868	0.259103	0.216469	0.17358	0.330042	0.361257	0.380182	0.264491	0.302782	0.368428	0.365345	0.336732	0.204927	0.175828	0.378553	0.215513	0.198422	0.192419	0.184774	0.271968	0.141171	0.173233	0.218388	0.209479	0.12816
SAMN09243350	0.193798	0.287936	0.427193	0.248643	0.415278	0.365384	0.162132	0.241344	0.165783	0.39963	0.172618	0.217115	0.187377	0.205913	0.333048	0.382313	0.171445	0.190279	0.223694	0.17463	0.225542	0.310316	0.236313	0.221042	0.24236	0.227326	0.2087	0.170528	0.301458	0.319313	0.342213	0.267316	0.296887	0.332058	0.332284	0.302108	0.198809	0.232201	0.350274	0.254208	0.188882	0.175371	0.18019	0.265784	0.213475	0.251728	0.197291	0.189158	0.143
SAMN09243351	0.208437	0.315173	0.44677	0.270052	0.432054	0.386676	0.182064	0.268875	0.170969	0.418123	0.190902	0.236027	0.200263	0.211334	0.351066	0.399671	0.192841	0.20223	0.241582	0.184373	0.251672	0.330247	0.256006	0.244362	0.252388	0.253929	0.229633	0.17548	0.330852	0.346718	0.361267	0.284095	0.31893	0.352725	0.350431	0.323019	0.217695	0.24506	0.373848	0.270571	0.209753	0.194808	0.198277	0.290285	0.220498	0.259037	0.22192	0.212315	0.153056
SAMN09243352	0.191377	0.294391	0.432627	0.253752	0.420313	0.370471	0.15987	0.246105	0.159983	0.405045	0.172159	0.21432	0.183752	0.199116	0.338012	0.385949	0.172254	0.185885	0.225678	0.167169	0.231028	0.315761	0.233713	0.223368	0.241279	0.232398	0.208314	0.163706	0.305942	0.327241	0.347421	0.271325	0.302918	0.337139	0.33669	0.307074	0.197412	0.231046	0.356212	0.256259	0.187256	0.172031	0.17674	0.265771	0.208567	0.249284	0.198563	0.191396	0.134919
SAMN09243353	0.202127	0.293588	0.41121	0.233825	0.384983	0.3495	0.175958	0.259731	0.142461	0.390663	0.182726	0.252799	0.2039	0.228177	0.322662	0.383227	0.176675	0.21353	0.23232	0.205647	0.241173	0.30441	0.275469	0.246514	0.248134	0.241706	0.240744	0.171327	0.329062	0.325383	0.31693	0.268424	0.30569	0.333004	0.325081	0.302869	0.225086	0.250216	0.359646	0.259661	0.215028	0.205155	0.206076	0.294492	0.247288	0.268001	0.22625	0.208493	0.169362
SAMN09243354	0.212319	0.319669	0.440476	0.26201	0.41425	0.381245	0.184867	0.27508	0.14744	0.406034	0.195856	0.257599	0.213969	0.229879	0.340592	0.397247	0.19043	0.21732	0.244574	0.210539	0.256754	0.320246	0.278163	0.258084	0.249102	0.25672	0.247221	0.175347	0.341861	0.34733	0.344777	0.279971	0.320283	0.3482	0.340244	0.318825	0.232059	0.252227	0.373896	0.272906	0.224096	0.209368	0.212754	0.304896	0.248249	0.275287	0.23596	0.221293	0.173801
SAMN09243355	0.190119	0.296554	0.42852	0.24946	0.415551	0.366805	0.165291	0.247079	0.15895	0.402971	0.169801	0.223017	0.18126	0.200043	0.330892	0.382446	0.171949	0.184311	0.22397	0.16961	0.230685	0.311267	0.244392	0.224046	0.242969	0.233482	0.215183	0.163438	0.311876	0.32443	0.342491	0.271108	0.301344	0.334007	0.331616	0.301964	0.204609	0.235284	0.354261	0.260259	0.197082	0.183425	0.184987	0.277604	0.209077	0.244847	0.205856	0.190882	0.135902
SAMN09243356	0.223908	0.338574	0.465003	0.291138	0.44891	0.406668	0.205108	0.290819	0.188541	0.435897	0.211351	0.253495	0.21444	0.220936	0.371057	0.41599	0.216212	0.21616	0.260595	0.195643	0.275371	0.351022	0.272058	0.260953	0.266933	0.277088	0.248429	0.190853	0.354353	0.369465	0.380438	0.304451	0.338758	0.374325	0.369497	0.342786	0.238385	0.260378	0.394291	0.288253	0.230829	0.214736	0.217546	0.31223	0.229692	0.26711	0.244129	0.231558	0.167278
SAMN09243357	0.219633	0.329595	0.460156	0.286005	0.447509	0.401058	0.196898	0.28336	0.189793	0.434958	0.205502	0.245768	0.210004	0.217195	0.36796	0.413024	0.208842	0.210447	0.256206	0.189295	0.266825	0.347604	0.263438	0.253861	0.264978	0.269257	0.24146	0.187459	0.344845	0.361759	0.377643	0.30078	0.333162	0.368328	0.365709	0.337828	0.230259	0.255486	0.38704	0.284403	0.221543	0.207162	0.210247	0.301841	0.222668	0.263744	0.235028	0.225269	0.160806
SAMN09243358	0.221807	0.33226	0.464997	0.291841	0.453374	0.405882	0.200513	0.285072	0.196977	0.439945	0.209556	0.243598	0.210119	0.216044	0.374586	0.417492	0.214362	0.211658	0.259948	0.188362	0.270824	0.353673	0.260401	0.25434	0.26716	0.272201	0.239727	0.193814	0.345339	0.366146	0.383836	0.30563	0.336341	0.373471	0.371608	0.342797	0.23044	0.256707	0.390666	0.286016	0.222687	0.205562	0.209388	0.300907	0.220647	0.262988	0.235472	0.228244	0.162511
SAMN09243359	0.21385	0.355302	0.484217	0.313835	0.45933	0.424637	0.221223	0.308438	0.216918	0.432255	0.229663	0.258035	0.223313	0.198471	0.39778	0.432424	0.238757	0.219393	0.2616	0.19215	0.294478	0.36018	0.270266	0.269774	0.245613	0.294849	0.260927	0.191504	0.372182	0.393909	0.403682	0.305529	0.34551	0.395777	0.391176	0.364076	0.247459	0.242214	0.410934	0.277381	0.243281	0.230871	0.226888	0.319971	0.213013	0.246343	0.26214	0.24816	0.174874
SAMN09243360	0.161413	0.302637	0.444282	0.271271	0.424819	0.381714	0.179735	0.264305	0.209958	0.398335	0.189018	0.203612	0.187647	0.133474	0.364527	0.405621	0.203153	0.169103	0.207227	0.140078	0.250284	0.321777	0.212056	0.218856	0.200807	0.251588	0.21002	0.167168	0.322722	0.349554	0.365107	0.261992	0.300826	0.363068	0.35866	0.32964	0.195717	0.180323	0.373707	0.211368	0.192883	0.186902	0.176528	0.260048	0.1485	0.182437	0.212652	0.204581	0.123528
SAMN09243361	0.213552	0.338853	0.474747	0.306097	0.461063	0.414704	0.20946	0.293358	0.222404	0.436373	0.219224	0.240876	0.211635	0.201868	0.389169	0.42964	0.226643	0.208582	0.252488	0.182725	0.277974	0.355126	0.255167	0.254771	0.252318	0.280398	0.248129	0.19904	0.354138	0.379501	0.39842	0.30044	0.333034	0.384952	0.382976	0.353903	0.232206	0.244288	0.395944	0.27448	0.22842	0.219827	0.216875	0.303	0.209766	0.242877	0.247069	0.23512	0.166559
SAMN09243362	0.180504	0.305281	0.452292	0.277402	0.442252	0.389059	0.172675	0.257369	0.200459	0.417004	0.185284	0.20251	0.178569	0.174823	0.367134	0.406318	0.195091	0.176004	0.222603	0.147876	0.243994	0.331448	0.216994	0.216913	0.234522	0.24601	0.20605	0.177192	0.316069	0.347481	0.376255	0.276284	0.307125	0.360976	0.361249	0.328018	0.192676	0.218102	0.368469	0.249554	0.188477	0.178283	0.173361	0.261269	0.175942	0.222543	0.207412	0.199257	0.1274
SAMN09243363	0.155944	0.255922	0.391931	0.212886	0.377435	0.325763	0.134313	0.208849	0.155414	0.352779	0.140336	0.191688	0.161265	0.178431	0.296274	0.352033	0.140809	0.158821	0.17638	0.154326	0.188896	0.261375	0.212951	0.192845	0.203032	0.194017	0.187765	0.148887	0.273176	0.288283	0.305783	0.221457	0.258672	0.303924	0.297099	0.265939	0.172104	0.198596	0.316664	0.216474	0.162228	0.157426	0.154338	0.236919	0.188585	0.218154	0.17469	0.156478	0.120494
SAMN09243364	0.179017	0.31526	0.458123	0.284046	0.443051	0.394745	0.1838	0.268469	0.202013	0.410238	0.192848	0.211654	0.190165	0.155163	0.370653	0.410467	0.205327	0.178934	0.219484	0.148456	0.252437	0.331464	0.221431	0.227328	0.216298	0.256157	0.215263	0.169853	0.326465	0.358862	0.380137	0.271751	0.308858	0.36741	0.364705	0.334168	0.2013	0.200806	0.377463	0.237084	0.196606	0.186827	0.182248	0.271906	0.169284	0.208175	0.216443	0.207224	0.129596
SAMN09243365	0.13344	0.269305	0.417276	0.239761	0.404449	0.350711	0.146335	0.22809	0.195924	0.378828	0.155527	0.172441	0.156949	0.124292	0.335239	0.380112	0.171133	0.142272	0.176384	0.113149	0.21398	0.294974	0.184476	0.184699	0.186246	0.215533	0.179476	0.152056	0.287082	0.313413	0.337217	0.236818	0.271094	0.333011	0.331001	0.298474	0.164591	0.163164	0.341807	0.191416	0.160637	0.157641	0.146205	0.227383	0.13667	0.171998	0.178008	0.169329	0.0937033
SAMN09243366	0.181527	0.313898	0.46307	0.291569	0.453774	0.401046	0.185711	0.265819	0.226159	0.422417	0.196997	0.199542	0.187992	0.156401	0.379703	0.416935	0.211844	0.174908	0.224809	0.139887	0.253562	0.341373	0.207357	0.218869	0.221861	0.25675	0.208055	0.185399	0.320488	0.358652	0.388708	0.281417	0.311278	0.371652	0.372457	0.339772	0.194238	0.206334	0.378112	0.242017	0.191682	0.183097	0.174853	0.259654	0.160782	0.209952	0.213056	0.207217	0.131722
SAMN09243367	0.168232	0.298692	0.450707	0.276519	0.441264	0.38682	0.168897	0.250066	0.213425	0.413758	0.183799	0.188173	0.174139	0.150924	0.367054	0.405656	0.196731	0.166005	0.214883	0.127335	0.240865	0.330485	0.2	0.207126	0.218924	0.242175	0.196324	0.174461	0.308246	0.344824	0.375089	0.271723	0.301253	0.360714	0.361814	0.327625	0.18406	0.197939	0.366407	0.231829	0.180193	0.170523	0.16353	0.246956	0.152965	0.201715	0.198913	0.194068	0.116373
SAMN09243368	0.158488	0.287854	0.436727	0.259375	0.424859	0.371426	0.155832	0.241758	0.188585	0.396982	0.169135	0.18959	0.168854	0.153152	0.349117	0.391892	0.179254	0.160077	0.199673	0.130079	0.22744	0.312171	0.205453	0.204299	0.209817	0.228592	0.194113	0.155905	0.303023	0.332048	0.357886	0.254649	0.290016	0.34574	0.344869	0.311466	0.180915	0.192589	0.35525	0.223397	0.173757	0.167535	0.160242	0.248695	0.162015	0.203458	0.192046	0.183484	0.107359
SAMN09243369	0.193804	0.32881	0.471732	0.299809	0.45975	0.409454	0.199176	0.281195	0.221748	0.430525	0.209802	0.219374	0.199151	0.168757	0.386316	0.422385	0.221369	0.190588	0.236431	0.156567	0.26817	0.349443	0.229183	0.23691	0.234439	0.271167	0.225323	0.189435	0.338744	0.372394	0.395878	0.290435	0.324073	0.381702	0.380266	0.348571	0.213315	0.218165	0.390536	0.254711	0.208909	0.198865	0.193147	0.281689	0.176279	0.219295	0.228941	0.221545	0.143604
SAMN09243370	0.230602	0.339088	0.484245	0.315818	0.475703	0.423329	0.210408	0.295349	0.230564	0.45459	0.224606	0.236775	0.217236	0.216386	0.401618	0.43599	0.234567	0.21637	0.271743	0.184848	0.282434	0.371455	0.246556	0.25542	0.273431	0.281896	0.242795	0.211592	0.350246	0.380273	0.410575	0.3193	0.348306	0.394082	0.393106	0.362739	0.227082	0.260042	0.401395	0.294075	0.225187	0.210154	0.206489	0.297003	0.208985	0.26318	0.245888	0.239544	0.170617
SAMN09243371	0.224977	0.337273	0.470689	0.299225	0.458049	0.41092	0.204639	0.292843	0.206349	0.44048	0.21412	0.244962	0.215527	0.21326	0.382704	0.42229	0.219347	0.213651	0.262468	0.19087	0.276267	0.35748	0.257728	0.256834	0.26619	0.277495	0.244619	0.198117	0.351703	0.371782	0.392159	0.308029	0.341029	0.378792	0.376279	0.349414	0.229883	0.257487	0.394196	0.288338	0.225255	0.212812	0.209932	0.302672	0.216144	0.260382	0.24375	0.23467	0.167495
SAMN09243372	0.174236	0.279687	0.438646	0.260679	0.430056	0.373661	0.146733	0.232167	0.18254	0.407419	0.166162	0.183809	0.163352	0.179161	0.349773	0.390295	0.175823	0.165645	0.215421	0.138636	0.222324	0.318421	0.197896	0.196017	0.23036	0.219582	0.182739	0.16588	0.288593	0.325149	0.360842	0.267808	0.297012	0.34445	0.345107	0.30959	0.169724	0.216759	0.351381	0.244437	0.163655	0.153533	0.148344	0.238325	0.171764	0.230187	0.182528	0.178784	0.115781
SAMN09243373	0.241972	0.354501	0.487297	0.31988	0.47613	0.428979	0.223733	0.310638	0.229242	0.460034	0.235532	0.258697	0.231437	0.229431	0.403729	0.439409	0.242239	0.232446	0.28235	0.204249	0.297558	0.377084	0.269887	0.274223	0.283665	0.297348	0.261664	0.217215	0.369322	0.392021	0.412012	0.327162	0.358994	0.397375	0.395265	0.368493	0.246985	0.274455	0.411703	0.306506	0.244141	0.229125	0.225469	0.318683	0.228369	0.275069	0.262674	0.255174	0.187453
SAMN09243374	0.204613	0.313907	0.456303	0.282239	0.445729	0.394794	0.180286	0.267391	0.194397	0.428683	0.193157	0.221482	0.193057	0.204072	0.368187	0.407768	0.200204	0.195311	0.244719	0.168873	0.254742	0.341529	0.236137	0.234019	0.25297	0.255352	0.222358	0.183692	0.328002	0.35182	0.378093	0.292587	0.321931	0.363866	0.362273	0.332369	0.207689	0.24285	0.375764	0.272524	0.203114	0.190413	0.18679	0.279158	0.201695	0.251028	0.220489	0.212832	0.147715
SAMN09243375	0.198229	0.300421	0.453815	0.279654	0.446011	0.391128	0.170519	0.255596	0.197324	0.424553	0.18675	0.205018	0.183343	0.193208	0.367796	0.406978	0.196692	0.185062	0.236715	0.157815	0.244977	0.338008	0.217206	0.218874	0.249327	0.242725	0.20499	0.183768	0.311997	0.343907	0.377914	0.287345	0.316437	0.361339	0.361322	0.327892	0.191815	0.23456	0.368174	0.264563	0.188022	0.174902	0.170196	0.261239	0.184248	0.242177	0.205558	0.201001	0.135444
SAMN09243376	0.183127	0.285961	0.450978	0.275966	0.444889	0.387234	0.160507	0.238754	0.203253	0.420828	0.179041	0.179553	0.16559	0.181791	0.366981	0.404247	0.191764	0.170485	0.224061	0.137723	0.233222	0.331706	0.189737	0.196157	0.236549	0.231757	0.181968	0.181667	0.292417	0.33902	0.376091	0.279245	0.306122	0.358374	0.360299	0.323471	0.169922	0.219836	0.361237	0.249744	0.165794	0.152365	0.148635	0.235492	0.168592	0.23272	0.186051	0.186463	0.122435
SAMN09243377	0.164944	0.266209	0.399695	0.21532	0.384892	0.334665	0.129612	0.216215	0.128426	0.372152	0.135088	0.202407	0.160499	0.193821	0.299304	0.354838	0.135353	0.166427	0.19319	0.160678	0.199522	0.277881	0.22451	0.197699	0.222027	0.20042	0.19259	0.14492	0.286263	0.295632	0.308971	0.238026	0.272857	0.303329	0.299768	0.272152	0.177633	0.216745	0.323702	0.236259	0.169859	0.158466	0.159821	0.252874	0.202702	0.237288	0.17903	0.163486	0.122837
SAMN09243378	0.231245	0.342548	0.474375	0.304014	0.461858	0.415709	0.209004	0.297476	0.209666	0.447226	0.219466	0.25134	0.220473	0.220857	0.386615	0.425792	0.225027	0.220894	0.269252	0.195633	0.283381	0.362379	0.263656	0.262534	0.272705	0.283029	0.250306	0.202161	0.35706	0.377215	0.394725	0.314149	0.346517	0.382059	0.380378	0.354145	0.237601	0.264938	0.398911	0.296449	0.2315	0.217649	0.214902	0.309618	0.222457	0.268333	0.249008	0.240672	0.17414
SAMN09243379	0.166314	0.179463	0.315307	0.14742	0.302623	0.252746	0.109375	0.152478	0.152819	0.315349	0.12882	0.184575	0.170624	0.227975	0.230942	0.308771	0.117506	0.175724	0.168883	0.183392	0.143827	0.214706	0.214284	0.180847	0.223692	0.140314	0.169505	0.18271	0.211056	0.210363	0.229737	0.194413	0.21935	0.235496	0.232369	0.20311	0.156632	0.209042	0.249511	0.213721	0.157285	0.143098	0.155249	0.197991	0.23348	0.2556	0.14994	0.143223	0.14761
SAMN09243380	0.174874	0.256664	0.422017	0.243565	0.415432	0.357971	0.134314	0.207834	0.179271	0.398427	0.154678	0.163257	0.156661	0.198363	0.332795	0.376034	0.162495	0.173862	0.209143	0.146166	0.206804	0.302948	0.184357	0.180643	0.235689	0.203373	0.164566	0.176134	0.257795	0.305685	0.341794	0.258835	0.284831	0.327899	0.328687	0.292963	0.160529	0.213138	0.334104	0.240245	0.151978	0.119141	0.138453	0.213356	0.187591	0.244832	0.157232	0.161353	0.124885
SAMN09243381	0.187263	0.277108	0.435781	0.259601	0.427872	0.373315	0.152992	0.231748	0.183889	0.411775	0.173974	0.187799	0.16961	0.199499	0.34838	0.391564	0.17865	0.18271	0.225255	0.150133	0.228853	0.321222	0.206974	0.203905	0.244262	0.225537	0.187165	0.176473	0.287782	0.325642	0.359593	0.274281	0.30132	0.343872	0.344009	0.309631	0.17963	0.224856	0.352176	0.256134	0.175898	0.1486	0.159033	0.241801	0.192585	0.248935	0.184197	0.181444	0.129219
SAMN09243382	0.233466	0.336412	0.472498	0.306777	0.462638	0.413213	0.219515	0.291353	0.226829	0.450239	0.228099	0.245116	0.218088	0.239921	0.38316	0.422414	0.23743	0.229028	0.274774	0.206529	0.284227	0.362758	0.260275	0.259068	0.280181	0.288763	0.24094	0.221592	0.34975	0.377418	0.397109	0.320448	0.349268	0.384018	0.381898	0.350413	0.239101	0.271992	0.392007	0.306483	0.241051	0.212356	0.223393	0.306827	0.232315	0.285699	0.249182	0.245721	0.196556
SAMN09243383	0.204637	0.302798	0.452009	0.277284	0.440882	0.391818	0.172017	0.254276	0.186239	0.425147	0.19092	0.211801	0.188438	0.208391	0.359872	0.402015	0.193092	0.197401	0.242428	0.167072	0.248342	0.337478	0.230162	0.226795	0.255046	0.244427	0.21206	0.183886	0.312416	0.341817	0.370238	0.289142	0.318081	0.357182	0.356915	0.326857	0.202378	0.242182	0.370117	0.270637	0.196529	0.170833	0.18078	0.26628	0.210507	0.260824	0.206349	0.200226	0.143213
SAMN09243384	0.187278	0.280156	0.429059	0.251038	0.416047	0.366371	0.151198	0.232293	0.167068	0.40061	0.167866	0.198723	0.17788	0.205846	0.332955	0.380635	0.169791	0.183157	0.218941	0.162369	0.221845	0.310134	0.221282	0.20936	0.238223	0.220821	0.194392	0.173428	0.289575	0.316314	0.343497	0.264057	0.295668	0.331876	0.331481	0.302305	0.188176	0.226874	0.345797	0.25358	0.179626	0.156933	0.168286	0.250673	0.209485	0.254085	0.186704	0.179656	0.135835
SAMN09243385	0.188821	0.275865	0.433839	0.25615	0.425264	0.37217	0.151485	0.228039	0.174894	0.408636	0.169481	0.1877	0.170586	0.202456	0.341687	0.386674	0.173455	0.183005	0.223476	0.157146	0.225061	0.316315	0.206552	0.202408	0.243798	0.223608	0.185842	0.17799	0.283242	0.320156	0.352384	0.271949	0.298963	0.337846	0.338583	0.305283	0.178851	0.226559	0.348705	0.25442	0.173462	0.143071	0.158678	0.241164	0.195841	0.24945	0.178296	0.176668	0.129802
SAMN09243386	0.165307	0.230944	0.398375	0.216467	0.39001	0.332523	0.115348	0.178958	0.162448	0.373609	0.138581	0.155313	0.143892	0.201642	0.302179	0.347717	0.137455	0.168827	0.190928	0.147812	0.181309	0.274658	0.182464	0.166393	0.229204	0.178582	0.151676	0.175296	0.23375	0.276171	0.314619	0.237019	0.265448	0.302312	0.302201	0.265157	0.147897	0.206849	0.310105	0.228162	0.139375	0.110255	0.127339	0.19888	0.192788	0.246257	0.137179	0.14565	0.123247
SAMN09243387	0.245135	0.367044	0.479091	0.308241	0.454159	0.425522	0.23257	0.318739	0.191141	0.446941	0.23268	0.283261	0.2379	0.244081	0.382883	0.429277	0.241271	0.244286	0.286984	0.225901	0.302663	0.363425	0.299644	0.287849	0.282212	0.304487	0.280168	0.202504	0.387177	0.394653	0.38917	0.32556	0.360562	0.389692	0.38092	0.361209	0.267769	0.284351	0.413571	0.312333	0.264169	0.244409	0.246582	0.346881	0.254259	0.287026	0.276219	0.260899	0.200801
SAMN09243388	0.181395	0.291853	0.42142	0.241048	0.408446	0.360855	0.158502	0.241495	0.148327	0.39825	0.161955	0.219374	0.170123	0.201121	0.323532	0.374866	0.165618	0.182177	0.217944	0.163302	0.227309	0.302835	0.24216	0.216453	0.241408	0.227888	0.212651	0.155112	0.314159	0.321644	0.334614	0.265512	0.297315	0.327774	0.325245	0.296035	0.2022	0.234778	0.345899	0.258654	0.193818	0.181115	0.181842	0.279288	0.205795	0.244638	0.204157	0.187667	0.133046
SAMN09243389	0.226628	0.330065	0.441112	0.269416	0.413627	0.386758	0.213065	0.299769	0.164128	0.425379	0.210977	0.274881	0.227193	0.240507	0.358997	0.411068	0.218516	0.23327	0.267033	0.220639	0.282512	0.341573	0.294294	0.275787	0.269467	0.2824	0.26851	0.188105	0.371043	0.368095	0.350239	0.305193	0.340747	0.367623	0.359655	0.341399	0.253216	0.272458	0.393999	0.291661	0.250569	0.232126	0.231271	0.330625	0.253791	0.277294	0.261002	0.242772	0.189959
SAMN09243390	0.260591	0.384445	0.497286	0.330329	0.472448	0.4449	0.251609	0.338957	0.213897	0.465659	0.254116	0.298087	0.255611	0.257932	0.405626	0.448419	0.260687	0.259912	0.304766	0.238714	0.322562	0.386446	0.314215	0.305707	0.296476	0.322548	0.297836	0.21961	0.405535	0.414049	0.410865	0.342427	0.377428	0.409459	0.402078	0.382369	0.284908	0.297509	0.432398	0.327028	0.281229	0.263577	0.261249	0.360801	0.267059	0.298727	0.296036	0.280606	0.217469
SAMN09243391	0.201535	0.304613	0.441842	0.267737	0.431619	0.383136	0.1748	0.26424	0.188953	0.421483	0.190605	0.223252	0.196862	0.205123	0.358626	0.402532	0.193303	0.196711	0.242565	0.176646	0.251288	0.334832	0.241111	0.235591	0.254645	0.247956	0.221542	0.184519	0.324118	0.340051	0.365468	0.286614	0.315866	0.352802	0.354971	0.324911	0.206453	0.24094	0.369844	0.264812	0.201253	0.185632	0.184808	0.276194	0.211724	0.252163	0.217494	0.210731	0.148999
SAMN09243392	0.206812	0.315464	0.460105	0.286577	0.452459	0.401384	0.181685	0.270876	0.204849	0.435188	0.20144	0.220844	0.196146	0.203292	0.375771	0.412687	0.207061	0.19561	0.251288	0.172144	0.258751	0.349312	0.236226	0.234796	0.257904	0.25523	0.220697	0.193086	0.328353	0.35433	0.385568	0.299941	0.327058	0.368013	0.37159	0.338618	0.210881	0.246746	0.380724	0.27404	0.202454	0.187087	0.184835	0.277226	0.201082	0.252541	0.22188	0.21586	0.150338
SAMN09243393	0.212982	0.323654	0.463607	0.289861	0.454321	0.40559	0.188502	0.277283	0.201869	0.437018	0.203994	0.229758	0.203059	0.206619	0.375409	0.41324	0.208395	0.201802	0.255188	0.179197	0.264043	0.351482	0.245654	0.242698	0.261839	0.26229	0.228391	0.193282	0.335281	0.359242	0.386351	0.302688	0.330871	0.368846	0.372165	0.341076	0.217897	0.251456	0.384531	0.279348	0.210559	0.193551	0.194296	0.287299	0.208564	0.256861	0.228078	0.221075	0.154857
SAMN09243394	0.217706	0.325246	0.473236	0.301545	0.466925	0.41507	0.193439	0.278487	0.222295	0.447533	0.213631	0.223371	0.203369	0.208564	0.390727	0.424197	0.221384	0.203505	0.261741	0.175385	0.269339	0.36075	0.237363	0.240086	0.265188	0.265102	0.224749	0.206042	0.332512	0.366371	0.400736	0.310026	0.337045	0.380878	0.385317	0.350924	0.217694	0.253471	0.390931	0.283292	0.207709	0.191465	0.190909	0.28222	0.202866	0.259537	0.227683	0.224542	0.158546
SAMN09243395	0.183827	0.290379	0.437205	0.259395	0.429607	0.376811	0.154335	0.242944	0.179732	0.410796	0.171455	0.199111	0.175496	0.190308	0.349069	0.389292	0.177483	0.174409	0.224623	0.155456	0.229317	0.321204	0.217903	0.210414	0.237173	0.226789	0.197592	0.169602	0.301118	0.327087	0.360018	0.273486	0.300547	0.342647	0.346105	0.311717	0.186482	0.22593	0.355659	0.25143	0.177972	0.163271	0.161415	0.253996	0.192317	0.240157	0.193942	0.187299	0.129459
SAMN09243396	0.209523	0.315439	0.448008	0.273812	0.433595	0.38899	0.184875	0.272713	0.184655	0.431039	0.198907	0.237554	0.197661	0.215603	0.361437	0.404103	0.201675	0.206917	0.251248	0.183528	0.25974	0.342806	0.258363	0.246409	0.259604	0.260138	0.232707	0.184713	0.335974	0.348966	0.365844	0.296203	0.326183	0.360432	0.360423	0.331215	0.221769	0.2554	0.381792	0.273542	0.213127	0.198419	0.199444	0.29053	0.223065	0.260347	0.2281	0.218113	0.160175
SAMN09243397	0.304424	0.373223	0.457769	0.323432	0.438575	0.407271	0.288659	0.334214	0.258446	0.425351	0.281392	0.343472	0.309241	0.319869	0.371187	0.425278	0.272855	0.309648	0.318071	0.304003	0.323033	0.353479	0.359905	0.337489	0.323066	0.324364	0.336876	0.2713	0.388037	0.378912	0.376604	0.344734	0.374193	0.387055	0.378828	0.36564	0.32592	0.338799	0.406791	0.344481	0.318576	0.310909	0.314597	0.37428	0.341471	0.352599	0.323693	0.302456	0.280086
SAMN09243398	0.330021	0.398843	0.482895	0.359895	0.473601	0.439887	0.319603	0.369534	0.31469	0.459068	0.322679	0.365503	0.345809	0.352471	0.411991	0.472709	0.319483	0.336593	0.34842	0.34051	0.348507	0.392363	0.379366	0.359319	0.363133	0.349463	0.357363	0.328748	0.408728	0.409274	0.408664	0.377567	0.402131	0.419184	0.411201	0.402677	0.350641	0.369126	0.436606	0.372864	0.338111	0.338115	0.33893	0.386144	0.366676	0.377848	0.349003	0.334509	0.320198
SAMN09243399	0.396328	0.408095	0.453271	0.375425	0.431952	0.409437	0.384529	0.389437	0.363233	0.421451	0.373722	0.429809	0.418466	0.431302	0.375532	0.439119	0.367525	0.401282	0.388492	0.423508	0.379697	0.386059	0.450127	0.419126	0.414518	0.385079	0.412378	0.387621	0.414733	0.398602	0.384059	0.413491	0.424723	0.415637	0.415528	0.405258	0.41408	0.432221	0.433878	0.416418	0.409115	0.408156	0.409435	0.430086	0.446752	0.4343	0.396543	0.387685	0.399534
SAMN09243400	0.385434	0.397025	0.437817	0.361648	0.414451	0.40829	0.374819	0.383682	0.344149	0.414321	0.363692	0.42318	0.411924	0.426124	0.369076	0.436725	0.358482	0.392022	0.381554	0.416422	0.368062	0.368214	0.443866	0.412409	0.399852	0.3707	0.40673	0.372976	0.414256	0.386304	0.368647	0.402294	0.416788	0.407434	0.403586	0.395611	0.409712	0.426175	0.42526	0.404958	0.395688	0.401438	0.397633	0.425839	0.443418	0.43023	0.395482	0.382282	0.391923
SAMN09243401	0.190401	0.2939	0.416795	0.235062	0.395353	0.356244	0.164647	0.248882	0.125913	0.388084	0.166103	0.237577	0.192627	0.210431	0.311522	0.370519	0.162197	0.194669	0.2227	0.190477	0.231341	0.297278	0.259475	0.234957	0.237268	0.228444	0.226592	0.156579	0.318148	0.318478	0.321751	0.262672	0.299168	0.322169	0.315051	0.293489	0.21212	0.23816	0.346986	0.255159	0.200543	0.189908	0.192301	0.287144	0.229639	0.256997	0.212636	0.196539	0.150619
SAMN09243402	0.404303	0.412091	0.452628	0.372068	0.438071	0.42007	0.390368	0.397872	0.362286	0.441018	0.378415	0.448242	0.429568	0.446152	0.377404	0.455718	0.371153	0.417842	0.399347	0.440185	0.387808	0.38524	0.463332	0.42802	0.414572	0.388008	0.423665	0.39827	0.424715	0.392263	0.381588	0.422577	0.433142	0.415527	0.418693	0.409057	0.427297	0.442905	0.434476	0.423227	0.415466	0.420628	0.421514	0.446965	0.459719	0.449559	0.411356	0.3996	0.410312
SAMN09243403	0.168156	0.254051	0.368657	0.192584	0.350951	0.309841	0.139479	0.222817	0.113295	0.360475	0.142757	0.22193	0.177987	0.212042	0.284311	0.349533	0.13793	0.182314	0.197091	0.184393	0.202461	0.274069	0.246125	0.215359	0.227579	0.19851	0.205083	0.153257	0.290853	0.282634	0.282684	0.229965	0.264736	0.286855	0.282491	0.256751	0.184691	0.216634	0.312302	0.231543	0.180863	0.173064	0.175127	0.259024	0.227112	0.246514	0.190112	0.173237	0.14483
SAMN09243404	0.165301	0.253642	0.360138	0.178441	0.337177	0.299446	0.138842	0.21473	0.0932527	0.34142	0.134713	0.231262	0.182199	0.22018	0.25749	0.332328	0.124899	0.18331	0.189139	0.196027	0.194745	0.249153	0.256271	0.218922	0.220987	0.192581	0.210539	0.148721	0.28687	0.269925	0.261531	0.224131	0.259799	0.273958	0.266227	0.246259	0.195841	0.224897	0.304634	0.224755	0.184003	0.178944	0.180841	0.261061	0.240418	0.252793	0.190713	0.16846	0.15178
SAMN09243405	0.182452	0.291366	0.428603	0.248372	0.416622	0.366912	0.156093	0.2454	0.157938	0.404344	0.166207	0.21758	0.177534	0.196289	0.3335	0.380259	0.169035	0.182525	0.221103	0.165891	0.229481	0.313775	0.236702	0.218585	0.234598	0.228117	0.20929	0.161595	0.309548	0.323162	0.343377	0.269492	0.300142	0.332864	0.333397	0.302012	0.198168	0.230942	0.352523	0.25119	0.185037	0.177034	0.177447	0.270013	0.204328	0.242781	0.199109	0.188489	0.133066
SAMN09243406	0.190151	0.30218	0.428939	0.249215	0.412158	0.368882	0.167462	0.25491	0.147558	0.401019	0.17251	0.234084	0.188828	0.201685	0.330931	0.38053	0.172676	0.191379	0.227055	0.178998	0.238194	0.313551	0.252981	0.232206	0.238843	0.236347	0.220743	0.160875	0.321502	0.330632	0.340464	0.270835	0.305281	0.334055	0.33084	0.305423	0.209787	0.236229	0.357514	0.257708	0.199151	0.190235	0.188298	0.284826	0.21527	0.249009	0.212442	0.19835	0.144486
SAMN09243407	0.314371	0.331875	0.365373	0.277374	0.329108	0.323993	0.297452	0.306606	0.262689	0.338746	0.278499	0.366358	0.343967	0.362989	0.273045	0.365056	0.268074	0.327383	0.302914	0.356065	0.290559	0.29079	0.387256	0.346045	0.334615	0.294292	0.342989	0.299816	0.344614	0.30412	0.273897	0.327983	0.343512	0.322739	0.317704	0.315506	0.34157	0.358131	0.354366	0.337104	0.328555	0.332675	0.335109	0.363976	0.387314	0.374858	0.317548	0.301762	0.319236
SAMN09243408	0.283969	0.393907	0.500547	0.344362	0.482087	0.450312	0.275632	0.354172	0.25447	0.469504	0.281861	0.316836	0.280169	0.283176	0.416868	0.462994	0.280983	0.283959	0.321	0.265361	0.335461	0.392579	0.33408	0.325267	0.314784	0.338291	0.320845	0.249861	0.415579	0.421003	0.419563	0.355855	0.392267	0.420839	0.414731	0.39316	0.3061	0.31968	0.437702	0.34033	0.300709	0.292772	0.290376	0.374101	0.296706	0.318503	0.317428	0.300537	0.245329
SAMN09243409	0.352928	0.432198	0.535212	0.404944	0.530235	0.491119	0.344248	0.401845	0.360057	0.516512	0.351825	0.369296	0.358325	0.353434	0.473642	0.518746	0.350243	0.347573	0.382664	0.343725	0.388107	0.449141	0.377902	0.373411	0.390373	0.387607	0.374647	0.356209	0.443248	0.458992	0.471542	0.422658	0.439545	0.469464	0.469642	0.449882	0.360433	0.386555	0.478462	0.402386	0.355349	0.357368	0.351675	0.406172	0.354219	0.377788	0.373559	0.369344	0.327261
SAMN09243410	0.219369	0.339146	0.466599	0.29498	0.458513	0.411322	0.206461	0.292505	0.208222	0.44234	0.213747	0.248104	0.211898	0.214215	0.381983	0.422214	0.219817	0.209885	0.262922	0.186423	0.276916	0.355873	0.265277	0.257223	0.265717	0.278788	0.248153	0.197064	0.356989	0.374507	0.390974	0.30854	0.33949	0.378166	0.378237	0.347316	0.236944	0.261197	0.395456	0.289083	0.229378	0.216535	0.216567	0.309498	0.218486	0.259528	0.248225	0.234003	0.168164
SAMN09243411	0.23221	0.350531	0.476667	0.307724	0.46672	0.42075	0.218711	0.306585	0.221631	0.455863	0.230864	0.260334	0.224457	0.227334	0.394741	0.433545	0.235283	0.227034	0.279037	0.199829	0.292452	0.370627	0.276986	0.272327	0.279724	0.292066	0.260651	0.209347	0.368886	0.384161	0.398909	0.322901	0.354769	0.392361	0.390269	0.36066	0.250809	0.273485	0.409177	0.299959	0.242062	0.228999	0.229443	0.320892	0.232131	0.271114	0.261487	0.248893	0.182007
SAMN09243412	0.286755	0.388063	0.498572	0.343028	0.485345	0.449061	0.272952	0.350279	0.262286	0.470364	0.281371	0.30835	0.277042	0.287015	0.422677	0.469198	0.279178	0.285075	0.322886	0.257134	0.334007	0.394924	0.325417	0.31852	0.318859	0.333587	0.312887	0.253321	0.407221	0.421769	0.42651	0.348353	0.380055	0.41068	0.405542	0.383177	0.288313	0.309524	0.426938	0.348417	0.293096	0.283927	0.283969	0.367163	0.291953	0.324557	0.311198	0.298937	0.246898
SAMN09243413	0.227836	0.352624	0.472968	0.301807	0.45699	0.419154	0.219096	0.305182	0.201543	0.44456	0.223424	0.263601	0.220297	0.22976	0.38097	0.423582	0.227794	0.225705	0.273573	0.200645	0.290066	0.359069	0.282941	0.271147	0.273213	0.28991	0.265078	0.192404	0.372704	0.385186	0.389388	0.315947	0.348975	0.383715	0.37952	0.354171	0.253014	0.272471	0.404487	0.300479	0.244605	0.232787	0.233319	0.328988	0.237722	0.274007	0.263111	0.245534	0.181871
SAMN09243414	0.238666	0.336075	0.443436	0.28247	0.424413	0.388151	0.220903	0.294841	0.196561	0.419971	0.2275	0.282411	0.238337	0.255669	0.351333	0.407783	0.220955	0.24127	0.268539	0.23775	0.27721	0.335703	0.303376	0.279787	0.277968	0.276396	0.275205	0.214979	0.355988	0.356318	0.353625	0.304471	0.336367	0.362998	0.353286	0.33456	0.264853	0.286866	0.380271	0.300494	0.252354	0.242173	0.246194	0.323743	0.274107	0.29549	0.265494	0.246434	0.209594
SAMN09243415	0.202108	0.305544	0.41746	0.245386	0.39829	0.360273	0.188335	0.270625	0.162944	0.399095	0.187637	0.254951	0.207065	0.229343	0.333949	0.395322	0.187465	0.206134	0.24053	0.200128	0.252539	0.316011	0.276108	0.25037	0.256096	0.251904	0.243918	0.172677	0.339952	0.337748	0.330378	0.277321	0.307992	0.337304	0.329978	0.308205	0.225044	0.254017	0.361321	0.272054	0.222507	0.211922	0.213249	0.301699	0.239186	0.258567	0.234041	0.215696	0.168464
SAMN09243416	0.21132	0.326105	0.463493	0.29077	0.456424	0.405271	0.194177	0.279295	0.208646	0.441729	0.206033	0.239152	0.19869	0.214714	0.38047	0.417739	0.21092	0.204377	0.257705	0.180121	0.267178	0.355436	0.258516	0.243989	0.269313	0.265296	0.234314	0.196926	0.343362	0.363503	0.386986	0.307758	0.333307	0.371677	0.374558	0.341249	0.22542	0.261943	0.384722	0.287234	0.216844	0.205011	0.20466	0.297118	0.212812	0.256372	0.234074	0.222995	0.159401
SAMN09243417	0.225053	0.343325	0.469955	0.299519	0.461679	0.414028	0.213043	0.298788	0.214837	0.447939	0.220998	0.2583	0.218624	0.225842	0.388712	0.426746	0.225553	0.219758	0.269613	0.198396	0.284248	0.36447	0.275813	0.264033	0.276827	0.283246	0.253765	0.205465	0.363614	0.379978	0.39467	0.317424	0.345404	0.382737	0.382351	0.352977	0.243751	0.271245	0.400698	0.296237	0.236429	0.223123	0.223563	0.314813	0.226626	0.266187	0.254631	0.241948	0.175558
SAMN09243418	0.251138	0.339768	0.442559	0.28644	0.43137	0.392523	0.231927	0.302606	0.210388	0.426799	0.230711	0.285915	0.247047	0.26604	0.360858	0.422143	0.230428	0.25222	0.281433	0.242626	0.283086	0.347179	0.305762	0.287021	0.293056	0.282334	0.278726	0.2205	0.364278	0.369366	0.367861	0.310107	0.339762	0.360985	0.357345	0.332251	0.25734	0.291161	0.380408	0.313281	0.258406	0.246992	0.248395	0.332416	0.273003	0.297472	0.269457	0.254993	0.214915
SAMN09243419	0.212759	0.329013	0.461815	0.287517	0.45119	0.402638	0.19492	0.281267	0.197703	0.436567	0.20521	0.24465	0.203895	0.21556	0.373001	0.414059	0.207855	0.207299	0.255591	0.184737	0.267998	0.350916	0.263241	0.24908	0.265317	0.266938	0.240459	0.189686	0.345923	0.363463	0.381561	0.303894	0.332579	0.369214	0.368616	0.33938	0.229129	0.259413	0.386233	0.286453	0.220382	0.209623	0.208714	0.301743	0.217833	0.259199	0.236671	0.224239	0.158648
SAMN09243420	0.217406	0.334691	0.45736	0.282856	0.444914	0.40082	0.203438	0.286758	0.19027	0.43318	0.205844	0.25516	0.210784	0.226352	0.366426	0.411144	0.208896	0.212524	0.259144	0.195243	0.269528	0.347238	0.274722	0.256123	0.267045	0.270999	0.248705	0.189915	0.355394	0.365695	0.373417	0.304297	0.33183	0.36551	0.362982	0.336695	0.238181	0.268164	0.388033	0.291174	0.229382	0.21651	0.218383	0.312393	0.230922	0.26607	0.244249	0.22797	0.16805
SAMN09243421	0.191521	0.304439	0.421684	0.242431	0.408216	0.36404	0.172656	0.255469	0.155175	0.400659	0.170508	0.236882	0.185226	0.214169	0.325425	0.378926	0.171067	0.188803	0.229016	0.178663	0.236415	0.307339	0.259724	0.231621	0.247032	0.239664	0.225924	0.159322	0.326927	0.33135	0.332559	0.27081	0.30121	0.330392	0.326033	0.300679	0.214038	0.24855	0.355326	0.266182	0.205852	0.194013	0.197923	0.292136	0.222579	0.251499	0.216271	0.195832	0.145331
SAMN09243422	0.195152	0.305513	0.439881	0.26324	0.431358	0.380095	0.174019	0.257338	0.18335	0.41638	0.180916	0.22697	0.185088	0.205663	0.351311	0.396359	0.183634	0.190485	0.234722	0.168025	0.241678	0.328216	0.246801	0.226902	0.252798	0.241654	0.217732	0.173035	0.323301	0.340142	0.358095	0.284302	0.311924	0.346989	0.348054	0.315324	0.208986	0.247539	0.362956	0.269086	0.198908	0.188819	0.190042	0.281421	0.208477	0.246836	0.214411	0.199359	0.142143
SAMN09243423	0.218488	0.311849	0.423992	0.256147	0.411196	0.368008	0.199132	0.270424	0.185968	0.410125	0.199048	0.259425	0.218251	0.2399	0.336309	0.390888	0.197822	0.220537	0.249955	0.212847	0.251498	0.31788	0.282188	0.254641	0.270999	0.251595	0.249182	0.193522	0.333209	0.333378	0.336725	0.289688	0.3167	0.342633	0.335834	0.314277	0.23948	0.268621	0.364797	0.280381	0.22875	0.222179	0.223236	0.299683	0.249803	0.271868	0.2375	0.220478	0.180745
SAMN09243424	0.20298	0.295113	0.395028	0.226627	0.376185	0.34286	0.17715	0.250241	0.146481	0.37286	0.173357	0.251894	0.206591	0.242424	0.301777	0.368241	0.167308	0.207467	0.228436	0.213761	0.232154	0.286519	0.277829	0.244654	0.259039	0.233628	0.238952	0.178361	0.323395	0.316675	0.307804	0.216135	0.246258	0.262444	0.253531	0.233796	0.191508	0.210527	0.292015	0.270921	0.216127	0.208388	0.210445	0.294792	0.254367	0.278375	0.2213	0.204712	0.175491
SAMN09243425	0.335592	0.404146	0.500126	0.369459	0.48866	0.451809	0.325227	0.377407	0.316689	0.473935	0.324905	0.36164	0.339524	0.347467	0.433096	0.486981	0.330803	0.332009	0.359682	0.335492	0.365364	0.409671	0.379415	0.362192	0.372227	0.366829	0.355693	0.321695	0.424401	0.430292	0.427402	0.390881	0.410773	0.439446	0.435013	0.416468	0.348486	0.369052	0.452113	0.37762	0.34706	0.340315	0.332963	0.392637	0.3512	0.362561	0.351558	0.344185	0.315009
SAMN09243426	0.286905	0.369388	0.478502	0.328265	0.459503	0.424556	0.270315	0.336418	0.260582	0.44274	0.276381	0.320531	0.292696	0.298842	0.394925	0.440587	0.273743	0.285983	0.314737	0.284387	0.315497	0.376896	0.336323	0.321113	0.32587	0.319417	0.308423	0.26853	0.382273	0.395775	0.398044	0.351038	0.376717	0.402771	0.396393	0.378248	0.300165	0.321958	0.419531	0.338267	0.292496	0.28204	0.284131	0.352608	0.302872	0.32817	0.301759	0.293316	0.256953
SAMN09243427	0.19247	0.288932	0.393797	0.220629	0.368835	0.336481	0.171757	0.252355	0.1309	0.376811	0.171841	0.249271	0.197451	0.226731	0.306147	0.373228	0.166099	0.199021	0.226118	0.200637	0.233448	0.292249	0.274547	0.24352	0.249231	0.233641	0.237513	0.157961	0.325694	0.315831	0.301367	0.258017	0.291161	0.314066	0.303583	0.284512	0.215998	0.244602	0.341672	0.260336	0.213207	0.201782	0.203473	0.292291	0.240822	0.260444	0.221111	0.199712	0.161609
SAMN09243428	0.212364	0.326974	0.451543	0.27576	0.433597	0.391546	0.195417	0.280382	0.180635	0.423469	0.198633	0.253211	0.208714	0.220069	0.358521	0.405926	0.203826	0.207226	0.252014	0.194692	0.264963	0.33945	0.273635	0.255588	0.263076	0.266429	0.245	0.180975	0.348878	0.361433	0.365202	0.295932	0.327238	0.362205	0.354994	0.330926	0.233206	0.257541	0.384107	0.27987	0.225899	0.211012	0.210539	0.305279	0.226121	0.258054	0.237916	0.223562	0.164075
SAMN09243429	0.207425	0.321631	0.444474	0.266035	0.424908	0.384646	0.189919	0.274185	0.164843	0.414273	0.189127	0.250164	0.204074	0.222179	0.345538	0.3972	0.193697	0.204016	0.245352	0.195509	0.257065	0.328498	0.272474	0.250423	0.258884	0.260188	0.239499	0.172548	0.342675	0.353884	0.354276	0.287891	0.319544	0.35229	0.344735	0.321186	0.228386	0.25431	0.376283	0.278357	0.220243	0.20679	0.209872	0.304331	0.228488	0.260618	0.231397	0.217902	0.160326
SAMN09243430	0.188811	0.295867	0.411843	0.229264	0.385098	0.352343	0.166153	0.247576	0.123727	0.377665	0.161249	0.240837	0.191638	0.21761	0.306041	0.36767	0.161504	0.19201	0.219004	0.192543	0.228055	0.29085	0.266501	0.234887	0.241322	0.231165	0.227873	0.146869	0.320247	0.321565	0.311367	0.258557	0.292719	0.319623	0.309056	0.288194	0.214691	0.24259	0.346696	0.256849	0.204513	0.193032	0.19713	0.289509	0.234089	0.25605	0.211472	0.191773	0.15148
SAMN09243431	0.200042	0.313171	0.439707	0.260037	0.420442	0.378196	0.178989	0.263676	0.160197	0.410425	0.179025	0.238617	0.194916	0.208899	0.340385	0.390842	0.185921	0.195654	0.236414	0.182677	0.247774	0.32427	0.259433	0.24053	0.252494	0.250675	0.228433	0.165619	0.333534	0.34672	0.349788	0.281213	0.312417	0.346315	0.339646	0.314519	0.216661	0.243957	0.369708	0.269589	0.21009	0.194938	0.196021	0.293698	0.21547	0.248955	0.219657	0.207608	0.146534
SRR2992882	0.144121	0.23923	0.409725	0.226805	0.403819	0.344288	0.110147	0.188873	0.174245	0.378273	0.135111	0.151275	0.138679	0.178182	0.320873	0.365102	0.144964	0.141465	0.187158	0.123424	0.182602	0.291461	0.174146	0.161223	0.213062	0.181528	0.142928	0.157893	0.243751	0.291525	0.329537	0.244059	0.266572	0.314739	0.318025	0.277279	0.143367	0.200426	0.321381	0.217075	0.126508	0.116839	0.118932	0.199678	0.166341	0.225213	0.138871	0.144142	0.102223
SRR2992883	0.138334	0.290914	0.435659	0.258857	0.416483	0.370978	0.16188	0.246464	0.198971	0.378975	0.170356	0.187024	0.169088	0.121324	0.345171	0.386826	0.185277	0.148065	0.182564	0.127876	0.229294	0.30222	0.199195	0.199339	0.174882	0.23184	0.193337	0.148219	0.303681	0.336146	0.353985	0.241036	0.278462	0.345556	0.3406	0.310745	0.181032	0.162062	0.355634	0.192381	0.173207	0.171957	0.163191	0.249203	0.144606	0.181771	0.194337	0.183081	0.112372
SRR2992884	0.132933	0.273213	0.409703	0.227118	0.391855	0.343713	0.146197	0.225144	0.165617	0.366421	0.141396	0.191093	0.150611	0.157514	0.314019	0.363947	0.157256	0.141702	0.176512	0.128273	0.206091	0.276729	0.213043	0.190365	0.194241	0.211041	0.187205	0.122674	0.294303	0.312579	0.319283	0.231609	0.2579	0.31737	0.311653	0.28274	0.177116	0.19121	0.334055	0.204505	0.165632	0.167206	0.162281	0.247945	0.173057	0.199555	0.182107	0.15985	0.104176
SRR2992885	0.112729	0.254469	0.397657	0.2147	0.374535	0.330722	0.130898	0.208148	0.163132	0.337502	0.133897	0.17385	0.153976	0.137252	0.299918	0.35244	0.145908	0.134773	0.144657	0.13424	0.187992	0.258655	0.193269	0.17929	0.157776	0.193766	0.16725	0.136744	0.270467	0.295077	0.311629	0.200995	0.242396	0.305793	0.301668	0.270651	0.15859	0.15323	0.319567	0.170498	0.149816	0.145002	0.145592	0.224616	0.163186	0.185684	0.16488	0.149994	0.103097
SRR2992886	0.160979	0.297224	0.438796	0.260849	0.424177	0.373953	0.165269	0.251521	0.185902	0.396093	0.169433	0.200078	0.170225	0.156839	0.348564	0.390311	0.18188	0.15699	0.204177	0.130763	0.233697	0.309906	0.216292	0.209408	0.203246	0.237236	0.204243	0.145353	0.314025	0.340021	0.357338	0.257117	0.287435	0.347466	0.342855	0.312633	0.19017	0.196882	0.361428	0.22637	0.18374	0.177412	0.173417	0.263318	0.169777	0.204918	0.201722	0.186237	0.117988
SRR2992887	0.16116	0.290131	0.432453	0.252903	0.419138	0.368849	0.157903	0.243465	0.169781	0.393537	0.166709	0.207107	0.163232	0.17489	0.339563	0.379084	0.175954	0.168358	0.207318	0.146479	0.228404	0.311695	0.231622	0.209353	0.220496	0.230342	0.20182	0.149929	0.310941	0.332268	0.351407	0.261389	0.291424	0.339459	0.338651	0.304747	0.194332	0.216306	0.351342	0.239255	0.1842	0.175236	0.174383	0.266415	0.181784	0.224434	0.198335	0.182956	0.121968
SRR2992888	0.151364	0.297821	0.442831	0.267317	0.423576	0.379235	0.170225	0.252487	0.197194	0.388567	0.179228	0.195968	0.177326	0.136273	0.352712	0.394042	0.193072	0.164029	0.194834	0.13816	0.239171	0.311943	0.208158	0.210744	0.189413	0.241079	0.197846	0.15257	0.308568	0.344836	0.362128	0.251188	0.288603	0.352961	0.348353	0.318583	0.190639	0.175267	0.363588	0.204852	0.181877	0.17454	0.171052	0.256608	0.161021	0.196695	0.199086	0.192075	0.119389
SRR2992889	0.142971	0.28039	0.425391	0.244303	0.411613	0.360505	0.149529	0.23569	0.175591	0.379819	0.156384	0.191137	0.160752	0.149444	0.333871	0.377303	0.166796	0.14265	0.186042	0.134889	0.21802	0.298169	0.209136	0.193418	0.192557	0.217861	0.188453	0.145457	0.294406	0.322873	0.344115	0.242568	0.271968	0.333186	0.331079	0.298873	0.177738	0.188078	0.345678	0.209813	0.165387	0.164741	0.15886	0.246822	0.16186	0.193585	0.186222	0.171399	0.107682
SRR2992890	0.168884	0.29621	0.422709	0.242739	0.404632	0.361497	0.161238	0.249106	0.155333	0.385175	0.164529	0.222179	0.175257	0.192494	0.327794	0.376629	0.166829	0.176415	0.206933	0.162696	0.227613	0.297921	0.244614	0.219129	0.221708	0.230881	0.216097	0.141968	0.316749	0.326889	0.335114	0.255387	0.290808	0.331559	0.324295	0.298219	0.202176	0.22345	0.351342	0.241143	0.19362	0.18589	0.185438	0.276299	0.20696	0.238764	0.207112	0.186292	0.131763
SRR2992891	0.151602	0.28211	0.419403	0.238078	0.405281	0.355511	0.146376	0.232202	0.161797	0.381473	0.155346	0.201186	0.156272	0.173155	0.325681	0.371469	0.159528	0.162091	0.192347	0.143038	0.216256	0.292397	0.224862	0.200326	0.214368	0.2171	0.195642	0.139945	0.301304	0.31852	0.335356	0.244869	0.278849	0.327223	0.323591	0.293013	0.186723	0.208734	0.340163	0.228538	0.174468	0.169919	0.170324	0.25916	0.188036	0.222346	0.190346	0.171058	0.111638
SRR2992892	0.142365	0.22586	0.40928	0.229003	0.40421	0.342091	0.114564	0.175449	0.208116	0.377915	0.145686	0.114228	0.136323	0.180603	0.320286	0.361107	0.156475	0.146016	0.175737	0.119043	0.177128	0.283881	0.138887	0.138462	0.208063	0.17363	0.121847	0.185475	0.219895	0.288384	0.332418	0.235813	0.258044	0.314535	0.319352	0.27712	0.126688	0.193731	0.315196	0.210346	0.107398	0.0890939	0.102769	0.161651	0.164179	0.230923	0.121146	0.141676	0.120447
SRR2992893	0.142902	0.259348	0.425802	0.248506	0.421145	0.361479	0.144284	0.213934	0.221065	0.395224	0.155325	0.14648	0.138582	0.142345	0.340675	0.382328	0.177039	0.124513	0.190379	0.105876	0.202793	0.306781	0.154095	0.154426	0.199641	0.202471	0.151155	0.174519	0.267395	0.314588	0.350079	0.254948	0.270305	0.33215	0.335484	0.29897	0.142694	0.186208	0.335087	0.211011	0.131925	0.144443	0.125728	0.203461	0.131686	0.185541	0.159033	0.159864	0.114831
SRR2992894	0.183961	0.301964	0.439306	0.262634	0.432677	0.381063	0.166009	0.252962	0.183496	0.415557	0.179677	0.212722	0.175219	0.198281	0.354031	0.394549	0.18317	0.184656	0.229923	0.159914	0.236937	0.326707	0.234754	0.219989	0.241701	0.239467	0.209326	0.172905	0.316695	0.336634	0.361754	0.280498	0.311383	0.350119	0.350174	0.313329	0.201266	0.237514	0.364147	0.260359	0.1902	0.178203	0.179738	0.270171	0.199733	0.250568	0.208863	0.196596	0.138991
SRR2992895	0.142272	0.297667	0.4378	0.267326	0.414781	0.37454	0.17972	0.255301	0.225117	0.37252	0.183018	0.183867	0.182068	0.105678	0.350085	0.393314	0.207643	0.147337	0.187467	0.1267	0.235673	0.300434	0.191934	0.199575	0.163052	0.238105	0.193279	0.160521	0.30805	0.339903	0.357031	0.241658	0.276863	0.350173	0.345259	0.316732	0.188933	0.155291	0.360662	0.186621	0.17728	0.190451	0.173197	0.248663	0.128543	0.148676	0.200004	0.188573	0.127307
SRR2992896	0.170993	0.276527	0.428014	0.248251	0.420688	0.365235	0.140859	0.223619	0.173946	0.402073	0.161034	0.187589	0.153636	0.196578	0.3389	0.382236	0.163897	0.169041	0.213794	0.140799	0.214946	0.312855	0.215473	0.194847	0.236851	0.215491	0.183289	0.162927	0.28505	0.313845	0.347569	0.266839	0.293562	0.33476	0.336951	0.300035	0.179403	0.227596	0.342089	0.249291	0.168805	0.152741	0.158625	0.241844	0.192691	0.245217	0.175964	0.173382	0.119239
SRR2992897	0.187234	0.314289	0.438696	0.262713	0.420186	0.379762	0.174943	0.262886	0.169391	0.406672	0.185844	0.23404	0.180418	0.202387	0.343839	0.386371	0.184902	0.197124	0.229044	0.172574	0.248286	0.316209	0.257642	0.23603	0.23601	0.250503	0.230182	0.158917	0.333971	0.344384	0.35203	0.274909	0.311315	0.349725	0.342765	0.315473	0.219332	0.240199	0.36901	0.25995	0.209615	0.199097	0.199775	0.291676	0.219874	0.257232	0.223129	0.205356	0.148238
SRR2992898	0.213319	0.344638	0.469519	0.29684	0.448807	0.412401	0.210549	0.294982	0.196553	0.434061	0.218373	0.258968	0.207919	0.222088	0.378882	0.418211	0.222325	0.217701	0.263925	0.192094	0.281414	0.354693	0.280439	0.26189	0.263243	0.282322	0.251302	0.187069	0.365156	0.378415	0.385148	0.310168	0.341903	0.380807	0.375121	0.348991	0.246055	0.266535	0.398393	0.286976	0.237288	0.224029	0.224841	0.319065	0.227794	0.265207	0.252457	0.235368	0.174358
SRR2992899	0.158434	0.274293	0.427047	0.247929	0.42004	0.363906	0.143653	0.225651	0.185075	0.400487	0.158394	0.185915	0.14219	0.184078	0.340013	0.376119	0.165886	0.15881	0.205476	0.133829	0.215424	0.309213	0.211803	0.185872	0.218552	0.216433	0.183604	0.157848	0.291189	0.32179	0.348962	0.261767	0.289726	0.336642	0.337357	0.300439	0.174813	0.220945	0.343778	0.239802	0.165343	0.16158	0.158393	0.24541	0.184725	0.231922	0.181146	0.171823	0.119248
SRR2992900	0.226437	0.355493	0.470733	0.298922	0.450201	0.416134	0.221919	0.306646	0.193173	0.439382	0.223413	0.276494	0.220278	0.241465	0.379161	0.425087	0.227621	0.230305	0.274299	0.210966	0.291872	0.356568	0.298627	0.276496	0.274972	0.292631	0.270183	0.190209	0.378364	0.386465	0.381447	0.317435	0.346762	0.382821	0.375724	0.353518	0.258986	0.283406	0.405194	0.302329	0.252267	0.239018	0.241403	0.334314	0.250657	0.27991	0.266852	0.245826	0.187442
SRR2992901	0.131925	0.222001	0.355583	0.169022	0.352279	0.291171	0.111214	0.172548	0.154748	0.341841	0.106689	0.173092	0.12468	0.186277	0.262227	0.329768	0.114355	0.134685	0.161955	0.130753	0.154473	0.233903	0.205664	0.151972	0.201837	0.161691	0.157806	0.13723	0.245837	0.257063	0.267476	0.21346	0.230149	0.264531	0.264021	0.232689	0.155653	0.209412	0.273275	0.217612	0.14092	0.147946	0.150676	0.215573	0.195526	0.220279	0.13959	0.122254	0.10819
SRR2992902	0.165093	0.266417	0.408951	0.228861	0.404563	0.347662	0.15126	0.218948	0.189215	0.392781	0.151788	0.190395	0.136676	0.197661	0.321342	0.372461	0.163363	0.157485	0.204894	0.139839	0.205287	0.294288	0.220819	0.180228	0.23062	0.210762	0.1823	0.160948	0.287947	0.310943	0.327744	0.258506	0.274294	0.318152	0.321027	0.287553	0.182071	0.234963	0.322266	0.250365	0.169841	0.170678	0.172575	0.248532	0.197851	0.232198	0.176969	0.163993	0.128857
SRR2992903	0.164372	0.268455	0.409846	0.229637	0.405797	0.347993	0.154282	0.220537	0.190413	0.394021	0.153	0.191457	0.137406	0.195085	0.322302	0.373623	0.165864	0.157321	0.204911	0.139699	0.208431	0.294851	0.22078	0.182168	0.226451	0.213116	0.184534	0.162816	0.290888	0.312851	0.327805	0.259248	0.274918	0.318915	0.321702	0.287391	0.183632	0.233981	0.32439	0.248724	0.172908	0.171494	0.173806	0.248768	0.194673	0.230629	0.178903	0.166375	0.128751
SRR2992904	0.163322	0.269119	0.409029	0.229517	0.404535	0.347421	0.153699	0.221936	0.190086	0.393177	0.15301	0.190146	0.137992	0.19876	0.321414	0.372914	0.167	0.158795	0.205858	0.138261	0.208495	0.294686	0.221429	0.181444	0.229365	0.21384	0.183896	0.159938	0.291365	0.313215	0.327044	0.260495	0.275088	0.319387	0.32098	0.288079	0.183692	0.236722	0.325028	0.2501	0.173258	0.172038	0.17457	0.25041	0.198116	0.233427	0.17958	0.16656	0.13002
SRR2992905	0.162026	0.265179	0.406767	0.226171	0.401983	0.344076	0.150519	0.217534	0.187365	0.388895	0.150354	0.189375	0.135482	0.195655	0.317505	0.370285	0.16317	0.154907	0.201985	0.137555	0.204111	0.290709	0.217798	0.178573	0.226995	0.209913	0.179804	0.158959	0.287132	0.308423	0.324034	0.256173	0.271085	0.315576	0.318284	0.284618	0.181008	0.232386	0.320423	0.24823	0.168963	0.168979	0.17162	0.246691	0.19528	0.230329	0.175386	0.163539	0.126034
SRR2992906	0.161426	0.276453	0.394941	0.21206	0.378182	0.334643	0.140474	0.226564	0.11756	0.367991	0.140466	0.211493	0.179453	0.202333	0.292785	0.35602	0.136949	0.170317	0.193143	0.170929	0.201452	0.274262	0.234703	0.20902	0.215108	0.206392	0.200623	0.150036	0.297343	0.296904	0.302867	0.234818	0.273245	0.297572	0.293639	0.268573	0.185302	0.220786	0.325386	0.233862	0.17859	0.162537	0.171783	0.260659	0.218431	0.245028	0.190447	0.172489	0.139529
SRR2992907	0.184605	0.306129	0.427514	0.249963	0.412765	0.369458	0.169803	0.258425	0.152372	0.402109	0.173092	0.230947	0.18928	0.212455	0.331105	0.383065	0.174315	0.188775	0.224901	0.182553	0.236303	0.311213	0.251185	0.230486	0.236562	0.240168	0.22137	0.167368	0.326501	0.332574	0.340353	0.269628	0.303323	0.334099	0.330595	0.303738	0.210779	0.242547	0.357286	0.261841	0.203736	0.187197	0.191974	0.284964	0.223653	0.25901	0.217786	0.200604	0.156925
SRR2992908	0.185772	0.308749	0.429208	0.251885	0.41399	0.370522	0.172757	0.260216	0.152928	0.404098	0.174072	0.232896	0.189475	0.212883	0.332344	0.384751	0.177004	0.190837	0.226593	0.182877	0.238645	0.314757	0.254079	0.231811	0.238614	0.241969	0.22348	0.167847	0.328284	0.334528	0.34163	0.27202	0.305839	0.335606	0.332046	0.305218	0.213308	0.242953	0.359431	0.262227	0.205446	0.188441	0.193841	0.286854	0.224437	0.259888	0.218977	0.201809	0.156435
SRR2992909	0.183551	0.305389	0.425406	0.247991	0.408482	0.367236	0.169424	0.256727	0.147745	0.398463	0.1712	0.232291	0.190331	0.2143	0.327134	0.381246	0.172764	0.190708	0.223407	0.184274	0.234953	0.308849	0.252794	0.230788	0.23807	0.238732	0.221119	0.167678	0.325806	0.330895	0.336619	0.267821	0.302291	0.331277	0.326913	0.30119	0.210487	0.242108	0.355827	0.260616	0.203913	0.18601	0.19279	0.285313	0.225524	0.260128	0.216741	0.19959	0.157103
SRR2992910	0.181575	0.30297	0.423308	0.245857	0.406373	0.364912	0.167484	0.254866	0.147605	0.396641	0.169571	0.229854	0.188489	0.212475	0.325092	0.37941	0.170519	0.187913	0.22058	0.183559	0.232453	0.307331	0.251496	0.229227	0.23416	0.236136	0.220843	0.166062	0.323389	0.327881	0.334269	0.265705	0.30047	0.329193	0.325147	0.29937	0.209584	0.239763	0.354425	0.257179	0.202032	0.185186	0.190505	0.282206	0.223887	0.257755	0.215716	0.198385	0.155435
SRR2992911	0.165884	0.270805	0.376238	0.193385	0.358504	0.317015	0.138591	0.219396	0.120627	0.355717	0.137379	0.219712	0.172416	0.210375	0.268158	0.344775	0.129653	0.176878	0.196785	0.175929	0.195692	0.249404	0.24834	0.208722	0.21799	0.203358	0.208078	0.136647	0.29499	0.285378	0.273222	0.23456	0.268787	0.284231	0.274658	0.25329	0.198729	0.231521	0.313436	0.244179	0.181977	0.184726	0.188833	0.268319	0.234614	0.256362	0.188841	0.164027	0.13789
SRR2992912	0.192278	0.30847	0.421409	0.244599	0.405305	0.365258	0.175555	0.259287	0.157269	0.401766	0.178139	0.241545	0.187021	0.222331	0.322274	0.382346	0.174623	0.197117	0.2343	0.183324	0.240708	0.302005	0.26805	0.234638	0.245219	0.245807	0.231507	0.158868	0.333144	0.331669	0.327922	0.275764	0.307608	0.331755	0.325818	0.300832	0.22467	0.258602	0.353305	0.274992	0.21213	0.206234	0.210225	0.297487	0.235966	0.267145	0.223499	0.200089	0.157786
SRR2992913	0.189607	0.305333	0.419497	0.242105	0.403684	0.361566	0.171893	0.255613	0.155051	0.399675	0.174621	0.237299	0.182989	0.221279	0.320249	0.379732	0.171227	0.195374	0.231422	0.180749	0.23678	0.300003	0.264584	0.230602	0.245306	0.241869	0.228762	0.156735	0.328898	0.328735	0.325674	0.273351	0.305338	0.329216	0.322718	0.298357	0.22082	0.255617	0.350389	0.273531	0.208407	0.202898	0.206355	0.294189	0.234217	0.26492	0.220024	0.197534	0.154572
SRR2992914	0.186843	0.304765	0.417916	0.240598	0.40192	0.361585	0.171077	0.2554	0.151778	0.396581	0.173062	0.237742	0.182578	0.218103	0.318334	0.378772	0.169918	0.192384	0.228878	0.179733	0.235708	0.297892	0.264545	0.230232	0.241041	0.241723	0.227593	0.154107	0.329602	0.32749	0.323184	0.271478	0.303396	0.328212	0.321101	0.296676	0.220265	0.253289	0.349765	0.270264	0.207388	0.201295	0.204975	0.29412	0.232382	0.262572	0.21916	0.196182	0.152088
SRR2992915	0.186924	0.302961	0.416288	0.23846	0.399441	0.35997	0.17009	0.254636	0.151905	0.395755	0.172208	0.236619	0.182963	0.219557	0.316548	0.377285	0.16947	0.1928	0.228762	0.180469	0.234529	0.296766	0.263771	0.229469	0.241367	0.240349	0.227387	0.154169	0.327426	0.326179	0.321123	0.27069	0.303155	0.326445	0.320312	0.296266	0.219151	0.253376	0.348231	0.27009	0.206585	0.20123	0.205173	0.292905	0.233574	0.263619	0.218443	0.19526	0.153476
SRR2992916	0.111936	0.193321	0.355079	0.16362	0.348148	0.285836	0.0662599	0.136994	0.158352	0.330599	0.0853276	0.133811	0.116927	0.167273	0.257188	0.317234	0.0939646	0.119944	0.135325	0.112578	0.120948	0.223442	0.16487	0.11962	0.17594	0.124635	0.123123	0.144042	0.206418	0.229465	0.268241	0.188663	0.214017	0.257066	0.260126	0.218183	0.117796	0.179859	0.261881	0.1865	0.0996524	0.110561	0.109765	0.175193	0.174185	0.212834	0.106195	0.0971592	0.0962977
SRR2992917	0.138061	0.237973	0.40283	0.21922	0.397109	0.338211	0.106573	0.185672	0.171205	0.378259	0.127714	0.152446	0.117717	0.171376	0.312598	0.357056	0.137958	0.135358	0.179696	0.110765	0.175396	0.279156	0.180395	0.149588	0.201596	0.17861	0.146392	0.150637	0.251373	0.284052	0.32249	0.236039	0.2604	0.308126	0.31219	0.271652	0.144707	0.201543	0.3104	0.219127	0.131209	0.129511	0.127502	0.209744	0.168794	0.220434	0.142736	0.13799	0.101355
SRR2992918	0.13866	0.239516	0.403063	0.219608	0.397056	0.338244	0.108065	0.187144	0.171498	0.378656	0.127564	0.154054	0.1191	0.17143	0.311882	0.356302	0.13807	0.137105	0.179774	0.110878	0.176712	0.279301	0.181803	0.150175	0.202116	0.180005	0.148697	0.149556	0.253689	0.284979	0.322782	0.23592	0.260657	0.308641	0.312236	0.271716	0.14597	0.202375	0.310215	0.220638	0.132177	0.1313	0.128442	0.212408	0.169129	0.221975	0.144387	0.137579	0.101071
SRR2992919	0.135029	0.237102	0.398291	0.213827	0.392195	0.333683	0.103654	0.183226	0.167411	0.372256	0.123043	0.153435	0.117968	0.170735	0.307374	0.352074	0.133835	0.134068	0.175056	0.110857	0.172129	0.273732	0.181226	0.147956	0.200474	0.176387	0.147148	0.146499	0.250768	0.280069	0.317705	0.231657	0.255996	0.303267	0.307237	0.26688	0.143533	0.200099	0.306323	0.216856	0.130178	0.129301	0.126144	0.210402	0.169334	0.220164	0.142206	0.134383	0.0990329
SRR2992920	0.135289	0.238012	0.399505	0.215237	0.393596	0.334507	0.105116	0.183248	0.168	0.374512	0.124359	0.152861	0.117804	0.170208	0.307501	0.353356	0.134969	0.134039	0.176733	0.109848	0.172669	0.2751	0.180496	0.148448	0.200819	0.176548	0.146349	0.146128	0.251262	0.280831	0.318775	0.233691	0.257844	0.304135	0.30854	0.267727	0.143247	0.200397	0.306937	0.218512	0.128952	0.12917	0.125889	0.211438	0.168172	0.219606	0.142114	0.135192	0.0996767
SRR2992921	0.113709	0.180442	0.369844	0.18498	0.364131	0.299849	0.0721559	0.127692	0.185272	0.339873	0.10048	0.0962398	0.112535	0.161793	0.276809	0.332404	0.114383	0.110575	0.13537	0.100145	0.126464	0.240511	0.127133	0.0978687	0.181888	0.126824	0.0930383	0.165024	0.18061	0.242529	0.288342	0.197331	0.218995	0.271038	0.277307	0.233351	0.0904451	0.168535	0.270763	0.178043	0.0713226	0.0742212	0.0789038	0.139247	0.158368	0.205734	0.078717	0.0933658	0.0961598
SRR2992922	0.132095	0.224983	0.409395	0.227781	0.404255	0.342997	0.10892	0.175169	0.193398	0.380548	0.134807	0.114705	0.108508	0.162296	0.320488	0.363472	0.149722	0.121805	0.175681	0.096242	0.1773	0.286956	0.142783	0.123776	0.201753	0.175044	0.117193	0.16552	0.22596	0.289387	0.331541	0.23776	0.259029	0.313386	0.319201	0.277699	0.11957	0.188227	0.312526	0.2085	0.102548	0.0959836	0.0983555	0.171033	0.148514	0.21008	0.115891	0.129963	0.0979813
SRR2992923	0.13344	0.225796	0.410104	0.228216	0.405069	0.343579	0.107803	0.175417	0.193266	0.38048	0.135262	0.116501	0.110456	0.164019	0.3216	0.363615	0.149411	0.124383	0.17602	0.0988678	0.177819	0.287819	0.142899	0.12519	0.203915	0.175841	0.116895	0.168885	0.226452	0.290331	0.332232	0.23799	0.259679	0.314015	0.319815	0.278354	0.120661	0.189383	0.312698	0.209801	0.103144	0.0956035	0.0990748	0.172631	0.149385	0.212357	0.117089	0.131587	0.0987353
SRR2992924	0.132613	0.223341	0.408076	0.226702	0.402789	0.341514	0.108044	0.173276	0.191571	0.378857	0.133413	0.114063	0.108976	0.164854	0.318906	0.362524	0.148294	0.123034	0.174156	0.0981839	0.175329	0.285766	0.143298	0.122907	0.202667	0.173566	0.115399	0.168336	0.224786	0.287768	0.329748	0.23587	0.257241	0.311567	0.317634	0.275986	0.11871	0.188959	0.310593	0.208432	0.102033	0.0942116	0.0980778	0.171272	0.150892	0.211919	0.115435	0.12953	0.0984882
SRR2992925	0.129988	0.221646	0.405936	0.223042	0.400521	0.339153	0.104888	0.170508	0.19015	0.377012	0.130506	0.113407	0.106812	0.161909	0.316095	0.35963	0.145443	0.121365	0.171315	0.0956926	0.172732	0.283026	0.143494	0.119871	0.199276	0.170991	0.114676	0.164578	0.223043	0.285365	0.327607	0.234215	0.254795	0.309301	0.315163	0.273565	0.117111	0.186591	0.30863	0.205719	0.0998076	0.0933314	0.0970801	0.169663	0.148428	0.20932	0.112277	0.126552	0.0961459
SRR2992926	0.125919	0.207592	0.337996	0.14561	0.324547	0.268246	0.0860874	0.152551	0.118356	0.318493	0.0902833	0.176803	0.129549	0.190008	0.228216	0.2989	0.0802514	0.13688	0.147074	0.144264	0.134707	0.211181	0.211061	0.152563	0.196572	0.137657	0.157409	0.130748	0.229671	0.223612	0.241409	0.193081	0.215981	0.238339	0.236437	0.205171	0.152132	0.20217	0.25922	0.207578	0.135124	0.139843	0.14113	0.211674	0.202663	0.227593	0.129717	0.106411	0.105764
SRR2992927	0.147686	0.25162	0.383929	0.198597	0.372666	0.318583	0.119272	0.19766	0.137119	0.362981	0.123744	0.19074	0.133334	0.193734	0.281265	0.336174	0.123613	0.1537	0.184132	0.141383	0.182598	0.264041	0.222824	0.176861	0.216776	0.186416	0.177176	0.137052	0.273236	0.276046	0.294345	0.235149	0.257889	0.287397	0.28778	0.255349	0.172692	0.221236	0.304487	0.234645	0.160994	0.153082	0.155175	0.243246	0.199093	0.235029	0.164751	0.141785	0.116079
SRR2992928	0.14584	0.249852	0.384095	0.197369	0.373571	0.318342	0.119453	0.19666	0.135435	0.364458	0.123454	0.19033	0.130524	0.191582	0.281901	0.3357	0.123485	0.152037	0.182825	0.13967	0.182034	0.264115	0.222171	0.176812	0.216142	0.185457	0.175956	0.136545	0.272333	0.27658	0.294349	0.235818	0.257377	0.287925	0.287144	0.253981	0.170862	0.220339	0.304484	0.234022	0.160513	0.151373	0.155936	0.242076	0.197274	0.233063	0.164176	0.142456	0.115242
SRR2992929	0.146629	0.249555	0.381248	0.194923	0.369914	0.316126	0.12034	0.196908	0.132551	0.361259	0.122053	0.191943	0.131447	0.194172	0.278559	0.332692	0.122789	0.153044	0.181614	0.145075	0.181574	0.260834	0.223695	0.177654	0.218172	0.185543	0.177503	0.136146	0.27217	0.27514	0.29093	0.233939	0.255695	0.285645	0.284767	0.251094	0.172565	0.221195	0.302807	0.234687	0.162342	0.152701	0.156555	0.245601	0.199188	0.235619	0.164434	0.141638	0.116721
SRR2992930	0.143789	0.246921	0.378105	0.19161	0.366403	0.313118	0.11789	0.193684	0.132322	0.35784	0.119834	0.189621	0.132291	0.192738	0.274152	0.329901	0.119825	0.15229	0.179827	0.143266	0.177994	0.257226	0.222514	0.175198	0.214743	0.18302	0.174555	0.133224	0.269354	0.272788	0.287226	0.230809	0.255119	0.283111	0.282527	0.248003	0.169565	0.218809	0.29985	0.231952	0.160635	0.152098	0.154647	0.24161	0.198697	0.234323	0.162866	0.141214	0.115462
SRR2992931	0.175645	0.298817	0.415138	0.23537	0.395211	0.357235	0.159561	0.24634	0.133513	0.386275	0.157239	0.223708	0.186216	0.199577	0.311227	0.373653	0.160269	0.175321	0.212517	0.169623	0.224496	0.293105	0.2465	0.224804	0.222785	0.231444	0.217013	0.147788	0.319543	0.321113	0.320507	0.257776	0.292147	0.322667	0.315223	0.290353	0.20138	0.230629	0.346744	0.252005	0.193519	0.181133	0.185346	0.281387	0.216158	0.249328	0.20928	0.188252	0.142977
SRR2992932	0.208322	0.332289	0.453549	0.280083	0.43645	0.39745	0.197711	0.282693	0.182158	0.426951	0.201768	0.247529	0.203921	0.218624	0.358241	0.407094	0.205927	0.204443	0.253098	0.189085	0.266217	0.337566	0.2683	0.250315	0.254018	0.270154	0.243758	0.181035	0.352202	0.362145	0.366375	0.298541	0.331066	0.364828	0.359532	0.331723	0.232771	0.260228	0.384031	0.284544	0.225747	0.211535	0.213638	0.308883	0.225398	0.268418	0.242572	0.225513	0.170476
SRR2992933	0.206187	0.331343	0.45194	0.278319	0.434249	0.395763	0.196409	0.281073	0.179113	0.425641	0.199959	0.24678	0.202546	0.217287	0.355311	0.40564	0.204031	0.20319	0.251095	0.187548	0.26486	0.336149	0.266809	0.250109	0.253641	0.268884	0.242695	0.179084	0.35101	0.360293	0.364273	0.297182	0.330092	0.363109	0.357646	0.330011	0.231989	0.258786	0.383776	0.282448	0.225375	0.210354	0.212086	0.308346	0.224162	0.267345	0.242202	0.224169	0.168333
SRR2992934	0.204392	0.329704	0.449633	0.275444	0.432699	0.393751	0.194965	0.280182	0.177031	0.423732	0.197554	0.246178	0.201728	0.218025	0.354049	0.404022	0.201217	0.202417	0.249664	0.186614	0.262106	0.332938	0.266464	0.248746	0.251965	0.266466	0.241563	0.17597	0.350027	0.358324	0.361505	0.295024	0.327336	0.360251	0.355584	0.328076	0.230875	0.25845	0.381435	0.281442	0.223527	0.209236	0.211474	0.307389	0.225147	0.266828	0.24053	0.22222	0.168375
SRR2992935	0.205325	0.32895	0.449068	0.27422	0.431194	0.393027	0.193624	0.27864	0.174627	0.422126	0.196581	0.246598	0.201478	0.21859	0.352223	0.40305	0.199996	0.202722	0.248695	0.188041	0.261158	0.332223	0.267112	0.248668	0.251879	0.266002	0.240445	0.175719	0.34918	0.357728	0.360917	0.293921	0.326477	0.359362	0.354019	0.326856	0.229927	0.258102	0.380201	0.281358	0.222571	0.209093	0.210484	0.306248	0.22578	0.267964	0.239856	0.221162	0.16847
SRR2992936	0.112321	0.173858	0.346074	0.160025	0.340395	0.276503	0.0741148	0.116536	0.181833	0.320001	0.0944345	0.11476	0.114487	0.174345	0.250932	0.313522	0.10182	0.113327	0.127626	0.104962	0.106152	0.212008	0.150687	0.105697	0.177347	0.116108	0.113262	0.157865	0.190739	0.221684	0.260304	0.180573	0.202742	0.249335	0.255008	0.210422	0.109719	0.1741	0.251477	0.179081	0.0933163	0.105243	0.105804	0.155842	0.17892	0.211368	0.0922783	0.0884377	0.104304
SRR2992937	0.128031	0.221064	0.395221	0.213542	0.38978	0.328491	0.107647	0.165536	0.192153	0.36727	0.129087	0.12053	0.0999542	0.165969	0.30451	0.350312	0.140315	0.12216	0.166082	0.0921955	0.164555	0.268159	0.1574	0.122449	0.19791	0.168986	0.127402	0.158441	0.235232	0.277406	0.314137	0.224117	0.247971	0.299703	0.305193	0.263267	0.127742	0.190719	0.300155	0.207449	0.117211	0.116201	0.11656	0.185186	0.158032	0.212391	0.122064	0.124253	0.0995853
SRR2992938	0.126435	0.217801	0.392221	0.210606	0.38729	0.325583	0.10482	0.161957	0.191695	0.366233	0.127464	0.120167	0.0980217	0.16695	0.301658	0.348819	0.13903	0.121068	0.16649	0.0925401	0.161804	0.265752	0.156754	0.120282	0.197026	0.165747	0.125034	0.156963	0.232062	0.274397	0.310676	0.223178	0.245891	0.297676	0.302763	0.261097	0.12662	0.190612	0.298007	0.207859	0.114689	0.115162	0.114898	0.183556	0.158635	0.212592	0.119993	0.12111	0.0993353
SRR2992939	0.127626	0.219239	0.392244	0.210055	0.386696	0.325529	0.105144	0.16264	0.191048	0.366822	0.127325	0.120722	0.098794	0.167018	0.301114	0.348292	0.138503	0.120938	0.16625	0.0933165	0.162255	0.265916	0.157127	0.120996	0.198283	0.16609	0.125042	0.157153	0.233352	0.274601	0.310743	0.222952	0.24578	0.297467	0.302498	0.261192	0.126239	0.192205	0.298161	0.207702	0.114137	0.114875	0.114279	0.183966	0.158586	0.213828	0.120527	0.120588	0.10059
SRR2992940	0.124519	0.215543	0.389828	0.206712	0.384063	0.323014	0.101984	0.159644	0.190608	0.363754	0.124518	0.11953	0.0974462	0.165627	0.298482	0.346351	0.136043	0.118781	0.162847	0.092414	0.158847	0.262226	0.155649	0.118837	0.194334	0.16256	0.122764	0.155719	0.229879	0.271487	0.307852	0.220185	0.243543	0.294753	0.299781	0.257876	0.12479	0.188931	0.294935	0.20612	0.112448	0.112604	0.112706	0.181265	0.158472	0.211526	0.117385	0.118958	0.0982015
SRR2992941	0.0987321	0.248427	0.386481	0.209709	0.364998	0.319401	0.146019	0.205675	0.199587	0.320017	0.134009	0.162922	0.166821	0.0814976	0.297764	0.357828	0.160247	0.108936	0.122796	0.115354	0.179831	0.248584	0.173715	0.164835	0.127498	0.18713	0.162228	0.143296	0.262083	0.291261	0.302315	0.18587	0.223018	0.298526	0.290693	0.264339	0.150184	0.112076	0.310457	0.136187	0.140421	0.163161	0.138848	0.209079	0.117427	0.128155	0.15721	0.138613	0.0874621
SRR2992942	0.128802	0.280476	0.424023	0.246576	0.405479	0.358679	0.160381	0.234461	0.207649	0.36649	0.160423	0.178673	0.169956	0.0999225	0.333826	0.380817	0.183417	0.132282	0.168199	0.11928	0.216325	0.293147	0.189738	0.186336	0.169483	0.222651	0.180883	0.152487	0.293763	0.326664	0.341156	0.231786	0.264023	0.332814	0.328615	0.29862	0.171102	0.150285	0.344501	0.179415	0.16488	0.168392	0.153922	0.235481	0.116312	0.154367	0.183936	0.171964	0.0960645
SRR2992943	0.128923	0.280895	0.423567	0.246291	0.40575	0.358752	0.161486	0.23528	0.210287	0.366948	0.161964	0.178251	0.171626	0.100003	0.333777	0.382523	0.184891	0.131678	0.168768	0.121021	0.21687	0.292866	0.189676	0.186104	0.169282	0.222962	0.182094	0.154443	0.29351	0.32688	0.340681	0.231245	0.264228	0.333237	0.327888	0.298599	0.17197	0.150125	0.344696	0.179059	0.164719	0.168557	0.153889	0.234773	0.115947	0.154791	0.183686	0.17149	0.0982052
SRR2992944	0.127051	0.278615	0.420748	0.243398	0.40197	0.355502	0.159386	0.232596	0.207183	0.362965	0.159092	0.177561	0.169012	0.0972455	0.330492	0.379067	0.182467	0.12918	0.164975	0.120098	0.214382	0.289674	0.189282	0.184856	0.166642	0.220343	0.181202	0.152816	0.291938	0.324591	0.337312	0.227586	0.261353	0.330512	0.325159	0.295726	0.16995	0.148315	0.342062	0.17723	0.163342	0.168716	0.153287	0.233385	0.116984	0.153122	0.182353	0.169693	0.0967632
SRR2992945	0.125644	0.277292	0.419159	0.241903	0.400498	0.353773	0.157455	0.23056	0.205992	0.361593	0.156145	0.177527	0.169032	0.0966643	0.329496	0.378372	0.180838	0.12804	0.163421	0.119509	0.212291	0.288074	0.187911	0.183905	0.165401	0.218007	0.180135	0.151628	0.29075	0.323012	0.335857	0.22582	0.259015	0.328511	0.323924	0.294549	0.168733	0.146143	0.3408	0.174724	0.162033	0.166431	0.151863	0.232504	0.11575	0.151342	0.180133	0.167548	0.0940882
SRR2992946	0.11276	0.185285	0.36976	0.182812	0.363013	0.298369	0.0741824	0.135605	0.175785	0.336175	0.0946719	0.104999	0.123501	0.159207	0.273596	0.32955	0.110271	0.108433	0.134359	0.107238	0.125446	0.241995	0.131762	0.113706	0.181442	0.126292	0.103179	0.160371	0.191004	0.24067	0.28768	0.195933	0.217475	0.272109	0.275521	0.230856	0.0958941	0.164038	0.274594	0.175683	0.0820274	0.0788672	0.0774542	0.149501	0.150887	0.200783	0.093535	0.102779	0.0919529
SRR2992947	0.131535	0.224132	0.403747	0.2204	0.397831	0.336558	0.106156	0.174559	0.178881	0.371499	0.125206	0.1229	0.123941	0.167112	0.311222	0.353976	0.140483	0.126085	0.171218	0.108688	0.169586	0.281642	0.14991	0.139149	0.202212	0.168314	0.122993	0.16519	0.229088	0.281646	0.325349	0.231969	0.25329	0.307572	0.311867	0.269298	0.122859	0.185852	0.310467	0.206037	0.10974	0.0967077	0.0970173	0.180078	0.148614	0.212163	0.122358	0.134004	0.100386
SRR2992948	0.130575	0.223302	0.402385	0.219105	0.396876	0.335063	0.105888	0.173867	0.177257	0.370221	0.123954	0.123998	0.123688	0.166063	0.309625	0.35301	0.140576	0.124957	0.169558	0.10858	0.168375	0.27938	0.151134	0.138895	0.200405	0.16735	0.12336	0.164082	0.228319	0.280355	0.324053	0.230218	0.251377	0.306138	0.310648	0.268122	0.122728	0.184457	0.308632	0.205872	0.110903	0.095685	0.0985201	0.180279	0.150154	0.210181	0.121877	0.131675	0.10103
SRR2992949	0.130495	0.220218	0.399048	0.215951	0.392996	0.331316	0.103386	0.170878	0.17665	0.366837	0.122269	0.125325	0.124427	0.168468	0.305713	0.349773	0.137909	0.125203	0.168557	0.110265	0.164471	0.278019	0.153543	0.137982	0.20161	0.163812	0.123265	0.164568	0.225912	0.276494	0.320046	0.229369	0.249891	0.3028	0.307265	0.264284	0.121978	0.186667	0.305786	0.20549	0.110861	0.0955464	0.098259	0.179644	0.150873	0.211539	0.121645	0.132029	0.102385
SRR2992950	0.128675	0.218767	0.397864	0.214484	0.39235	0.33015	0.100146	0.169794	0.174522	0.366904	0.118749	0.123374	0.121289	0.167884	0.305008	0.349038	0.13567	0.122765	0.167289	0.109205	0.162955	0.276023	0.151633	0.13796	0.200148	0.162038	0.122306	0.161933	0.225413	0.275249	0.318953	0.228285	0.248979	0.301439	0.306211	0.263084	0.121145	0.184706	0.304478	0.20462	0.107964	0.0942024	0.0983262	0.179989	0.152042	0.212174	0.119042	0.128281	0.100781
SRR2992951	0.108648	0.187263	0.346442	0.159122	0.339253	0.275293	0.0758402	0.130334	0.154165	0.322181	0.0882249	0.138031	0.109637	0.169894	0.247807	0.311622	0.0950378	0.113444	0.130645	0.112511	0.117362	0.213919	0.174555	0.123529	0.179766	0.128848	0.11869	0.134377	0.205315	0.223891	0.258462	0.185759	0.206217	0.250987	0.252252	0.210395	0.123411	0.179272	0.257251	0.185134	0.103907	0.118681	0.11688	0.177745	0.177401	0.208833	0.101311	0.0862182	0.093567
SRR2992952	0.132002	0.22633	0.394627	0.211836	0.388247	0.327321	0.110298	0.171629	0.173167	0.36813	0.128568	0.147025	0.107627	0.169818	0.301881	0.34795	0.13678	0.132668	0.171829	0.102083	0.168742	0.271643	0.182008	0.143433	0.199698	0.17529	0.137092	0.145031	0.242551	0.277383	0.312506	0.229489	0.250139	0.299583	0.302977	0.26264	0.142269	0.198755	0.302349	0.214701	0.128985	0.130038	0.131112	0.203785	0.163597	0.216209	0.132445	0.124746	0.096347
SRR2992953	0.131572	0.226741	0.394787	0.21277	0.388484	0.327526	0.111398	0.171682	0.172358	0.369075	0.128676	0.147272	0.105181	0.170488	0.302222	0.348394	0.137636	0.132478	0.17174	0.0998107	0.169	0.272015	0.18035	0.142967	0.200146	0.176386	0.137501	0.143529	0.242459	0.278114	0.312629	0.230332	0.250652	0.30035	0.303412	0.263052	0.141242	0.197424	0.302824	0.21443	0.129105	0.128966	0.130746	0.203709	0.164775	0.215587	0.13204	0.124558	0.0955275
SRR2992954	0.1287	0.224224	0.391733	0.209187	0.384729	0.324156	0.108658	0.17033	0.172117	0.365437	0.125665	0.145568	0.102807	0.168994	0.298572	0.345463	0.135366	0.128275	0.168845	0.0987281	0.165875	0.268249	0.17868	0.140566	0.198333	0.173435	0.135761	0.143883	0.241129	0.275131	0.308973	0.227318	0.247074	0.297196	0.300931	0.260224	0.138817	0.196735	0.299648	0.211523	0.125827	0.127872	0.127715	0.201936	0.164167	0.213594	0.130788	0.121219	0.0947344
SRR2992955	0.128382	0.222012	0.389149	0.206737	0.383251	0.32209	0.108178	0.167341	0.172087	0.365015	0.123326	0.145773	0.102904	0.171466	0.296485	0.344088	0.134325	0.128813	0.167908	0.101112	0.163623	0.266131	0.179629	0.139161	0.199129	0.171109	0.134039	0.143322	0.238415	0.273036	0.306731	0.226584	0.245555	0.295254	0.29841	0.257775	0.138074	0.197614	0.297769	0.211375	0.125577	0.12781	0.127477	0.200985	0.16466	0.215333	0.128506	0.119135	0.0967363
SRR2992956	0.137596	0.145633	0.335193	0.178755	0.335413	0.26349	0.109132	0.101758	0.23529	0.300611	0.131394	0.0905285	0.155544	0.186649	0.250917	0.305857	0.143285	0.140058	0.125101	0.137558	0.0994853	0.210273	0.113277	0.0905287	0.188393	0.0982481	0.0937023	0.213749	0.13707	0.204652	0.266402	0.178968	0.186198	0.249901	0.260543	0.209908	0.106443	0.174926	0.241637	0.163029	0.0824984	0.114031	0.0982679	0.0968119	0.170964	0.215898	0.088712	0.10964	0.141793
SRR2992957	0.134921	0.178699	0.366059	0.199428	0.364404	0.29733	0.110437	0.128888	0.222168	0.332249	0.132538	0.0862764	0.140793	0.179088	0.275901	0.322097	0.148536	0.135496	0.143373	0.123616	0.131648	0.242627	0.113822	0.100462	0.193692	0.129282	0.092248	0.202527	0.171172	0.240198	0.293337	0.201736	0.215618	0.274969	0.284487	0.23647	0.105449	0.178537	0.270827	0.179641	0.086971	0.10028	0.0870736	0.122131	0.156826	0.217957	0.0952037	0.121526	0.131361
SRR2992958	0.133882	0.177912	0.364581	0.197097	0.362955	0.295469	0.110957	0.128767	0.222231	0.331293	0.130494	0.0877319	0.142246	0.178774	0.27438	0.321661	0.146944	0.134691	0.14061	0.124381	0.129311	0.241324	0.114931	0.0996515	0.193463	0.129383	0.0896672	0.204115	0.170092	0.23836	0.291317	0.201882	0.213454	0.273524	0.282836	0.235367	0.105262	0.177726	0.270441	0.1777	0.0872835	0.102325	0.0892464	0.12231	0.156845	0.216137	0.0943283	0.11924	0.132091
SRR2992959	0.13148	0.176109	0.362879	0.193537	0.361098	0.293758	0.109021	0.126501	0.218828	0.329335	0.128403	0.0898172	0.139441	0.177913	0.272164	0.320395	0.145204	0.132942	0.13879	0.123405	0.126438	0.239418	0.11586	0.0982503	0.191161	0.125475	0.0912828	0.202269	0.1711	0.236583	0.289647	0.198177	0.210716	0.272067	0.280648	0.232665	0.103337	0.176543	0.267222	0.175355	0.0865455	0.10378	0.0893808	0.123756	0.157577	0.215133	0.0938314	0.116275	0.129289
SRR2992960	0.131891	0.173218	0.360848	0.193174	0.358395	0.291053	0.107938	0.124139	0.219705	0.326385	0.126743	0.0895862	0.139819	0.177702	0.270786	0.317447	0.142833	0.132971	0.137051	0.125025	0.12518	0.237137	0.116737	0.0986366	0.192523	0.124342	0.0898069	0.202939	0.168441	0.234002	0.287811	0.197039	0.209879	0.269876	0.278307	0.230787	0.103833	0.177014	0.265293	0.174346	0.0863774	0.101262	0.0874827	0.121358	0.157769	0.215084	0.0923666	0.114839	0.130181
SRR2992961	0.106105	0.256138	0.394675	0.219392	0.371404	0.328038	0.1542	0.215578	0.207135	0.323143	0.144307	0.165976	0.174855	0.0907812	0.307256	0.363723	0.169365	0.116399	0.1293	0.116081	0.189722	0.252616	0.175401	0.173869	0.12723	0.196075	0.171407	0.147583	0.269441	0.297601	0.313854	0.192536	0.230308	0.306536	0.302136	0.274789	0.162741	0.115206	0.316994	0.144464	0.151839	0.172611	0.15246	0.218272	0.128756	0.132509	0.1669	0.151203	0.0983202
SRR2992962	0.116362	0.270614	0.411988	0.234651	0.391224	0.345897	0.155004	0.226346	0.204353	0.348131	0.150985	0.170011	0.164738	0.0996231	0.31932	0.370086	0.17718	0.123464	0.152461	0.112995	0.20623	0.27312	0.181173	0.177558	0.150989	0.210383	0.176017	0.145444	0.28392	0.314198	0.330167	0.21428	0.249846	0.321323	0.31776	0.288755	0.167819	0.136371	0.33271	0.168585	0.159909	0.168823	0.154232	0.231769	0.122901	0.14818	0.17549	0.162412	0.0986592
SRR2992963	0.116111	0.27086	0.411367	0.233971	0.390485	0.345477	0.155296	0.22657	0.202293	0.348056	0.151204	0.17082	0.165977	0.101736	0.31875	0.369903	0.176785	0.124405	0.152337	0.115431	0.20639	0.272231	0.183336	0.178331	0.151755	0.211431	0.177244	0.145757	0.285397	0.313558	0.329241	0.214721	0.25052	0.321285	0.316882	0.287666	0.169626	0.138647	0.332234	0.170585	0.16095	0.169537	0.155535	0.232627	0.124926	0.149233	0.176756	0.1633	0.0991511
SRR2992964	0.1127	0.267232	0.407841	0.229969	0.386241	0.341339	0.153403	0.222906	0.200673	0.342996	0.148388	0.16949	0.164984	0.100976	0.314275	0.366546	0.174128	0.121681	0.148163	0.114382	0.202918	0.267596	0.182127	0.176255	0.146884	0.207873	0.174428	0.144477	0.282226	0.310256	0.325367	0.209579	0.246069	0.317797	0.313417	0.284182	0.167153	0.134423	0.328534	0.165592	0.158733	0.168529	0.152764	0.22966	0.126038	0.147292	0.173807	0.160308	0.0973455
SRR2992965	0.110339	0.266363	0.405167	0.226885	0.382922	0.338025	0.151779	0.221699	0.198535	0.33979	0.145812	0.168717	0.163425	0.100997	0.311399	0.363913	0.171694	0.12006	0.145101	0.112491	0.20095	0.264419	0.181837	0.174592	0.144939	0.206176	0.173567	0.140935	0.280769	0.30803	0.322367	0.206904	0.243993	0.315403	0.310916	0.28145	0.166363	0.132871	0.32734	0.163763	0.157293	0.167939	0.152791	0.22913	0.126463	0.146992	0.172149	0.157748	0.0967371
SRR2992966	0.107215	0.248179	0.387231	0.203878	0.371767	0.319501	0.127385	0.200468	0.165555	0.337622	0.115708	0.170683	0.150947	0.121616	0.292256	0.352369	0.139245	0.116455	0.135711	0.114308	0.176728	0.252864	0.18947	0.167844	0.159098	0.182906	0.162986	0.122468	0.265975	0.286769	0.301927	0.197794	0.232526	0.293882	0.290316	0.258354	0.150273	0.152072	0.306592	0.171717	0.143026	0.149057	0.138087	0.220478	0.142612	0.16417	0.155234	0.133261	0.0734253
SRR2992967	0.134302	0.274539	0.417295	0.237728	0.403821	0.351026	0.14765	0.225287	0.180101	0.372405	0.147235	0.185452	0.158105	0.138112	0.325432	0.372394	0.165585	0.139075	0.172843	0.123447	0.207025	0.289203	0.203404	0.187532	0.186773	0.212458	0.182415	0.141471	0.291175	0.316708	0.335561	0.233283	0.265417	0.324744	0.322392	0.289364	0.169212	0.180071	0.335052	0.203217	0.16259	0.161068	0.154873	0.242553	0.149187	0.183258	0.179879	0.162087	0.0949216
SRR2992968	0.13235	0.274413	0.417207	0.237361	0.403844	0.351123	0.148297	0.226252	0.179732	0.372165	0.147524	0.184615	0.157398	0.139416	0.324691	0.372593	0.165504	0.139029	0.171837	0.124378	0.20767	0.288693	0.203305	0.187024	0.187437	0.212606	0.181364	0.140871	0.291477	0.317369	0.335504	0.232529	0.264685	0.324655	0.322165	0.289207	0.168814	0.179724	0.335817	0.202093	0.162425	0.162032	0.154441	0.242069	0.150153	0.184293	0.179623	0.162075	0.0956174
SRR2992969	0.13116	0.272264	0.414487	0.234568	0.4005	0.347912	0.145883	0.224063	0.17803	0.368927	0.144143	0.184025	0.156074	0.13699	0.321823	0.370528	0.163366	0.137157	0.168604	0.123512	0.205028	0.285557	0.202513	0.185184	0.183897	0.210103	0.180696	0.138629	0.290006	0.314238	0.33287	0.229859	0.261931	0.321958	0.319303	0.28631	0.166836	0.177377	0.332323	0.200397	0.16101	0.160407	0.153618	0.241043	0.149523	0.182155	0.177215	0.159282	0.0940313
SRR2992970	0.128954	0.270712	0.412599	0.23218	0.398722	0.346516	0.144188	0.222763	0.176529	0.366686	0.14235	0.183261	0.156105	0.137148	0.320013	0.36857	0.160001	0.136091	0.166684	0.122055	0.20296	0.283415	0.201156	0.183121	0.182978	0.20772	0.179118	0.13897	0.287865	0.311874	0.330806	0.227637	0.259813	0.320173	0.317539	0.284621	0.166448	0.17725	0.330614	0.198825	0.159811	0.159294	0.151607	0.239173	0.149084	0.180693	0.176275	0.157951	0.0926094
[truncated: 369 more columns]

## Sheet: BrayMatrix_taxonomy
Table_S5: Taxonomy Bray Curtis distance matrix
	ERR1655206	ERR1655208	ERR1655209	ERR1655210	ERR1655211	ERR1655212	ERR1655213	ERR1655214	ERR1655215	ERR1655216	ERR1655217	ERR1655218	ERR1655219	ERR1655220	ERR1655221	ERR1655222	ERR1655223	ERR1655224	ERR1655225	ERR1655226	ERR1655227	ERR1655228	ERR1655229	ERR1655230	ERR1655231	ERR1655232	ERR1655233	ERR1655234	ERR1655235	ERR1655236	ERR1655237	ERR1655238	ERR1655239	ERR1655240	ERR1655241	ERR1655242	ERR1655243	ERR1655244	ERR1655245	ERR1655246	ERR1655247	ERR1655248	ERR1655249	ERR1655250	ERR1655251	ERR1655252	ERR1655253	ERR1655254	ERR1655255
ERR1655206	0	0.73293	0.761383	0.689023	0.517215	0.77094	0.769115	0.879574	0.818452	0.44688	0.738128	0.78807	0.742587	0.353259	0.775687	0.834106	0.705366	0.787577	0.328526	0.63637	0.703269	0.461408	0.820323	0.768994	0.436884	0.726422	0.792066	0.642279	0.905459	0.849213	0.799718	0.399227	0.768416	0.753319	0.79385	0.754967	0.767289	0.361191	0.798856	0.408466	0.743801	0.723667	0.916712	0.795528	0.897053	0.462397	0.544784	0.736103	0.631435
ERR1655208	0.73293	0	0.6538	0.558442	0.684772	0.636285	0.509832	0.650894	0.81796	0.951785	0.665932	0.574984	0.519031	0.837042	0.680912	0.708188	0.624974	0.669275	0.755769	0.622886	0.513758	0.756235	0.659475	0.598635	0.913606	0.670489	0.646004	0.898443	0.622722	0.716925	0.825186	0.827802	0.773891	0.723953	0.752259	0.647938	0.579334	0.847633	0.591642	0.892694	0.719135	0.580204	0.621044	0.560281	0.628099	0.896253	0.971667	0.515725	0.749362
ERR1655209	0.761383	0.6538	0	0.40414	0.508119	0.496295	0.727495	0.879218	0.874151	0.898864	0.764179	0.810995	0.74317	0.87662	0.800819	0.8066	0.691111	0.799021	0.823652	0.628851	0.644429	0.718873	0.803266	0.757817	0.900633	0.762371	0.793969	0.895616	0.903095	0.85542	0.786048	0.823674	0.846374	0.816326	0.795888	0.663757	0.776952	0.867424	0.81805	0.856234	0.769068	0.738174	0.881898	0.842922	0.87957	0.912401	0.938732	0.759026	0.80563
ERR1655210	0.689023	0.558442	0.40414	0	0.610009	0.493312	0.515449	0.783475	0.696555	0.866627	0.665372	0.724899	0.616228	0.746119	0.668018	0.764881	0.564619	0.659259	0.739563	0.501396	0.540102	0.621297	0.724029	0.648753	0.826578	0.649973	0.70285	0.714814	0.83521	0.774292	0.741858	0.766714	0.785755	0.661501	0.689161	0.600806	0.646508	0.781938	0.719044	0.790746	0.656931	0.607603	0.721634	0.710134	0.816964	0.817423	0.888397	0.613761	0.719738
ERR1655211	0.517215	0.684772	0.508119	0.610009	0	0.619023	0.725541	0.864669	0.838125	0.625672	0.801328	0.852707	0.825123	0.58059	0.773489	0.852654	0.848598	0.818712	0.510209	0.754699	0.847217	0.519851	0.84462	0.788099	0.634441	0.830622	0.840058	0.674753	0.932373	0.910686	0.860148	0.587927	0.837731	0.789735	0.812222	0.844284	0.77747	0.612004	0.835587	0.623632	0.809364	0.787917	0.867901	0.851379	0.899503	0.662424	0.666269	0.837187	0.727886
ERR1655212	0.77094	0.636285	0.496295	0.493312	0.619023	0	0.672517	0.729068	0.83466	0.898729	0.669533	0.699826	0.700382	0.844171	0.653736	0.733212	0.66023	0.72348	0.797096	0.612655	0.648729	0.751402	0.720538	0.722162	0.920455	0.697498	0.754352	0.89283	0.765185	0.720445	0.790998	0.822754	0.847726	0.727218	0.741451	0.648968	0.688932	0.871305	0.788252	0.873144	0.670808	0.650879	0.719486	0.7052	0.785786	0.891226	0.96961	0.626184	0.731705
ERR1655213	0.769115	0.509832	0.727495	0.515449	0.725541	0.672517	0	0.640436	0.65209	0.941668	0.708468	0.589115	0.587428	0.830099	0.51559	0.735895	0.620308	0.616318	0.794062	0.604314	0.543833	0.746423	0.639829	0.618788	0.919772	0.579947	0.699873	0.849034	0.700399	0.611438	0.771609	0.869278	0.872448	0.70425	0.695298	0.598739	0.569924	0.874361	0.696097	0.868063	0.632749	0.487913	0.64802	0.59918	0.670984	0.881423	0.987175	0.463831	0.754815
ERR1655214	0.879574	0.650894	0.879218	0.783475	0.864669	0.729068	0.640436	0	0.813488	0.920945	0.769722	0.6479	0.665986	0.877956	0.606814	0.756026	0.798396	0.724797	0.8207	0.68924	0.623292	0.844957	0.735538	0.752627	0.951641	0.793409	0.817488	0.980035	0.650632	0.707162	0.875809	0.894216	0.880696	0.837875	0.828508	0.748339	0.69998	0.899271	0.812434	0.910092	0.798142	0.630902	0.665393	0.630248	0.600466	0.859047	1	0.626194	0.784525
ERR1655215	0.818452	0.81796	0.874151	0.696555	0.838125	0.83466	0.65209	0.813488	0	0.884902	0.676996	0.887743	0.785019	0.834029	0.659975	0.808851	0.756101	0.835202	0.89233	0.842044	0.747828	0.881017	0.855902	0.889173	0.933568	0.811171	0.662758	0.754532	0.945319	0.91339	0.828511	0.912431	0.92297	0.645165	0.71411	0.818009	0.79387	0.831326	0.833274	0.881112	0.797573	0.790857	0.730232	0.710692	0.926155	0.928819	0.940175	0.759349	0.797201
ERR1655216	0.44688	0.951785	0.898864	0.866627	0.625672	0.898729	0.941668	0.920945	0.884902	0	0.827782	0.933136	0.924653	0.23792	0.790926	0.915044	0.922081	0.854464	0.442617	0.82855	0.94984	0.568114	0.947911	0.939721	0.258907	0.932699	0.970011	0.669317	0.977118	0.935481	0.936298	0.420152	0.843698	0.91921	0.929049	0.939987	0.937958	0.337327	0.923556	0.305329	0.901442	0.909361	0.956733	0.936602	0.963915	0.384694	0.581024	0.918873	0.737569
ERR1655217	0.738128	0.665932	0.764179	0.665372	0.801328	0.669533	0.708468	0.769722	0.676996	0.827782	0	0.61904	0.664142	0.812008	0.602172	0.708499	0.687857	0.693532	0.734869	0.73113	0.609721	0.76735	0.733203	0.777282	0.871401	0.561459	0.807916	0.775525	0.858818	0.771047	0.780211	0.766558	0.80241	0.591071	0.666694	0.675835	0.593735	0.800642	0.769165	0.874863	0.697489	0.589705	0.749286	0.646744	0.789581	0.903735	0.930162	0.639972	0.714628
ERR1655218	0.78807	0.574984	0.810995	0.724899	0.852707	0.699826	0.589115	0.6479	0.887743	0.933136	0.61904	0	0.570666	0.831485	0.568633	0.776361	0.696243	0.717626	0.743813	0.610302	0.501176	0.788863	0.68992	0.653991	0.924333	0.58169	0.766444	0.94639	0.741097	0.702448	0.831351	0.852265	0.826403	0.767928	0.727116	0.680819	0.584721	0.883076	0.708112	0.889223	0.635103	0.593442	0.731696	0.531168	0.658563	0.913939	0.985633	0.514126	0.734415
ERR1655219	0.742587	0.519031	0.74317	0.616228	0.825123	0.700382	0.587428	0.665986	0.785019	0.924653	0.664142	0.570666	0	0.840122	0.652531	0.679273	0.667506	0.770706	0.788985	0.570574	0.633291	0.711404	0.672539	0.570019	0.905493	0.608946	0.698962	0.911683	0.773465	0.750025	0.744639	0.869618	0.86342	0.722698	0.70333	0.664171	0.621113	0.887133	0.555154	0.86764	0.632435	0.643359	0.76334	0.682324	0.723113	0.880787	0.990886	0.514651	0.6639
ERR1655220	0.353259	0.837042	0.87662	0.746119	0.58059	0.844171	0.830099	0.877956	0.834029	0.23792	0.812008	0.831485	0.840122	0	0.821914	0.868833	0.836725	0.766871	0.364376	0.659078	0.803528	0.516001	0.851424	0.827471	0.213282	0.823353	0.849594	0.617205	0.9225	0.899178	0.893348	0.329203	0.771388	0.788978	0.816551	0.872045	0.788728	0.196977	0.878065	0.195664	0.765181	0.821341	0.891238	0.828892	0.912863	0.349916	0.521705	0.77659	0.654647
ERR1655221	0.775687	0.680912	0.800819	0.668018	0.773489	0.653736	0.51559	0.606814	0.659975	0.790926	0.602172	0.568633	0.652531	0.821914	0	0.731981	0.68126	0.658733	0.779725	0.67442	0.680267	0.787853	0.733247	0.769458	0.916914	0.594824	0.776028	0.846087	0.783001	0.676008	0.767732	0.846934	0.876248	0.679046	0.695023	0.65354	0.691948	0.897209	0.759652	0.897194	0.596047	0.548284	0.684862	0.64056	0.782039	0.917989	0.969234	0.546938	0.671647
ERR1655222	0.834106	0.708188	0.8066	0.764881	0.852654	0.733212	0.735895	0.756026	0.808851	0.915044	0.708499	0.776361	0.679273	0.868833	0.731981	0	0.689789	0.76427	0.791502	0.759435	0.720344	0.804731	0.618672	0.747647	0.927416	0.698075	0.785214	0.860473	0.776706	0.808439	0.852048	0.860746	0.837792	0.679454	0.704518	0.690067	0.744606	0.889376	0.794352	0.900179	0.764334	0.685218	0.761759	0.680564	0.773497	0.878796	0.962803	0.72975	0.732819
ERR1655223	0.705366	0.624974	0.691111	0.564619	0.848598	0.66023	0.620308	0.798396	0.756101	0.922081	0.687857	0.696243	0.667506	0.836725	0.68126	0.689789	0	0.708758	0.706662	0.658149	0.466583	0.713456	0.710933	0.701996	0.901327	0.64112	0.7928	0.833553	0.806703	0.784735	0.730531	0.755716	0.759916	0.682375	0.697669	0.513255	0.607254	0.800916	0.75122	0.884005	0.733144	0.619578	0.806704	0.596385	0.772499	0.90355	0.967936	0.669929	0.801808
ERR1655224	0.787577	0.669275	0.799021	0.659259	0.818712	0.72348	0.616318	0.724797	0.835202	0.854464	0.693532	0.717626	0.770706	0.766871	0.658733	0.76427	0.708758	0	0.739111	0.535663	0.586935	0.675568	0.737801	0.785479	0.786602	0.714042	0.803884	0.668725	0.73158	0.695823	0.774017	0.76262	0.510737	0.77376	0.663426	0.657985	0.685915	0.786751	0.811523	0.82377	0.683527	0.583066	0.692299	0.661506	0.705075	0.848344	0.605891	0.628341	0.709561
ERR1655225	0.328526	0.755769	0.823652	0.739563	0.510209	0.797096	0.794062	0.8207	0.89233	0.442617	0.734869	0.743813	0.788985	0.364376	0.779725	0.791502	0.706662	0.739111	0	0.677626	0.742225	0.392277	0.715524	0.759121	0.397601	0.80605	0.851762	0.684175	0.885611	0.900214	0.843031	0.343038	0.707983	0.778846	0.737188	0.801811	0.706911	0.374512	0.799209	0.395528	0.787627	0.752017	0.921689	0.765011	0.818852	0.422538	0.581101	0.807434	0.693885
ERR1655226	0.63637	0.622886	0.628851	0.501396	0.754699	0.612655	0.604314	0.68924	0.842044	0.82855	0.73113	0.610302	0.570574	0.659078	0.67442	0.759435	0.658149	0.535663	0.677626	0	0.513441	0.600652	0.701081	0.555971	0.766613	0.693109	0.70479	0.694822	0.706375	0.719027	0.768462	0.730415	0.661476	0.74934	0.749305	0.585832	0.66317	0.713373	0.695375	0.700641	0.592989	0.623712	0.701919	0.698579	0.668357	0.792783	0.727074	0.53415	0.537781
ERR1655227	0.703269	0.513758	0.644429	0.540102	0.847217	0.648729	0.543833	0.623292	0.747828	0.94984	0.609721	0.501176	0.633291	0.803528	0.680267	0.720344	0.466583	0.586935	0.742225	0.513441	0	0.732842	0.720709	0.677749	0.90411	0.597616	0.701844	0.842513	0.688421	0.675448	0.752111	0.795711	0.784727	0.640263	0.670741	0.43314	0.535792	0.780068	0.735452	0.82808	0.666833	0.505137	0.632784	0.504122	0.65544	0.906847	0.917502	0.470367	0.720186
ERR1655228	0.461408	0.756235	0.718873	0.621297	0.519851	0.751402	0.746423	0.844957	0.881017	0.568114	0.76735	0.788863	0.711404	0.516001	0.787853	0.804731	0.713456	0.675568	0.392277	0.600652	0.732842	0	0.783599	0.763034	0.502374	0.785629	0.800734	0.626826	0.870673	0.858046	0.768757	0.468334	0.712092	0.779496	0.7539	0.726789	0.742229	0.489161	0.803145	0.485018	0.759984	0.669	0.877159	0.83423	0.816815	0.544404	0.537371	0.736733	0.646829
ERR1655229	0.820323	0.659475	0.803266	0.724029	0.84462	0.720538	0.639829	0.735538	0.855902	0.947911	0.733203	0.68992	0.672539	0.851424	0.733247	0.618672	0.710933	0.737801	0.715524	0.701081	0.720709	0.783599	0	0.680437	0.894026	0.715903	0.755102	0.950313	0.689247	0.807287	0.830544	0.864928	0.842007	0.735389	0.675499	0.773455	0.660952	0.892786	0.735233	0.862514	0.729509	0.600104	0.791491	0.618844	0.677123	0.815819	0.974554	0.689994	0.804742
ERR1655230	0.768994	0.598635	0.757817	0.648753	0.788099	0.722162	0.618788	0.752627	0.889173	0.939721	0.777282	0.653991	0.570019	0.827471	0.769458	0.747647	0.701996	0.785479	0.759121	0.555971	0.677749	0.763034	0.680437	0	0.813991	0.603058	0.640408	0.850168	0.650062	0.747063	0.72609	0.857	0.85491	0.725855	0.754188	0.688802	0.650117	0.870418	0.590884	0.841217	0.717086	0.706005	0.817834	0.768573	0.744567	0.867679	0.960427	0.669581	0.687114
ERR1655231	0.436884	0.913606	0.900633	0.826578	0.634441	0.920455	0.919772	0.951641	0.933568	0.258907	0.871401	0.924333	0.905493	0.213282	0.916914	0.927416	0.901327	0.786602	0.397601	0.766613	0.90411	0.502374	0.894026	0.813991	0	0.822833	0.86868	0.534209	0.866247	0.862984	0.818929	0.391515	0.73457	0.901908	0.908434	0.92588	0.918226	0.297459	0.953366	0.252141	0.89332	0.873298	0.956147	0.915567	0.928639	0.358952	0.527117	0.918856	0.756002
ERR1655232	0.726422	0.670489	0.762371	0.649973	0.830622	0.697498	0.579947	0.793409	0.811171	0.932699	0.561459	0.58169	0.608946	0.823353	0.594824	0.698075	0.64112	0.714042	0.80605	0.693109	0.597616	0.785629	0.715903	0.603058	0.822833	0	0.651995	0.706707	0.52567	0.438149	0.497471	0.822592	0.872803	0.631369	0.662269	0.623439	0.580655	0.870745	0.7459	0.879547	0.645633	0.556742	0.782392	0.677402	0.79817	0.913407	0.973643	0.579779	0.742765
ERR1655233	0.792066	0.646004	0.793969	0.70285	0.840058	0.754352	0.699873	0.817488	0.662758	0.970011	0.807916	0.766444	0.698962	0.849594	0.776028	0.785214	0.7928	0.803884	0.851762	0.70479	0.701844	0.800734	0.755102	0.640408	0.86868	0.651995	0	0.836927	0.588676	0.771891	0.763896	0.880629	0.894143	0.727546	0.79123	0.777344	0.70387	0.813992	0.76947	0.849163	0.706417	0.695442	0.700043	0.707379	0.792966	0.838314	0.921015	0.554958	0.800611
ERR1655234	0.642279	0.898443	0.895616	0.714814	0.674753	0.89283	0.849034	0.980035	0.754532	0.669317	0.775525	0.94639	0.911683	0.617205	0.846087	0.860473	0.833553	0.668725	0.684175	0.694822	0.842513	0.626826	0.950313	0.850168	0.534209	0.706707	0.836927	0	0.824118	0.767454	0.740694	0.640285	0.73212	0.793709	0.835954	0.885155	0.887203	0.63919	0.901582	0.690795	0.882643	0.819896	0.826273	0.860782	0.965279	0.707888	0.603224	0.884386	0.711912
ERR1655235	0.905459	0.622722	0.903095	0.83521	0.932373	0.765185	0.700399	0.650632	0.945319	0.977118	0.858818	0.741097	0.773465	0.9225	0.783001	0.776706	0.806703	0.73158	0.885611	0.706375	0.688421	0.870673	0.689247	0.650062	0.866247	0.52567	0.588676	0.824118	0	0.456853	0.632281	0.917	0.892518	0.814941	0.869259	0.751723	0.797277	0.922621	0.81009	0.903523	0.812672	0.639799	0.594712	0.676197	0.584136	0.835204	0.978117	0.566324	0.78526
ERR1655236	0.849213	0.716925	0.85542	0.774292	0.910686	0.720445	0.611438	0.707162	0.91339	0.935481	0.771047	0.702448	0.750025	0.899178	0.676008	0.808439	0.784735	0.695823	0.900214	0.719027	0.675448	0.858046	0.807287	0.747063	0.862984	0.438149	0.771891	0.767454	0.456853	0	0.41318	0.878677	0.919756	0.842365	0.828606	0.713143	0.791576	0.905519	0.829241	0.93096	0.745195	0.625103	0.71904	0.747606	0.711814	0.932538	0.989981	0.62346	0.743931
ERR1655237	0.799718	0.825186	0.786048	0.741858	0.860148	0.790998	0.771609	0.875809	0.828511	0.936298	0.780211	0.831351	0.744639	0.893348	0.767732	0.852048	0.730531	0.774017	0.843031	0.768462	0.752111	0.768757	0.830544	0.72609	0.818929	0.497471	0.763896	0.740694	0.632281	0.41318	0	0.876212	0.8794	0.832417	0.777916	0.750862	0.78537	0.887388	0.872753	0.896218	0.772756	0.760713	0.87149	0.826782	0.879652	0.928891	0.956849	0.780563	0.81105
ERR1655238	0.399227	0.827802	0.823674	0.766714	0.587927	0.822754	0.869278	0.894216	0.912431	0.420152	0.766558	0.852265	0.869618	0.329203	0.846934	0.860746	0.755716	0.76262	0.343038	0.730415	0.795711	0.468334	0.864928	0.857	0.391515	0.822592	0.880629	0.640285	0.917	0.878677	0.876212	0	0.600389	0.729593	0.74884	0.74749	0.722501	0.222261	0.788146	0.393982	0.82208	0.795224	0.884032	0.814585	0.910305	0.398524	0.567239	0.849005	0.719964
ERR1655239	0.768416	0.773891	0.846374	0.785755	0.837731	0.847726	0.872448	0.880696	0.92297	0.843698	0.80241	0.826403	0.86342	0.771388	0.876248	0.837792	0.759916	0.510737	0.707983	0.661476	0.784727	0.712092	0.842007	0.85491	0.73457	0.872803	0.894143	0.73212	0.892518	0.919756	0.8794	0.600389	0	0.691171	0.717682	0.713679	0.77185	0.694298	0.765649	0.765871	0.835902	0.832741	0.923639	0.804339	0.878723	0.792214	0.543615	0.858077	0.813259
ERR1655240	0.753319	0.723953	0.816326	0.661501	0.789735	0.727218	0.70425	0.837875	0.645165	0.91921	0.591071	0.767928	0.722698	0.788978	0.679046	0.679454	0.682375	0.77376	0.778846	0.74934	0.640263	0.779496	0.735389	0.725855	0.901908	0.631369	0.727546	0.793709	0.814941	0.842365	0.832417	0.729593	0.691171	0	0.350167	0.498834	0.63841	0.761775	0.559669	0.837601	0.72636	0.684283	0.750882	0.664746	0.819555	0.858269	0.924478	0.704606	0.769003
ERR1655241	0.79385	0.752259	0.795888	0.689161	0.812222	0.741451	0.695298	0.828508	0.71411	0.929049	0.666694	0.727116	0.70333	0.816551	0.695023	0.704518	0.697669	0.663426	0.737188	0.749305	0.670741	0.7539	0.675499	0.754188	0.908434	0.662269	0.79123	0.835954	0.869259	0.828606	0.777916	0.74884	0.717682	0.350167	0	0.49798	0.579021	0.788611	0.562075	0.857158	0.667211	0.702036	0.795061	0.711594	0.792498	0.892771	0.948665	0.710676	0.764139
ERR1655242	0.754967	0.647938	0.663757	0.600806	0.844284	0.648968	0.598739	0.748339	0.818009	0.939987	0.675835	0.680819	0.664171	0.872045	0.65354	0.690067	0.513255	0.657985	0.801811	0.585832	0.43314	0.726789	0.773455	0.688802	0.92588	0.623439	0.777344	0.885155	0.751723	0.713143	0.750862	0.74749	0.713679	0.498834	0.49798	0	0.616249	0.810928	0.601265	0.892077	0.742891	0.582533	0.76238	0.709889	0.754989	0.92092	0.987654	0.603916	0.731046
ERR1655243	0.767289	0.579334	0.776952	0.646508	0.77747	0.688932	0.569924	0.69998	0.79387	0.937958	0.593735	0.584721	0.621113	0.788728	0.691948	0.744606	0.607254	0.685915	0.706911	0.66317	0.535792	0.742229	0.660952	0.650117	0.918226	0.580655	0.70387	0.887203	0.797277	0.791576	0.78537	0.722501	0.77185	0.63841	0.579021	0.616249	0	0.731613	0.657514	0.88912	0.725932	0.598256	0.706399	0.566976	0.624576	0.904491	0.976406	0.627913	0.766563
ERR1655244	0.361191	0.847633	0.867424	0.781938	0.612004	0.871305	0.874361	0.899271	0.831326	0.337327	0.800642	0.883076	0.887133	0.196977	0.897209	0.889376	0.800916	0.786751	0.374512	0.713373	0.780068	0.489161	0.892786	0.870418	0.297459	0.870745	0.813992	0.63919	0.922621	0.905519	0.887388	0.222261	0.694298	0.761775	0.788611	0.810928	0.731613	0	0.84197	0.245748	0.820179	0.825717	0.883015	0.823846	0.911977	0.351038	0.51743	0.821566	0.685692
ERR1655245	0.798856	0.591642	0.81805	0.719044	0.835587	0.788252	0.696097	0.812434	0.833274	0.923556	0.769165	0.708112	0.555154	0.878065	0.759652	0.794352	0.75122	0.811523	0.799209	0.695375	0.735452	0.803145	0.735233	0.590884	0.953366	0.7459	0.76947	0.901582	0.81009	0.829241	0.872753	0.788146	0.765649	0.559669	0.562075	0.601265	0.657514	0.84197	0	0.921244	0.715999	0.748673	0.760535	0.75103	0.779312	0.918434	0.991216	0.638997	0.804311
ERR1655246	0.408466	0.892694	0.856234	0.790746	0.623632	0.873144	0.868063	0.910092	0.881112	0.305329	0.874863	0.889223	0.86764	0.195664	0.897194	0.900179	0.884005	0.82377	0.395528	0.700641	0.82808	0.485018	0.862514	0.841217	0.252141	0.879547	0.849163	0.690795	0.903523	0.93096	0.896218	0.393982	0.765871	0.837601	0.857158	0.892077	0.88912	0.245748	0.921244	0	0.672141	0.801061	0.92111	0.819852	0.789732	0.301955	0.425616	0.819843	0.696767
ERR1655247	0.743801	0.719135	0.769068	0.656931	0.809364	0.670808	0.632749	0.798142	0.797573	0.901442	0.697489	0.635103	0.632435	0.765181	0.596047	0.764334	0.733144	0.683527	0.787627	0.592989	0.666833	0.759984	0.729509	0.717086	0.89332	0.645633	0.706417	0.882643	0.812672	0.745195	0.772756	0.82208	0.835902	0.72636	0.667211	0.742891	0.725932	0.820179	0.715999	0.672141	0	0.585137	0.751953	0.693665	0.689306	0.843915	0.79185	0.511677	0.704147
ERR1655248	0.723667	0.580204	0.738174	0.607603	0.787917	0.650879	0.487913	0.630902	0.790857	0.909361	0.589705	0.593442	0.643359	0.821341	0.548284	0.685218	0.619578	0.583066	0.752017	0.623712	0.505137	0.669	0.600104	0.706005	0.873298	0.556742	0.695442	0.819896	0.639799	0.625103	0.760713	0.795224	0.832741	0.684283	0.702036	0.582533	0.598256	0.825717	0.748673	0.801061	0.585137	0	0.633157	0.552786	0.618639	0.770259	0.900321	0.445597	0.661051
ERR1655249	0.916712	0.621044	0.881898	0.721634	0.867901	0.719486	0.64802	0.665393	0.730232	0.956733	0.749286	0.731696	0.76334	0.891238	0.684862	0.761759	0.806704	0.692299	0.921689	0.701919	0.632784	0.877159	0.791491	0.817834	0.956147	0.782392	0.700043	0.826273	0.594712	0.71904	0.87149	0.884032	0.923639	0.750882	0.795061	0.76238	0.706399	0.883015	0.760535	0.92111	0.751953	0.633157	0	0.605323	0.611208	0.91279	0.958851	0.588645	0.7038
ERR1655250	0.795528	0.560281	0.842922	0.710134	0.851379	0.7052	0.59918	0.630248	0.710692	0.936602	0.646744	0.531168	0.682324	0.828892	0.64056	0.680564	0.596385	0.661506	0.765011	0.698579	0.504122	0.83423	0.618844	0.768573	0.915567	0.677402	0.707379	0.860782	0.676197	0.747606	0.826782	0.814585	0.804339	0.664746	0.711594	0.709889	0.566976	0.823846	0.75103	0.819852	0.693665	0.552786	0.605323	0	0.616171	0.771498	0.894358	0.676474	0.763671
ERR1655251	0.897053	0.628099	0.87957	0.816964	0.899503	0.785786	0.670984	0.600466	0.926155	0.963915	0.789581	0.658563	0.723113	0.912863	0.782039	0.773497	0.772499	0.705075	0.818852	0.668357	0.65544	0.816815	0.677123	0.744567	0.928639	0.79817	0.792966	0.965279	0.584136	0.711814	0.879652	0.910305	0.878723	0.819555	0.792498	0.754989	0.624576	0.911977	0.779312	0.789732	0.689306	0.618639	0.611208	0.616171	0	0.835733	0.875266	0.6163	0.761529
ERR1655252	0.462397	0.896253	0.912401	0.817423	0.662424	0.891226	0.881423	0.859047	0.928819	0.384694	0.903735	0.913939	0.880787	0.349916	0.917989	0.878796	0.90355	0.848344	0.422538	0.792783	0.906847	0.544404	0.815819	0.867679	0.358952	0.913407	0.838314	0.707888	0.835204	0.932538	0.928891	0.398524	0.792214	0.858269	0.892771	0.92092	0.904491	0.351038	0.918434	0.301955	0.843915	0.770259	0.91279	0.771498	0.835733	0	0.553935	0.890617	0.787121
ERR1655253	0.544784	0.971667	0.938732	0.888397	0.666269	0.96961	0.987175	1	0.940175	0.581024	0.930162	0.985633	0.990886	0.521705	0.969234	0.962803	0.967936	0.605891	0.581101	0.727074	0.917502	0.537371	0.974554	0.960427	0.527117	0.973643	0.921015	0.603224	0.978117	0.989981	0.956849	0.567239	0.543615	0.924478	0.948665	0.987654	0.976406	0.51743	0.991216	0.425616	0.79185	0.900321	0.958851	0.894358	0.875266	0.553935	0	0.935297	0.75225
ERR1655254	0.736103	0.515725	0.759026	0.613761	0.837187	0.626184	0.463831	0.626194	0.759349	0.918873	0.639972	0.514126	0.514651	0.77659	0.546938	0.72975	0.669929	0.628341	0.807434	0.53415	0.470367	0.736733	0.689994	0.669581	0.918856	0.579779	0.554958	0.884386	0.566324	0.62346	0.780563	0.849005	0.858077	0.704606	0.710676	0.603916	0.627913	0.821566	0.638997	0.819843	0.511677	0.445597	0.588645	0.676474	0.6163	0.890617	0.935297	0	0.586615
ERR1655255	0.631435	0.749362	0.80563	0.719738	0.727886	0.731705	0.754815	0.784525	0.797201	0.737569	0.714628	0.734415	0.6639	0.654647	0.671647	0.732819	0.801808	0.709561	0.693885	0.537781	0.720186	0.646829	0.804742	0.687114	0.756002	0.742765	0.800611	0.711912	0.78526	0.743931	0.81105	0.719964	0.813259	0.769003	0.764139	0.731046	0.766563	0.685692	0.804311	0.696767	0.704147	0.661051	0.7038	0.763671	0.761529	0.787121	0.75225	0.586615	0
ERR1655256	0.473635	0.745495	0.796917	0.659011	0.551024	0.762124	0.693425	0.773837	0.799671	0.596806	0.674584	0.711205	0.634704	0.511744	0.644455	0.785846	0.744316	0.673637	0.451977	0.569491	0.72982	0.421403	0.737424	0.707102	0.547641	0.692526	0.799498	0.610798	0.777677	0.804661	0.791112	0.481254	0.75505	0.746233	0.68464	0.714752	0.729969	0.525925	0.753414	0.530799	0.730918	0.623234	0.703114	0.706344	0.754101	0.544796	0.614073	0.678076	0.478119
ERR1655257	0.821656	0.612413	0.78903	0.721336	0.831314	0.710978	0.578051	0.666574	0.835941	0.929915	0.604323	0.52137	0.629104	0.851144	0.682987	0.596261	0.741256	0.635313	0.808117	0.683718	0.523773	0.808745	0.52929	0.698932	0.915149	0.601267	0.781238	0.893245	0.714333	0.682944	0.801477	0.875386	0.872384	0.712593	0.644197	0.633666	0.618973	0.89346	0.746367	0.884885	0.699028	0.561546	0.664202	0.649381	0.667877	0.906861	0.974554	0.55505	0.720454
ERR1655258	0.766989	0.490025	0.765463	0.544677	0.801581	0.679307	0.404791	0.507657	0.776661	0.94899	0.705229	0.531899	0.501903	0.852516	0.577633	0.703141	0.634986	0.597228	0.773576	0.568994	0.523292	0.730287	0.598833	0.642232	0.912635	0.592085	0.668966	0.876406	0.617175	0.633762	0.778731	0.863352	0.882171	0.675619	0.658841	0.614995	0.580514	0.88383	0.635975	0.882242	0.649442	0.425724	0.593961	0.590248	0.48453	0.830077	0.97929	0.429574	0.668676
ERR1655259	0.712075	0.615989	0.75784	0.657007	0.851668	0.704925	0.530789	0.717825	0.801973	0.915028	0.570618	0.455103	0.601727	0.778691	0.593533	0.630475	0.652299	0.670555	0.701658	0.599891	0.491148	0.740772	0.570223	0.699623	0.877755	0.559157	0.748706	0.862456	0.778076	0.657417	0.764912	0.825685	0.808728	0.67808	0.592009	0.619253	0.619386	0.823466	0.745031	0.829071	0.606343	0.544272	0.777111	0.651045	0.724825	0.89104	0.921923	0.465474	0.638568
ERR1655260	0.391827	0.779667	0.812658	0.709284	0.561133	0.840647	0.790505	0.893812	0.930517	0.363524	0.825182	0.813741	0.787928	0.278465	0.845586	0.898438	0.877922	0.732414	0.326081	0.632647	0.828773	0.394017	0.82511	0.783131	0.317591	0.830456	0.828672	0.650714	0.900395	0.893506	0.863531	0.350571	0.766695	0.858588	0.827547	0.843375	0.811681	0.321667	0.804981	0.318799	0.778597	0.747372	0.922892	0.879274	0.897139	0.296799	0.547385	0.764736	0.72671
ERR1655261	0.808117	0.637364	0.852671	0.690895	0.897671	0.737201	0.489775	0.687968	0.694502	0.943915	0.616247	0.650732	0.724713	0.811397	0.635145	0.735484	0.663616	0.639158	0.846318	0.707044	0.526921	0.8687	0.719448	0.755446	0.928	0.580932	0.779066	0.842942	0.667315	0.590993	0.824825	0.850886	0.88597	0.629451	0.646637	0.593913	0.643201	0.846038	0.808778	0.882822	0.701259	0.531922	0.691493	0.634301	0.62823	0.899197	0.950777	0.514665	0.70281
ERR1655262	0.356731	0.767312	0.798568	0.70777	0.552627	0.802496	0.778465	0.845867	0.843007	0.485074	0.801998	0.822781	0.648174	0.39641	0.806004	0.835777	0.802561	0.777448	0.386346	0.694471	0.827329	0.442208	0.817033	0.800901	0.463048	0.809172	0.844974	0.660462	0.89175	0.87297	0.823196	0.408044	0.776872	0.770614	0.784786	0.812212	0.806778	0.413043	0.81181	0.422692	0.765053	0.784403	0.872277	0.821096	0.873994	0.456068	0.594015	0.780614	0.677955
ERR1655263	0.753785	0.680362	0.832974	0.741386	0.800982	0.838331	0.747465	0.842738	0.917723	0.914672	0.814549	0.783285	0.71246	0.829119	0.806496	0.839428	0.707811	0.854813	0.737709	0.670553	0.794136	0.745213	0.761205	0.64544	0.86112	0.782715	0.740428	0.880956	0.788965	0.937747	0.864221	0.808472	0.809761	0.789159	0.840088	0.820274	0.755244	0.846401	0.767004	0.850544	0.832522	0.668769	0.880734	0.792886	0.807855	0.806774	0.913141	0.735626	0.679639
ERR1655264	0.781852	0.468445	0.768261	0.634839	0.84146	0.68918	0.509318	0.606706	0.851766	0.969639	0.718909	0.556033	0.493866	0.837684	0.62746	0.675548	0.670719	0.65039	0.779026	0.514474	0.535123	0.736268	0.594998	0.459161	0.921008	0.610214	0.650231	0.91857	0.554017	0.660122	0.808201	0.822619	0.83572	0.689675	0.727992	0.622149	0.608794	0.883585	0.604423	0.862514	0.631744	0.474964	0.568781	0.632959	0.550789	0.844626	0.981011	0.408816	0.567798
ERR1655265	0.479462	0.883466	0.883876	0.758118	0.606038	0.857409	0.86776	0.908659	0.846353	0.535583	0.868363	0.889655	0.874979	0.44067	0.845824	0.8764	0.869007	0.564009	0.478119	0.590125	0.8398	0.468048	0.883893	0.866423	0.484034	0.882056	0.874982	0.548088	0.897897	0.907367	0.877705	0.491802	0.563265	0.822968	0.816723	0.875713	0.910277	0.46354	0.894646	0.459912	0.762316	0.847486	0.874925	0.881007	0.886626	0.539698	0.28865	0.802419	0.648179
ERR1655266	0.3469	0.795517	0.820569	0.729433	0.523648	0.841532	0.804629	0.909379	0.874102	0.429216	0.764278	0.852301	0.783837	0.365393	0.843512	0.826919	0.780636	0.73698	0.327063	0.716767	0.811517	0.444822	0.823648	0.813958	0.38292	0.782237	0.821437	0.635479	0.905253	0.898347	0.817622	0.374749	0.767265	0.80507	0.766794	0.820918	0.750881	0.379106	0.866419	0.382455	0.758401	0.756591	0.900703	0.832368	0.811176	0.417337	0.563473	0.817622	0.687968
ERR1655267	0.800568	0.524968	0.795732	0.713869	0.86058	0.702423	0.531199	0.654805	0.902161	0.937645	0.760653	0.563611	0.610751	0.876304	0.677596	0.748187	0.731532	0.661747	0.839692	0.641691	0.566161	0.818044	0.692855	0.646415	0.945015	0.64525	0.634865	0.950888	0.606778	0.652596	0.830074	0.885104	0.887852	0.82063	0.810799	0.669451	0.640185	0.89394	0.666767	0.900562	0.676257	0.513671	0.689487	0.638062	0.601077	0.874948	0.973464	0.456099	0.772053
ERR1655268	0.474591	0.967597	0.93808	0.879076	0.662198	0.965654	0.969379	1	0.96915	0.46513	0.917775	0.980144	0.973089	0.458	0.943555	0.970903	0.969265	0.555517	0.489165	0.766364	0.95896	0.534468	0.966125	0.960427	0.405923	0.966496	0.977736	0.570006	0.987046	0.984492	0.935764	0.470815	0.531387	0.950652	0.962911	0.975106	0.97341	0.467858	0.982088	0.476917	0.938053	0.917417	0.978	0.969558	0.966125	0.493007	0.24948	0.96765	0.787886
ERR1655269	0.783991	0.47149	0.784641	0.608428	0.796715	0.739845	0.464095	0.657657	0.733421	0.955652	0.644758	0.65839	0.657824	0.850853	0.590198	0.712249	0.688075	0.62872	0.823508	0.633744	0.594979	0.787825	0.592946	0.678747	0.944293	0.616707	0.631873	0.855794	0.610867	0.628038	0.83836	0.847453	0.896697	0.659343	0.671085	0.638308	0.615475	0.866963	0.657844	0.902702	0.695116	0.436087	0.554597	0.517306	0.66259	0.823337	0.993564	0.565932	0.749186
ERR1655270	0.609575	0.870323	0.84566	0.782758	0.68435	0.855947	0.897695	0.951596	0.929931	0.702211	0.830656	0.900692	0.864821	0.64712	0.881868	0.930742	0.857336	0.53715	0.629005	0.646751	0.849461	0.600033	0.871722	0.842667	0.611914	0.873073	0.919651	0.596944	0.941352	0.907601	0.853928	0.647629	0.500236	0.874939	0.895196	0.878641	0.884667	0.660298	0.905218	0.655371	0.852891	0.840966	0.948888	0.907991	0.925547	0.716613	0.361169	0.895966	0.730604
ERR1655271	0.913054	0.745257	0.895959	0.866453	0.963757	0.804645	0.656949	0.694505	0.9426	0.960227	0.831552	0.741676	0.832649	0.914125	0.725038	0.83867	0.859368	0.762439	0.93866	0.752569	0.702992	0.915162	0.854611	0.84124	0.967777	0.781328	0.869612	0.968144	0.716348	0.617779	0.915104	0.913317	0.939665	0.911718	0.881477	0.786187	0.845512	0.928561	0.837977	0.921735	0.761342	0.66273	0.725983	0.810344	0.680791	0.946687	0.976515	0.64151	0.804851
ERR1655272	0.755677	0.616731	0.783222	0.60562	0.765644	0.814614	0.61611	0.854536	0.72689	0.920818	0.670517	0.766262	0.581652	0.85888	0.719117	0.730766	0.596923	0.783887	0.793026	0.723885	0.696522	0.729221	0.74939	0.622621	0.899153	0.690945	0.709191	0.786643	0.861508	0.838455	0.783931	0.824005	0.854623	0.654217	0.69497	0.678769	0.724069	0.861367	0.604068	0.873136	0.721888	0.602144	0.79636	0.75918	0.810746	0.904111	0.953441	0.607869	0.810415
ERR1655273	0.826536	0.70543	0.794423	0.623179	0.779856	0.722955	0.424068	0.761904	0.777617	0.94367	0.776013	0.624204	0.651381	0.830405	0.652012	0.733135	0.728613	0.734247	0.783947	0.695514	0.672748	0.774103	0.707783	0.605419	0.932602	0.665706	0.716434	0.86486	0.849772	0.691702	0.793897	0.882903	0.891997	0.713026	0.688502	0.752577	0.648589	0.876138	0.728502	0.880661	0.668052	0.633576	0.75421	0.693685	0.732442	0.913028	0.984287	0.634501	0.725694
ERR1655274	0.792687	0.657894	0.854877	0.721992	0.897435	0.759818	0.630359	0.758087	0.744983	0.93209	0.60427	0.592524	0.741956	0.836014	0.678041	0.662301	0.643888	0.688721	0.904129	0.685054	0.534725	0.884613	0.761606	0.75874	0.94816	0.60498	0.724228	0.821884	0.685562	0.721003	0.840325	0.846818	0.899437	0.648553	0.710616	0.590259	0.649074	0.814011	0.802884	0.881066	0.720338	0.632185	0.608783	0.571579	0.692353	0.885799	0.939262	0.596678	0.703977
ERR1655275	0.711721	0.603098	0.777059	0.612523	0.826765	0.707913	0.573479	0.794997	0.691176	0.944341	0.532016	0.572224	0.53608	0.82008	0.657899	0.717129	0.66534	0.75364	0.796849	0.620369	0.57172	0.764603	0.61874	0.660005	0.927354	0.535651	0.610856	0.880986	0.772603	0.766792	0.780553	0.88081	0.886256	0.614084	0.620225	0.630399	0.602048	0.833593	0.629908	0.827511	0.590419	0.547245	0.751475	0.633606	0.766733	0.882483	0.937264	0.522488	0.700318
ERR1655276	0.861745	0.700978	0.895731	0.702992	0.851484	0.751676	0.667398	0.784881	0.657111	0.943495	0.714431	0.774763	0.738388	0.86298	0.749054	0.67783	0.7342	0.788784	0.841594	0.805842	0.735371	0.886821	0.633225	0.688467	0.941945	0.772779	0.751394	0.80624	0.718207	0.838944	0.890191	0.885377	0.886123	0.620824	0.693066	0.837336	0.718355	0.88801	0.723938	0.908308	0.776428	0.695688	0.655745	0.570673	0.763228	0.818955	0.986477	0.726834	0.818283
ERR1655277	0.707977	0.712762	0.735184	0.61853	0.820885	0.750692	0.673911	0.870818	0.688863	0.937508	0.630912	0.719084	0.666453	0.808125	0.708523	0.635466	0.691099	0.757512	0.75966	0.69155	0.571374	0.781822	0.580629	0.7099	0.920344	0.598224	0.714482	0.831287	0.866082	0.803929	0.753697	0.872137	0.883374	0.601807	0.564067	0.646384	0.64627	0.814679	0.711377	0.838729	0.681133	0.686299	0.795255	0.719293	0.841245	0.941104	0.92082	0.644139	0.724197
ERR1655278	0.532683	0.6691	0.759255	0.665344	0.631196	0.696939	0.663087	0.741656	0.920313	0.734671	0.719943	0.617535	0.595143	0.620294	0.699188	0.690182	0.72723	0.762411	0.537002	0.543062	0.705279	0.537125	0.707518	0.56592	0.693711	0.658925	0.76411	0.726425	0.761576	0.760969	0.804581	0.627461	0.770661	0.788989	0.766757	0.715453	0.678644	0.658821	0.724177	0.646352	0.65504	0.569198	0.834987	0.764039	0.764897	0.666069	0.763479	0.618691	0.552908
ERR1655279	0.666559	0.591398	0.554968	0.54999	0.817693	0.648489	0.689575	0.777952	0.87643	0.915498	0.711846	0.587349	0.651741	0.844825	0.734584	0.624337	0.508296	0.764245	0.687377	0.576162	0.500513	0.779908	0.520369	0.648988	0.910846	0.658973	0.707428	0.934776	0.780729	0.761548	0.790992	0.844614	0.800786	0.749897	0.715187	0.604437	0.633167	0.863589	0.733926	0.883491	0.727425	0.640664	0.823227	0.572574	0.752529	0.87373	0.960983	0.682306	0.786511
ERR1655280	0.737263	0.586137	0.763237	0.646251	0.83056	0.661808	0.554503	0.652115	0.728908	0.890695	0.682552	0.62617	0.613527	0.759508	0.562926	0.543274	0.663652	0.583687	0.760985	0.578654	0.475535	0.775274	0.536699	0.690756	0.884716	0.618747	0.700288	0.827567	0.642064	0.654007	0.772912	0.81941	0.821095	0.650518	0.629786	0.610128	0.689942	0.800197	0.720742	0.784559	0.562442	0.501951	0.624602	0.622708	0.644818	0.880211	0.885289	0.446841	0.588125
ERR1655281	0.500817	0.973392	0.942583	0.892248	0.667994	0.970157	0.982551	0.995375	0.977151	0.294557	0.930449	0.984648	0.986261	0.271498	0.96978	0.961523	0.982437	0.719395	0.451634	0.770868	0.973424	0.556888	0.960315	0.955803	0.226133	0.979668	0.951473	0.586424	0.969551	0.988996	0.961839	0.429945	0.659727	0.964173	0.977375	0.974317	0.979205	0.348823	0.991216	0.292005	0.942556	0.931881	0.982503	0.975354	0.969671	0.34605	0.406038	0.980822	0.798722
ERR1655282	0.784672	0.675092	0.734422	0.642628	0.835097	0.700804	0.71109	0.803403	0.863134	0.959776	0.727538	0.623512	0.710589	0.858181	0.793122	0.796953	0.687047	0.808187	0.814646	0.638333	0.628818	0.79226	0.720431	0.598993	0.930893	0.667325	0.663629	0.94436	0.76047	0.83203	0.823463	0.877715	0.875378	0.689637	0.762838	0.667719	0.672663	0.87664	0.771949	0.865027	0.754107	0.708902	0.829716	0.763103	0.784975	0.869948	0.967989	0.703692	0.816762
ERR1655283	0.77093	0.666652	0.719708	0.604908	0.761277	0.735285	0.658517	0.763028	0.797732	0.923261	0.737897	0.656239	0.452052	0.855121	0.642804	0.742038	0.679632	0.753444	0.775704	0.592176	0.728402	0.682329	0.747466	0.644496	0.899056	0.689626	0.752622	0.863575	0.803421	0.802715	0.758094	0.86624	0.868533	0.721305	0.704506	0.738808	0.701737	0.870691	0.648436	0.869275	0.678266	0.661629	0.698689	0.765575	0.74112	0.904564	0.950132	0.633448	0.644791
ERR1655284	0.771924	0.555081	0.821149	0.760134	0.871412	0.760382	0.635682	0.552255	0.874479	0.986164	0.699536	0.613571	0.690861	0.873157	0.694661	0.81333	0.702009	0.701784	0.772854	0.676382	0.549895	0.839873	0.729216	0.762499	0.935145	0.678594	0.775048	0.960626	0.689208	0.718565	0.835059	0.861365	0.833116	0.78346	0.797813	0.668302	0.67173	0.893272	0.783791	0.894169	0.773762	0.609242	0.732506	0.64495	0.619094	0.910801	0.994103	0.603104	0.765009
ERR1655285	0.768793	0.499624	0.799052	0.697571	0.815897	0.754538	0.534158	0.578505	0.8268	0.958111	0.728346	0.648136	0.593149	0.84654	0.691572	0.680748	0.72567	0.671528	0.809017	0.63988	0.564355	0.792059	0.62422	0.593398	0.928898	0.64183	0.678416	0.924583	0.602095	0.713082	0.846814	0.874655	0.873316	0.709027	0.745055	0.66335	0.623989	0.884355	0.672081	0.882801	0.74696	0.532599	0.681872	0.605955	0.559337	0.884748	0.978977	0.521573	0.727876
ERR1655286	0.792125	0.631604	0.564095	0.632434	0.826803	0.654946	0.707321	0.627901	0.911206	0.967878	0.769034	0.73151	0.74571	0.890878	0.72388	0.740528	0.663215	0.680157	0.809587	0.618425	0.509089	0.798834	0.749451	0.746517	0.921294	0.739343	0.76277	0.93141	0.668835	0.708086	0.801651	0.863214	0.871129	0.802394	0.80577	0.545589	0.772102	0.891004	0.858127	0.883777	0.78673	0.552128	0.729483	0.737052	0.607123	0.903062	0.964553	0.626836	0.739097
ERR1655287	0.46416	0.873949	0.873891	0.759481	0.582832	0.882741	0.89724	0.972183	0.843228	0.482711	0.817916	0.938123	0.899713	0.444164	0.864302	0.865696	0.88286	0.547698	0.490407	0.715288	0.877073	0.524837	0.924065	0.926067	0.450998	0.885561	0.909949	0.484997	0.973083	0.933735	0.909374	0.452547	0.562019	0.84333	0.855583	0.920223	0.884885	0.468953	0.896693	0.505422	0.872157	0.857471	0.873872	0.854599	0.960603	0.536037	0.305928	0.925839	0.732848
ERR1655288	0.753634	0.529671	0.77783	0.658962	0.770933	0.689757	0.497069	0.689893	0.782495	0.921325	0.638375	0.579617	0.613105	0.863676	0.519861	0.673633	0.684291	0.660529	0.801457	0.63578	0.61793	0.8046	0.671862	0.668025	0.935898	0.591205	0.681753	0.866188	0.715227	0.668957	0.82596	0.870424	0.889	0.684646	0.716974	0.642597	0.60379	0.883233	0.625759	0.898694	0.673456	0.51757	0.639965	0.586347	0.653447	0.875427	0.986585	0.532735	0.692264
ERR1655289	0.882855	0.615055	0.846004	0.785134	0.913451	0.696121	0.490677	0.646865	0.877707	0.962592	0.816795	0.642398	0.688265	0.856391	0.644275	0.681962	0.76714	0.682426	0.862682	0.704024	0.616941	0.85412	0.68811	0.729156	0.928516	0.702432	0.776771	0.918216	0.650099	0.609144	0.862798	0.856663	0.875316	0.801651	0.766772	0.711255	0.699931	0.894163	0.781071	0.897263	0.697091	0.561955	0.616621	0.670769	0.65885	0.885611	0.978234	0.572583	0.717006
ERR1655290	0.876989	0.789653	0.834907	0.83616	0.906675	0.805044	0.84233	0.869893	0.931286	0.92497	0.695331	0.797284	0.796557	0.894339	0.779834	0.791592	0.816296	0.719671	0.800035	0.815794	0.808264	0.821865	0.743868	0.850161	0.911303	0.782994	0.875562	0.929701	0.877096	0.848638	0.861438	0.847647	0.877364	0.862804	0.693105	0.818686	0.520403	0.911197	0.901734	0.91641	0.761146	0.76903	0.864293	0.818623	0.646261	0.925761	0.9511	0.814703	0.817449
ERR1655291	0.771934	0.632073	0.812234	0.709512	0.864546	0.709331	0.593618	0.616855	0.79952	0.956116	0.665227	0.540866	0.582113	0.863683	0.674339	0.814343	0.725037	0.672566	0.831308	0.595067	0.492106	0.736079	0.768369	0.741067	0.923009	0.611882	0.727866	0.916275	0.700217	0.689017	0.795468	0.891023	0.911065	0.728005	0.724462	0.609866	0.669175	0.857761	0.689009	0.839491	0.634559	0.538479	0.675046	0.733652	0.68318	0.921389	0.932267	0.469399	0.70806
ERR2503238	0.729384	0.529618	0.707819	0.527094	0.808476	0.637937	0.480946	0.578098	0.754565	0.924353	0.677565	0.565351	0.533339	0.827581	0.599161	0.683715	0.55883	0.605756	0.785871	0.533875	0.46033	0.773762	0.696333	0.619987	0.925572	0.592955	0.683886	0.829291	0.650504	0.641107	0.779175	0.877695	0.888185	0.64983	0.668474	0.54552	0.622327	0.870966	0.6411	0.871221	0.678478	0.518569	0.647186	0.639046	0.52939	0.890988	0.972841	0.453387	0.67416
ERR2503239	0.730262	0.591409	0.705439	0.525317	0.805192	0.657968	0.490326	0.716944	0.649435	0.944273	0.599532	0.636207	0.550789	0.849817	0.590872	0.703136	0.53725	0.650712	0.789016	0.559349	0.545099	0.767455	0.70897	0.682425	0.924131	0.589511	0.687	0.79533	0.744043	0.689119	0.750114	0.875946	0.893506	0.61012	0.659679	0.581248	0.627484	0.870908	0.667954	0.876519	0.695904	0.597181	0.651555	0.592614	0.694178	0.877239	0.978651	0.541289	0.719481
ERR2503240	0.782342	0.584213	0.670985	0.527696	0.789676	0.597752	0.477125	0.621224	0.810382	0.945535	0.695665	0.565632	0.529237	0.848911	0.611296	0.619954	0.577393	0.663745	0.795903	0.497907	0.508277	0.764814	0.620981	0.57064	0.929856	0.607243	0.723274	0.872175	0.693865	0.650869	0.783771	0.873694	0.877913	0.680424	0.69434	0.543435	0.659704	0.904542	0.651407	0.864497	0.644215	0.554021	0.714652	0.625606	0.668649	0.858776	0.989791	0.543417	0.722062
ERR2503241	0.837581	0.641415	0.693225	0.57581	0.817658	0.65112	0.438381	0.697542	0.843066	0.950889	0.721163	0.633479	0.641797	0.850831	0.620782	0.729786	0.602713	0.682781	0.794164	0.571564	0.538478	0.781095	0.621591	0.655121	0.919039	0.687732	0.763251	0.885232	0.738095	0.630296	0.806117	0.867902	0.858695	0.744794	0.712557	0.58818	0.673304	0.907843	0.749032	0.873268	0.708697	0.618133	0.722604	0.626071	0.668752	0.865664	0.974554	0.61353	0.74612
ERR2503242	0.744522	0.597099	0.555859	0.566344	0.803013	0.65027	0.548952	0.696037	0.847566	0.947867	0.713912	0.627493	0.611302	0.860054	0.664252	0.72323	0.583014	0.680125	0.780405	0.543398	0.485383	0.770795	0.600818	0.613877	0.921911	0.654847	0.701266	0.924674	0.676003	0.721187	0.782796	0.873635	0.870995	0.722372	0.715377	0.54622	0.642437	0.894202	0.711543	0.864224	0.719837	0.54824	0.757413	0.615637	0.690388	0.832435	0.972893	0.609129	0.717126
ERR2503243	0.69263	0.620831	0.571446	0.503483	0.787678	0.64265	0.562437	0.752412	0.752561	0.90956	0.635394	0.705973	0.660442	0.829128	0.594787	0.695912	0.544835	0.657241	0.767636	0.548428	0.514606	0.767988	0.618957	0.656918	0.885499	0.629414	0.743623	0.82128	0.72833	0.754562	0.760375	0.849373	0.848776	0.649565	0.664489	0.549355	0.654965	0.866507	0.729518	0.84378	0.727334	0.575696	0.734316	0.54827	0.72496	0.839322	0.950005	0.638184	0.691426
ERR2503244	0.824999	0.599308	0.83092	0.69562	0.860202	0.729342	0.551416	0.697128	0.870377	0.950243	0.649895	0.666942	0.632539	0.836394	0.63999	0.669653	0.70287	0.683912	0.779574	0.64568	0.640741	0.772029	0.594902	0.671001	0.891704	0.642294	0.77785	0.874247	0.66359	0.618558	0.824862	0.79254	0.83599	0.64626	0.699948	0.672017	0.649624	0.830215	0.777021	0.883721	0.686106	0.486849	0.728526	0.632391	0.700178	0.803722	0.957759	0.64657	0.676048
ERR2503245	0.763633	0.79801	0.850005	0.673883	0.781591	0.858142	0.801691	0.888538	0.808897	0.841582	0.744288	0.885989	0.759583	0.774673	0.805595	0.802791	0.743754	0.745419	0.788303	0.756291	0.844704	0.724784	0.832484	0.831779	0.773239	0.786517	0.893813	0.700322	0.918316	0.898736	0.858525	0.786845	0.76774	0.739873	0.784641	0.865745	0.838399	0.811357	0.871992	0.82362	0.847282	0.751845	0.868808	0.802836	0.865487	0.819953	0.804447	0.839499	0.716401
ERR2503246	0.832322	0.886068	0.888635	0.78542	0.855389	0.906579	0.834494	0.94833	0.844671	0.916268	0.825156	0.949089	0.898193	0.891077	0.858277	0.912053	0.766398	0.862371	0.902767	0.902316	0.857624	0.890589	0.909125	0.873388	0.860074	0.794177	0.876074	0.778373	0.91745	0.886145	0.851157	0.869315	0.896021	0.807637	0.844878	0.863327	0.873328	0.878128	0.92344	0.924748	0.909504	0.797591	0.880131	0.852491	0.926849	0.894746	0.93212	0.869195	0.865851
ERR2503247	0.796731	0.555186	0.818473	0.644493	0.8512	0.715137	0.566168	0.743859	0.688653	0.951582	0.607112	0.620901	0.634865	0.823098	0.657088	0.608258	0.528282	0.6848	0.774003	0.684098	0.503698	0.813745	0.643487	0.71077	0.90518	0.638932	0.726078	0.770508	0.712858	0.759857	0.806113	0.755974	0.785951	0.623263	0.695362	0.627543	0.62227	0.813116	0.741919	0.87213	0.730903	0.570713	0.687958	0.470052	0.725537	0.812249	0.989494	0.622417	0.76332
ERR2503248	0.791948	0.470499	0.785899	0.663403	0.831464	0.743314	0.565217	0.650285	0.824955	0.956733	0.654468	0.527658	0.632802	0.843094	0.71238	0.623709	0.608876	0.646211	0.762268	0.636651	0.414318	0.778816	0.66716	0.675792	0.925731	0.658865	0.691853	0.867641	0.614234	0.700628	0.816908	0.761044	0.762226	0.686235	0.730726	0.598347	0.602213	0.828627	0.702928	0.873737	0.734448	0.445716	0.658245	0.485028	0.623054	0.819165	0.987746	0.530101	0.766199
ERR2503249	0.805419	0.654943	0.721264	0.617659	0.842408	0.640489	0.460351	0.647242	0.852041	0.966576	0.722917	0.536761	0.655048	0.881639	0.628179	0.820362	0.724954	0.680938	0.789023	0.561606	0.529421	0.770213	0.711829	0.6486	0.936338	0.636272	0.72626	0.93094	0.762457	0.609736	0.805778	0.877452	0.911238	0.771646	0.719102	0.614526	0.575426	0.905732	0.754054	0.895746	0.719544	0.579418	0.684463	0.662324	0.715084	0.878302	0.980078	0.603054	0.764676
ERR2503250	0.825651	0.784285	0.644262	0.605668	0.854908	0.648392	0.586561	0.716115	0.854435	0.966576	0.761503	0.682474	0.76239	0.897658	0.711961	0.86185	0.689913	0.779125	0.79578	0.671242	0.579188	0.809455	0.73391	0.677114	0.937617	0.713033	0.780641	0.938699	0.862048	0.708193	0.814523	0.870248	0.909696	0.788551	0.73659	0.657235	0.651243	0.909733	0.801048	0.900212	0.743926	0.684649	0.797428	0.738366	0.838204	0.888247	0.981358	0.756046	0.8315
ERR2503251	0.840488	0.731641	0.725377	0.645232	0.859857	0.665246	0.707998	0.672388	0.760037	0.924559	0.72904	0.7924	0.716442	0.873317	0.642284	0.731022	0.669489	0.727546	0.886083	0.646759	0.622536	0.846831	0.831457	0.797759	0.921064	0.742491	0.744052	0.842492	0.768513	0.735741	0.781702	0.881091	0.875335	0.71547	0.767282	0.633687	0.794079	0.885105	0.846045	0.887123	0.742282	0.721911	0.684399	0.675417	0.785901	0.878068	0.952542	0.663759	0.702812
ERR2503252	0.784157	0.573885	0.792975	0.696879	0.824792	0.697806	0.598641	0.680685	0.717815	0.93709	0.452761	0.583386	0.681633	0.854437	0.629559	0.639524	0.629667	0.62133	0.843886	0.705186	0.50643	0.843768	0.693846	0.734836	0.94348	0.523419	0.741287	0.83973	0.678876	0.63547	0.812017	0.771948	0.896609	0.634013	0.678725	0.580221	0.572649	0.839467	0.72605	0.910309	0.707174	0.473282	0.605742	0.570875	0.686387	0.87749	0.986048	0.533434	0.711213
ERR2503253	0.778896	0.611318	0.791182	0.654312	0.833216	0.718608	0.567028	0.736471	0.716216	0.942568	0.481317	0.55845	0.668866	0.86922	0.605269	0.62896	0.637842	0.646219	0.851279	0.722606	0.540337	0.830711	0.724125	0.742278	0.929449	0.505219	0.748742	0.805593	0.724262	0.67073	0.781457	0.790096	0.883636	0.615394	0.667933	0.58312	0.609716	0.861589	0.75329	0.908894	0.710128	0.521731	0.609882	0.625388	0.74092	0.869718	0.98299	0.574656	0.732382
ERR2503254	0.635752	0.514995	0.724417	0.545692	0.774851	0.676069	0.532533	0.741149	0.66755	0.864641	0.57124	0.596568	0.569674	0.717705	0.560055	0.598398	0.681208	0.59322	0.713993	0.516502	0.550733	0.706929	0.618618	0.620284	0.843003	0.549089	0.576887	0.751118	0.691622	0.731751	0.75839	0.785032	0.786808	0.583641	0.639405	0.63457	0.594072	0.763418	0.642986	0.756974	0.583873	0.426852	0.683529	0.530151	0.693827	0.772751	0.837461	0.462667	0.551562
ERR2503255	0.640296	0.753618	0.804817	0.670455	0.823729	0.739325	0.724064	0.847823	0.562692	0.885592	0.587001	0.801104	0.747715	0.789586	0.647194	0.637678	0.686376	0.731557	0.806728	0.745324	0.698677	0.828153	0.755621	0.7925	0.890086	0.663791	0.737503	0.740932	0.849455	0.823465	0.765172	0.836404	0.852885	0.601537	0.618101	0.733011	0.737168	0.826323	0.773255	0.826842	0.70676	0.647894	0.736012	0.621556	0.833163	0.846486	0.908763	0.695436	0.707058
ERR2503256	0.701835	0.492058	0.708559	0.537717	0.794854	0.644853	0.493384	0.643445	0.751186	0.930714	0.643647	0.593925	0.502125	0.760184	0.656619	0.670009	0.616123	0.64788	0.775178	0.435738	0.43882	0.728949	0.642354	0.568952	0.899595	0.582541	0.597683	0.852391	0.662939	0.63251	0.780466	0.79656	0.847637	0.610541	0.671925	0.545167	0.60983	0.765898	0.61486	0.788071	0.598	0.513835	0.6452	0.62928	0.645405	0.848195	0.913402	0.413202	0.62751
ERR2503257	0.849732	0.691443	0.653977	0.670427	0.947158	0.716643	0.802336	0.796043	0.946048	0.991537	0.792173	0.609068	0.767059	0.90691	0.837532	0.795076	0.59859	0.821942	0.829802	0.675924	0.54413	0.860992	0.748044	0.760035	0.941524	0.779951	0.794798	0.965397	0.75402	0.830532	0.839988	0.838949	0.799413	0.833929	0.826652	0.656223	0.7606	0.904114	0.890315	0.90092	0.843924	0.730625	0.862305	0.571163	0.797276	0.858984	0.991537	0.79262	0.828091
ERR2503258	0.542873	0.884142	0.818461	0.769842	0.557357	0.897385	0.872589	0.968416	0.864743	0.574813	0.798838	0.93544	0.883964	0.525376	0.831567	0.88827	0.822572	0.6253	0.545523	0.721543	0.840264	0.498146	0.895752	0.928872	0.522719	0.845959	0.943231	0.456756	0.97721	0.925434	0.873305	0.49221	0.583798	0.825349	0.781055	0.862488	0.844247	0.546531	0.912788	0.595272	0.848374	0.778419	0.88741	0.872947	0.922873	0.606235	0.505681	0.877888	0.686561
ERR2503259	0.785722	0.586892	0.756455	0.617576	0.829946	0.665955	0.617297	0.744294	0.739229	0.94984	0.599166	0.673912	0.524293	0.840065	0.686374	0.739833	0.656668	0.689716	0.789406	0.656888	0.607704	0.686968	0.709037	0.730772	0.91181	0.645193	0.639306	0.820505	0.792135	0.776646	0.777988	0.854976	0.866171	0.667924	0.60476	0.685944	0.508732	0.836674	0.582771	0.873116	0.667391	0.607624	0.657569	0.625372	0.66556	0.915742	0.951888	0.533434	0.708891
ERR2503260	0.771939	0.569354	0.745676	0.645079	0.815446	0.716046	0.568618	0.735121	0.742376	0.956733	0.656374	0.657512	0.544588	0.860871	0.634231	0.775899	0.656875	0.692114	0.795606	0.644631	0.585223	0.684191	0.717491	0.759607	0.916596	0.661438	0.654095	0.849231	0.771731	0.761841	0.772083	0.88924	0.871221	0.68223	0.596813	0.677497	0.553347	0.856691	0.61903	0.865003	0.70458	0.583007	0.659632	0.623549	0.660833	0.913976	0.946658	0.524174	0.680931
ERR2503261	0.766726	0.718791	0.789151	0.585981	0.788541	0.760505	0.607183	0.863215	0.614139	0.914931	0.673456	0.821686	0.706686	0.811636	0.667379	0.821708	0.588454	0.756908	0.812994	0.711843	0.725184	0.788634	0.799177	0.728961	0.882743	0.685817	0.797147	0.746566	0.838002	0.84057	0.787736	0.78074	0.842372	0.68458	0.746497	0.754475	0.719563	0.802939	0.694312	0.870868	0.698107	0.631802	0.700105	0.73165	0.853484	0.860973	0.952844	0.698335	0.782799
ERR2503262	0.712852	0.644884	0.740743	0.516305	0.805347	0.758087	0.552563	0.842176	0.744011	0.876459	0.694129	0.772298	0.629099	0.753868	0.678973	0.810176	0.56021	0.628027	0.769188	0.515357	0.691117	0.673125	0.755227	0.616904	0.793391	0.626505	0.709699	0.703662	0.760991	0.81256	0.765356	0.719337	0.721699	0.707992	0.75291	0.712108	0.677566	0.760295	0.687482	0.796803	0.657282	0.592168	0.679879	0.718731	0.775469	0.815988	0.845842	0.62209	0.69675
ERR2503263	0.41258	0.697766	0.814898	0.676202	0.518839	0.756249	0.769757	0.815318	0.814663	0.54979	0.669375	0.650722	0.732974	0.474332	0.724326	0.815586	0.668878	0.722516	0.378433	0.641486	0.679883	0.453821	0.799843	0.767963	0.551447	0.750488	0.804211	0.537916	0.877201	0.791764	0.804273	0.461071	0.7435	0.767743	0.768795	0.77772	0.70519	0.484528	0.779864	0.537816	0.729254	0.691001	0.795239	0.680407	0.838478	0.530811	0.608093	0.742337	0.641564
ERR2503264	0.336904	0.788835	0.870448	0.733389	0.601157	0.786674	0.866103	0.868932	0.862505	0.395148	0.702035	0.77427	0.794594	0.30557	0.815401	0.86764	0.76163	0.757074	0.28762	0.670853	0.772602	0.497384	0.824228	0.839092	0.359472	0.790701	0.866968	0.544312	0.905576	0.826892	0.862474	0.29427	0.71239	0.785579	0.810571	0.838364	0.753397	0.294934	0.831928	0.362879	0.797066	0.766185	0.86094	0.749981	0.868148	0.391103	0.562022	0.81998	0.656724
ERR2503265	0.549536	0.873211	0.860841	0.773842	0.589675	0.89045	0.877132	0.940253	0.889743	0.603552	0.811822	0.913155	0.877284	0.529824	0.840107	0.887765	0.849278	0.508815	0.549827	0.698695	0.859353	0.541392	0.877511	0.891993	0.540263	0.83836	0.926862	0.505234	0.932958	0.893494	0.894868	0.493744	0.48915	0.83042	0.847206	0.878807	0.868466	0.559237	0.881169	0.585569	0.842972	0.793828	0.885817	0.854794	0.926151	0.595399	0.361069	0.874726	0.693561
ERR2503266	0.763286	0.806138	0.827947	0.682803	0.769436	0.847194	0.744994	0.904842	0.677314	0.823734	0.743625	0.869306	0.772456	0.762238	0.773566	0.78093	0.633227	0.67224	0.778513	0.700651	0.790605	0.742479	0.803175	0.82309	0.761959	0.809538	0.886909	0.580051	0.909242	0.889914	0.866003	0.723466	0.687491	0.753216	0.729667	0.849282	0.839075	0.785249	0.77779	0.800903	0.777515	0.7256	0.788328	0.760152	0.900501	0.808492	0.798705	0.809044	0.740087
ERR2503267	0.726097	0.871719	0.883981	0.733648	0.758038	0.900896	0.879799	0.970463	0.802581	0.76956	0.76038	0.937487	0.880584	0.721728	0.830881	0.897465	0.810688	0.682386	0.74947	0.698159	0.856372	0.70625	0.901523	0.930919	0.69966	0.859707	0.901619	0.491246	0.971884	0.909245	0.898948	0.722081	0.712727	0.786794	0.814434	0.905053	0.863369	0.738668	0.877397	0.776773	0.888348	0.803102	0.831083	0.81412	0.949337	0.769738	0.686898	0.888287	0.702573
ERR2503268	0.74981	0.893652	0.895827	0.732658	0.75818	0.897454	0.88046	0.975163	0.795349	0.774417	0.761938	0.941518	0.901857	0.720449	0.859564	0.848392	0.825002	0.702712	0.776885	0.747045	0.863076	0.714876	0.945593	0.933535	0.721022	0.875092	0.912719	0.508746	0.9745	0.911562	0.899251	0.727923	0.74628	0.800265	0.843997	0.902641	0.893464	0.743773	0.897281	0.789713	0.890964	0.832108	0.818697	0.857894	0.960675	0.781262	0.706008	0.892519	0.722289
ERR2503269	0.756722	0.518292	0.744397	0.535561	0.780375	0.639261	0.415438	0.534072	0.672326	0.940967	0.625749	0.603061	0.572936	0.844167	0.499008	0.694918	0.616496	0.582906	0.770741	0.604406	0.474989	0.727979	0.663095	0.691865	0.926329	0.549697	0.623656	0.808052	0.634839	0.62836	0.760068	0.829815	0.874736	0.61009	0.641108	0.596309	0.549029	0.864758	0.60536	0.884177	0.663299	0.418259	0.545522	0.548837	0.634955	0.876178	0.982351	0.385965	0.711256
ERR2503270	0.786299	0.536242	0.777023	0.599378	0.801489	0.664546	0.486622	0.573455	0.678983	0.938858	0.62731	0.611729	0.67283	0.835034	0.523456	0.656277	0.580377	0.566192	0.794992	0.617092	0.474981	0.78376	0.639469	0.718196	0.935682	0.574436	0.649473	0.79383	0.588766	0.642566	0.810474	0.804751	0.871935	0.605217	0.68433	0.593136	0.568997	0.838121	0.677958	0.877386	0.659257	0.440833	0.467861	0.504608	0.578817	0.835867	0.979359	0.460209	0.744277
ERR2503271	0.655949	0.812543	0.806411	0.64683	0.718425	0.813194	0.793395	0.904184	0.690631	0.765562	0.682689	0.847912	0.767373	0.668433	0.76572	0.751498	0.703083	0.549457	0.615378	0.627203	0.75523	0.660539	0.795948	0.840317	0.691166	0.788551	0.864488	0.506734	0.942783	0.882184	0.793597	0.7078	0.579405	0.698511	0.684488	0.814144	0.780294	0.707135	0.813193	0.739228	0.809801	0.753284	0.799332	0.747092	0.899752	0.78134	0.620266	0.832867	0.674409
ERR2503272	0.798266	0.600038	0.787746	0.677278	0.846242	0.678308	0.495839	0.690118	0.814079	0.935697	0.699701	0.582402	0.594405	0.854116	0.558691	0.671369	0.626631	0.638399	0.79951	0.55498	0.603379	0.808821	0.626486	0.596297	0.922686	0.585622	0.671227	0.901995	0.617141	0.685989	0.800773	0.858889	0.883467	0.646833	0.702589	0.604601	0.66751	0.892108	0.713995	0.864795	0.633751	0.536107	0.618656	0.585251	0.589402	0.850801	0.990089	0.529467	0.629656
ERR2503273	0.806817	0.681074	0.813548	0.692166	0.846212	0.691619	0.570669	0.743373	0.78077	0.931814	0.690778	0.657863	0.650109	0.855187	0.592041	0.682683	0.656332	0.701404	0.784301	0.651999	0.685941	0.791881	0.610099	0.642389	0.911107	0.598867	0.727167	0.879151	0.684806	0.760484	0.807743	0.85289	0.872299	0.64051	0.709688	0.674659	0.681443	0.898461	0.792014	0.871204	0.703728	0.570757	0.743925	0.619023	0.694074	0.85445	0.97703	0.633712	0.681671
ERR2503274	0.665785	0.611332	0.797303	0.576283	0.812282	0.728488	0.587835	0.799182	0.592429	0.949839	0.532118	0.694282	0.602544	0.811425	0.699164	0.713172	0.518574	0.724813	0.733951	0.653316	0.565633	0.732357	0.729876	0.757277	0.899632	0.628484	0.650152	0.755276	0.849521	0.778536	0.772368	0.803884	0.8305	0.620089	0.634261	0.681205	0.627897	0.773726	0.651297	0.847961	0.675131	0.57033	0.721213	0.595166	0.80634	0.899337	0.913791	0.593883	0.744794
ERR2503275	0.677197	0.569269	0.783424	0.552672	0.813908	0.704881	0.570486	0.769214	0.670541	0.94984	0.613888	0.68743	0.568365	0.810954	0.701167	0.709605	0.509028	0.697647	0.755174	0.641905	0.575512	0.70258	0.732994	0.693142	0.903494	0.632599	0.599847	0.756469	0.815695	0.757783	0.771237	0.814617	0.849709	0.656287	0.667814	0.668913	0.619366	0.793023	0.645042	0.869849	0.680282	0.577812	0.72469	0.605459	0.783324	0.897449	0.931757	0.575358	0.736464
ERR2503276	0.783961	0.722601	0.757733	0.653915	0.769889	0.693558	0.666069	0.797594	0.736741	0.934466	0.532313	0.656742	0.661231	0.882179	0.661599	0.754008	0.627936	0.732698	0.799692	0.713149	0.639888	0.774814	0.708443	0.738257	0.918241	0.588743	0.772657	0.818091	0.818848	0.7522	0.797528	0.831895	0.893422	0.628468	0.636571	0.639336	0.619595	0.869692	0.738669	0.883781	0.729051	0.607401	0.726176	0.66591	0.767482	0.924912	0.987037	0.686564	0.771585
ERR2503277	0.61653	0.68676	0.785583	0.624422	0.643383	0.696424	0.603672	0.738222	0.65504	0.720527	0.611593	0.757036	0.630409	0.640465	0.651665	0.67504	0.68386	0.709581	0.643534	0.636291	0.684759	0.585466	0.748622	0.759213	0.69461	0.668263	0.803157	0.576011	0.777061	0.739777	0.759229	0.656953	0.818246	0.658675	0.716026	0.698614	0.749848	0.678344	0.780404	0.655706	0.704443	0.643446	0.682058	0.658137	0.757637	0.658701	0.760165	0.63754	0.5489
ERR2503278	0.852721	0.672673	0.835049	0.674988	0.874497	0.749663	0.578233	0.766292	0.735209	0.95892	0.632299	0.775327	0.626178	0.881003	0.689467	0.678885	0.63096	0.767975	0.88996	0.719704	0.683751	0.841383	0.719287	0.769446	0.932136	0.664687	0.825597	0.826116	0.769028	0.752041	0.800528	0.876169	0.893282	0.684147	0.752491	0.694348	0.755557	0.90482	0.786201	0.898395	0.74362	0.664818	0.695729	0.655464	0.754727	0.900992	0.989939	0.629494	0.74521
ERR2503279	0.72195	0.519531	0.766796	0.614791	0.805905	0.704287	0.442388	0.647115	0.674373	0.94984	0.654767	0.579984	0.567284	0.802362	0.605826	0.64709	0.556775	0.56745	0.788869	0.567255	0.465709	0.756967	0.633207	0.634325	0.903124	0.551792	0.660793	0.792639	0.593862	0.685942	0.769357	0.825443	0.861552	0.596038	0.623536	0.574375	0.620057	0.835284	0.633809	0.830853	0.649346	0.462599	0.59334	0.549753	0.588166	0.852879	0.934488	0.449164	0.674879
ERR2503280	0.738614	0.612406	0.764899	0.616823	0.808049	0.720406	0.467833	0.693942	0.643943	0.955788	0.591829	0.634996	0.570724	0.83258	0.632697	0.673143	0.604599	0.669046	0.823533	0.589178	0.53657	0.757614	0.694313	0.69641	0.929872	0.592042	0.703878	0.795076	0.710059	0.728593	0.744721	0.859543	0.87744	0.634266	0.671082	0.597796	0.673891	0.863708	0.65812	0.841838	0.6407	0.582337	0.655259	0.605392	0.700326	0.87832	0.951498	0.496041	0.720978
ERR2503281	0.686684	0.573564	0.721524	0.540074	0.834239	0.634529	0.534796	0.732028	0.733286	0.93209	0.593183	0.474027	0.492104	0.834528	0.610261	0.686183	0.591765	0.709094	0.797793	0.601942	0.517776	0.717632	0.686307	0.608364	0.91091	0.497785	0.631974	0.83194	0.744746	0.70641	0.739988	0.842392	0.860437	0.624263	0.599616	0.587784	0.592286	0.860338	0.563719	0.871617	0.564386	0.603359	0.689079	0.625663	0.700828	0.876726	0.953399	0.484451	0.721944
ERR2503282	0.676033	0.633715	0.739045	0.546293	0.831502	0.658573	0.544445	0.778087	0.553616	0.937502	0.585732	0.654578	0.58024	0.816545	0.568015	0.647973	0.551786	0.688889	0.789335	0.61851	0.548737	0.75009	0.703998	0.72421	0.921927	0.571886	0.654105	0.759285	0.766508	0.721529	0.740504	0.851717	0.878955	0.603425	0.600161	0.617853	0.616227	0.829978	0.665746	0.859611	0.616073	0.578338	0.640209	0.584684	0.753111	0.899434	0.940988	0.530714	0.704927
ERR2503283	0.499356	0.844797	0.80621	0.661991	0.545277	0.839385	0.760958	0.935548	0.600156	0.626666	0.723161	0.875389	0.816376	0.522201	0.750559	0.869717	0.724809	0.74673	0.555985	0.707488	0.722911	0.544794	0.88794	0.869829	0.60499	0.773734	0.700029	0.52056	0.951136	0.870026	0.8076	0.498191	0.828237	0.708016	0.758802	0.810696	0.804057	0.474514	0.846239	0.553212	0.747561	0.726874	0.799574	0.813828	0.940536	0.634736	0.603032	0.742278	0.62329
ERR2503284	0.459198	0.860054	0.785014	0.708091	0.546843	0.827196	0.806676	0.917213	0.63324	0.592588	0.76649	0.87378	0.841578	0.465349	0.79212	0.866032	0.761133	0.694104	0.530626	0.648218	0.720758	0.472678	0.865414	0.848629	0.51904	0.784461	0.674516	0.533512	0.920551	0.870555	0.793141	0.445975	0.747625	0.745016	0.775022	0.800324	0.808023	0.434122	0.894339	0.483422	0.753389	0.743377	0.831759	0.807773	0.902653	0.596656	0.517636	0.752945	0.632185
ERR2503285	0.729972	0.702863	0.862238	0.732268	0.817474	0.790538	0.757462	0.832169	0.818132	0.885189	0.735956	0.733186	0.823537	0.817835	0.787105	0.776606	0.590006	0.771507	0.757892	0.763446	0.66506	0.788188	0.805874	0.828112	0.848323	0.760292	0.800201	0.763832	0.81252	0.84911	0.812183	0.720086	0.698689	0.80368	0.781634	0.770029	0.717968	0.751903	0.904803	0.857738	0.813237	0.705068	0.793545	0.608883	0.807678	0.799611	0.892215	0.757972	0.750578
ERR2503286	0.720508	0.726041	0.83339	0.673599	0.805692	0.75753	0.734297	0.805865	0.859089	0.83627	0.708952	0.776389	0.745687	0.738557	0.738645	0.750179	0.644241	0.54587	0.729897	0.571347	0.705749	0.7002	0.814119	0.746966	0.65967	0.603798	0.726985	0.523003	0.678298	0.671657	0.653785	0.680117	0.53129	0.805288	0.773306	0.744388	0.689116	0.704811	0.877801	0.79072	0.744965	0.682062	0.742893	0.724622	0.800097	0.818243	0.696366	0.688024	0.64878
ERR2503287	0.752986	0.775521	0.80034	0.716813	0.823234	0.690643	0.675111	0.779087	0.738094	0.89453	0.644473	0.785234	0.711672	0.874136	0.645581	0.616434	0.654335	0.749162	0.778463	0.722398	0.70403	0.823718	0.533965	0.741693	0.906038	0.650005	0.820597	0.749258	0.83303	0.77896	0.772706	0.875599	0.87414	0.648186	0.6114	0.680194	0.70474	0.891674	0.806544	0.894561	0.748244	0.692908	0.764713	0.67213	0.821147	0.906117	0.954825	0.736986	0.760773
ERR2503288	0.692791	0.733465	0.776623	0.684664	0.843261	0.723618	0.693721	0.789835	0.733672	0.827949	0.572215	0.720687	0.684015	0.771806	0.674355	0.63903	0.717572	0.673664	0.752806	0.59694	0.648928	0.752654	0.460465	0.741374	0.844522	0.631409	0.80332	0.760424	0.810947	0.754265	0.789002	0.817481	0.816272	0.661394	0.657357	0.678078	0.691691	0.7895	0.813974	0.801895	0.680774	0.634086	0.809399	0.69115	0.773846	0.861423	0.849943	0.668277	0.626725
ERR2503289	0.77186	0.53685	0.761885	0.646885	0.83836	0.778011	0.526315	0.626318	0.721038	0.94984	0.683532	0.67625	0.623844	0.843887	0.644308	0.776201	0.663601	0.640232	0.86072	0.63666	0.432777	0.755421	0.74164	0.718936	0.916037	0.649991	0.660506	0.809743	0.712712	0.720978	0.813673	0.86433	0.892835	0.692018	0.720207	0.655547	0.646721	0.862686	0.648919	0.864884	0.707973	0.494409	0.583878	0.633394	0.639514	0.940434	0.933258	0.481599	0.743303
ERR2503290	0.77692	0.594988	0.769714	0.668114	0.861018	0.778395	0.553354	0.676266	0.743329	0.957439	0.688194	0.670992	0.649364	0.86689	0.651375	0.807573	0.715986	0.654145	0.835231	0.620246	0.499767	0.735753	0.73485	0.782854	0.916584	0.653332	0.688016	0.874079	0.718617	0.713636	0.80956	0.86464	0.892835	0.697526	0.688184	0.670818	0.656201	0.875071	0.703286	0.859281	0.708389	0.495747	0.617134	0.631978	0.702623	0.931141	0.936075	0.50493	0.721418
ERR2503291	0.631008	0.792543	0.794483	0.687899	0.693906	0.825586	0.802382	0.843205	0.835847	0.67865	0.679403	0.816017	0.759766	0.61896	0.793283	0.821328	0.749066	0.63542	0.556364	0.673915	0.787202	0.517271	0.776841	0.869656	0.584612	0.804767	0.86993	0.554182	0.883008	0.862442	0.8194	0.609328	0.738904	0.812403	0.682486	0.832153	0.774733	0.619265	0.866465	0.660263	0.766469	0.772253	0.819427	0.784509	0.774267	0.682261	0.66421	0.804266	0.610508
ERR2503292	0.603634	0.812191	0.822014	0.697401	0.635464	0.859906	0.829211	0.919486	0.809558	0.671016	0.673455	0.863994	0.799824	0.628894	0.812372	0.85082	0.786625	0.71389	0.540841	0.758599	0.80358	0.551685	0.808423	0.889783	0.617105	0.839397	0.874762	0.565817	0.924808	0.899192	0.851641	0.613381	0.777093	0.77721	0.688368	0.873259	0.792929	0.629944	0.85233	0.664951	0.815374	0.779028	0.839175	0.792755	0.81906	0.668757	0.702049	0.850434	0.639497
ERR2503293	0.539895	0.918002	0.907908	0.798027	0.63976	0.891738	0.892133	0.985624	0.857012	0.569855	0.740039	0.952648	0.903577	0.524281	0.883538	0.949395	0.858489	0.572606	0.558598	0.730177	0.883714	0.523708	0.919596	0.94608	0.511021	0.857146	0.939349	0.506237	0.987046	0.916382	0.906611	0.508415	0.582496	0.809745	0.878605	0.916015	0.86982	0.516489	0.905644	0.586542	0.893843	0.792592	0.906401	0.878807	0.965262	0.602632	0.324787	0.884169	0.719093
ERR2503294	0.613074	0.927932	0.917607	0.795372	0.676095	0.903574	0.915481	0.985624	0.877338	0.645409	0.803535	0.952648	0.915971	0.600788	0.873003	0.938374	0.86796	0.509425	0.639256	0.738835	0.866259	0.607478	0.932036	0.94608	0.59197	0.841762	0.926779	0.470224	0.980663	0.918946	0.902706	0.590406	0.519166	0.827453	0.878391	0.904306	0.873091	0.605578	0.923189	0.664585	0.884267	0.816229	0.886105	0.878668	0.965704	0.680674	0.289378	0.902902	0.725743
ERR2503295	0.306105	0.870723	0.886234	0.787875	0.607	0.827231	0.884486	0.895882	0.831206	0.330151	0.786475	0.819266	0.83697	0.218432	0.810096	0.850159	0.836529	0.799169	0.34262	0.686087	0.788404	0.518096	0.864106	0.852309	0.300599	0.811146	0.843914	0.630254	0.931792	0.870137	0.873614	0.363245	0.775729	0.792826	0.797013	0.859724	0.823909	0.215178	0.883102	0.26364	0.770899	0.7605	0.899414	0.831394	0.902887	0.341624	0.505254	0.817618	0.592289
ERR2503296	0.36219	0.911514	0.905257	0.823581	0.621757	0.88929	0.924534	0.949708	0.880737	0.215645	0.853378	0.899305	0.895563	0.153701	0.885261	0.89992	0.904337	0.793468	0.379765	0.7137	0.861564	0.516012	0.889575	0.903256	0.176127	0.884513	0.893817	0.618146	0.95948	0.923048	0.91458	0.406886	0.769228	0.836763	0.851901	0.914266	0.889979	0.257375	0.91305	0.213544	0.83501	0.832093	0.938197	0.901386	0.911699	0.371742	0.484985	0.866896	0.659638
ERR2503298	0.75771	0.560613	0.696897	0.575025	0.82059	0.585696	0.463638	0.59116	0.762601	0.93131	0.65531	0.614709	0.604077	0.843826	0.510582	0.721223	0.541089	0.540634	0.775103	0.532334	0.469804	0.705622	0.648329	0.642639	0.900179	0.590608	0.764155	0.851712	0.660177	0.5688	0.748643	0.829922	0.873907	0.685242	0.673193	0.512975	0.642446	0.879169	0.69748	0.876705	0.664308	0.475635	0.648578	0.630431	0.639471	0.878768	0.966571	0.503904	0.700203
ERR2503299	0.478239	0.761111	0.767502	0.569338	0.576848	0.764538	0.666363	0.85396	0.609609	0.680643	0.653515	0.785731	0.705522	0.529022	0.687079	0.712482	0.630808	0.726039	0.560391	0.62168	0.635833	0.530391	0.793261	0.745933	0.647263	0.692456	0.676505	0.527468	0.854742	0.817773	0.774114	0.589376	0.801633	0.645639	0.69759	0.710635	0.718372	0.540487	0.782348	0.557645	0.65424	0.661172	0.724604	0.726958	0.838613	0.669463	0.656753	0.666356	0.600152
ERR2503300	0.369052	0.81661	0.826666	0.653294	0.549727	0.819737	0.739338	0.907654	0.68338	0.547307	0.719218	0.853939	0.792871	0.391329	0.757371	0.852535	0.714278	0.688409	0.452511	0.627545	0.698038	0.463173	0.837782	0.829239	0.471853	0.724071	0.720327	0.501724	0.888137	0.863845	0.817036	0.430896	0.743146	0.714144	0.747941	0.788163	0.773524	0.381606	0.831586	0.433092	0.70836	0.720823	0.820188	0.75651	0.878221	0.546447	0.485668	0.711297	0.64341
ERR2503301	0.70306	0.646054	0.762858	0.561036	0.805877	0.71619	0.5555	0.762984	0.604328	0.881599	0.538725	0.682313	0.603883	0.787864	0.55868	0.663393	0.578054	0.616502	0.757947	0.658372	0.656096	0.752369	0.698552	0.751544	0.861087	0.599414	0.767682	0.701608	0.754356	0.721685	0.767706	0.80159	0.790123	0.599544	0.622972	0.65718	0.673037	0.812829	0.69198	0.82623	0.66709	0.578375	0.648351	0.569836	0.715198	0.829934	0.921954	0.587548	0.643456
ERR2503302	0.777965	0.62531	0.811048	0.673771	0.883848	0.719722	0.597195	0.612991	0.713057	0.928998	0.681418	0.688932	0.698372	0.845096	0.613255	0.750309	0.671302	0.630336	0.811645	0.695624	0.586521	0.799063	0.7185	0.790601	0.881721	0.659829	0.770478	0.828288	0.650735	0.6811	0.805891	0.841959	0.837219	0.680779	0.69636	0.653928	0.731742	0.862417	0.796695	0.861974	0.738298	0.58026	0.647471	0.628412	0.554664	0.880504	0.945425	0.546427	0.724143
ERR2503303	0.60528	0.949725	0.928498	0.846843	0.665758	0.947784	0.952615	0.985624	0.938899	0.617101	0.90142	0.965595	0.948133	0.588168	0.938224	0.967893	0.930953	0.552083	0.624553	0.756783	0.947625	0.566641	0.951485	0.857958	0.457764	0.834501	0.878892	0.412253	0.873434	0.852011	0.838454	0.605596	0.523684	0.931324	0.951097	0.960333	0.962111	0.598819	0.957647	0.620594	0.935042	0.894053	0.96013	0.958259	0.967884	0.636684	0.314138	0.957554	0.765504
ERR2503304	0.702114	0.651621	0.757356	0.568677	0.750087	0.742836	0.642154	0.812356	0.611765	0.910461	0.663025	0.738867	0.453126	0.784538	0.680884	0.751368	0.73299	0.758185	0.758122	0.590992	0.662844	0.713236	0.767759	0.699866	0.881941	0.683766	0.687431	0.774312	0.876103	0.820126	0.743052	0.851867	0.871235	0.641914	0.594248	0.699498	0.682034	0.797095	0.646818	0.7993	0.669699	0.679433	0.763917	0.719663	0.854418	0.876781	0.89372	0.602228	0.604881
ERR2503305	0.366802	0.667322	0.71216	0.564921	0.497053	0.753895	0.669736	0.845196	0.74994	0.61954	0.675106	0.762114	0.570192	0.488455	0.718008	0.797203	0.666517	0.708032	0.446406	0.576939	0.630397	0.425595	0.774029	0.722378	0.574221	0.667739	0.731869	0.595272	0.882305	0.810392	0.739435	0.511982	0.783321	0.695582	0.679193	0.707733	0.665185	0.490408	0.73671	0.52228	0.694933	0.632953	0.797182	0.724872	0.871134	0.614746	0.61524	0.645838	0.582681
ERR2503306	0.794832	0.644382	0.777043	0.693475	0.806686	0.667191	0.570309	0.70878	0.736185	0.912534	0.619278	0.643001	0.655513	0.893442	0.604754	0.716147	0.700185	0.653138	0.761751	0.683165	0.618918	0.723702	0.693768	0.80666	0.904009	0.688178	0.729559	0.82737	0.727378	0.724698	0.790835	0.895551	0.88058	0.729674	0.678156	0.640992	0.688276	0.905494	0.754182	0.900292	0.707687	0.547591	0.624944	0.649538	0.69581	0.933824	0.960265	0.545523	0.717422
ERR2503307	0.807177	0.747492	0.812424	0.671218	0.78923	0.724175	0.673491	0.795233	0.654524	0.912534	0.645479	0.699331	0.683061	0.884513	0.694591	0.760806	0.743866	0.782513	0.761184	0.763538	0.747307	0.774087	0.739437	0.805563	0.907048	0.74957	0.783895	0.768683	0.874338	0.843706	0.815427	0.905949	0.899891	0.699823	0.690398	0.789537	0.72166	0.908466	0.734823	0.916933	0.722536	0.679209	0.68655	0.728952	0.79221	0.904658	0.970915	0.658765	0.785578
ERR2503308	0.69589	0.541443	0.754975	0.636538	0.793012	0.703062	0.501414	0.610172	0.713554	0.929924	0.650727	0.578346	0.552408	0.764149	0.590795	0.66779	0.686783	0.578073	0.766341	0.546926	0.469838	0.730807	0.52513	0.65207	0.896822	0.593758	0.627059	0.863493	0.58777	0.662161	0.782094	0.823643	0.843518	0.607347	0.62113	0.636637	0.6075	0.803358	0.642295	0.791744	0.588894	0.398093	0.620563	0.513948	0.590907	0.783559	0.896193	0.443734	0.618585
ERR2503309	0.733291	0.556383	0.778012	0.6462	0.809173	0.737953	0.514772	0.519526	0.658157	0.956733	0.659972	0.61679	0.56877	0.817577	0.589068	0.6722	0.682217	0.643599	0.796859	0.605414	0.466936	0.771562	0.637404	0.714087	0.927437	0.622355	0.672221	0.856445	0.647375	0.676479	0.779811	0.876458	0.870338	0.594409	0.595456	0.629432	0.65645	0.855931	0.662271	0.819131	0.635789	0.500072	0.593909	0.561639	0.546243	0.828863	0.943241	0.483082	0.658919
ERR2503310	0.803044	0.601299	0.787741	0.675792	0.76042	0.740993	0.537465	0.630084	0.804223	0.951584	0.680847	0.525816	0.63676	0.853431	0.577836	0.706723	0.748903	0.718363	0.815238	0.643147	0.633045	0.818858	0.710129	0.619046	0.939118	0.594167	0.65983	0.911069	0.690714	0.743167	0.803098	0.891494	0.895719	0.692153	0.71573	0.661265	0.599811	0.870206	0.689921	0.89933	0.713329	0.655764	0.517742	0.651811	0.62355	0.888422	0.985943	0.638613	0.703086
ERR2503311	0.791955	0.592933	0.795744	0.662634	0.823315	0.672101	0.51989	0.572266	0.741339	0.944775	0.6027	0.614378	0.672124	0.838067	0.547693	0.712289	0.665381	0.599348	0.785467	0.666084	0.515735	0.792058	0.603109	0.693352	0.906219	0.550905	0.676368	0.865838	0.603277	0.653055	0.770168	0.844194	0.872249	0.579297	0.619494	0.60531	0.591545	0.86521	0.772276	0.886634	0.716624	0.455308	0.645583	0.535852	0.569529	0.830962	0.971395	0.570113	0.713075
ERR2503312	0.787745	0.501727	0.772944	0.69234	0.829934	0.741075	0.641614	0.653406	0.860904	0.943521	0.637573	0.671791	0.561767	0.894639	0.67294	0.770634	0.749583	0.664708	0.750728	0.637832	0.599728	0.747682	0.699206	0.721638	0.925065	0.694111	0.685823	0.925156	0.679781	0.654832	0.820498	0.885952	0.877553	0.771752	0.73579	0.674761	0.678658	0.895298	0.650942	0.910897	0.721149	0.576306	0.674974	0.70731	0.568256	0.93489	0.970915	0.507188	0.736393
ERR2503313	0.81632	0.598134	0.770656	0.705885	0.829758	0.791148	0.620675	0.701311	0.783069	0.948255	0.718939	0.715562	0.532895	0.905117	0.6468	0.783333	0.742877	0.721272	0.802005	0.657323	0.697924	0.748016	0.77809	0.783318	0.917977	0.717436	0.707738	0.920613	0.777715	0.76201	0.774677	0.910163	0.886566	0.815506	0.787908	0.675008	0.729201	0.899016	0.715438	0.906758	0.726617	0.680653	0.7333	0.708499	0.671249	0.921257	0.970915	0.574031	0.747632
ERR2503314	0.761423	0.57613	0.767045	0.680363	0.810353	0.668834	0.612939	0.736006	0.862545	0.94984	0.717051	0.667861	0.638915	0.844251	0.70225	0.682684	0.696413	0.703563	0.807705	0.623891	0.670543	0.745949	0.609525	0.667926	0.915583	0.652024	0.578581	0.915681	0.615534	0.774093	0.807057	0.846033	0.848921	0.756603	0.758243	0.675035	0.611676	0.866696	0.683162	0.888605	0.675682	0.560714	0.687914	0.616386	0.643789	0.842999	0.960265	0.549054	0.773522
ERR2503315	0.747997	0.618066	0.762652	0.594641	0.803938	0.67547	0.559267	0.744315	0.615513	0.949839	0.558442	0.692947	0.623914	0.84442	0.569136	0.648658	0.618977	0.69044	0.779053	0.67268	0.646946	0.749988	0.632332	0.71005	0.915169	0.586977	0.587679	0.785045	0.700004	0.762007	0.757467	0.86006	0.877136	0.59805	0.612191	0.641833	0.62494	0.867203	0.674407	0.884817	0.666171	0.538062	0.635277	0.5722	0.699436	0.828346	0.981824	0.5811	0.726218
ERR2503316	0.830555	0.699542	0.849329	0.727729	0.878681	0.677776	0.59183	0.633616	0.724309	0.918852	0.686667	0.644239	0.740705	0.899264	0.593087	0.695425	0.658043	0.683928	0.892427	0.692713	0.620545	0.86193	0.730686	0.778157	0.945531	0.668298	0.72697	0.83085	0.655379	0.700321	0.83687	0.855796	0.909617	0.723779	0.770138	0.647917	0.673673	0.860098	0.778847	0.926112	0.737101	0.579126	0.543195	0.554393	0.602791	0.864802	0.976788	0.614901	0.722281
ERR2503317	0.829979	0.665703	0.841272	0.726886	0.895014	0.696364	0.588594	0.645843	0.73688	0.919187	0.630171	0.665003	0.738088	0.902651	0.62686	0.707241	0.655817	0.653743	0.910226	0.695259	0.58477	0.869222	0.756418	0.810723	0.942787	0.656748	0.76926	0.818717	0.660617	0.664912	0.83687	0.861097	0.909333	0.710566	0.773085	0.644566	0.689542	0.872269	0.785412	0.925691	0.743347	0.594593	0.52204	0.582516	0.585228	0.897793	0.973798	0.601262	0.751773
ERR2503318	0.738474	0.578373	0.800819	0.692755	0.874609	0.699131	0.559861	0.517386	0.697939	0.964876	0.67982	0.628519	0.579925	0.830013	0.667829	0.753253	0.662092	0.621335	0.796534	0.562364	0.464418	0.779177	0.657741	0.673379	0.914884	0.622032	0.666226	0.879828	0.600326	0.688224	0.771295	0.844764	0.875419	0.676632	0.618711	0.616427	0.647591	0.828907	0.679827	0.82354	0.65449	0.505257	0.575278	0.577444	0.532939	0.844803	0.923504	0.473376	0.65638
ERR2503319	0.729963	0.622525	0.788474	0.606528	0.850708	0.680775	0.518878	0.666917	0.551257	0.952844	0.659146	0.648939	0.560611	0.821877	0.613706	0.707486	0.621914	0.677149	0.811337	0.577836	0.527992	0.785487	0.684202	0.715095	0.920805	0.600011	0.63049	0.807363	0.714075	0.752007	0.774054	0.844965	0.884666	0.621681	0.611295	0.657312	0.643642	0.81523	0.666327	0.825726	0.622978	0.585699	0.564407	0.53127	0.698808	0.855097	0.924285	0.543938	0.65425
ERR2503320	0.77735	0.615248	0.773741	0.583998	0.791961	0.675967	0.514401	0.679126	0.726895	0.950639	0.647988	0.659751	0.56897	0.839739	0.605796	0.673789	0.571531	0.712597	0.78454	0.681951	0.660014	0.773803	0.620657	0.674532	0.913819	0.630482	0.748228	0.82819	0.739289	0.751405	0.794272	0.835948	0.839261	0.67617	0.617838	0.680051	0.667851	0.902491	0.591721	0.876934	0.629386	0.607141	0.630079	0.650948	0.702991	0.872603	0.983803	0.574663	0.722616
ERR2503321	0.71594	0.596056	0.743959	0.653995	0.836109	0.677299	0.555138	0.725113	0.738104	0.944725	0.593578	0.628545	0.65734	0.810004	0.642252	0.754811	0.576318	0.635556	0.739627	0.57714	0.481912	0.749257	0.598049	0.699816	0.903521	0.636669	0.655809	0.874791	0.69665	0.682718	0.774449	0.819941	0.868543	0.620893	0.633682	0.572251	0.546	0.794111	0.740203	0.830102	0.692203	0.54291	0.724631	0.57048	0.46675	0.859494	0.916261	0.55042	0.709635
ERR2503322	0.853477	0.657998	0.821576	0.688819	0.8619	0.713201	0.443478	0.641095	0.805304	0.922815	0.72148	0.618755	0.642232	0.838794	0.598638	0.762226	0.636324	0.629376	0.841178	0.678378	0.576231	0.787696	0.736329	0.799284	0.93342	0.669775	0.778157	0.867049	0.704299	0.566752	0.80673	0.837262	0.897332	0.769912	0.733551	0.64422	0.666273	0.856123	0.731797	0.889215	0.677848	0.464472	0.675153	0.651573	0.630858	0.905339	0.989325	0.465007	0.752161
ERR2503323	0.866122	0.618669	0.823511	0.599173	0.865359	0.713805	0.35372	0.648473	0.666405	0.942202	0.677844	0.618108	0.615149	0.838495	0.5707	0.704432	0.649492	0.618037	0.862397	0.672573	0.544221	0.795474	0.710346	0.769311	0.923739	0.660598	0.75601	0.778032	0.697802	0.573448	0.80754	0.843695	0.895542	0.705344	0.691992	0.61714	0.677875	0.873054	0.707409	0.889642	0.649624	0.515898	0.571709	0.619229	0.639414	0.884877	0.991142	0.45836	0.728273
ERR2503324	0.859054	0.681339	0.857525	0.769656	0.916521	0.770348	0.52714	0.682304	0.840458	0.974514	0.817165	0.680791	0.70813	0.86674	0.670637	0.825178	0.74229	0.643441	0.83561	0.690894	0.590273	0.810588	0.678143	0.768897	0.915072	0.731118	0.760968	0.948205	0.654415	0.674527	0.835404	0.865452	0.890334	0.796186	0.751561	0.744295	0.746898	0.890857	0.817142	0.847541	0.708078	0.603767	0.737299	0.692474	0.652102	0.842661	0.930545	0.53848	0.795616
ERR2503325	0.869025	0.66351	0.840065	0.76811	0.874178	0.740772	0.556106	0.551456	0.915901	0.97468	0.829411	0.635927	0.677604	0.902716	0.700088	0.825234	0.712703	0.671091	0.808676	0.674875	0.589965	0.80497	0.701647	0.723193	0.948484	0.725536	0.795363	0.970703	0.67224	0.708442	0.83765	0.870192	0.90827	0.871502	0.817982	0.735532	0.711505	0.93244	0.777522	0.887835	0.713333	0.589503	0.705731	0.692786	0.598592	0.91102	0.977268	0.537144	0.81333
ERR2503326	0.722574	0.508361	0.712724	0.60593	0.76545	0.625404	0.466289	0.638521	0.749283	0.936602	0.592303	0.599656	0.533769	0.846692	0.614253	0.673931	0.565724	0.608382	0.74453	0.560854	0.516852	0.716157	0.606284	0.633494	0.919929	0.595781	0.654257	0.864897	0.703107	0.634731	0.757582	0.826473	0.869797	0.658682	0.617725	0.577128	0.463126	0.855963	0.616833	0.887006	0.674569	0.533731	0.646739	0.499984	0.535793	0.853079	0.970915	0.520991	0.707851
ERR2503327	0.79356	0.615508	0.819342	0.591842	0.825599	0.709736	0.517817	0.686927	0.642716	0.956987	0.643321	0.693013	0.594339	0.833664	0.550093	0.681411	0.558556	0.682229	0.795989	0.668522	0.656179	0.791461	0.656189	0.729013	0.923607	0.622232	0.709334	0.800273	0.727271	0.746603	0.779617	0.840749	0.850923	0.66425	0.618564	0.641449	0.652462	0.897974	0.678099	0.889641	0.644756	0.579086	0.643122	0.613962	0.721894	0.846605	0.9949	0.585543	0.692319
ERR2503328	0.760364	0.650082	0.860681	0.689146	0.842328	0.751572	0.653585	0.78836	0.738468	0.936602	0.622376	0.639746	0.719015	0.856936	0.700771	0.821345	0.56412	0.761291	0.754257	0.735884	0.582535	0.832372	0.702427	0.714617	0.922033	0.677697	0.773382	0.83127	0.818471	0.819142	0.826704	0.842856	0.841657	0.687117	0.635187	0.767413	0.612509	0.878985	0.727003	0.933148	0.752311	0.575022	0.742979	0.564716	0.795292	0.861173	0.973576	0.70315	0.791194
ERR2503329	0.731365	0.504709	0.783956	0.634305	0.812104	0.711656	0.618671	0.736715	0.72813	0.929416	0.591146	0.609346	0.598678	0.85358	0.677218	0.60942	0.604169	0.702323	0.727589	0.633307	0.588647	0.78047	0.700294	0.603775	0.827926	0.528406	0.603122	0.703278	0.645491	0.645534	0.684209	0.838529	0.81055	0.686904	0.718073	0.614664	0.589965	0.851305	0.629383	0.902694	0.730676	0.668915	0.682585	0.551066	0.716235	0.884035	0.977117	0.624204	0.746856
ERR2503330	0.757195	0.509565	0.772009	0.600531	0.793767	0.690789	0.576374	0.662993	0.701636	0.945383	0.575344	0.591522	0.493814	0.867786	0.642787	0.672737	0.687039	0.700218	0.747805	0.569099	0.609862	0.763187	0.657078	0.664571	0.924927	0.670806	0.686536	0.826533	0.744877	0.715109	0.794082	0.845413	0.854877	0.674822	0.677289	0.667779	0.585236	0.860135	0.524159	0.888775	0.694727	0.626902	0.623858	0.565611	0.683997	0.88935	0.986	0.579843	0.706379
ERR2503331	0.905013	0.712526	0.905263	0.851314	0.970839	0.819729	0.683071	0.694669	0.87298	0.98976	0.78103	0.580797	0.826931	0.882982	0.765266	0.870252	0.892451	0.736375	0.918511	0.744898	0.622669	0.90365	0.813439	0.82131	0.957036	0.750441	0.78008	0.963014	0.722549	0.662802	0.901397	0.914367	0.936333	0.852343	0.795684	0.780597	0.755367	0.861756	0.906874	0.8813	0.763526	0.686609	0.718707	0.783819	0.633848	0.914861	0.931467	0.628791	0.77012
ERR2503332	0.876752	0.693493	0.906002	0.840988	0.968941	0.825164	0.653845	0.713585	0.860759	0.987752	0.731198	0.553385	0.777955	0.866071	0.738976	0.838536	0.847984	0.71606	0.872829	0.741234	0.582828	0.892379	0.72643	0.788455	0.937867	0.711016	0.79502	0.948438	0.707836	0.665277	0.897605	0.901583	0.912743	0.804444	0.755846	0.761202	0.724949	0.865448	0.852199	0.86559	0.736378	0.650801	0.707905	0.727617	0.621849	0.91653	0.922718	0.605749	0.74641
ERR2503333	0.730177	0.609179	0.699222	0.522623	0.765023	0.663172	0.577277	0.810153	0.724431	0.885427	0.559464	0.735334	0.646259	0.794657	0.656995	0.743126	0.671682	0.607391	0.744053	0.639807	0.660369	0.661996	0.710135	0.717761	0.841054	0.608378	0.656992	0.736431	0.797773	0.780315	0.766045	0.716866	0.767212	0.661694	0.65582	0.729948	0.612519	0.814455	0.722283	0.835814	0.657702	0.585895	0.708185	0.668127	0.755111	0.796261	0.900571	0.584265	0.712456
ERR2503334	0.76616	0.650856	0.769746	0.559146	0.7726	0.73644	0.482017	0.802778	0.556495	0.962087	0.592887	0.754281	0.62689	0.877564	0.65834	0.770295	0.601004	0.721392	0.83861	0.734342	0.671714	0.760565	0.74942	0.750107	0.938623	0.62192	0.673338	0.781189	0.863704	0.774957	0.779208	0.849393	0.889509	0.668346	0.651411	0.70976	0.634087	0.888998	0.68544	0.917006	0.721547	0.615631	0.693791	0.633773	0.858441	0.887267	0.98935	0.600328	0.811975
ERR2503335	0.791963	0.598697	0.75817	0.572896	0.761164	0.726203	0.523443	0.724618	0.625493	0.956692	0.608355	0.723763	0.551352	0.875693	0.670814	0.754156	0.659492	0.706792	0.830098	0.680294	0.649569	0.751301	0.747173	0.734873	0.935413	0.636895	0.661183	0.791441	0.833831	0.756493	0.784771	0.850653	0.893863	0.660895	0.67341	0.694279	0.625278	0.894871	0.630199	0.916343	0.712596	0.588505	0.657793	0.647769	0.828542	0.896875	0.983955	0.581158	0.769028
ERR2503336	0.788779	0.587339	0.723352	0.552478	0.747388	0.668549	0.381966	0.633013	0.719022	0.936649	0.68877	0.583218	0.594521	0.795612	0.549525	0.746356	0.590998	0.590954	0.776322	0.58322	0.529526	0.758211	0.676399	0.696406	0.917441	0.587599	0.749179	0.82121	0.700753	0.575152	0.754928	0.791319	0.891981	0.697709	0.676565	0.592686	0.587683	0.828346	0.688879	0.880653	0.636073	0.482914	0.603957	0.592509	0.677186	0.890529	0.9878	0.479415	0.705165
ERR2503337	0.803928	0.595995	0.705075	0.564672	0.73608	0.709067	0.388861	0.565019	0.717034	0.940432	0.721048	0.591814	0.587397	0.836954	0.563966	0.728584	0.65903	0.601428	0.804123	0.58009	0.526598	0.742143	0.712042	0.694493	0.931958	0.62911	0.736248	0.828364	0.702989	0.62259	0.749799	0.85344	0.901296	0.718692	0.667131	0.604739	0.646356	0.895308	0.664425	0.88996	0.640361	0.504057	0.64838	0.649265	0.601995	0.9171	0.991583	0.455054	0.71666
ERR2503338	0.903039	0.741258	0.839296	0.68115	0.87719	0.703161	0.538228	0.735383	0.688992	0.96013	0.706522	0.729213	0.670737	0.899894	0.622884	0.731616	0.702017	0.771961	0.908343	0.764737	0.711004	0.826805	0.786166	0.865461	0.935477	0.706271	0.765576	0.811948	0.780879	0.695028	0.836592	0.899844	0.907205	0.693785	0.710778	0.777962	0.768609	0.935888	0.760172	0.922865	0.690444	0.68872	0.592139	0.672479	0.811463	0.888508	0.991149	0.629553	0.81187
ERR2503339	0.882516	0.783683	0.847397	0.691757	0.899459	0.736626	0.59157	0.801101	0.694826	0.953164	0.748645	0.785149	0.70809	0.886462	0.663089	0.773741	0.698464	0.809998	0.895332	0.809774	0.739155	0.845834	0.795248	0.851821	0.930577	0.736505	0.732032	0.802124	0.79861	0.763869	0.86467	0.883632	0.898081	0.686987	0.694827	0.816753	0.79309	0.916122	0.731995	0.914862	0.701917	0.730893	0.662394	0.727293	0.863081	0.90176	0.991077	0.621581	0.857345
ERR2503340	0.546349	0.77685	0.777015	0.638104	0.60941	0.799574	0.760259	0.92763	0.741302	0.694606	0.618651	0.858507	0.735985	0.627193	0.7495	0.771517	0.633142	0.757272	0.546695	0.73325	0.717075	0.582838	0.76719	0.847356	0.66497	0.746618	0.871052	0.55101	0.951678	0.853264	0.782168	0.57333	0.820092	0.686154	0.658803	0.7955	0.663103	0.599951	0.803995	0.697084	0.775626	0.719052	0.772715	0.766863	0.819963	0.730555	0.721884	0.789145	0.690512
ERR2503341	0.457989	0.775046	0.757316	0.672001	0.544113	0.77751	0.786639	0.904919	0.78397	0.603354	0.629328	0.849117	0.773983	0.527184	0.764534	0.776708	0.649117	0.741323	0.475021	0.716121	0.714593	0.499284	0.790622	0.827584	0.575493	0.760555	0.849156	0.575853	0.931099	0.848537	0.783857	0.467352	0.780592	0.732261	0.705735	0.772069	0.670024	0.511882	0.856953	0.596715	0.793459	0.70016	0.808644	0.761853	0.821948	0.635097	0.630631	0.78497	0.676667
ERR2503342	0.750645	0.616979	0.682747	0.57311	0.728461	0.66867	0.607593	0.797045	0.745677	0.94984	0.513081	0.664979	0.561993	0.869837	0.689143	0.718093	0.62786	0.705229	0.80615	0.667632	0.57529	0.733531	0.737334	0.647508	0.900179	0.530085	0.691708	0.794814	0.82826	0.753319	0.748324	0.811998	0.872491	0.618938	0.649798	0.623288	0.598209	0.883355	0.668831	0.893014	0.701905	0.637617	0.730472	0.682012	0.802054	0.942556	0.963905	0.607469	0.745176
ERR2503343	0.778999	0.571579	0.656157	0.582717	0.738783	0.659783	0.61878	0.771997	0.820454	0.945343	0.544484	0.629782	0.565347	0.879396	0.678605	0.708421	0.681888	0.72218	0.787572	0.569673	0.551733	0.744968	0.735182	0.609368	0.919039	0.567504	0.708358	0.873495	0.773412	0.720048	0.763323	0.839391	0.861321	0.684967	0.678794	0.555115	0.62077	0.916245	0.660255	0.889055	0.678276	0.653032	0.743046	0.716881	0.721003	0.952318	0.974554	0.580393	0.696189
ERR2503344	0.699458	0.633193	0.768321	0.561989	0.814322	0.660933	0.49857	0.748435	0.613678	0.955176	0.503128	0.662518	0.596203	0.836573	0.637783	0.703786	0.525108	0.697899	0.764081	0.679033	0.571452	0.749885	0.707189	0.66036	0.848389	0.501571	0.658758	0.704953	0.753853	0.723902	0.682522	0.825757	0.842382	0.598316	0.641624	0.621935	0.57531	0.856588	0.712438	0.875073	0.664843	0.623651	0.694163	0.569778	0.801712	0.884493	0.982439	0.624089	0.793839
ERR2503346	0.893464	0.899934	0.956199	0.877382	0.921485	0.918352	0.889183	0.941243	0.762736	0.950088	0.836271	0.940066	0.907871	0.921406	0.874713	0.751462	0.894926	0.896096	0.985169	0.88787	0.909072	0.982256	0.971249	0.863234	0.993053	0.904134	0.921156	0.880495	0.920482	0.954243	0.941189	0.953178	0.98617	0.839895	0.90892	0.914115	0.882908	0.941237	0.883867	1	0.925889	0.961797	0.758893	0.803653	0.921771	0.99346	0.98935	0.90894	0.76345
ERR2503347	0.764983	0.667357	0.575054	0.586648	0.839701	0.606024	0.649877	0.782227	0.802924	0.938984	0.70209	0.699837	0.597615	0.868604	0.666216	0.73784	0.543823	0.750491	0.81858	0.575234	0.550179	0.767407	0.744067	0.701259	0.908627	0.67121	0.768884	0.888866	0.749198	0.747743	0.750338	0.85286	0.84036	0.752514	0.783621	0.560031	0.728648	0.898959	0.736579	0.882887	0.6708	0.690254	0.733299	0.723026	0.789171	0.884639	0.986444	0.59946	0.740062
ERR2503348	0.718358	0.60504	0.567521	0.587422	0.83402	0.59887	0.664822	0.758418	0.81577	0.93209	0.661647	0.543914	0.602	0.839857	0.669902	0.693623	0.517498	0.734676	0.760634	0.562828	0.44304	0.790138	0.729611	0.65648	0.91781	0.63383	0.789689	0.879294	0.766741	0.754222	0.752221	0.816601	0.785737	0.74436	0.721079	0.552621	0.644286	0.868701	0.72619	0.874995	0.683277	0.66972	0.743638	0.571687	0.773824	0.875553	0.976927	0.633199	0.700958
ERR2503349	0.710259	0.58829	0.67595	0.517105	0.831119	0.586145	0.48222	0.662374	0.66566	0.936602	0.621163	0.62208	0.639945	0.824986	0.595815	0.743063	0.412421	0.603508	0.773407	0.533678	0.401702	0.777445	0.717867	0.728664	0.900044	0.603587	0.701329	0.795565	0.717979	0.686878	0.759803	0.792679	0.821549	0.648343	0.669121	0.486801	0.585424	0.806393	0.766625	0.865823	0.706845	0.57431	0.62695	0.510208	0.705957	0.873875	0.960727	0.55844	0.746584
ERR2503350	0.690366	0.491095	0.658521	0.493181	0.805477	0.614503	0.427277	0.632189	0.714775	0.941008	0.674327	0.512005	0.592167	0.803568	0.603031	0.711198	0.417791	0.636312	0.750224	0.492609	0.336366	0.708775	0.688143	0.657611	0.916346	0.592825	0.669938	0.837509	0.681605	0.693511	0.737609	0.819716	0.795363	0.661527	0.647601	0.492393	0.557741	0.831261	0.702872	0.849859	0.679367	0.504806	0.649779	0.441906	0.682247	0.861531	0.963049	0.500501	0.72653
ERR2503351	0.664606	0.820615	0.739815	0.600695	0.719364	0.72543	0.827408	0.770963	0.877527	0.752486	0.831167	0.789324	0.725934	0.661452	0.814906	0.746356	0.712723	0.754753	0.682693	0.516666	0.729017	0.654402	0.796285	0.631264	0.685513	0.817111	0.840507	0.679527	0.822629	0.85191	0.839733	0.679555	0.743323	0.786353	0.79264	0.728462	0.830343	0.682899	0.794404	0.684421	0.805013	0.760501	0.789056	0.794153	0.782124	0.632389	0.741019	0.814118	0.544849
ERR2503352	0.786466	0.871591	0.873211	0.733882	0.795467	0.806927	0.802219	0.788257	0.805934	0.861372	0.840106	0.844596	0.772217	0.783298	0.768834	0.798658	0.782076	0.838771	0.797903	0.767522	0.851343	0.783442	0.857443	0.727235	0.824039	0.803311	0.865645	0.785283	0.926301	0.855635	0.847342	0.80124	0.851606	0.775844	0.800492	0.847565	0.846581	0.826136	0.887268	0.833714	0.812668	0.755744	0.86447	0.80106	0.894378	0.76758	0.888885	0.831288	0.682747
ERR2503353	0.815327	0.558523	0.72303	0.604068	0.815669	0.727156	0.543641	0.722006	0.738111	0.946414	0.587695	0.674872	0.601042	0.882245	0.670254	0.691219	0.66216	0.648283	0.790321	0.628	0.549659	0.73732	0.698067	0.725482	0.910782	0.641718	0.715282	0.78845	0.745001	0.698226	0.782509	0.843775	0.865824	0.701172	0.663547	0.610589	0.651756	0.879273	0.692053	0.884143	0.720731	0.550122	0.606327	0.649592	0.732863	0.903466	0.984189	0.528386	0.751587
ERR2503354	0.799261	0.663275	0.77031	0.69917	0.852441	0.755052	0.617812	0.774847	0.868524	0.949312	0.711166	0.68662	0.709244	0.849422	0.719141	0.585364	0.648412	0.703592	0.751235	0.676937	0.617553	0.75939	0.480458	0.739356	0.924722	0.632036	0.70882	0.894598	0.687974	0.782447	0.813447	0.781621	0.848035	0.730555	0.709142	0.644077	0.653954	0.845961	0.804912	0.868597	0.736912	0.528571	0.783911	0.586184	0.693493	0.835813	0.964028	0.615411	0.793684
ERR2753098	0.702865	0.61528	0.774602	0.686865	0.831218	0.699793	0.690954	0.801642	0.738548	0.93209	0.525298	0.66651	0.609998	0.850412	0.698423	0.673907	0.574041	0.732083	0.711548	0.725581	0.570144	0.769733	0.6761	0.755382	0.894197	0.64027	0.775499	0.837521	0.813168	0.784124	0.757007	0.840024	0.797263	0.697351	0.640912	0.66889	0.562372	0.868244	0.724382	0.877448	0.7471	0.673498	0.768729	0.550781	0.662612	0.929839	0.963905	0.685263	0.737401
ERR2753099	0.690242	0.758266	0.76919	0.601065	0.759259	0.656397	0.680413	0.816364	0.748531	0.792836	0.623726	0.760724	0.665087	0.695864	0.700729	0.700015	0.72776	0.466063	0.735633	0.470628	0.688007	0.618026	0.791343	0.791106	0.73717	0.690067	0.799499	0.592583	0.835753	0.745653	0.759568	0.742519	0.571455	0.679955	0.696861	0.694804	0.763583	0.7403	0.796062	0.712551	0.662789	0.667785	0.724077	0.718766	0.811885	0.805853	0.624179	0.658506	0.556834
ERR2753100	0.767433	0.782249	0.801386	0.642352	0.774034	0.752639	0.689218	0.845151	0.75608	0.815076	0.67067	0.827955	0.761603	0.7399	0.729761	0.766933	0.722657	0.522985	0.723347	0.61705	0.751825	0.742726	0.72142	0.788611	0.764339	0.739623	0.869187	0.647913	0.884376	0.855431	0.853839	0.780124	0.588313	0.660805	0.699051	0.831179	0.72936	0.775353	0.796311	0.799497	0.75917	0.755284	0.806224	0.721134	0.848949	0.819057	0.663872	0.801087	0.764216
ERR2753101	0.792672	0.764822	0.870445	0.658708	0.794099	0.707828	0.646584	0.812125	0.638855	0.924518	0.60999	0.745943	0.680521	0.874751	0.642881	0.680278	0.676848	0.778675	0.805616	0.727382	0.786283	0.853689	0.747607	0.745407	0.926069	0.706889	0.815837	0.791644	0.854475	0.793425	0.828969	0.889551	0.91683	0.661325	0.657664	0.760013	0.740353	0.89041	0.69035	0.91039	0.733173	0.69175	0.698759	0.734471	0.807734	0.947364	0.988862	0.718259	0.757716
ERR3342944	0.869831	0.859266	0.908384	0.76647	0.863008	0.8436	0.82486	0.944504	0.659953	0.943521	0.670741	0.921111	0.853869	0.914724	0.78677	0.785496	0.832689	0.843882	0.887364	0.899721	0.824972	0.919406	0.847098	0.936625	0.929496	0.821445	0.901111	0.78089	0.969411	0.90135	0.8989	0.911784	0.933892	0.703218	0.73652	0.884702	0.853639	0.937666	0.85545	0.963799	0.862897	0.834459	0.752423	0.776989	0.946754	0.958545	0.975848	0.885444	0.886522
ERR3342945	0.868351	0.814367	0.862792	0.759956	0.870504	0.835765	0.808792	0.948903	0.710918	0.936627	0.703001	0.919684	0.823683	0.909447	0.793849	0.708061	0.78299	0.837507	0.873831	0.879306	0.804109	0.875534	0.705034	0.914171	0.918889	0.807504	0.898653	0.783574	0.949893	0.890003	0.882331	0.891371	0.921629	0.710984	0.699402	0.873506	0.761777	0.920843	0.845063	0.944975	0.85712	0.82464	0.735173	0.789758	0.834823	0.954136	0.974554	0.870606	0.880074
ERR3342946	0.868031	0.800442	0.887057	0.722325	0.847776	0.840377	0.662774	0.830959	0.6238	0.949152	0.764476	0.853017	0.722236	0.895865	0.731014	0.796029	0.595295	0.834041	0.878801	0.843238	0.795109	0.886473	0.822215	0.829646	0.934445	0.781297	0.887319	0.786869	0.90138	0.852338	0.836486	0.907148	0.927282	0.749704	0.741119	0.796352	0.811095	0.915645	0.773802	0.940204	0.811154	0.759391	0.8031	0.749963	0.877602	0.937136	1	0.757441	0.823915
ERR3342947	0.86619	0.858558	0.917587	0.785844	0.914716	0.887365	0.793066	0.899745	0.559863	0.968981	0.76333	0.925014	0.829545	0.896867	0.730296	0.815964	0.799699	0.863898	0.936079	0.869471	0.803264	0.92221	0.872179	0.933673	0.944328	0.825384	0.849049	0.81668	0.943732	0.901231	0.885308	0.927267	0.94336	0.722506	0.72623	0.846001	0.855649	0.904759	0.860262	0.919817	0.838826	0.831171	0.764451	0.74189	0.939071	0.933295	0.958339	0.834138	0.811247
ERR3342948	0.877506	0.884096	0.917623	0.761966	0.90145	0.890259	0.792061	0.94872	0.574182	0.962087	0.727545	0.941545	0.8569	0.926582	0.767668	0.807095	0.806219	0.874014	0.937243	0.918604	0.834259	0.931785	0.897206	0.947077	0.952489	0.856498	0.923954	0.778061	0.989327	0.91841	0.879125	0.937094	0.96434	0.76166	0.74676	0.864183	0.870942	0.940049	0.861412	0.978169	0.903037	0.833829	0.762344	0.782969	0.978727	0.964484	1	0.885254	0.890393
ERR3342949	0.821454	0.648099	0.780846	0.690366	0.812029	0.71221	0.622664	0.7703	0.717289	0.930283	0.66949	0.747683	0.694518	0.871923	0.668563	0.604306	0.628282	0.745024	0.812712	0.779311	0.66394	0.815251	0.614162	0.719523	0.904712	0.695781	0.664038	0.826054	0.723792	0.813412	0.81129	0.834132	0.84889	0.679846	0.707286	0.707009	0.655536	0.85356	0.753825	0.884507	0.751171	0.618495	0.679533	0.628264	0.753535	0.873422	0.978387	0.637177	0.791079
ERR3342950	0.653516	0.827598	0.875421	0.687615	0.708666	0.83786	0.762012	0.957474	0.623122	0.725093	0.625665	0.906582	0.821259	0.643293	0.785494	0.85831	0.790444	0.724812	0.675309	0.713345	0.816922	0.67288	0.855278	0.903896	0.65175	0.809521	0.889173	0.512686	0.970783	0.91398	0.852353	0.673886	0.756632	0.728213	0.737032	0.872747	0.816386	0.683101	0.831331	0.714332	0.822828	0.786727	0.820566	0.776547	0.943217	0.747004	0.711695	0.856124	0.71389
ERR3342951	0.862005	0.858908	0.876469	0.716802	0.88199	0.857249	0.749671	0.945237	0.569269	0.957546	0.65531	0.925914	0.84368	0.911339	0.77595	0.778556	0.700493	0.854848	0.914749	0.897895	0.793661	0.888565	0.874246	0.922916	0.934082	0.815465	0.889697	0.765669	0.966883	0.881369	0.871572	0.875455	0.938816	0.739796	0.744876	0.827479	0.818427	0.8877	0.8462	0.952646	0.887406	0.73845	0.757999	0.782693	0.956283	0.978767	0.995459	0.838756	0.86159
ERR3342952	0.818234	0.725289	0.784054	0.606277	0.815318	0.787535	0.606438	0.782193	0.631944	0.955743	0.70319	0.755166	0.672646	0.901371	0.633359	0.807683	0.645771	0.760386	0.81831	0.716124	0.738625	0.76824	0.74524	0.775275	0.939588	0.714394	0.757077	0.827937	0.896906	0.820184	0.814813	0.895174	0.93064	0.717162	0.640114	0.752796	0.704809	0.927751	0.682941	0.928234	0.752299	0.689456	0.743512	0.684961	0.876536	0.913983	1	0.704475	0.814093
ERR3342953	0.818234	0.742394	0.78971	0.632267	0.81164	0.788047	0.6247	0.789733	0.632323	0.955743	0.691328	0.769026	0.713311	0.903974	0.65066	0.807941	0.66679	0.763494	0.815291	0.736703	0.741487	0.776825	0.751749	0.787591	0.943451	0.730281	0.764969	0.815788	0.903483	0.836858	0.814422	0.899205	0.934789	0.71493	0.650715	0.756991	0.712747	0.927751	0.720516	0.932383	0.778209	0.677639	0.735742	0.683432	0.885636	0.925825	1	0.720051	0.823501
ERR3342954	0.866043	0.851477	0.902586	0.699295	0.855819	0.854569	0.733957	0.930031	0.566736	0.968981	0.683789	0.859074	0.761682	0.907446	0.724626	0.833003	0.698491	0.840711	0.875322	0.87219	0.7768	0.883014	0.867159	0.875864	0.945328	0.75776	0.849122	0.774562	0.963945	0.890736	0.859147	0.890017	0.956544	0.708273	0.758139	0.800269	0.783394	0.91479	0.813794	0.957928	0.825338	0.743051	0.772704	0.764168	0.953345	0.976221	1	0.813833	0.890472
ERR3342955	0.797908	0.788638	0.868104	0.677588	0.904776	0.811763	0.699961	0.854781	0.498739	0.943563	0.624616	0.871095	0.80313	0.842404	0.761925	0.668558	0.66636	0.821441	0.855367	0.810365	0.685887	0.905541	0.78699	0.900887	0.928469	0.772702	0.795528	0.749133	0.893046	0.865176	0.855582	0.825541	0.893885	0.679713	0.672716	0.824351	0.742318	0.793175	0.818539	0.889015	0.789224	0.74564	0.698707	0.705223	0.8932	0.939982	0.931105	0.73022	0.790244
ERR3342956	0.805192	0.839956	0.885044	0.714701	0.897514	0.86314	0.724677	0.918104	0.470787	0.953583	0.650987	0.91183	0.849301	0.860924	0.736576	0.76619	0.702902	0.842463	0.902471	0.854412	0.743444	0.911274	0.849779	0.934986	0.932174	0.783486	0.823451	0.753696	0.941811	0.885963	0.85615	0.875794	0.926041	0.683585	0.70829	0.830505	0.80106	0.834163	0.845046	0.905016	0.821125	0.782182	0.71761	0.741949	0.945358	0.971919	0.935888	0.777594	0.819129
ERR3342957	0.823629	0.860873	0.894949	0.709389	0.878782	0.846866	0.691732	0.908793	0.499791	0.962087	0.683638	0.912899	0.833231	0.859437	0.725439	0.826578	0.72102	0.835833	0.920616	0.846089	0.729447	0.924944	0.859785	0.940599	0.954905	0.778204	0.811461	0.771039	0.979352	0.906568	0.869649	0.885319	0.956622	0.684446	0.71441	0.833414	0.773337	0.826333	0.824429	0.904692	0.808164	0.761413	0.754732	0.722839	0.959126	0.94784	0.945347	0.771564	0.851217
ERR3342958	0.790488	0.822597	0.880345	0.710269	0.830406	0.841715	0.723546	0.911794	0.433168	0.913413	0.679862	0.884112	0.792033	0.800483	0.737928	0.779418	0.743968	0.81633	0.857551	0.771691	0.736936	0.84905	0.835706	0.905553	0.887285	0.774937	0.723933	0.692062	0.932382	0.873883	0.839736	0.848553	0.875524	0.684624	0.716288	0.804417	0.802984	0.79945	0.837537	0.82936	0.770161	0.770726	0.73365	0.734123	0.921782	0.904698	0.896673	0.749855	0.730216
ERR3342959	0.746922	0.727038	0.704075	0.562927	0.841419	0.691651	0.673204	0.850672	0.63765	0.928517	0.634597	0.7686	0.714875	0.862098	0.694223	0.789275	0.481576	0.759352	0.789485	0.696788	0.561745	0.881165	0.774357	0.794411	0.911052	0.69965	0.823134	0.789723	0.877137	0.795062	0.786277	0.821329	0.83284	0.699026	0.662493	0.650072	0.691741	0.848148	0.745627	0.902152	0.781996	0.757552	0.765812	0.601179	0.86564	0.91555	0.977233	0.761435	0.816378
ERR3342960	0.845554	0.884154	0.91619	0.771126	0.898807	0.892906	0.811289	0.957056	0.56238	0.962087	0.747651	0.934566	0.855934	0.873454	0.785829	0.83767	0.756193	0.857148	0.937301	0.868227	0.74411	0.930665	0.897264	0.93082	0.949739	0.828773	0.842533	0.784415	0.978228	0.900832	0.891193	0.92396	0.964398	0.707126	0.765192	0.811508	0.821953	0.851054	0.860703	0.922577	0.838338	0.843313	0.760492	0.775939	0.967628	0.972053	0.942042	0.82843	0.833212
ERR3342961	0.81885	0.754636	0.79612	0.644862	0.85235	0.661539	0.523953	0.727947	0.614032	0.943529	0.662563	0.763475	0.68142	0.891497	0.637288	0.75055	0.641539	0.6943	0.87096	0.707237	0.658963	0.79539	0.777751	0.816622	0.932136	0.674491	0.771554	0.819237	0.812759	0.740066	0.756888	0.855584	0.899374	0.685067	0.716307	0.675784	0.691348	0.88878	0.775106	0.899984	0.740292	0.660176	0.675284	0.625651	0.794034	0.910086	0.98773	0.673415	0.759002
ERR3342962	0.52885	0.873155	0.881585	0.678459	0.58485	0.846693	0.759906	0.918772	0.580391	0.617907	0.704994	0.891975	0.841933	0.548575	0.742565	0.833057	0.780031	0.768482	0.560282	0.762506	0.809796	0.606677	0.855486	0.883258	0.6177	0.827497	0.866798	0.51819	0.961173	0.905947	0.869757	0.590745	0.841595	0.697261	0.711862	0.871463	0.82213	0.579999	0.828894	0.602578	0.801473	0.78211	0.807427	0.75831	0.935749	0.619512	0.638096	0.836899	0.683898
ERR3342963	0.545407	0.879843	0.890019	0.686434	0.600839	0.870913	0.808625	0.950121	0.691244	0.589848	0.757481	0.91761	0.86351	0.525371	0.771751	0.78051	0.801692	0.681751	0.569876	0.705017	0.855739	0.561431	0.902518	0.91205	0.540376	0.839214	0.919554	0.40237	0.962888	0.917815	0.88957	0.56632	0.736235	0.760347	0.80367	0.885865	0.860392	0.56604	0.855002	0.595246	0.839263	0.825592	0.791553	0.826669	0.943634	0.621345	0.524264	0.874199	0.696256
ERR3342964	0.797938	0.792072	0.831554	0.630809	0.831287	0.801812	0.649442	0.804633	0.519148	0.963831	0.675692	0.819272	0.689286	0.889568	0.657353	0.734844	0.6286	0.780531	0.837005	0.775769	0.738701	0.80462	0.76785	0.826528	0.928418	0.747574	0.802308	0.781987	0.896095	0.841603	0.773981	0.912922	0.911161	0.684446	0.642376	0.753938	0.774985	0.883142	0.777689	0.883733	0.775328	0.681818	0.748185	0.706677	0.871968	0.909539	0.977035	0.739142	0.803505
ERR3342965	0.888782	0.874769	0.927217	0.758749	0.891833	0.852374	0.776237	0.912051	0.616525	0.962087	0.690851	0.932218	0.843365	0.908594	0.730525	0.857244	0.793085	0.85567	0.927916	0.912076	0.841976	0.958955	0.887878	0.954495	0.954108	0.793857	0.902226	0.794768	0.968842	0.892987	0.88092	0.90573	0.965787	0.727867	0.750516	0.837046	0.84129	0.924547	0.859001	0.984774	0.87698	0.846898	0.766483	0.756858	0.958242	0.948144	1	0.865864	0.872001
ERR3342966	0.883478	0.888406	0.937321	0.77975	0.907485	0.899718	0.804783	0.92904	0.602702	0.962087	0.730436	0.945855	0.861891	0.914666	0.761587	0.820236	0.785446	0.849216	0.941552	0.928063	0.841457	0.969059	0.901515	0.968132	0.964212	0.798171	0.899573	0.77898	0.973631	0.907644	0.898165	0.904354	0.975891	0.744162	0.762191	0.847852	0.838119	0.92651	0.861774	0.994878	0.895751	0.860795	0.743376	0.741503	0.971879	0.954552	0.991152	0.893251	0.884878
ERR3342967	0.870948	0.865284	0.911437	0.762875	0.880071	0.826658	0.760962	0.886554	0.594301	0.949282	0.686603	0.901817	0.84054	0.907427	0.720968	0.79452	0.749383	0.808138	0.905746	0.873342	0.814617	0.943174	0.856683	0.9233	0.940961	0.768251	0.874965	0.783053	0.944794	0.872889	0.88295	0.883689	0.950006	0.686555	0.735042	0.833096	0.80881	0.921896	0.834922	0.968994	0.850002	0.833621	0.751434	0.696758	0.935142	0.936482	0.993533	0.862	0.869203
ERR3342968	0.871743	0.841164	0.922325	0.764729	0.903078	0.872224	0.752659	0.868547	0.649548	0.973345	0.808713	0.909047	0.847894	0.913848	0.738591	0.877524	0.761095	0.854323	0.899533	0.880697	0.842045	0.924649	0.852968	0.91017	0.943451	0.832579	0.873201	0.840947	0.942582	0.903565	0.888919	0.908438	0.933484	0.800312	0.772946	0.86204	0.857674	0.9347	0.871035	0.964264	0.838222	0.802538	0.824371	0.806407	0.9582	0.968068	1	0.82972	0.889676
ERR3342969	0.821469	0.744193	0.771847	0.62579	0.882576	0.676212	0.699652	0.853347	0.701223	0.943521	0.576335	0.844122	0.775275	0.886498	0.758252	0.645251	0.64153	0.793611	0.826192	0.737719	0.655841	0.856309	0.620498	0.791144	0.919721	0.707181	0.802052	0.793088	0.835612	0.775967	0.832565	0.849969	0.887022	0.643124	0.597014	0.698573	0.747463	0.884457	0.804773	0.911054	0.796582	0.678	0.705637	0.67786	0.818419	0.882831	0.976759	0.741676	0.816999
ERR3342970	0.832496	0.795513	0.846497	0.677682	0.852392	0.800746	0.662752	0.842397	0.531639	0.947253	0.691738	0.849793	0.757947	0.883695	0.66353	0.718425	0.578477	0.788497	0.879063	0.850519	0.762092	0.866482	0.836834	0.876952	0.918318	0.744839	0.818623	0.759045	0.906087	0.86771	0.78759	0.873362	0.886297	0.692025	0.741146	0.792206	0.759713	0.866532	0.814938	0.915162	0.81595	0.717527	0.708795	0.699069	0.894885	0.923681	0.995331	0.772221	0.844974
ERR3342971	0.845219	0.845854	0.890215	0.712861	0.890907	0.836887	0.711117	0.918666	0.518711	0.962087	0.67474	0.88689	0.830645	0.872592	0.727834	0.802605	0.71511	0.789409	0.900472	0.875996	0.775205	0.909009	0.837145	0.917281	0.945371	0.771965	0.859073	0.768926	0.964814	0.882458	0.843399	0.87944	0.949178	0.714066	0.702604	0.803691	0.774602	0.90748	0.832242	0.963461	0.848382	0.775708	0.735896	0.710606	0.938451	0.941893	0.983945	0.815378	0.876663
ERR3342972	0.753867	0.823342	0.818628	0.664519	0.785151	0.819485	0.720357	0.883415	0.618152	0.85307	0.679799	0.866757	0.747569	0.810988	0.738662	0.792399	0.653691	0.780402	0.790971	0.760321	0.779531	0.745056	0.830171	0.863547	0.818583	0.77029	0.835209	0.683013	0.920928	0.868599	0.811325	0.807572	0.819226	0.726116	0.692278	0.817704	0.807459	0.820159	0.82735	0.817654	0.783471	0.720803	0.764575	0.733529	0.896818	0.816716	0.872782	0.814685	0.714412
ERR3342973	0.516178	0.854372	0.875612	0.692235	0.592929	0.814174	0.760302	0.937913	0.572943	0.660612	0.661249	0.891635	0.835436	0.556723	0.75887	0.82773	0.815332	0.778676	0.579065	0.732336	0.78494	0.600533	0.845993	0.882945	0.646242	0.80405	0.829514	0.561958	0.953526	0.877443	0.856531	0.61126	0.838448	0.684538	0.721357	0.842646	0.849347	0.592349	0.828489	0.605146	0.743254	0.760682	0.820364	0.820988	0.945521	0.672245	0.640423	0.790016	0.646624
ERR3342974	0.908687	0.903748	0.936838	0.807292	0.906781	0.925062	0.858278	0.949783	0.646293	0.955769	0.69823	0.958069	0.889039	0.940686	0.824257	0.82724	0.858166	0.895802	0.932384	0.958696	0.858988	0.963005	0.902771	0.971458	0.966194	0.86132	0.911527	0.790243	0.985805	0.922566	0.909275	0.944478	0.971975	0.76809	0.783735	0.887306	0.869438	0.938544	0.874252	0.985805	0.927297	0.847304	0.780959	0.803605	0.975205	0.967937	1	0.898637	0.885729
ERR3342975	0.852566	0.809288	0.861038	0.686299	0.88329	0.7514	0.703379	0.835475	0.600405	0.953961	0.545021	0.813046	0.760398	0.906689	0.723699	0.701073	0.723121	0.77949	0.895138	0.817339	0.704286	0.867587	0.801807	0.82176	0.936234	0.687232	0.822751	0.773803	0.865887	0.808675	0.831236	0.887272	0.920033	0.632189	0.650532	0.769302	0.737282	0.911811	0.804049	0.923818	0.783591	0.726871	0.711136	0.670871	0.881242	0.902223	0.981224	0.758375	0.833556
ERR3342976	0.841429	0.751643	0.835321	0.623974	0.858965	0.792805	0.638015	0.878107	0.619523	0.94997	0.597748	0.763305	0.71166	0.852273	0.658955	0.728047	0.647907	0.785883	0.836636	0.731577	0.730225	0.830907	0.784537	0.766219	0.922416	0.684206	0.808319	0.752385	0.867257	0.810381	0.819607	0.805248	0.877013	0.676863	0.693779	0.767281	0.705349	0.881551	0.752262	0.919996	0.714592	0.648044	0.649141	0.736221	0.838818	0.926577	0.987883	0.677811	0.745953
ERR3342977	0.807342	0.855679	0.913436	0.725085	0.893604	0.835685	0.754258	0.918728	0.549444	0.962976	0.709087	0.878641	0.827012	0.827153	0.762705	0.783677	0.74487	0.829922	0.901091	0.823528	0.729106	0.919024	0.840499	0.911922	0.947129	0.782102	0.808314	0.776933	0.954992	0.874714	0.872236	0.87415	0.944928	0.704074	0.698805	0.825277	0.78284	0.854089	0.829502	0.910646	0.793105	0.782954	0.75837	0.724704	0.940347	0.948536	0.942165	0.751929	0.81906
ERR3342978	0.641306	0.870557	0.870282	0.727811	0.679294	0.846451	0.762515	0.945722	0.586409	0.759358	0.613107	0.915221	0.835669	0.694764	0.75266	0.816067	0.703618	0.820858	0.710549	0.836309	0.813152	0.722538	0.883363	0.918748	0.728932	0.772713	0.904187	0.552569	0.976442	0.907422	0.835828	0.651247	0.813271	0.673798	0.742352	0.846089	0.810126	0.708756	0.84933	0.763879	0.840712	0.755575	0.753569	0.747491	0.957692	0.72067	0.780165	0.822668	0.717366
ERR3342979	0.863532	0.884322	0.931879	0.778624	0.898951	0.904848	0.771003	0.959929	0.569103	0.962087	0.733498	0.946353	0.883346	0.918068	0.756263	0.787642	0.741573	0.857259	0.936002	0.938973	0.830515	0.936747	0.905897	0.962582	0.953908	0.804411	0.909323	0.736899	0.968	0.913256	0.901371	0.916999	0.969147	0.746228	0.767736	0.84247	0.834914	0.923112	0.860062	0.982977	0.901796	0.814575	0.772897	0.770631	0.972377	0.978904	0.990742	0.873862	0.899475
ERR3342980	0.643055	0.86182	0.861263	0.706546	0.683301	0.82236	0.731464	0.931619	0.550909	0.771039	0.594798	0.900812	0.815315	0.701582	0.731831	0.812493	0.697656	0.801174	0.700415	0.819204	0.796599	0.710423	0.86286	0.897373	0.737411	0.761124	0.880586	0.562844	0.961584	0.893181	0.819378	0.662212	0.813738	0.65001	0.726586	0.818586	0.795339	0.713522	0.835551	0.755677	0.826394	0.729268	0.75119	0.745559	0.941213	0.729775	0.791845	0.827252	0.731523
ERR3342981	0.669687	0.877082	0.894514	0.725079	0.709131	0.868	0.797426	0.900674	0.699204	0.744328	0.74237	0.881569	0.870934	0.67955	0.720704	0.821965	0.834795	0.814245	0.688782	0.807503	0.843018	0.732106	0.855898	0.896554	0.740258	0.811097	0.891527	0.606258	0.958662	0.875844	0.88902	0.709821	0.873527	0.764889	0.747246	0.886612	0.838766	0.732144	0.84547	0.757925	0.796923	0.784732	0.766321	0.775419	0.928175	0.733494	0.78048	0.854333	0.717986
ERR3342982	0.867224	0.82499	0.89486	0.730768	0.904894	0.805958	0.71916	0.89314	0.570275	0.957035	0.58197	0.904278	0.821779	0.918643	0.756511	0.705563	0.715398	0.799598	0.917973	0.870845	0.789484	0.919715	0.850885	0.913999	0.943171	0.756423	0.853978	0.771757	0.911983	0.860572	0.870489	0.88888	0.922255	0.705811	0.737525	0.820843	0.791757	0.906363	0.852913	0.947759	0.83861	0.780905	0.734332	0.704232	0.916981	0.964325	0.984298	0.822667	0.855526
ERR3342983	0.924761	0.938561	0.964607	0.884555	0.947556	0.953809	0.890239	0.954457	0.770429	0.985168	0.861892	0.963141	0.934378	0.953402	0.85002	0.946855	0.847327	0.91371	0.952248	0.973074	0.892896	0.9724	0.940651	0.982916	0.966842	0.893043	0.950871	0.857716	0.989794	0.958778	0.950085	0.956209	0.989794	0.863838	0.848743	0.923959	0.911057	0.961996	0.928137	0.989794	0.953427	0.895313	0.879535	0.855562	0.989794	0.975524	1	0.92977	0.935669
SAMN09243345	0.399401	0.854024	0.857121	0.721261	0.574548	0.852545	0.802808	0.960563	0.641023	0.546333	0.70166	0.904354	0.842445	0.439507	0.746683	0.845106	0.784186	0.803756	0.486763	0.755523	0.777455	0.518499	0.860849	0.892277	0.521073	0.781551	0.820595	0.556281	0.962648	0.893908	0.859232	0.493942	0.837596	0.658738	0.733981	0.831331	0.820803	0.448163	0.839601	0.4813	0.776407	0.757061	0.787094	0.801238	0.94731	0.566133	0.566064	0.804537	0.666935
SAMN09243346	0.415422	0.826836	0.832745	0.66965	0.562358	0.832155	0.750681	0.939074	0.630929	0.574568	0.675663	0.870892	0.797713	0.456496	0.718361	0.823073	0.726444	0.775907	0.479229	0.717431	0.735163	0.500118	0.835753	0.857778	0.530941	0.748157	0.811628	0.54033	0.936528	0.86904	0.838664	0.490938	0.815597	0.628672	0.721592	0.798576	0.792378	0.458786	0.807545	0.477754	0.73299	0.701705	0.762429	0.775669	0.921382	0.576681	0.564516	0.763113	0.652331
SAMN09243347	0.557571	0.787574	0.807004	0.663263	0.622684	0.835324	0.692921	0.929674	0.651973	0.750391	0.683609	0.836468	0.76975	0.639166	0.726347	0.759924	0.723308	0.80706	0.635582	0.705144	0.726986	0.599672	0.838945	0.811695	0.696722	0.741847	0.780756	0.613312	0.934132	0.892255	0.82541	0.700801	0.83723	0.694768	0.724903	0.779689	0.799524	0.650494	0.786514	0.655189	0.735059	0.724349	0.809409	0.830485	0.929049	0.757539	0.726757	0.731098	0.685063
SAMN09243348	0.459124	0.840894	0.750731	0.693167	0.489339	0.8107	0.802668	0.964637	0.722391	0.62113	0.694279	0.909622	0.848267	0.526836	0.76544	0.868387	0.763361	0.813943	0.558605	0.794045	0.786038	0.55426	0.871985	0.899246	0.586034	0.779421	0.868656	0.577939	0.959127	0.897102	0.856433	0.530927	0.850979	0.688075	0.719115	0.827457	0.79863	0.524566	0.852857	0.572521	0.810806	0.748737	0.794853	0.804977	0.951785	0.641247	0.615597	0.822328	0.700003
SAMN09243349	0.399352	0.882528	0.879451	0.721585	0.598947	0.878837	0.833158	0.956938	0.764175	0.377182	0.754092	0.931444	0.870523	0.333345	0.779854	0.873746	0.803975	0.791346	0.410012	0.799267	0.833201	0.522286	0.89528	0.919471	0.348698	0.809545	0.914424	0.539519	0.961655	0.89439	0.882343	0.360515	0.820539	0.746871	0.797242	0.851735	0.827489	0.315322	0.877959	0.374133	0.862783	0.778388	0.80443	0.812787	0.951055	0.40317	0.584105	0.871495	0.704154
SAMN09243350	0.791143	0.708714	0.821846	0.643754	0.867298	0.731571	0.613337	0.81806	0.580189	0.941421	0.628546	0.771693	0.708938	0.846991	0.619846	0.68745	0.663275	0.742045	0.880268	0.744745	0.662748	0.849761	0.777788	0.856721	0.914212	0.668914	0.742652	0.771859	0.807031	0.780053	0.825736	0.867849	0.867744	0.647726	0.692739	0.698265	0.714481	0.844993	0.800918	0.857363	0.730511	0.645517	0.616804	0.676216	0.805096	0.932874	0.959524	0.635666	0.72678
SAMN09243351	0.790784	0.736443	0.820984	0.654221	0.872801	0.742706	0.638066	0.839049	0.544596	0.939273	0.599698	0.803036	0.72123	0.845864	0.644552	0.687446	0.654691	0.764025	0.88795	0.763481	0.671237	0.855772	0.773442	0.873086	0.915689	0.678744	0.751381	0.763342	0.841224	0.802472	0.829059	0.855993	0.873205	0.638551	0.657417	0.716968	0.701002	0.82032	0.796196	0.860071	0.733598	0.659575	0.639019	0.679646	0.834522	0.939077	0.954185	0.656374	0.743974
SAMN09243352	0.831024	0.690638	0.821827	0.645368	0.861071	0.754381	0.601171	0.823537	0.601293	0.947133	0.623619	0.773851	0.711643	0.877974	0.620501	0.7031	0.641881	0.746195	0.869353	0.766531	0.667953	0.848998	0.749812	0.84701	0.91102	0.672778	0.784597	0.764833	0.796535	0.781704	0.830261	0.846748	0.867124	0.665502	0.69114	0.692556	0.703961	0.85529	0.78419	0.885446	0.760616	0.637913	0.609658	0.649401	0.800276	0.946136	0.986175	0.665649	0.755961
SAMN09243353	0.842287	0.783652	0.855147	0.676564	0.896271	0.822974	0.692554	0.900562	0.602593	0.956073	0.664526	0.868529	0.79714	0.891648	0.713631	0.752585	0.661732	0.818975	0.89252	0.855412	0.755999	0.890435	0.809759	0.88884	0.923017	0.741597	0.838084	0.765525	0.889458	0.857917	0.85199	0.864405	0.883825	0.688174	0.71766	0.787943	0.761513	0.874098	0.819877	0.804113	0.669543	0.707958	0.667037	0.65807	0.79816	0.918547	0.902175	0.775378	0.847484
SAMN09243354	0.851901	0.817897	0.863232	0.695995	0.88088	0.829953	0.715378	0.88605	0.56144	0.930741	0.648863	0.870084	0.79528	0.888585	0.686358	0.753924	0.677773	0.830758	0.902657	0.87524	0.775446	0.898002	0.832967	0.906922	0.922355	0.750642	0.856999	0.76539	0.922204	0.864658	0.852925	0.870549	0.902731	0.696371	0.722945	0.788413	0.767821	0.864111	0.832314	0.924694	0.827761	0.748088	0.690428	0.742523	0.915645	0.968522	0.993647	0.7447	0.792251
SAMN09243355	0.833598	0.749104	0.829366	0.665084	0.859892	0.780596	0.65729	0.834939	0.650513	0.960264	0.684217	0.795541	0.741231	0.861452	0.651722	0.778035	0.739173	0.764677	0.878769	0.771402	0.7047	0.847595	0.78044	0.878991	0.916128	0.709143	0.797427	0.800793	0.851573	0.821571	0.823221	0.899928	0.889798	0.683949	0.664113	0.74775	0.737688	0.885423	0.825025	0.874451	0.758947	0.701596	0.683291	0.710325	0.841879	0.961306	0.969552	0.700142	0.758332
SAMN09243356	0.815777	0.765652	0.827475	0.660837	0.862319	0.780152	0.648848	0.84004	0.556042	0.951753	0.633329	0.807928	0.731599	0.870471	0.666043	0.714251	0.713054	0.765886	0.889437	0.771256	0.716631	0.848196	0.781344	0.885959	0.922465	0.710831	0.777975	0.783189	0.876128	0.825413	0.807405	0.897493	0.902106	0.676687	0.67469	0.757769	0.746969	0.870279	0.814636	0.874741	0.762254	0.695684	0.659283	0.702974	0.855164	0.945235	0.958489	0.712828	0.747935
SAMN09243357	0.804777	0.746024	0.811793	0.643126	0.858424	0.756547	0.6284	0.83912	0.549727	0.943538	0.598279	0.790105	0.717175	0.857947	0.647651	0.696842	0.674579	0.756407	0.879362	0.746195	0.685382	0.838305	0.770498	0.876247	0.914368	0.670814	0.779471	0.766121	0.862957	0.800329	0.816502	0.869729	0.888332	0.643058	0.658294	0.73395	0.718586	0.856765	0.803533	0.866996	0.73731	0.673308	0.646471	0.689397	0.840835	0.950906	0.962271	0.688361	0.753141
SAMN09243358	0.825679	0.741732	0.828459	0.653044	0.869399	0.771725	0.624266	0.826215	0.570422	0.951228	0.600027	0.782236	0.734455	0.869421	0.655939	0.693191	0.685042	0.750249	0.889838	0.76375	0.683628	0.847325	0.776943	0.881478	0.91668	0.699954	0.784967	0.770505	0.846059	0.794602	0.822911	0.878927	0.892511	0.677076	0.653311	0.722551	0.718366	0.860249	0.809931	0.879234	0.76981	0.653971	0.618998	0.676905	0.825573	0.945104	0.970911	0.68208	0.742139
SAMN09243359	0.597777	0.88097	0.903746	0.766681	0.603821	0.875705	0.847075	0.938276	0.72073	0.647616	0.683365	0.932073	0.859545	0.63899	0.803647	0.811041	0.850753	0.828756	0.620042	0.85885	0.868802	0.616617	0.892083	0.926514	0.650509	0.874795	0.926486	0.563874	0.970067	0.911667	0.869858	0.648657	0.878536	0.761192	0.785403	0.911605	0.855494	0.651611	0.863363	0.67912	0.87218	0.825127	0.763056	0.799488	0.94151	0.652258	0.684491	0.908925	0.730671
SAMN09243360	0.395854	0.82026	0.785144	0.672192	0.48667	0.785748	0.807188	0.918175	0.763744	0.461274	0.673348	0.874746	0.821334	0.437947	0.786248	0.815112	0.795133	0.74867	0.406232	0.774352	0.823168	0.474586	0.851076	0.862643	0.441413	0.830158	0.875596	0.557156	0.920429	0.871637	0.850446	0.428278	0.801698	0.74263	0.758571	0.870815	0.791046	0.439406	0.846958	0.438468	0.827629	0.781843	0.77341	0.783636	0.867251	0.473142	0.59103	0.866082	0.687731
SAMN09243361	0.66987	0.788945	0.850374	0.693	0.65951	0.778964	0.752891	0.854705	0.675734	0.737911	0.543765	0.836079	0.762691	0.683146	0.713484	0.804409	0.692497	0.753282	0.641939	0.767775	0.762729	0.64136	0.780989	0.833679	0.715404	0.775844	0.82994	0.593878	0.882775	0.830047	0.822893	0.673118	0.820979	0.686478	0.671443	0.832592	0.704617	0.68347	0.80169	0.720139	0.810838	0.719998	0.694701	0.678916	0.816022	0.730619	0.787552	0.800006	0.684046
SAMN09243362	0.649137	0.739983	0.823288	0.671647	0.647486	0.729651	0.711335	0.821592	0.694713	0.752318	0.522138	0.797406	0.727483	0.688632	0.689671	0.75582	0.645134	0.707445	0.586142	0.725446	0.701879	0.582385	0.739339	0.816725	0.714388	0.740948	0.80791	0.595676	0.85407	0.793469	0.795829	0.646772	0.802534	0.662253	0.676796	0.793487	0.647138	0.672289	0.782961	0.715712	0.779712	0.701095	0.676057	0.648508	0.776065	0.730908	0.788617	0.775217	0.671745
SAMN09243363	0.653153	0.755869	0.828437	0.683457	0.661969	0.764883	0.740334	0.832906	0.692947	0.750711	0.575435	0.80375	0.751066	0.704146	0.703886	0.779759	0.676488	0.720052	0.612668	0.741535	0.728968	0.593324	0.761446	0.840986	0.718637	0.768705	0.827559	0.597998	0.858809	0.813647	0.802123	0.636667	0.750021	0.633591	0.608018	0.749009	0.667059	0.662406	0.741894	0.723573	0.793087	0.716381	0.696195	0.654058	0.794139	0.735999	0.785206	0.801775	0.670321
SAMN09243364	0.562789	0.804156	0.844199	0.715299	0.56988	0.805885	0.80558	0.89885	0.747393	0.631704	0.553951	0.861478	0.806397	0.588469	0.770752	0.786895	0.712953	0.739361	0.537098	0.767556	0.777231	0.514466	0.813183	0.876049	0.606089	0.78728	0.864177	0.547915	0.915532	0.843236	0.819015	0.540549	0.793226	0.693406	0.67982	0.814784	0.694308	0.552366	0.82884	0.628014	0.825896	0.733397	0.729214	0.7246	0.845905	0.647388	0.669504	0.840293	0.671026
SAMN09243365	0.471161	0.747683	0.821397	0.73019	0.546081	0.742888	0.763886	0.844354	0.797911	0.537731	0.591485	0.803339	0.756558	0.503064	0.739974	0.768618	0.74748	0.71338	0.483965	0.723876	0.773042	0.470604	0.804891	0.841568	0.521041	0.786931	0.844028	0.589192	0.861671	0.806942	0.818995	0.491732	0.794138	0.763142	0.765471	0.815659	0.715479	0.498611	0.832808	0.468482	0.738944	0.70599	0.713409	0.658187	0.745861	0.510856	0.545346	0.802824	0.630033
SAMN09243366	0.552991	0.746306	0.817651	0.686222	0.539012	0.770353	0.737622	0.838795	0.759429	0.620915	0.569523	0.799391	0.743048	0.560808	0.709271	0.723396	0.728636	0.69172	0.520142	0.711947	0.72444	0.505741	0.785188	0.833896	0.587864	0.748827	0.820387	0.566184	0.852588	0.802424	0.805707	0.537786	0.810041	0.714396	0.722333	0.785187	0.66453	0.550503	0.82249	0.591487	0.786329	0.700013	0.696717	0.694558	0.762867	0.621452	0.657649	0.753268	0.633334
SAMN09243367	0.584435	0.727611	0.83122	0.686216	0.566521	0.733631	0.687768	0.800348	0.75038	0.642695	0.564191	0.780671	0.722334	0.602762	0.663289	0.762132	0.666618	0.677398	0.560391	0.700095	0.714512	0.552822	0.789779	0.832452	0.62082	0.736182	0.822535	0.559412	0.821554	0.755284	0.800006	0.571145	0.816789	0.713066	0.729229	0.752871	0.679128	0.577602	0.80804	0.635709	0.76772	0.670483	0.651608	0.664911	0.771571	0.642065	0.691298	0.727861	0.606607
SAMN09243368	0.588324	0.748183	0.822941	0.689437	0.574455	0.748844	0.71601	0.825584	0.711868	0.664456	0.585412	0.813056	0.750395	0.613727	0.689301	0.797565	0.648413	0.699993	0.5379	0.726071	0.71175	0.534723	0.75987	0.83038	0.627916	0.747709	0.817104	0.554619	0.852742	0.801541	0.816695	0.572546	0.804361	0.695646	0.678026	0.784797	0.667246	0.58408	0.819773	0.637305	0.794242	0.6685	0.682803	0.659175	0.805172	0.643558	0.702257	0.770166	0.649626
SAMN09243369	0.550351	0.777403	0.828741	0.670238	0.55772	0.780544	0.735838	0.862059	0.718003	0.621702	0.574741	0.826731	0.75333	0.570844	0.723864	0.738651	0.67664	0.703553	0.511392	0.723328	0.729957	0.500511	0.795655	0.851949	0.589024	0.760018	0.834617	0.537341	0.881145	0.815997	0.811233	0.517943	0.787702	0.678102	0.706303	0.78228	0.682495	0.530239	0.804825	0.601811	0.791286	0.690421	0.691485	0.69328	0.831842	0.621015	0.659502	0.792866	0.651419
SAMN09243370	0.770565	0.745609	0.843923	0.690355	0.84155	0.759754	0.7106	0.853639	0.682718	0.943496	0.575339	0.817485	0.760454	0.876531	0.726947	0.726701	0.616822	0.743412	0.760602	0.805083	0.702115	0.803686	0.769052	0.831222	0.908446	0.732693	0.81862	0.784805	0.889	0.820853	0.767324	0.819153	0.849206	0.692317	0.612624	0.762302	0.620787	0.847838	0.800918	0.919316	0.843516	0.707914	0.757952	0.675961	0.785118	0.938679	0.971354	0.785946	0.811198
SAMN09243371	0.812662	0.790711	0.862741	0.707322	0.853985	0.769096	0.708296	0.882333	0.655356	0.946217	0.577296	0.8528	0.770498	0.898	0.741878	0.707051	0.648365	0.776613	0.807985	0.839521	0.739848	0.803081	0.80177	0.866317	0.913539	0.757481	0.848082	0.782502	0.910489	0.845033	0.796445	0.831493	0.854855	0.684801	0.628227	0.765169	0.675594	0.852171	0.801968	0.924626	0.858561	0.728307	0.772422	0.70993	0.841476	0.952762	0.976734	0.823261	0.831921
SAMN09243372	0.750548	0.700065	0.814493	0.653386	0.816621	0.706586	0.638249	0.790529	0.676263	0.929987	0.563401	0.790184	0.712034	0.867683	0.685732	0.731957	0.634742	0.720901	0.765051	0.747176	0.675293	0.741912	0.701114	0.785578	0.890339	0.704269	0.781782	0.780824	0.835529	0.792915	0.767027	0.8413	0.849701	0.673852	0.606255	0.712137	0.645644	0.86546	0.78033	0.892209	0.806265	0.650299	0.740805	0.643902	0.760187	0.890508	0.96468	0.739821	0.769061
SAMN09243373	0.821826	0.78591	0.865302	0.709262	0.86138	0.780423	0.710035	0.877671	0.621471	0.935901	0.572391	0.854913	0.75836	0.88427	0.729574	0.769725	0.707934	0.801033	0.838927	0.822743	0.757825	0.840986	0.803441	0.867465	0.914487	0.767323	0.853101	0.795799	0.913425	0.840143	0.808979	0.868081	0.88751	0.713238	0.648435	0.793964	0.717927	0.885422	0.820311	0.92677	0.849452	0.741165	0.767968	0.727959	0.849464	0.953339	0.984965	0.815741	0.819328
SAMN09243374	0.787824	0.734253	0.843075	0.67373	0.845563	0.748325	0.674966	0.844108	0.653138	0.944243	0.538025	0.824023	0.744091	0.887121	0.710781	0.697029	0.630518	0.750622	0.779465	0.807681	0.705775	0.760461	0.753864	0.841094	0.911565	0.741813	0.822185	0.789156	0.879811	0.82469	0.77057	0.862635	0.866155	0.69946	0.631521	0.751602	0.675461	0.873698	0.80789	0.920009	0.827719	0.704577	0.743119	0.689316	0.804832	0.940693	0.982043	0.786608	0.802102
SAMN09243375	0.780315	0.734519	0.832147	0.673989	0.838756	0.757537	0.668281	0.835219	0.650603	0.945815	0.554192	0.816033	0.735777	0.890928	0.69705	0.722062	0.646191	0.752374	0.800673	0.786581	0.701598	0.807972	0.746865	0.826893	0.913137	0.725082	0.810556	0.797579	0.871189	0.823087	0.76738	0.860831	0.875768	0.702807	0.645607	0.74767	0.656103	0.879907	0.80474	0.92158	0.820026	0.69739	0.749758	0.676473	0.804454	0.942647	0.977875	0.782308	0.805493
SAMN09243376	0.745677	0.692885	0.799359	0.650698	0.811587	0.699544	0.627564	0.777472	0.696643	0.943496	0.487283	0.758366	0.687964	0.881991	0.667778	0.655935	0.628837	0.693639	0.747549	0.723673	0.634514	0.768179	0.695241	0.768776	0.90396	0.676956	0.788582	0.795735	0.814966	0.770054	0.750238	0.850854	0.865326	0.678718	0.631266	0.677371	0.592505	0.880062	0.777382	0.905208	0.803844	0.630538	0.732218	0.633325	0.7175	0.919134	0.970712	0.716636	0.770326
SAMN09243377	0.807964	0.763656	0.84652	0.682558	0.84288	0.791598	0.68251	0.850687	0.609893	0.947707	0.605135	0.829555	0.749009	0.896295	0.686175	0.784633	0.693277	0.772282	0.814672	0.805336	0.725235	0.8303	0.766322	0.832221	0.915029	0.769558	0.826313	0.796048	0.895549	0.849801	0.795319	0.889855	0.887642	0.692429	0.659314	0.775558	0.716727	0.899718	0.799337	0.915069	0.837182	0.726256	0.734865	0.68936	0.849467	0.928957	0.985507	0.802511	0.837553
SAMN09243378	0.811908	0.776454	0.861561	0.698351	0.872048	0.784798	0.701408	0.867947	0.639708	0.952914	0.600367	0.848566	0.774764	0.884924	0.737449	0.731545	0.679035	0.782533	0.840086	0.828739	0.733978	0.850118	0.800345	0.847721	0.913695	0.747648	0.825511	0.781972	0.887646	0.841653	0.799623	0.849593	0.880041	0.708902	0.667007	0.788446	0.732226	0.876575	0.804453	0.918774	0.854089	0.721262	0.74662	0.702046	0.87026	0.9392	0.979536	0.802379	0.833168
SAMN09243379	0.912464	0.855967	0.931927	0.837092	0.909234	0.821212	0.852611	0.914891	0.78757	0.948459	0.758551	0.887391	0.843614	0.93012	0.779054	0.870258	0.835428	0.881184	0.924043	0.865561	0.867764	0.964976	0.861598	0.863853	0.958187	0.838664	0.916122	0.8593	0.89779	0.885295	0.929561	0.923451	0.964517	0.75467	0.758513	0.910589	0.844211	0.954564	0.773399	0.978764	0.874091	0.86206	0.765184	0.786176	0.872519	0.959211	0.992716	0.883948	0.85367
SAMN09243380	0.900274	0.847029	0.929616	0.828633	0.907312	0.808125	0.837995	0.923772	0.774636	0.946148	0.71774	0.882193	0.837033	0.927809	0.791464	0.791402	0.806271	0.852674	0.899507	0.844369	0.852076	0.928734	0.85305	0.83931	0.955876	0.822296	0.90937	0.829139	0.879518	0.878404	0.916078	0.92114	0.962206	0.733661	0.742362	0.896606	0.836132	0.952253	0.763817	0.976453	0.865178	0.851795	0.704985	0.793609	0.843244	0.959701	0.990405	0.863343	0.829939
SAMN09243381	0.903213	0.84941	0.931291	0.81273	0.912454	0.815818	0.826265	0.917681	0.746875	0.947823	0.719524	0.886392	0.838227	0.929484	0.768734	0.827362	0.81466	0.861023	0.919596	0.857861	0.849783	0.947073	0.858898	0.854452	0.957551	0.818761	0.911045	0.822173	0.884168	0.878404	0.915478	0.922815	0.963881	0.724252	0.735636	0.893978	0.841511	0.953928	0.774057	0.978129	0.866543	0.84929	0.727327	0.785994	0.866819	0.959558	0.99208	0.861618	0.84343
SAMN09243382	0.912146	0.860573	0.926681	0.858974	0.891936	0.82826	0.863095	0.907915	0.818782	0.948121	0.758453	0.887431	0.855949	0.929782	0.810111	0.788142	0.860679	0.885968	0.913484	0.871713	0.894816	0.957737	0.870313	0.863294	0.973817	0.864187	0.914591	0.866444	0.898207	0.881538	0.939479	0.917999	0.964701	0.794799	0.812322	0.923586	0.839609	0.954226	0.787081	0.978426	0.87885	0.879663	0.785804	0.822749	0.888457	0.961707	0.992378	0.898413	0.852922
SAMN09243383	0.878795	0.844328	0.922386	0.786303	0.913666	0.803114	0.784065	0.912041	0.717881	0.940512	0.682753	0.885059	0.832689	0.909791	0.754218	0.78771	0.751777	0.820917	0.915687	0.832893	0.818117	0.948284	0.857873	0.864333	0.957134	0.784249	0.900521	0.798121	0.870316	0.873282	0.910148	0.897492	0.958343	0.703614	0.753328	0.856374	0.812086	0.936885	0.751058	0.977712	0.854841	0.839533	0.676928	0.739473	0.840121	0.959819	0.981013	0.847823	0.832218
SAMN09243384	0.894965	0.843164	0.921961	0.806734	0.911749	0.814358	0.815755	0.927377	0.748121	0.940087	0.705656	0.882069	0.837384	0.914941	0.771715	0.816429	0.79515	0.8478	0.918891	0.847845	0.835029	0.954845	0.861688	0.859064	0.956708	0.798443	0.906459	0.814462	0.876043	0.885296	0.910148	0.902188	0.963039	0.725086	0.769679	0.881125	0.825846	0.939385	0.755371	0.977286	0.859537	0.852721	0.706792	0.77445	0.85445	0.965757	0.98273	0.856707	0.843063
SAMN09243385	0.89047	0.836582	0.919573	0.809627	0.910064	0.801652	0.813964	0.92865	0.745589	0.936963	0.709696	0.879996	0.837033	0.915991	0.778637	0.79259	0.799235	0.855811	0.917039	0.841192	0.842784	0.941024	0.856378	0.85038	0.953584	0.807307	0.908814	0.805338	0.877969	0.878404	0.915478	0.909322	0.959914	0.720121	0.76171	0.885263	0.833333	0.940435	0.759717	0.974162	0.856413	0.847483	0.704762	0.785281	0.851565	0.960555	0.988113	0.849899	0.83478
SAMN09243386	0.907924	0.841367	0.928061	0.817797	0.911121	0.822995	0.829558	0.920598	0.754866	0.94392	0.741958	0.88017	0.837033	0.92558	0.777629	0.815775	0.815485	0.864648	0.918159	0.840396	0.845852	0.952542	0.855391	0.839481	0.953647	0.818761	0.907142	0.820532	0.873855	0.885296	0.916002	0.918911	0.959978	0.722088	0.768097	0.896276	0.840621	0.950024	0.755772	0.974225	0.862639	0.848912	0.680121	0.788131	0.830462	0.957324	0.988176	0.860171	0.824236
SAMN09243387	0.837401	0.859767	0.888559	0.733155	0.884388	0.8219	0.781784	0.940777	0.644379	0.960839	0.619927	0.898148	0.823683	0.899779	0.75914	0.77735	0.813103	0.852642	0.906509	0.865802	0.820787	0.911225	0.855123	0.92174	0.933568	0.777855	0.876067	0.80507	0.964008	0.886985	0.867258	0.915101	0.927999	0.69609	0.714192	0.844293	0.839471	0.912597	0.849107	0.915436	0.827373	0.818954	0.787932	0.790597	0.944553	0.986374	0.979349	0.835078	0.842448
SAMN09243388	0.790921	0.76856	0.814805	0.680869	0.820865	0.773281	0.702878	0.869761	0.678924	0.964418	0.623396	0.782263	0.71786	0.892612	0.707081	0.80632	0.754561	0.7958	0.825884	0.771648	0.716494	0.820736	0.782238	0.801153	0.924145	0.669417	0.801664	0.821635	0.903046	0.842212	0.781457	0.901452	0.909983	0.673299	0.666112	0.731284	0.717664	0.909953	0.797009	0.910118	0.771992	0.730622	0.760086	0.719213	0.885207	0.948263	0.991798	0.769492	0.815799
SAMN09243389	0.852688	0.868169	0.896961	0.740336	0.888336	0.850095	0.788178	0.928183	0.633899	0.968981	0.647006	0.906271	0.817569	0.912819	0.777148	0.788558	0.827759	0.862901	0.907833	0.88368	0.828023	0.92157	0.86361	0.923144	0.933568	0.787401	0.885322	0.802089	0.966988	0.894827	0.853898	0.922172	0.932557	0.704943	0.718405	0.853839	0.840875	0.914994	0.860812	0.822111	0.736526	0.79916	0.772308	0.712328	0.847769	0.931986	0.892661	0.859738	0.86242
SAMN09243390	0.873046	0.885215	0.914006	0.75197	0.901673	0.881059	0.8006	0.926831	0.629407	0.961642	0.676762	0.926302	0.836945	0.921468	0.7771	0.792913	0.840758	0.878855	0.925848	0.901978	0.852898	0.938478	0.88161	0.948226	0.943168	0.813441	0.905189	0.796772	0.970389	0.901508	0.879485	0.938126	0.949603	0.735679	0.748156	0.878921	0.865958	0.931992	0.875548	0.950845	0.87169	0.853582	0.790659	0.789458	0.951974	0.96519	0.988272	0.842855	0.835702
SAMN09243391	0.81524	0.820135	0.850718	0.661047	0.867957	0.773479	0.657224	0.887985	0.661988	0.91968	0.568704	0.807278	0.807396	0.82179	0.650302	0.76034	0.673364	0.747065	0.868223	0.802652	0.729997	0.882456	0.856578	0.822827	0.892321	0.656611	0.836416	0.726928	0.900906	0.779184	0.833199	0.800135	0.88191	0.63272	0.720998	0.767076	0.738495	0.850129	0.837827	0.900897	0.714927	0.739393	0.691518	0.707187	0.904232	0.90626	0.946943	0.775912	0.844352
SAMN09243392	0.804301	0.800852	0.835441	0.63954	0.855864	0.765331	0.62126	0.889836	0.671077	0.907895	0.548444	0.79253	0.798488	0.809219	0.660848	0.728033	0.656485	0.718533	0.838924	0.778321	0.713425	0.844746	0.845658	0.808353	0.880535	0.641219	0.818771	0.715654	0.891218	0.75467	0.824946	0.785562	0.867883	0.6358	0.708487	0.750476	0.722614	0.836317	0.836549	0.884005	0.699802	0.726291	0.698535	0.725831	0.884169	0.908034	0.935158	0.765664	0.824453
SAMN09243393	0.810626	0.808014	0.841929	0.652066	0.853906	0.770811	0.641245	0.896511	0.647385	0.914143	0.561228	0.807882	0.806022	0.8164	0.649066	0.753167	0.668723	0.738019	0.861607	0.795905	0.738676	0.873667	0.852277	0.824883	0.886784	0.656519	0.82453	0.719907	0.903439	0.77532	0.829691	0.793135	0.87667	0.636559	0.720022	0.765905	0.738075	0.844017	0.839392	0.893401	0.709944	0.731418	0.696435	0.717668	0.89506	0.900979	0.941406	0.774605	0.836775
SAMN09243394	0.795289	0.794854	0.828648	0.633354	0.850125	0.77435	0.621746	0.890291	0.672266	0.899741	0.567572	0.789898	0.793597	0.798557	0.649566	0.72927	0.673363	0.715194	0.847001	0.764615	0.721391	0.847367	0.843448	0.804854	0.872382	0.639773	0.815177	0.710453	0.887741	0.753372	0.818993	0.774962	0.859693	0.651959	0.709203	0.74708	0.720429	0.829922	0.833645	0.872326	0.692326	0.723709	0.716299	0.726372	0.879585	0.899674	0.927004	0.758105	0.815568
SAMN09243395	0.795888	0.784448	0.83586	0.625981	0.853475	0.783484	0.605896	0.882974	0.666128	0.901593	0.581473	0.792156	0.789657	0.807947	0.655557	0.73604	0.666571	0.722783	0.849708	0.767477	0.723458	0.85559	0.84352	0.810479	0.874234	0.642205	0.825116	0.699233	0.879899	0.739862	0.827134	0.785882	0.864764	0.663324	0.71198	0.756316	0.723769	0.835009	0.827984	0.880887	0.693173	0.717012	0.698822	0.716506	0.870017	0.899886	0.928856	0.755091	0.800803
SAMN09243396	0.838352	0.73382	0.763775	0.600631	0.834194	0.749174	0.639575	0.836004	0.566857	0.95488	0.654223	0.831274	0.755403	0.850906	0.672817	0.671756	0.710676	0.76871	0.91548	0.764695	0.686723	0.858131	0.812565	0.873773	0.927553	0.726211	0.779287	0.76873	0.849432	0.812857	0.823691	0.868416	0.894825	0.652462	0.738509	0.765554	0.75913	0.845726	0.817624	0.876787	0.761134	0.73647	0.640571	0.686002	0.850341	0.93195	0.957448	0.682054	0.776526
SAMN09243397	0.808651	0.807675	0.889081	0.698311	0.851222	0.819558	0.737005	0.888026	0.592865	0.938054	0.549631	0.877075	0.793113	0.813388	0.770072	0.788152	0.737399	0.849516	0.87074	0.807473	0.753573	0.857492	0.84051	0.895584	0.905118	0.782293	0.822048	0.77963	0.931348	0.869478	0.865123	0.83894	0.881331	0.667013	0.722529	0.836337	0.773543	0.807671	0.842474	0.867476	0.808706	0.73	0.752962	0.744322	0.929482	0.939937	0.931985	0.77854	0.806935
SAMN09243398	0.812964	0.792767	0.875319	0.688436	0.880098	0.802045	0.739699	0.890637	0.629073	0.964027	0.568818	0.871221	0.783299	0.837238	0.772547	0.750497	0.714027	0.829381	0.863989	0.812622	0.728966	0.840239	0.830075	0.876777	0.918228	0.767307	0.815466	0.802985	0.91138	0.850843	0.846789	0.863817	0.892207	0.663618	0.710115	0.812752	0.756727	0.82469	0.840793	0.88588	0.804212	0.731035	0.757467	0.733262	0.916348	0.961804	0.954243	0.780854	0.817276
SAMN09243399	0.848951	0.836322	0.871584	0.71942	0.865458	0.815452	0.745575	0.910459	0.704282	0.924375	0.677307	0.86115	0.824328	0.845242	0.740849	0.801946	0.770919	0.774161	0.874623	0.849707	0.801877	0.890623	0.874845	0.865077	0.896753	0.739869	0.879452	0.770728	0.931913	0.854012	0.84165	0.856323	0.900986	0.699744	0.746898	0.8195	0.79081	0.874215	0.848704	0.924844	0.785038	0.792625	0.800989	0.764066	0.920341	0.931611	0.959762	0.826643	0.862474
SAMN09243400	0.804464	0.822864	0.865778	0.702938	0.826042	0.822301	0.789928	0.94391	0.660653	0.911173	0.606588	0.900771	0.810682	0.833492	0.781797	0.784811	0.783024	0.797905	0.825143	0.820477	0.783111	0.831857	0.835674	0.894997	0.854265	0.785199	0.866903	0.752974	0.949965	0.877964	0.849071	0.838254	0.859204	0.670645	0.733803	0.851222	0.796879	0.829935	0.83088	0.877538	0.812744	0.726707	0.813624	0.773295	0.906199	0.922517	0.91163	0.805894	0.802157
SAMN09243401	0.863411	0.853042	0.929193	0.751218	0.892184	0.848029	0.781689	0.934587	0.65254	0.965009	0.676534	0.928164	0.847828	0.877438	0.817169	0.869629	0.822696	0.874183	0.916132	0.880949	0.818428	0.929001	0.876292	0.929154	0.934361	0.817466	0.847771	0.813422	0.950947	0.887382	0.900666	0.903586	0.938261	0.711865	0.747165	0.859503	0.822504	0.869671	0.855726	0.937028	0.865345	0.793149	0.801513	0.770151	0.950921	0.964535	0.972522	0.840161	0.840147
SAMN09243402	0.829913	0.850308	0.884823	0.729116	0.868855	0.828065	0.793407	0.95153	0.639339	0.937326	0.641898	0.918478	0.837158	0.872256	0.784394	0.795425	0.778587	0.832927	0.871491	0.864343	0.796851	0.86289	0.860818	0.923792	0.892328	0.791537	0.867393	0.757587	0.960336	0.877392	0.851145	0.87269	0.903125	0.67602	0.738445	0.857118	0.817275	0.855723	0.850396	0.913714	0.841494	0.745702	0.804782	0.787742	0.928803	0.953274	0.932933	0.826887	0.827777
SAMN09243403	0.815058	0.802004	0.888372	0.712275	0.883991	0.803385	0.737609	0.885159	0.611277	0.963369	0.562524	0.872613	0.789446	0.829344	0.792471	0.786182	0.738471	0.837829	0.88424	0.814173	0.723809	0.887307	0.83043	0.879035	0.912665	0.764039	0.785663	0.79812	0.905683	0.854576	0.859889	0.845737	0.888856	0.658983	0.70551	0.809833	0.734898	0.782001	0.841283	0.868299	0.800131	0.72506	0.755723	0.725869	0.901678	0.951207	0.939735	0.751775	0.799707
SAMN09243404	0.819725	0.800086	0.890642	0.705495	0.877898	0.81655	0.741134	0.896155	0.614373	0.968981	0.569167	0.877196	0.795238	0.835351	0.785503	0.785656	0.718675	0.841091	0.8666	0.817093	0.729775	0.840392	0.834473	0.888559	0.919515	0.77259	0.817378	0.805252	0.921136	0.867339	0.865826	0.86158	0.89013	0.660568	0.717214	0.82706	0.766379	0.819931	0.8396	0.859775	0.786318	0.717599	0.755803	0.726688	0.906834	0.94665	0.934652	0.775469	0.827966
SAMN09243405	0.778197	0.755183	0.864095	0.663846	0.87069	0.772495	0.683106	0.870165	0.581246	0.96098	0.575818	0.838489	0.755485	0.823763	0.749346	0.767381	0.708211	0.816231	0.858864	0.776651	0.721531	0.842539	0.787805	0.850652	0.906264	0.745104	0.79299	0.791889	0.891361	0.848653	0.842615	0.859901	0.864579	0.629993	0.679927	0.798405	0.742014	0.823656	0.803022	0.854666	0.773854	0.711649	0.749617	0.706177	0.879868	0.932004	0.953294	0.741168	0.805836
SAMN09243406	0.818378	0.829003	0.899818	0.738838	0.886228	0.817752	0.755168	0.921295	0.623128	0.954026	0.59426	0.894996	0.814884	0.835403	0.797747	0.7797	0.760825	0.848178	0.884553	0.84358	0.758555	0.907072	0.852875	0.901667	0.912974	0.770891	0.845579	0.786354	0.935094	0.878154	0.874621	0.868321	0.901923	0.64927	0.709273	0.815932	0.772799	0.82873	0.830656	0.896811	0.827365	0.758659	0.793616	0.757774	0.92549	0.959651	0.959964	0.777847	0.839575
SAMN09243407	0.847135	0.834157	0.903487	0.729944	0.877295	0.840199	0.776116	0.945787	0.637981	0.952076	0.625992	0.906905	0.822405	0.876101	0.798762	0.795379	0.773769	0.837279	0.873116	0.856856	0.781188	0.872501	0.835126	0.928907	0.894927	0.789398	0.874087	0.78217	0.952744	0.879717	0.872989	0.880553	0.905609	0.683311	0.733109	0.856315	0.80611	0.859898	0.840856	0.916382	0.840321	0.754289	0.797869	0.780506	0.911938	0.972361	0.948139	0.810434	0.833971
SAMN09243408	0.808636	0.819535	0.84008	0.6311	0.823936	0.778725	0.752045	0.84729	0.586019	0.917884	0.629788	0.85639	0.759827	0.860411	0.710715	0.80341	0.680989	0.786349	0.839196	0.781437	0.754094	0.859227	0.815017	0.828398	0.885295	0.76536	0.841096	0.719299	0.909881	0.832591	0.790259	0.826291	0.882476	0.684626	0.721817	0.799937	0.751302	0.845169	0.825462	0.90531	0.805356	0.743802	0.676378	0.686048	0.896286	0.906114	0.956037	0.818704	0.768402
SAMN09243409	0.735499	0.784195	0.792968	0.605508	0.805675	0.70635	0.679309	0.843683	0.612354	0.877915	0.530321	0.807889	0.726141	0.7963	0.639104	0.691694	0.585361	0.715657	0.756003	0.701478	0.694364	0.759251	0.769026	0.770543	0.864613	0.683024	0.829519	0.712713	0.88767	0.787386	0.746963	0.786212	0.849236	0.64899	0.649481	0.698874	0.706402	0.828487	0.797644	0.870465	0.736414	0.678284	0.706804	0.695904	0.879614	0.89738	0.935579	0.757431	0.731953
SAMN09243410	0.757553	0.78968	0.775783	0.570068	0.832912	0.699433	0.727354	0.84998	0.67013	0.893594	0.537508	0.826844	0.7472	0.823763	0.705443	0.675012	0.643742	0.705947	0.759702	0.698796	0.672706	0.756536	0.779622	0.793456	0.855978	0.734268	0.834076	0.713419	0.881905	0.800842	0.769472	0.802095	0.833244	0.671169	0.700747	0.738414	0.717312	0.819184	0.812819	0.866183	0.77109	0.716242	0.701165	0.698126	0.868605	0.91321	0.928813	0.790907	0.739964
SAMN09243411	0.806044	0.786805	0.796877	0.613116	0.819275	0.703987	0.711315	0.843891	0.664125	0.928786	0.596652	0.826656	0.749218	0.867812	0.675231	0.721461	0.690368	0.742016	0.82837	0.729781	0.715679	0.824339	0.768155	0.716431	0.807908	0.624736	0.754524	0.64423	0.768791	0.695616	0.661005	0.860981	0.884283	0.684666	0.696873	0.753072	0.742956	0.886175	0.816988	0.898532	0.78905	0.728753	0.690369	0.683879	0.867456	0.93907	0.967237	0.801855	0.771895
SAMN09243412	0.803331	0.812638	0.834524	0.637347	0.835415	0.776206	0.743393	0.862102	0.610564	0.919492	0.654891	0.864126	0.767908	0.857509	0.690743	0.798726	0.681483	0.772184	0.840034	0.776799	0.729695	0.848901	0.814112	0.831616	0.89405	0.771564	0.847626	0.721944	0.911753	0.833898	0.783558	0.790309	0.835979	0.647489	0.65372	0.715583	0.732096	0.823296	0.767619	0.909685	0.813971	0.750961	0.706321	0.673295	0.905939	0.913105	0.963254	0.821501	0.783082
SAMN09243413	0.792396	0.814454	0.821683	0.628907	0.831586	0.789174	0.738142	0.865946	0.60559	0.913483	0.644377	0.871387	0.781116	0.846858	0.718258	0.788109	0.660521	0.764688	0.837446	0.78035	0.71509	0.851762	0.823985	0.832722	0.884686	0.779184	0.856891	0.711379	0.916502	0.84682	0.787354	0.835692	0.875374	0.714442	0.707064	0.756627	0.762737	0.838982	0.822525	0.900774	0.824533	0.747184	0.72498	0.676632	0.913632	0.914346	0.953775	0.82538	0.785564
SAMN09243414	0.806012	0.811009	0.829812	0.636029	0.846455	0.795821	0.743426	0.872021	0.60501	0.928901	0.625079	0.878786	0.756556	0.855484	0.727759	0.786611	0.658023	0.778674	0.864485	0.799778	0.727533	0.851681	0.829041	0.848165	0.890994	0.754481	0.853409	0.725982	0.922384	0.841288	0.79257	0.811507	0.882815	0.7071	0.719561	0.778946	0.755251	0.833316	0.827732	0.906608	0.816669	0.73923	0.684924	0.690493	0.919237	0.904402	0.959362	0.815772	0.812073
SAMN09243415	0.8308	0.850289	0.893811	0.72479	0.852794	0.803504	0.733024	0.872134	0.653442	0.946786	0.731632	0.842581	0.802949	0.888922	0.683385	0.828978	0.693171	0.813906	0.861695	0.854555	0.77571	0.864691	0.844137	0.83761	0.92461	0.737838	0.887334	0.788786	0.949211	0.825039	0.830301	0.905271	0.933856	0.688604	0.685857	0.723818	0.783551	0.920746	0.821043	0.952843	0.825446	0.726056	0.797175	0.784932	0.936501	0.946104	0.991042	0.813111	0.808775
SAMN09243416	0.809923	0.816173	0.867914	0.686641	0.839721	0.76632	0.654832	0.853435	0.628407	0.950362	0.609374	0.778701	0.745908	0.870789	0.634859	0.766501	0.638404	0.780658	0.818898	0.817932	0.717934	0.83035	0.793028	0.789378	0.923326	0.679968	0.859273	0.772629	0.929663	0.781852	0.801484	0.894803	0.917237	0.64884	0.62774	0.673721	0.715829	0.91041	0.767177	0.922111	0.771313	0.683359	0.772311	0.757688	0.903167	0.946653	0.994619	0.757464	0.804605
SAMN09243417	0.797602	0.831997	0.864728	0.684067	0.833935	0.762485	0.701978	0.868863	0.65122	0.923246	0.613583	0.808985	0.775877	0.863651	0.653929	0.750246	0.663203	0.777498	0.832179	0.820635	0.753087	0.802212	0.822046	0.791635	0.907302	0.699131	0.879327	0.751652	0.931621	0.803501	0.792709	0.872365	0.906995	0.659002	0.65501	0.6996	0.744883	0.899312	0.795485	0.922513	0.780135	0.67067	0.774945	0.770042	0.920085	0.936217	0.966453	0.784255	0.79828
SAMN09243418	0.827293	0.830699	0.888297	0.705233	0.860398	0.79336	0.729871	0.864737	0.660232	0.956291	0.710829	0.82979	0.769987	0.881885	0.700923	0.805505	0.658603	0.810683	0.853777	0.843758	0.75968	0.86212	0.827262	0.821203	0.933568	0.722633	0.87274	0.790666	0.942032	0.823626	0.816637	0.901089	0.934578	0.679659	0.657339	0.693877	0.761789	0.922604	0.792549	0.948321	0.816279	0.710801	0.779987	0.782783	0.92704	0.960764	1	0.795012	0.802298
SAMN09243419	0.79416	0.780846	0.861457	0.664749	0.83029	0.764101	0.628604	0.849454	0.578967	0.917839	0.569535	0.803137	0.742202	0.828837	0.618201	0.734419	0.606108	0.746367	0.808648	0.7862	0.715896	0.831091	0.796911	0.79581	0.888332	0.647476	0.838986	0.730179	0.896807	0.790744	0.775689	0.817249	0.876477	0.609629	0.625878	0.680169	0.687087	0.855292	0.764311	0.905876	0.739746	0.673839	0.721978	0.693429	0.880123	0.923369	0.954464	0.733408	0.777103
SAMN09243420	0.817983	0.833874	0.88815	0.702256	0.874571	0.805501	0.714428	0.893511	0.657291	0.963125	0.623477	0.828825	0.77033	0.883533	0.699318	0.796633	0.683132	0.832694	0.87081	0.852013	0.751173	0.866237	0.842934	0.830466	0.925053	0.696986	0.881187	0.772557	0.947563	0.809812	0.827038	0.900075	0.928185	0.66093	0.654216	0.697269	0.765888	0.920479	0.80202	0.946332	0.80369	0.720837	0.780284	0.793434	0.936137	0.952363	0.994144	0.792757	0.81485
SAMN09243421	0.831148	0.810833	0.882627	0.693739	0.84735	0.814394	0.694255	0.867508	0.640797	0.949139	0.639364	0.803208	0.764077	0.869637	0.6806	0.795465	0.655724	0.810827	0.848767	0.835366	0.747596	0.854836	0.822171	0.80702	0.922103	0.696965	0.868928	0.770369	0.925629	0.810671	0.82349	0.898024	0.923389	0.639023	0.66803	0.694201	0.731043	0.906686	0.774662	0.940384	0.798394	0.704041	0.772333	0.767319	0.917861	0.954388	0.993395	0.76582	0.813252
SAMN09243422	0.798571	0.784107	0.845077	0.658273	0.83962	0.766799	0.650466	0.855017	0.671746	0.947911	0.602643	0.748147	0.722299	0.857797	0.633642	0.767484	0.582026	0.779189	0.825498	0.787204	0.710705	0.839172	0.799947	0.762255	0.920875	0.640789	0.861162	0.769097	0.909585	0.758278	0.785252	0.877953	0.907473	0.635258	0.654748	0.666315	0.709468	0.900324	0.756504	0.919035	0.76173	0.660571	0.772168	0.761502	0.891008	0.94389	0.992167	0.730999	0.797288
SAMN09243423	0.835022	0.827432	0.882725	0.701205	0.859707	0.804781	0.694112	0.869105	0.696089	0.951356	0.737385	0.817041	0.77971	0.885071	0.683493	0.808685	0.660328	0.811345	0.861889	0.837971	0.756216	0.867814	0.844439	0.73093	0.833926	0.511937	0.810437	0.626351	0.73512	0.611133	0.629749	0.890605	0.919688	0.689681	0.706623	0.722673	0.764214	0.909663	0.809875	0.938675	0.801774	0.715825	0.783305	0.782915	0.914376	0.949332	0.995613	0.773832	0.832359
SAMN09243424	0.826951	0.834408	0.873389	0.708351	0.85442	0.793749	0.711478	0.875621	0.693664	0.935995	0.733139	0.821994	0.796439	0.876606	0.68513	0.811842	0.665816	0.790489	0.848658	0.833459	0.749405	0.857397	0.847121	0.815981	0.917385	0.710446	0.88875	0.774087	0.936773	0.819559	0.814326	0.808447	0.821418	0.489415	0.516752	0.580213	0.719531	0.8541	0.668943	0.939752	0.807213	0.711321	0.792643	0.788847	0.923723	0.937691	0.987145	0.791008	0.821561
SAMN09243425	0.862271	0.803326	0.889463	0.708727	0.865084	0.81124	0.722725	0.911685	0.603406	0.935602	0.641351	0.890815	0.811334	0.884408	0.723853	0.798103	0.70541	0.80811	0.870193	0.86037	0.810899	0.8816	0.84468	0.888843	0.919479	0.787552	0.860349	0.763511	0.919102	0.870439	0.84129	0.868301	0.905592	0.697783	0.743063	0.829488	0.743557	0.884703	0.81257	0.84571	0.744723	0.734284	0.700568	0.685241	0.783547	0.923957	0.897005	0.796711	0.851384
SAMN09243426	0.867436	0.802241	0.900463	0.712268	0.884452	0.815374	0.720054	0.918833	0.584212	0.956668	0.630535	0.901169	0.800831	0.892189	0.751718	0.789712	0.695834	0.827463	0.886509	0.867437	0.806217	0.891732	0.851339	0.906227	0.929341	0.775706	0.859454	0.76547	0.927795	0.865638	0.850088	0.861707	0.916219	0.703718	0.738136	0.823253	0.753263	0.888898	0.82204	0.943453	0.829291	0.770643	0.719527	0.762403	0.886341	0.967174	0.99458	0.769971	0.83812
SAMN09243427	0.879441	0.829193	0.912801	0.730295	0.882522	0.84916	0.752815	0.920435	0.603567	0.968981	0.736751	0.915745	0.812799	0.91158	0.752827	0.853421	0.723264	0.850358	0.902173	0.889905	0.814415	0.898799	0.86934	0.918728	0.934761	0.796699	0.878311	0.784167	0.937453	0.881965	0.857889	0.879161	0.930744	0.733019	0.770383	0.846086	0.800023	0.900643	0.850384	0.948114	0.856338	0.784595	0.733056	0.777902	0.920074	0.970251	1	0.82347	0.872637
SAMN09243428	0.88051	0.807071	0.89802	0.715601	0.882112	0.820957	0.731527	0.920493	0.562112	0.962334	0.635245	0.900711	0.796572	0.905888	0.741346	0.805456	0.680899	0.826055	0.87327	0.8712	0.795709	0.859229	0.839666	0.90468	0.928114	0.780303	0.861911	0.775845	0.919787	0.865352	0.842594	0.861264	0.912201	0.702246	0.734921	0.826434	0.746524	0.885922	0.826621	0.935444	0.831305	0.759906	0.712965	0.760313	0.878616	0.965806	0.993353	0.798544	0.85942
SAMN09243429	0.876103	0.803113	0.898361	0.708937	0.877705	0.80642	0.722186	0.920589	0.558681	0.960249	0.628822	0.899834	0.795012	0.904192	0.738266	0.821136	0.689784	0.833671	0.888176	0.870906	0.804976	0.880221	0.836504	0.90312	0.926029	0.781838	0.855747	0.77006	0.922715	0.866252	0.840721	0.859693	0.911305	0.700603	0.730908	0.823973	0.745591	0.881056	0.824671	0.935357	0.828613	0.756471	0.706833	0.755326	0.881658	0.965329	0.991268	0.793923	0.855362
SAMN09243430	0.886975	0.821786	0.912742	0.72036	0.888793	0.838495	0.737597	0.921259	0.572399	0.963644	0.670573	0.915233	0.812787	0.911972	0.745538	0.835286	0.709899	0.849279	0.899972	0.888746	0.810481	0.897836	0.854279	0.920896	0.929424	0.796444	0.876242	0.775877	0.936398	0.87661	0.857007	0.871436	0.92085	0.705063	0.743415	0.840001	0.752735	0.88598	0.835734	0.948055	0.847351	0.771523	0.721848	0.75842	0.88616	0.968161	0.994663	0.812596	0.868623
SAMN09243431	0.85626	0.794457	0.896358	0.709721	0.882673	0.798057	0.717554	0.915124	0.580665	0.945652	0.61518	0.891905	0.785988	0.890942	0.731685	0.776802	0.677188	0.826417	0.884386	0.864947	0.800402	0.889427	0.848758	0.901869	0.927238	0.762503	0.854223	0.763031	0.919137	0.853028	0.847166	0.856163	0.909376	0.699611	0.736835	0.808649	0.73888	0.879664	0.808078	0.939909	0.815158	0.752888	0.716406	0.758714	0.872356	0.963681	0.992477	0.77885	0.851349
SRR2992882	0.800155	0.623414	0.791575	0.644542	0.919447	0.701368	0.612792	0.709977	0.710917	0.958991	0.647908	0.731311	0.708308	0.874099	0.65889	0.756549	0.570237	0.720939	0.872572	0.66343	0.546622	0.831211	0.81449	0.830113	0.923341	0.714525	0.760367	0.834569	0.751006	0.692056	0.792105	0.806207	0.856863	0.71207	0.782064	0.597845	0.729039	0.814279	0.888512	0.910134	0.763693	0.572089	0.672619	0.655917	0.709297	0.905692	0.965814	0.616005	0.725934
SRR2992883	0.337794	0.818222	0.818978	0.671651	0.556061	0.853777	0.774882	0.948687	0.756856	0.361971	0.72385	0.858869	0.815315	0.284851	0.753623	0.795183	0.733163	0.748641	0.322656	0.749266	0.786046	0.496641	0.820531	0.853267	0.347188	0.758363	0.878598	0.511257	0.938857	0.916124	0.842235	0.354236	0.796894	0.726441	0.7444	0.819484	0.784194	0.337875	0.801587	0.356833	0.804747	0.755703	0.801444	0.769622	0.914621	0.401835	0.564107	0.804156	0.683333
SRR2992884	0.819419	0.875193	0.825161	0.693431	0.777822	0.860219	0.813471	0.939687	0.738469	0.850241	0.753111	0.92144	0.835763	0.795136	0.812784	0.840901	0.763764	0.523947	0.833661	0.71057	0.814248	0.73941	0.915877	0.899779	0.772718	0.838901	0.904692	0.5958	0.958148	0.911463	0.838707	0.776039	0.539573	0.76096	0.804381	0.826649	0.863705	0.823145	0.886048	0.833516	0.843103	0.763241	0.822747	0.826958	0.918668	0.821288	0.61022	0.848755	0.758471
SRR2992885	0.370026	0.837636	0.805403	0.677966	0.54546	0.826597	0.803286	0.962239	0.737313	0.447587	0.685043	0.899662	0.829303	0.415937	0.763228	0.848965	0.83297	0.776873	0.377458	0.762528	0.823591	0.492092	0.831148	0.893094	0.434391	0.808977	0.887119	0.548243	0.979961	0.904488	0.852307	0.413091	0.823547	0.713186	0.761248	0.875376	0.8332	0.444752	0.830679	0.461051	0.817168	0.756396	0.820622	0.801061	0.957729	0.473278	0.583983	0.849987	0.690468
SRR2992886	0.754014	0.844583	0.859914	0.694757	0.76939	0.855411	0.783875	0.945573	0.653739	0.802533	0.608746	0.917464	0.849884	0.763469	0.804415	0.795177	0.752558	0.532741	0.747586	0.705166	0.812812	0.690451	0.850324	0.906029	0.724634	0.813759	0.886924	0.499333	0.938066	0.899397	0.831905	0.741964	0.571653	0.759237	0.705735	0.863316	0.764965	0.760093	0.877951	0.786174	0.861412	0.727925	0.772021	0.77201	0.844922	0.822927	0.636464	0.858553	0.690714
SRR2992887	0.598079	0.786564	0.797291	0.603882	0.639707	0.782848	0.606831	0.827938	0.607857	0.74157	0.642366	0.799008	0.726523	0.661055	0.704324	0.806133	0.677715	0.743896	0.606222	0.717979	0.665135	0.618915	0.8177	0.829798	0.696745	0.739747	0.809171	0.567612	0.921624	0.867236	0.766484	0.643978	0.82432	0.72204	0.712361	0.713437	0.71817	0.631081	0.764302	0.709393	0.75886	0.66415	0.734582	0.714448	0.902941	0.686536	0.775844	0.731281	0.688372
SRR2992888	0.319466	0.827697	0.818173	0.684858	0.561975	0.812179	0.773633	0.922226	0.686345	0.456838	0.73112	0.89273	0.809726	0.363125	0.740766	0.874462	0.755996	0.730773	0.395556	0.696991	0.762717	0.464116	0.8637	0.868562	0.411532	0.769074	0.845298	0.536309	0.957406	0.880781	0.796186	0.397869	0.785268	0.697459	0.749269	0.796235	0.835854	0.375869	0.865953	0.403933	0.773079	0.758505	0.848073	0.810767	0.929242	0.475361	0.531033	0.805415	0.63041
SRR2992889	0.54793	0.82855	0.849273	0.669761	0.625676	0.779462	0.756854	0.922252	0.744378	0.645651	0.695453	0.8849	0.817392	0.531183	0.771052	0.827312	0.714892	0.614636	0.581995	0.651308	0.785295	0.590949	0.846214	0.855834	0.578126	0.730809	0.869163	0.416361	0.925327	0.871395	0.852343	0.537595	0.623044	0.685735	0.732054	0.80119	0.745478	0.538826	0.841943	0.612067	0.800433	0.721579	0.825848	0.779639	0.894455	0.647206	0.578635	0.789581	0.673222
SRR2992890	0.65412	0.818273	0.77968	0.66743	0.666587	0.761638	0.687747	0.880838	0.597175	0.784038	0.605623	0.844645	0.758004	0.722081	0.737276	0.762212	0.645848	0.74567	0.696961	0.756549	0.728077	0.658629	0.826772	0.840053	0.758774	0.744783	0.836925	0.598228	0.907135	0.834379	0.780552	0.648821	0.843679	0.68709	0.700588	0.75697	0.735494	0.682203	0.811588	0.74528	0.791116	0.694258	0.727781	0.723934	0.881858	0.781756	0.815778	0.756571	0.686201
SRR2992891	0.562154	0.759406	0.784778	0.62629	0.57991	0.774467	0.695113	0.799887	0.689252	0.689885	0.717386	0.790497	0.692209	0.618798	0.677581	0.768061	0.656407	0.724669	0.565533	0.687738	0.740839	0.515779	0.798139	0.787247	0.655185	0.736267	0.806085	0.556158	0.879035	0.840314	0.764269	0.604775	0.816955	0.739121	0.717104	0.731437	0.776655	0.639871	0.73823	0.630399	0.72508	0.64173	0.771085	0.744034	0.863554	0.665305	0.72548	0.737192	0.640607
SRR2992892	0.817584	0.62099	0.85501	0.7311	0.881711	0.634991	0.499461	0.607632	0.822805	0.930235	0.666855	0.601012	0.677567	0.846998	0.55199	0.710042	0.703133	0.636661	0.846852	0.676965	0.584027	0.842886	0.700826	0.776836	0.929054	0.596767	0.810932	0.851511	0.667931	0.565642	0.845234	0.829095	0.906278	0.71918	0.713072	0.695684	0.64091	0.883495	0.765279	0.906568	0.660863	0.453657	0.594098	0.618705	0.642101	0.908245	0.976473	0.508649	0.699102
SRR2992893	0.793938	0.777721	0.737341	0.645097	0.80448	0.653441	0.731601	0.809028	0.754165	0.902801	0.62195	0.763639	0.654979	0.870122	0.71247	0.70279	0.700901	0.674142	0.761627	0.709367	0.702289	0.745769	0.690124	0.777473	0.891153	0.725228	0.795123	0.825166	0.879564	0.786794	0.731499	0.869777	0.880963	0.697913	0.565551	0.716908	0.647272	0.879928	0.767414	0.874419	0.564277	0.675321	0.747399	0.716613	0.738971	0.900427	0.959175	0.748856	0.724551
SRR2992894	0.786552	0.755992	0.677899	0.508241	0.815545	0.642103	0.654538	0.810027	0.621213	0.946951	0.547264	0.803088	0.680764	0.897211	0.700736	0.726765	0.572901	0.773927	0.814312	0.662211	0.610859	0.821448	0.745254	0.774013	0.922039	0.728354	0.833218	0.807547	0.883942	0.786345	0.774262	0.880792	0.8824	0.656478	0.707116	0.639171	0.753387	0.907921	0.762815	0.911054	0.76181	0.711597	0.752554	0.716434	0.87776	0.92767	1	0.73865	0.807535
SRR2992895	0.424407	0.875838	0.885267	0.765992	0.58382	0.875083	0.888876	0.958729	0.806012	0.491717	0.802191	0.909505	0.882525	0.399481	0.861407	0.847912	0.888283	0.533567	0.489768	0.657005	0.828937	0.528772	0.902372	0.904785	0.434335	0.866762	0.860052	0.508259	0.952137	0.901125	0.900425	0.48182	0.51208	0.798322	0.830218	0.901322	0.878845	0.408323	0.879065	0.435228	0.792749	0.841028	0.867782	0.859408	0.922686	0.535731	0.228748	0.842608	0.64741
SRR2992896	0.827093	0.593144	0.838416	0.628745	0.853349	0.704432	0.553458	0.728107	0.691567	0.932189	0.61965	0.666836	0.672142	0.848544	0.537348	0.746836	0.62144	0.669906	0.834324	0.697805	0.630723	0.850176	0.736324	0.820087	0.914261	0.669227	0.745879	0.781162	0.701582	0.68287	0.836917	0.840361	0.875783	0.700291	0.744858	0.695399	0.69339	0.889916	0.757054	0.915719	0.698038	0.600537	0.554829	0.641661	0.758293	0.931928	0.989902	0.54695	0.757159
SRR2992897	0.630896	0.758373	0.803548	0.621236	0.677667	0.774896	0.669441	0.861753	0.669707	0.784653	0.633961	0.790058	0.728739	0.707	0.705389	0.715143	0.651272	0.757744	0.641338	0.702091	0.740117	0.694132	0.753949	0.791344	0.779432	0.700618	0.815423	0.635782	0.910528	0.831291	0.820657	0.693708	0.853391	0.707836	0.6779	0.803345	0.726161	0.744908	0.76366	0.804808	0.747788	0.727763	0.754815	0.749619	0.923282	0.815921	0.835912	0.760815	0.718795
SRR2992898	0.736009	0.869732	0.869442	0.722491	0.754409	0.870653	0.757266	0.942668	0.509706	0.832875	0.735015	0.920331	0.831397	0.743973	0.831429	0.799286	0.775044	0.846645	0.813978	0.780519	0.764325	0.766734	0.904642	0.915114	0.810687	0.850974	0.689506	0.6616	0.968947	0.9057	0.846891	0.767842	0.879973	0.72719	0.805115	0.83132	0.841892	0.69851	0.860558	0.75991	0.798233	0.785873	0.782285	0.84062	0.948721	0.841939	0.80924	0.766311	0.701743
SRR2992899	0.722219	0.712117	0.764747	0.558299	0.807891	0.735923	0.685769	0.819907	0.707827	0.867701	0.585568	0.801787	0.648883	0.751527	0.698733	0.647073	0.601912	0.681127	0.74822	0.621371	0.69618	0.697361	0.718265	0.713959	0.799341	0.735091	0.832603	0.711048	0.854923	0.810009	0.768988	0.791061	0.770248	0.679949	0.635269	0.720674	0.737159	0.784495	0.731716	0.797652	0.709146	0.664795	0.759708	0.684919	0.826386	0.870903	0.878585	0.713639	0.689194
SRR2992900	0.796548	0.807032	0.855885	0.675029	0.813846	0.867657	0.73206	0.952517	0.602885	0.908363	0.639274	0.89853	0.779732	0.858093	0.740085	0.827356	0.682704	0.825935	0.839823	0.839814	0.800511	0.818982	0.862257	0.902773	0.880494	0.787424	0.874677	0.708905	0.97294	0.90311	0.836915	0.818337	0.89171	0.709421	0.788369	0.819794	0.806738	0.84496	0.823073	0.906084	0.847106	0.74473	0.776486	0.810662	0.958532	0.919644	0.934867	0.823435	0.79808
SRR2992901	0.815225	0.711159	0.844184	0.701397	0.822799	0.798572	0.729674	0.85617	0.786637	0.943495	0.654773	0.743822	0.570411	0.887786	0.748781	0.818015	0.669686	0.799184	0.822005	0.777768	0.734375	0.795304	0.814288	0.758459	0.904057	0.722934	0.853653	0.832578	0.893924	0.841232	0.820844	0.875753	0.891659	0.730972	0.771143	0.757279	0.742499	0.890482	0.745163	0.925171	0.790439	0.760911	0.827515	0.803878	0.877433	0.964508	0.977372	0.770331	0.812294
SRR2992902	0.838307	0.741608	0.856597	0.723165	0.82494	0.833146	0.747328	0.889759	0.796788	0.943496	0.668441	0.79472	0.613313	0.902028	0.767306	0.812534	0.710957	0.812812	0.844176	0.802825	0.766818	0.804125	0.833887	0.790429	0.907384	0.761005	0.850075	0.826782	0.903878	0.863729	0.831495	0.898919	0.907936	0.733245	0.785596	0.766091	0.772696	0.908409	0.76266	0.936819	0.810768	0.8001	0.843393	0.819096	0.887681	0.956623	0.977372	0.789148	0.847513
SRR2992903	0.855205	0.744926	0.866117	0.731146	0.830298	0.833615	0.739363	0.878073	0.785014	0.943496	0.681184	0.804135	0.622746	0.904695	0.765944	0.803314	0.71613	0.806865	0.852201	0.80645	0.777378	0.816144	0.827237	0.790435	0.909639	0.768606	0.862798	0.823493	0.901706	0.865952	0.833204	0.896818	0.904891	0.731155	0.779018	0.767044	0.778706	0.907897	0.759362	0.931107	0.810484	0.800377	0.834668	0.814823	0.881035	0.968662	0.977372	0.787487	0.847196
SRR2992904	0.840379	0.737653	0.865225	0.706214	0.825373	0.826407	0.726297	0.869824	0.765463	0.943496	0.680099	0.783337	0.610331	0.887725	0.740096	0.813846	0.697441	0.800133	0.836834	0.799568	0.761748	0.810456	0.82371	0.778513	0.899752	0.75264	0.868794	0.812315	0.908044	0.862979	0.827339	0.88602	0.906858	0.719544	0.765406	0.755598	0.75982	0.905487	0.749932	0.934983	0.795464	0.779822	0.824027	0.807822	0.885789	0.975215	0.977372	0.785514	0.831481
SRR2992905	0.847962	0.741619	0.865944	0.729567	0.828541	0.841716	0.738655	0.883816	0.794134	0.943495	0.685304	0.7961	0.622511	0.902272	0.762907	0.822568	0.715253	0.80809	0.848022	0.802482	0.763126	0.813596	0.837988	0.791952	0.907384	0.758509	0.851115	0.83148	0.893912	0.8664	0.833849	0.893125	0.908232	0.736849	0.780381	0.760206	0.769165	0.908473	0.761092	0.936871	0.800368	0.792911	0.844768	0.821855	0.889685	0.956888	0.977372	0.789949	0.848281
SRR2992906	0.807956	0.82962	0.793094	0.605002	0.898108	0.724997	0.776816	0.884363	0.61491	0.961269	0.632839	0.892882	0.786649	0.866764	0.759514	0.748161	0.684047	0.844157	0.884148	0.70301	0.628556	0.897862	0.814163	0.835914	0.948482	0.778451	0.797967	0.810993	0.90639	0.844153	0.867522	0.901939	0.930831	0.640871	0.712803	0.734429	0.832077	0.867468	0.786664	0.8866	0.775745	0.803441	0.73441	0.736674	0.906209	0.925156	0.937635	0.786803	0.811958
SRR2992907	0.810685	0.838428	0.82436	0.645879	0.896257	0.739554	0.779908	0.891826	0.58089	0.956733	0.64747	0.900532	0.786019	0.864875	0.767594	0.754371	0.698932	0.843338	0.887642	0.722485	0.668549	0.905883	0.830975	0.850094	0.941129	0.786106	0.795829	0.783052	0.922602	0.85111	0.853149	0.902072	0.931957	0.672739	0.716733	0.773191	0.83248	0.865637	0.802444	0.895066	0.78829	0.810079	0.741264	0.737189	0.918681	0.921811	0.93605	0.795994	0.807854
SRR2992908	0.807577	0.830036	0.83195	0.647331	0.889896	0.743301	0.770981	0.898307	0.574099	0.956733	0.633139	0.902444	0.791823	0.86902	0.757377	0.748709	0.696267	0.831615	0.880503	0.738899	0.671599	0.892757	0.82258	0.850402	0.929618	0.78158	0.801156	0.773227	0.923599	0.851007	0.853112	0.899318	0.918312	0.66088	0.710511	0.78129	0.828546	0.874204	0.803659	0.899856	0.796429	0.791761	0.746187	0.732819	0.907527	0.92664	0.932105	0.801208	0.817994
SRR2992909	0.808387	0.836359	0.825993	0.645051	0.897759	0.739805	0.77379	0.899821	0.586416	0.956733	0.639991	0.90809	0.789258	0.873308	0.755381	0.754915	0.694358	0.839341	0.886999	0.735317	0.672362	0.902183	0.827688	0.856515	0.935116	0.780839	0.812508	0.780984	0.921394	0.849307	0.858187	0.895096	0.925815	0.664753	0.716346	0.774403	0.832935	0.875459	0.804003	0.905182	0.799736	0.802854	0.738795	0.730594	0.912524	0.921639	0.94382	0.804578	0.823702
SRR2992910	0.806725	0.829901	0.828142	0.646151	0.892348	0.736656	0.78335	0.889856	0.589942	0.956733	0.637092	0.899923	0.789426	0.864512	0.7644	0.747547	0.707051	0.837394	0.881945	0.722718	0.659616	0.900778	0.820949	0.845752	0.937362	0.782753	0.791702	0.787272	0.915588	0.84839	0.853797	0.902565	0.926362	0.659791	0.711402	0.771847	0.827633	0.866864	0.80099	0.895619	0.785295	0.802453	0.737088	0.724867	0.906987	0.921531	0.930912	0.792557	0.807913
SRR2992911	0.787575	0.750513	0.775988	0.578774	0.866717	0.690331	0.680854	0.803135	0.620995	0.954305	0.679829	0.822665	0.716697	0.832023	0.637407	0.75152	0.588984	0.782649	0.875132	0.670195	0.662262	0.837629	0.787494	0.808348	0.931806	0.701914	0.800168	0.787769	0.881813	0.766453	0.796235	0.859627	0.91409	0.651286	0.699455	0.683913	0.769818	0.873054	0.773611	0.900895	0.70039	0.726284	0.708043	0.740115	0.887018	0.95083	0.956303	0.70225	0.756926
SRR2992912	0.798291	0.770058	0.8149	0.631713	0.86551	0.752158	0.717823	0.833916	0.658916	0.956733	0.725503	0.858453	0.720755	0.858858	0.688896	0.739267	0.645862	0.798895	0.869104	0.728335	0.728254	0.853784	0.819018	0.802352	0.929533	0.750262	0.83338	0.806386	0.905132	0.822762	0.805138	0.872608	0.916178	0.700521	0.72243	0.721569	0.812939	0.899527	0.779286	0.913623	0.768909	0.784084	0.763002	0.782875	0.914939	0.94827	0.964765	0.765054	0.791708
SRR2992913	0.792889	0.753199	0.813148	0.615555	0.86119	0.74577	0.705218	0.842814	0.660287	0.956733	0.717221	0.855889	0.732056	0.85103	0.682026	0.74504	0.635072	0.784322	0.858595	0.723426	0.706106	0.837351	0.796329	0.806161	0.917006	0.743507	0.825217	0.805505	0.904211	0.814142	0.815184	0.870914	0.903401	0.696742	0.700782	0.720328	0.801627	0.892455	0.782295	0.906763	0.758365	0.7585	0.768354	0.778797	0.898154	0.961125	0.946165	0.753558	0.780757
SRR2992914	0.791048	0.75804	0.805834	0.626717	0.863243	0.740986	0.707489	0.842048	0.636444	0.95085	0.710676	0.862162	0.726927	0.851446	0.676574	0.736481	0.62901	0.785315	0.865146	0.727667	0.711981	0.84297	0.811556	0.817233	0.921693	0.740387	0.831703	0.794125	0.915473	0.816724	0.803015	0.865254	0.907194	0.686611	0.703018	0.721383	0.802884	0.890433	0.788775	0.910806	0.760815	0.768946	0.767352	0.766232	0.907312	0.949517	0.952589	0.758101	0.788059
SRR2992915	0.792437	0.752274	0.813139	0.626414	0.861579	0.75301	0.707365	0.840866	0.6422	0.956733	0.709402	0.856793	0.717061	0.855394	0.67751	0.73942	0.634846	0.783499	0.863882	0.735665	0.716811	0.834996	0.807096	0.813956	0.921101	0.74466	0.820624	0.799484	0.908889	0.817039	0.796115	0.869703	0.905759	0.687749	0.710596	0.728688	0.8049	0.893747	0.793726	0.907595	0.761428	0.76451	0.757408	0.767875	0.901239	0.952072	0.949687	0.755203	0.780988
SRR2992916	0.751438	0.58682	0.700883	0.514268	0.739403	0.599322	0.53098	0.730076	0.748806	0.943495	0.612659	0.669788	0.541443	0.858966	0.600799	0.601688	0.609747	0.726092	0.799486	0.557628	0.609053	0.764066	0.701116	0.582697	0.916299	0.578281	0.684918	0.830875	0.774609	0.721689	0.753147	0.854823	0.874417	0.626841	0.693389	0.601865	0.603225	0.889109	0.698193	0.899713	0.682668	0.631779	0.718754	0.682898	0.738056	0.914906	0.973723	0.593547	0.701081
SRR2992917	0.760017	0.59168	0.708741	0.543667	0.760678	0.646863	0.555817	0.749662	0.738076	0.943495	0.620293	0.706292	0.529606	0.876504	0.632079	0.587017	0.63892	0.740021	0.802272	0.599063	0.662146	0.742851	0.713429	0.593404	0.911794	0.620853	0.670621	0.83989	0.820371	0.757042	0.758463	0.87566	0.876414	0.647661	0.726415	0.638193	0.646596	0.905361	0.659977	0.903639	0.699118	0.678579	0.7548	0.721107	0.78038	0.939582	0.970915	0.628443	0.71094
SRR2992918	0.752531	0.589874	0.702737	0.521866	0.744709	0.648264	0.56302	0.762815	0.760003	0.943495	0.618434	0.719264	0.533939	0.868618	0.638198	0.602308	0.616827	0.737461	0.799116	0.598624	0.656688	0.730805	0.70476	0.610437	0.911794	0.616791	0.684159	0.830515	0.818813	0.749728	0.763916	0.867774	0.876581	0.650874	0.726972	0.639824	0.644985	0.894643	0.668394	0.903639	0.704499	0.667987	0.760967	0.719781	0.767618	0.934905	0.963837	0.623717	0.724681
SRR2992919	0.760404	0.601584	0.702718	0.526878	0.745681	0.64021	0.550048	0.749504	0.748836	0.943495	0.613836	0.709619	0.537117	0.867646	0.636421	0.595271	0.62571	0.742098	0.79767	0.595485	0.656592	0.736762	0.705309	0.599924	0.907931	0.615738	0.675529	0.837233	0.821753	0.746778	0.763951	0.862423	0.876059	0.648594	0.731331	0.642338	0.643505	0.897398	0.664481	0.89926	0.703155	0.66851	0.759993	0.719716	0.774043	0.93631	0.970915	0.620434	0.715355
SRR2992920	0.756628	0.595378	0.708076	0.53034	0.74978	0.651364	0.548721	0.747825	0.74631	0.943495	0.618322	0.703131	0.532425	0.865652	0.630695	0.588528	0.623482	0.734431	0.800464	0.592043	0.653061	0.736004	0.708278	0.603882	0.911794	0.610523	0.676172	0.834423	0.81654	0.740987	0.757736	0.864808	0.880437	0.653312	0.722328	0.634786	0.629636	0.894774	0.673559	0.903639	0.705251	0.660855	0.74885	0.713953	0.762388	0.936964	0.970915	0.61554	0.708318
SRR2992921	0.760541	0.498097	0.758627	0.617739	0.79873	0.633547	0.476719	0.622563	0.69504	0.949839	0.671378	0.616035	0.597717	0.781593	0.582168	0.635307	0.713907	0.633723	0.786941	0.547657	0.52874	0.758847	0.676267	0.620954	0.924444	0.624193	0.6038	0.856274	0.636301	0.727139	0.807287	0.859847	0.861788	0.63983	0.652051	0.61204	0.550018	0.826831	0.659411	0.845893	0.631486	0.5362	0.504529	0.543815	0.691204	0.894966	0.950317	0.472445	0.603827
SRR2992922	0.766803	0.515087	0.760719	0.599771	0.785136	0.66939	0.486929	0.656753	0.662895	0.95163	0.645381	0.659906	0.577475	0.792657	0.567087	0.631084	0.723125	0.652944	0.786687	0.563935	0.576283	0.732304	0.689658	0.649659	0.920127	0.623902	0.613353	0.835541	0.711064	0.766216	0.792641	0.867121	0.869299	0.632667	0.655552	0.636455	0.559214	0.83496	0.661273	0.860751	0.640781	0.57408	0.561947	0.578233	0.729516	0.906902	0.952833	0.520878	0.628793
SRR2992923	0.777433	0.513387	0.760272	0.605707	0.78268	0.663287	0.491229	0.652136	0.668037	0.950175	0.629012	0.655364	0.578289	0.799758	0.566275	0.621475	0.711331	0.647985	0.791439	0.580777	0.574897	0.722331	0.69022	0.671621	0.916264	0.619168	0.638434	0.824408	0.708935	0.759198	0.7913	0.862803	0.864399	0.636898	0.658572	0.632405	0.583978	0.843023	0.679625	0.863808	0.644745	0.571657	0.56025	0.573106	0.725847	0.90336	0.960789	0.538956	0.641141
SRR2992924	0.768236	0.504675	0.755901	0.603899	0.783724	0.661281	0.482724	0.649093	0.666081	0.951896	0.625746	0.652264	0.579193	0.794	0.563337	0.625729	0.712248	0.640067	0.776835	0.56691	0.55999	0.719579	0.673481	0.659614	0.911287	0.615599	0.623447	0.832785	0.699819	0.758904	0.78539	0.862423	0.855087	0.620834	0.644879	0.628425	0.563428	0.835452	0.6656	0.854975	0.638755	0.552285	0.556578	0.557687	0.711393	0.90174	0.949668	0.524167	0.632084
SRR2992925	0.766677	0.505771	0.756848	0.601353	0.789456	0.670319	0.474494	0.646751	0.666123	0.954289	0.640242	0.647695	0.574608	0.791266	0.562198	0.632365	0.705397	0.645615	0.783448	0.557505	0.562464	0.725534	0.681856	0.652456	0.916264	0.62019	0.628711	0.832797	0.7002	0.758232	0.792015	0.863893	0.863416	0.631627	0.655336	0.625364	0.571191	0.836086	0.665356	0.856415	0.637396	0.561726	0.563667	0.570296	0.720313	0.904394	0.954588	0.518095	0.632475
SRR2992926	0.741351	0.717168	0.783037	0.601538	0.799278	0.67917	0.626139	0.766653	0.66013	0.928827	0.644023	0.699431	0.591906	0.883706	0.606753	0.708974	0.614887	0.768581	0.793013	0.645475	0.706109	0.776853	0.714676	0.646148	0.920538	0.649601	0.759637	0.804276	0.76087	0.787516	0.777227	0.876897	0.879088	0.643551	0.624301	0.711049	0.718614	0.909243	0.635443	0.884293	0.688355	0.662912	0.6403	0.718922	0.795068	0.916993	0.980183	0.654501	0.647615
SRR2992927	0.744392	0.694585	0.770524	0.603452	0.794247	0.722441	0.635698	0.761607	0.659166	0.928214	0.637299	0.712592	0.580682	0.880679	0.648424	0.686161	0.63685	0.773467	0.789809	0.64739	0.714726	0.747386	0.723997	0.671645	0.910025	0.657187	0.772	0.795859	0.778163	0.797413	0.798105	0.875653	0.874584	0.632545	0.645687	0.732886	0.72643	0.908007	0.613737	0.888648	0.700844	0.66019	0.662635	0.737206	0.803751	0.920758	0.972561	0.650742	0.685636
SRR2992928	0.74184	0.704798	0.774948	0.600114	0.790346	0.7183	0.644032	0.766089	0.642328	0.925955	0.64429	0.734456	0.592769	0.881856	0.64878	0.679195	0.625338	0.769347	0.78755	0.660252	0.719709	0.748775	0.72505	0.681803	0.907073	0.673742	0.779103	0.790613	0.787841	0.80193	0.793621	0.87395	0.875034	0.634358	0.657347	0.726668	0.734426	0.904928	0.634469	0.887199	0.713801	0.676651	0.667555	0.731739	0.79959	0.910215	0.972912	0.66649	0.696731
SRR2992929	0.741558	0.70237	0.77383	0.600612	0.789583	0.709805	0.636598	0.738627	0.652676	0.925746	0.641027	0.723672	0.593399	0.880679	0.638931	0.678122	0.626498	0.767525	0.7865	0.640117	0.707944	0.75868	0.7162	0.670337	0.910413	0.669142	0.773845	0.790409	0.76571	0.792138	0.789159	0.875063	0.870889	0.633888	0.645613	0.720905	0.730061	0.90649	0.617809	0.88411	0.699261	0.670955	0.639394	0.719821	0.795701	0.906545	0.970361	0.658262	0.675818
SRR2992930	0.74272	0.705793	0.769181	0.599872	0.782833	0.72465	0.640662	0.759437	0.644042	0.925746	0.647996	0.724913	0.591408	0.880679	0.651362	0.682943	0.62995	0.774712	0.786812	0.645543	0.723254	0.755346	0.728736	0.676153	0.912885	0.671627	0.77863	0.793841	0.792224	0.800906	0.793255	0.879597	0.882965	0.636361	0.651104	0.734508	0.732602	0.909068	0.626604	0.890516	0.708807	0.67806	0.660578	0.734949	0.80849	0.913656	0.976597	0.665253	0.68927
SRR2992931	0.820491	0.757369	0.819772	0.709934	0.806587	0.765873	0.684928	0.83457	0.666258	0.943218	0.523066	0.756354	0.724979	0.873391	0.672261	0.717131	0.708473	0.737846	0.821439	0.782033	0.69865	0.84237	0.744884	0.804977	0.909281	0.669085	0.786981	0.817664	0.876005	0.83886	0.781174	0.866	0.889499	0.643537	0.629061	0.733612	0.637937	0.878098	0.796271	0.910109	0.787041	0.762752	0.730846	0.663173	0.853689	0.938809	0.981829	0.792662	0.827257
SRR2992932	0.840676	0.755972	0.823869	0.687254	0.80098	0.78911	0.702481	0.844649	0.645432	0.936872	0.533912	0.77311	0.725231	0.876325	0.690336	0.726187	0.717499	0.737218	0.823894	0.788653	0.706906	0.82947	0.749973	0.825522	0.907216	0.714178	0.795976	0.798106	0.888094	0.854781	0.775915	0.878151	0.894165	0.672407	0.647524	0.763352	0.666508	0.876659	0.789098	0.915462	0.788947	0.758795	0.733069	0.675002	0.864726	0.91822	0.981565	0.781759	0.823012
SRR2992933	0.832693	0.76632	0.824443	0.692465	0.804131	0.783194	0.695526	0.845311	0.632456	0.936602	0.544206	0.787199	0.733042	0.876466	0.692948	0.724299	0.714265	0.745729	0.82611	0.794225	0.715177	0.842209	0.755429	0.830355	0.902064	0.699176	0.814067	0.790096	0.895407	0.849491	0.779513	0.867459	0.88934	0.655445	0.638955	0.760335	0.681309	0.876019	0.797975	0.913701	0.793509	0.766802	0.736692	0.684054	0.868461	0.928049	0.977597	0.790814	0.823855
SRR2992934	0.841827	0.767386	0.832782	0.700798	0.803834	0.781523	0.7001	0.845652	0.640952	0.938186	0.546883	0.780686	0.726091	0.880188	0.695699	0.72658	0.718319	0.743432	0.83236	0.794523	0.710369	0.837603	0.756945	0.833978	0.907346	0.709506	0.807973	0.797562	0.894864	0.852753	0.78521	0.874715	0.891305	0.665769	0.647702	0.759724	0.667911	0.880607	0.805118	0.911822	0.789514	0.759381	0.737923	0.674716	0.862993	0.922995	0.982879	0.794705	0.832243
SRR2992935	0.828716	0.757986	0.81842	0.695065	0.798682	0.785716	0.689157	0.839718	0.633719	0.936841	0.546345	0.771381	0.721181	0.873787	0.686672	0.711404	0.707596	0.743654	0.824339	0.785684	0.71175	0.835157	0.752277	0.816233	0.903385	0.692139	0.7964	0.799221	0.888326	0.849181	0.768234	0.872882	0.890855	0.651293	0.627597	0.751271	0.670674	0.87981	0.787296	0.908903	0.781884	0.765298	0.731992	0.679164	0.860575	0.921045	0.981535	0.78461	0.826916
SRR2992936	0.804989	0.663361	0.742598	0.660542	0.884618	0.661007	0.646416	0.544779	0.849435	0.971464	0.694205	0.633418	0.679712	0.880828	0.719408	0.781683	0.683975	0.680295	0.835183	0.61539	0.449542	0.795931	0.76019	0.697346	0.925015	0.631267	0.80256	0.902991	0.715039	0.719324	0.787378	0.861838	0.883933	0.750891	0.719081	0.586577	0.648596	0.900164	0.824639	0.878141	0.740094	0.593522	0.664133	0.697118	0.623721	0.930504	0.973552	0.610331	0.764946
SRR2992937	0.823185	0.639987	0.754416	0.672563	0.864799	0.700689	0.62008	0.616138	0.849588	0.97292	0.700296	0.666151	0.651132	0.895171	0.700897	0.80045	0.694147	0.665894	0.837244	0.641793	0.505414	0.761284	0.77435	0.725321	0.928072	0.671128	0.799805	0.907967	0.73291	0.703895	0.764082	0.871764	0.910433	0.785386	0.735098	0.608558	0.676649	0.904312	0.80365	0.896827	0.730321	0.584008	0.675187	0.729158	0.694946	0.940977	0.972529	0.586883	0.738388
SRR2992938	0.806654	0.619493	0.752407	0.654476	0.872576	0.691161	0.621124	0.630296	0.840382	0.97292	0.671127	0.679084	0.636104	0.893351	0.692318	0.803724	0.671731	0.640151	0.839779	0.640706	0.48328	0.755321	0.769341	0.737357	0.909059	0.661661	0.806296	0.879381	0.729679	0.701584	0.75631	0.86613	0.899703	0.765759	0.714021	0.600969	0.6747	0.904071	0.81798	0.899132	0.753099	0.572139	0.672966	0.709404	0.692184	0.934013	0.965909	0.578867	0.745252
SRR2992939	0.794542	0.631846	0.745821	0.645289	0.865901	0.687133	0.60792	0.606608	0.83227	0.963243	0.68768	0.657009	0.636738	0.882288	0.682441	0.784124	0.679779	0.649564	0.839073	0.623885	0.470758	0.757159	0.756631	0.708802	0.905791	0.648023	0.797118	0.887798	0.717655	0.69449	0.752715	0.86117	0.890693	0.756928	0.706352	0.585414	0.6672	0.895369	0.791668	0.887265	0.728777	0.577765	0.664097	0.71117	0.676973	0.938115	0.970615	0.576015	0.739602
SRR2992940	0.797328	0.634372	0.737319	0.638029	0.868004	0.691281	0.616557	0.608086	0.840233	0.964439	0.68276	0.655149	0.647177	0.885383	0.702586	0.795157	0.689171	0.652505	0.842171	0.635838	0.470724	0.752433	0.767151	0.719879	0.910162	0.649747	0.784113	0.881983	0.734448	0.699009	0.761394	0.856766	0.892146	0.759793	0.717294	0.59924	0.663515	0.895	0.810482	0.892142	0.742895	0.568699	0.667538	0.713158	0.671531	0.931099	0.971662	0.57521	0.744824
SRR2992941	0.407866	0.843901	0.867112	0.75731	0.596778	0.893983	0.874151	0.944571	0.851898	0.358805	0.739441	0.913499	0.859572	0.285953	0.835836	0.888711	0.782576	0.751309	0.369042	0.729729	0.844023	0.46293	0.837082	0.908057	0.278588	0.843562	0.921311	0.569681	0.956555	0.905231	0.874449	0.338229	0.751227	0.821217	0.778279	0.869151	0.772393	0.265985	0.888214	0.341885	0.854611	0.73829	0.860956	0.826907	0.888513	0.383963	0.529792	0.869858	0.689853
SRR2992942	0.416456	0.826709	0.862542	0.722833	0.591041	0.894847	0.856223	0.94973	0.815275	0.4259	0.717273	0.922384	0.841894	0.362327	0.811581	0.872269	0.801124	0.698787	0.375245	0.688639	0.845384	0.461446	0.846444	0.915707	0.360545	0.842929	0.915779	0.491338	0.961629	0.904075	0.878302	0.352362	0.707046	0.794429	0.790872	0.873987	0.794163	0.345441	0.857634	0.41882	0.854855	0.742759	0.828216	0.809582	0.900013	0.454133	0.476431	0.867166	0.689094
SRR2992943	0.433998	0.826877	0.865256	0.723714	0.588165	0.89537	0.850671	0.943726	0.812884	0.48825	0.732696	0.92293	0.840879	0.42243	0.806289	0.875755	0.796017	0.639499	0.416644	0.683242	0.85382	0.457247	0.846219	0.911151	0.416627	0.843889	0.918686	0.49396	0.957872	0.904791	0.874604	0.415287	0.647432	0.804224	0.797892	0.874136	0.803076	0.40817	0.857311	0.478198	0.85209	0.744887	0.838331	0.820122	0.897806	0.511503	0.415625	0.868795	0.689253
SRR2992944	0.418587	0.828683	0.863764	0.723451	0.593591	0.89958	0.857184	0.949726	0.810506	0.44677	0.717592	0.92204	0.842071	0.381387	0.812576	0.874577	0.800249	0.694933	0.384423	0.689354	0.850567	0.463053	0.847542	0.916211	0.377683	0.847663	0.917584	0.490583	0.963435	0.909392	0.878707	0.368683	0.697544	0.793825	0.794946	0.877759	0.795833	0.361983	0.862204	0.435964	0.855488	0.742267	0.829411	0.814512	0.899063	0.471099	0.466932	0.871899	0.692765
SRR2992945	0.426092	0.836641	0.866688	0.722908	0.595966	0.904433	0.86215	0.946621	0.820733	0.437356	0.73002	0.919389	0.845279	0.372354	0.817997	0.882772	0.80393	0.700868	0.371794	0.692305	0.854788	0.459401	0.845366	0.913484	0.359386	0.852516	0.914098	0.500899	0.959948	0.907976	0.878179	0.356433	0.697253	0.809429	0.802375	0.883119	0.803162	0.349622	0.869329	0.416243	0.861302	0.741999	0.833132	0.819724	0.895658	0.45365	0.468106	0.877863	0.692615
SRR2992946	0.752236	0.58899	0.775929	0.670998	0.877864	0.65532	0.537717	0.738794	0.756742	0.93209	0.59098	0.542923	0.723598	0.855643	0.557552	0.73723	0.557009	0.660079	0.816136	0.686366	0.504006	0.850686	0.73682	0.822976	0.906946	0.618832	0.809246	0.844524	0.778367	0.596726	0.804001	0.811586	0.809719	0.729843	0.724588	0.638502	0.66099	0.856803	0.810502	0.917282	0.710811	0.588008	0.634159	0.459452	0.782947	0.935169	0.968272	0.621622	0.734759
SRR2992947	0.739116	0.602389	0.776157	0.634961	0.84904	0.650485	0.550692	0.752567	0.71115	0.920877	0.488806	0.569346	0.698852	0.855711	0.506386	0.704496	0.54319	0.648707	0.767446	0.67414	0.527645	0.812049	0.712686	0.808261	0.895205	0.604551	0.813792	0.807808	0.800522	0.626991	0.785135	0.80983	0.806455	0.682772	0.700849	0.655936	0.642781	0.857159	0.771169	0.918616	0.690344	0.59089	0.65097	0.473572	0.768548	0.939514	0.963905	0.61092	0.7245
SRR2992948	0.748046	0.609643	0.782387	0.635337	0.859212	0.660341	0.554535	0.75705	0.704371	0.922119	0.486049	0.591722	0.703008	0.861319	0.522122	0.705174	0.547793	0.661508	0.766551	0.685393	0.540424	0.816353	0.719516	0.816892	0.894654	0.609906	0.821596	0.803444	0.804222	0.629003	0.793569	0.814801	0.809063	0.687711	0.70661	0.672156	0.65203	0.858851	0.774973	0.925453	0.696453	0.600692	0.653364	0.483861	0.762786	0.940591	0.963905	0.624581	0.723104
SRR2992949	0.740179	0.598313	0.776095	0.629124	0.861317	0.658728	0.536669	0.751047	0.70288	0.93209	0.503803	0.578663	0.697466	0.852912	0.510757	0.699886	0.547402	0.653896	0.77625	0.678283	0.526894	0.811777	0.722296	0.81846	0.889599	0.601768	0.816728	0.804963	0.802271	0.616243	0.785316	0.811995	0.800978	0.692188	0.700149	0.648092	0.653082	0.858339	0.785789	0.917929	0.68701	0.584058	0.641726	0.489577	0.764828	0.940508	0.963905	0.603327	0.719254
SRR2992950	0.742926	0.606235	0.785198	0.637425	0.864063	0.65894	0.54774	0.758884	0.703634	0.93209	0.495221	0.583341	0.706251	0.855624	0.513825	0.699791	0.557099	0.664152	0.777003	0.690379	0.5275	0.822915	0.720959	0.819958	0.895069	0.605466	0.812152	0.807039	0.804222	0.628851	0.786396	0.810081	0.804716	0.701823	0.700004	0.65909	0.654391	0.856937	0.787066	0.920422	0.689231	0.592621	0.643226	0.482809	0.7717	0.939073	0.963905	0.616712	0.727577
SRR2992951	0.828096	0.713568	0.856945	0.741745	0.885866	0.773858	0.669562	0.64409	0.709654	0.917562	0.778953	0.76831	0.745641	0.843436	0.732869	0.831763	0.774805	0.685656	0.881095	0.663641	0.583525	0.763685	0.826865	0.881219	0.893802	0.794622	0.702274	0.820743	0.724234	0.727971	0.843371	0.859567	0.860256	0.77907	0.763835	0.710768	0.787051	0.786148	0.849884	0.824073	0.754845	0.612449	0.645532	0.731282	0.711711	0.886773	0.88202	0.581866	0.709748
SRR2992952	0.832879	0.705582	0.845917	0.729453	0.901533	0.783428	0.652759	0.686477	0.717979	0.929087	0.771026	0.76749	0.722308	0.85197	0.729842	0.831075	0.770267	0.697815	0.89343	0.665974	0.609903	0.769473	0.826669	0.875633	0.904804	0.80169	0.740844	0.8255	0.761274	0.734818	0.837906	0.882693	0.878346	0.781751	0.759293	0.706046	0.796107	0.810339	0.863557	0.836933	0.755501	0.652396	0.670098	0.744032	0.744584	0.900337	0.893155	0.619746	0.710762
SRR2992953	0.845476	0.714043	0.850122	0.738912	0.899806	0.788546	0.660264	0.705594	0.731574	0.931063	0.760939	0.766699	0.708871	0.854342	0.724829	0.830376	0.784737	0.711888	0.894162	0.67385	0.63377	0.788002	0.830268	0.883442	0.907824	0.802173	0.745271	0.825298	0.778676	0.757233	0.842907	0.885769	0.883683	0.785992	0.759444	0.722292	0.798061	0.817231	0.861487	0.841482	0.751631	0.67924	0.683189	0.738027	0.761414	0.904885	0.894677	0.640462	0.714859
SRR2992954	0.833427	0.712357	0.844925	0.730591	0.891564	0.784702	0.657095	0.701519	0.719302	0.928951	0.769909	0.766746	0.71982	0.852035	0.729856	0.831404	0.785065	0.711179	0.891382	0.664166	0.624281	0.778036	0.823932	0.87713	0.904772	0.801938	0.733986	0.825768	0.773825	0.747916	0.837847	0.882747	0.876965	0.785682	0.759314	0.718203	0.797185	0.811364	0.864466	0.835856	0.753918	0.676757	0.677352	0.744666	0.75611	0.899259	0.89185	0.634313	0.707748
SRR2992955	0.847272	0.707927	0.850413	0.74308	0.89917	0.782933	0.664851	0.693295	0.718434	0.927947	0.763217	0.76607	0.732698	0.84941	0.735974	0.830961	0.783288	0.712893	0.88928	0.668011	0.633182	0.791152	0.825929	0.880962	0.911462	0.801651	0.716661	0.829252	0.768269	0.749429	0.843316	0.869907	0.876472	0.792395	0.768296	0.731411	0.786952	0.799507	0.862739	0.834738	0.752941	0.668534	0.664591	0.734689	0.750761	0.898141	0.890425	0.636297	0.712936
SRR2992956	0.818349	0.665165	0.633702	0.571714	0.864634	0.58098	0.587213	0.705978	0.832507	0.925746	0.68371	0.629146	0.684567	0.871406	0.563246	0.637932	0.638509	0.725346	0.83694	0.586384	0.578552	0.857299	0.658567	0.676808	0.933919	0.647374	0.793914	0.870478	0.705123	0.628818	0.841285	0.879099	0.891116	0.719522	0.73693	0.601459	0.695345	0.911273	0.744728	0.908936	0.708338	0.536928	0.670093	0.636964	0.674991	0.88945	0.981011	0.641304	0.62802
SRR2992957	0.82404	0.679442	0.633702	0.563228	0.847037	0.58142	0.617903	0.718647	0.82603	0.92603	0.625898	0.636882	0.690299	0.871406	0.568824	0.622616	0.64518	0.734944	0.825877	0.615877	0.593148	0.827673	0.658286	0.702837	0.925748	0.653535	0.799035	0.862719	0.743747	0.668197	0.835026	0.879099	0.885698	0.739404	0.739603	0.618679	0.695709	0.911273	0.768979	0.908936	0.697333	0.566503	0.703615	0.663895	0.683318	0.896469	0.974554	0.649813	0.658502
SRR2992958	0.818683	0.675852	0.633702	0.5696	0.858384	0.594132	0.629856	0.729198	0.824395	0.929135	0.6231	0.655679	0.696618	0.871406	0.58968	0.627558	0.644838	0.736767	0.809901	0.620976	0.599478	0.824018	0.642418	0.712302	0.914967	0.650958	0.796477	0.867537	0.745706	0.675643	0.836315	0.879099	0.877157	0.744225	0.738907	0.611848	0.694111	0.911273	0.768943	0.908936	0.700228	0.566319	0.717402	0.661358	0.676793	0.87945	0.974554	0.663119	0.666448
SRR2992959	0.818349	0.666546	0.633702	0.566214	0.842083	0.576466	0.614614	0.709926	0.821046	0.925746	0.615767	0.63505	0.700552	0.871406	0.568725	0.630293	0.642587	0.721453	0.81905	0.607168	0.579845	0.829847	0.647093	0.704806	0.925748	0.647375	0.800786	0.857275	0.734029	0.655198	0.835026	0.879099	0.885698	0.730332	0.726294	0.610846	0.683579	0.911273	0.76594	0.908936	0.705892	0.55076	0.685749	0.643416	0.674863	0.898219	0.974554	0.647142	0.645619
SRR2992960	0.82087	0.67399	0.633702	0.569839	0.845867	0.58025	0.625003	0.708851	0.81928	0.925746	0.621743	0.641902	0.700667	0.871406	0.571686	0.608841	0.641564	0.730512	0.814256	0.616674	0.580163	0.82857	0.641273	0.702317	0.915944	0.650365	0.797994	0.85993	0.742129	0.667455	0.835026	0.879099	0.877157	0.727022	0.732333	0.607277	0.689072	0.911273	0.771164	0.908936	0.706781	0.559296	0.693673	0.648138	0.682164	0.885623	0.974554	0.652626	0.655803
SRR2992961	0.393215	0.908844	0.865781	0.750106	0.615557	0.86718	0.895816	0.951369	0.857181	0.292185	0.799702	0.906018	0.86778	0.270778	0.859105	0.856475	0.870929	0.741913	0.36296	0.749281	0.869468	0.504551	0.826992	0.907634	0.250698	0.87201	0.931894	0.563301	0.958525	0.891925	0.889063	0.403141	0.770987	0.845283	0.78981	0.90024	0.882629	0.296938	0.878242	0.319564	0.884712	0.823646	0.899356	0.850807	0.931375	0.362188	0.518775	0.887995	0.697068
SRR2992962	0.382935	0.894285	0.855905	0.721105	0.584679	0.855982	0.84826	0.942932	0.812422	0.416634	0.782076	0.914511	0.831678	0.409575	0.82146	0.841032	0.847667	0.6337	0.378189	0.711367	0.858768	0.493053	0.852343	0.904665	0.388326	0.846197	0.927684	0.490037	0.955994	0.87531	0.873443	0.435997	0.683288	0.817382	0.782935	0.879479	0.876563	0.424234	0.854597	0.449963	0.8501	0.786892	0.877185	0.844257	0.93556	0.460584	0.424726	0.872031	0.67351
SRR2992963	0.438127	0.890698	0.853607	0.72673	0.586234	0.870342	0.863714	0.959634	0.828123	0.478727	0.786669	0.919349	0.846463	0.469342	0.832341	0.854003	0.868041	0.571021	0.434878	0.712139	0.86738	0.477567	0.850472	0.911948	0.444121	0.857732	0.915079	0.477597	0.961055	0.885412	0.897793	0.500637	0.621899	0.832203	0.787394	0.892524	0.881848	0.484663	0.856492	0.510719	0.865285	0.796636	0.894719	0.863292	0.926894	0.530135	0.35478	0.87533	0.680191
SRR2992964	0.386042	0.891377	0.849612	0.713055	0.589248	0.857517	0.855543	0.95637	0.828986	0.425592	0.780863	0.91376	0.842988	0.417917	0.820244	0.85124	0.85493	0.607283	0.38772	0.706224	0.854291	0.477605	0.847312	0.907179	0.393857	0.841839	0.930499	0.484819	0.957791	0.87178	0.88109	0.44331	0.669792	0.815151	0.776775	0.876042	0.873717	0.43364	0.851902	0.458317	0.849394	0.787194	0.883178	0.856162	0.931461	0.480202	0.40434	0.860317	0.667619
SRR2992965	0.385459	0.894992	0.854407	0.721051	0.586571	0.851284	0.858484	0.956298	0.827431	0.413589	0.790927	0.916376	0.84434	0.404213	0.828459	0.843587	0.865961	0.617834	0.366563	0.704816	0.855083	0.47667	0.849147	0.904702	0.381112	0.854934	0.925315	0.485982	0.957719	0.882503	0.884007	0.435508	0.675676	0.827908	0.777056	0.878691	0.882112	0.417784	0.852211	0.444778	0.861159	0.78905	0.88931	0.853946	0.933042	0.465137	0.408314	0.877506	0.676475
SRR2992966	0.400173	0.795804	0.798583	0.646705	0.534084	0.789554	0.805672	0.908711	0.75864	0.527386	0.598845	0.847892	0.765707	0.448394	0.787505	0.800709	0.694377	0.717959	0.405383	0.699955	0.730395	0.438845	0.81871	0.835657	0.487407	0.748231	0.843046	0.534648	0.933129	0.84891	0.773625	0.392509	0.767219	0.717205	0.733574	0.806874	0.673895	0.410037	0.838749	0.487008	0.78866	0.709326	0.760228	0.758549	0.818873	0.541336	0.56533	0.808931	0.656193
SRR2992967	0.4763	0.793334	0.797781	0.62484	0.535871	0.810296	0.792001	0.928028	0.743077	0.593655	0.600156	0.860041	0.765543	0.509841	0.784501	0.778311	0.708006	0.672931	0.485871	0.656103	0.732314	0.434421	0.826045	0.851097	0.500776	0.760945	0.851781	0.480411	0.947112	0.859147	0.77933	0.473754	0.73523	0.714631	0.745738	0.808004	0.717588	0.491284	0.843241	0.554281	0.789274	0.708493	0.76112	0.784166	0.842252	0.610743	0.559126	0.80086	0.669434
SRR2992968	0.518446	0.799173	0.805397	0.639732	0.56502	0.809888	0.80806	0.923406	0.750474	0.619181	0.615552	0.869277	0.779154	0.528525	0.802241	0.774018	0.712792	0.651744	0.512476	0.638809	0.752186	0.475196	0.826043	0.857145	0.532015	0.78294	0.862146	0.460721	0.94317	0.857185	0.794202	0.490061	0.706121	0.723938	0.748889	0.826743	0.72247	0.505706	0.845503	0.579779	0.805172	0.729212	0.761094	0.779077	0.821513	0.636718	0.556574	0.817097	0.662031
SRR2992969	0.485176	0.788941	0.801272	0.6284	0.54093	0.805265	0.792511	0.921152	0.743353	0.598551	0.600435	0.863864	0.75937	0.509398	0.785887	0.765678	0.701007	0.66445	0.485771	0.657447	0.739347	0.445064	0.824418	0.853091	0.505779	0.757552	0.853453	0.477357	0.938921	0.853264	0.783307	0.471981	0.726581	0.703359	0.736621	0.813893	0.712292	0.486693	0.83772	0.555652	0.793651	0.711851	0.758473	0.774572	0.829008	0.614803	0.559561	0.79745	0.658286
SRR2992970	0.482991	0.795702	0.805695	0.630334	0.541901	0.805977	0.803343	0.921544	0.741107	0.590204	0.605578	0.864487	0.765944	0.498428	0.784554	0.7723	0.718575	0.670749	0.473847	0.654902	0.750207	0.44498	0.818283	0.853412	0.503038	0.767872	0.857495	0.486194	0.941379	0.853575	0.791557	0.465136	0.725872	0.716194	0.745465	0.823337	0.712528	0.48057	0.831185	0.548745	0.787268	0.721075	0.765083	0.774862	0.826096	0.607808	0.550337	0.815204	0.656539
[truncated: 371 more columns]
