# Supplementary material for: The human gut microbiome of athletes: metagenomic and metabolic insights
Source: Microbiome. 2023 Feb 14;11:27. doi: 10.1186/s40168-023-01470-9 (PMC9926762; doi:10.1186/s40168-023-01470-9)
Supplement: Supplementary file 9 — Additional file 8: Table S6. PERMANOVA results based on Bray-Curtis Functional profiles. [file 40168_2023_1470_MOESM8_ESM.zip]

Archive with 2 entries (2 files):
- 1-Table_S6.xlsx
- 2-Table_S6.xlsx
