# Supplementary material for: The human gut microbiome of athletes: metagenomic and metabolic insights
Source: Microbiome. 2023 Feb 14;11:27. doi: 10.1186/s40168-023-01470-9 (PMC9926762; doi:10.1186/s40168-023-01470-9)
Supplement: Supplementary file 9 — Additional file 8: Table S6. PERMANOVA results based on Bray-Curtis Functional profiles. [file 40168_2023_1470_MOESM8_ESM.zip › 1-Table_S6.xlsx]

## Sheet: Sheet1
Table_S6: Permanova based on Bray-Curtis Functional profiles
Tested Metadata	Df	SumOfSqs	R2	F	Pr(>F)
Status	2	0.810013	0.106094	24.6274	0.001
Residual	415	6.82481	0.893906	-	-
Total	417	7.63483	1	-	-
