# Supplementary material for: The human gut microbiome of athletes: metagenomic and metabolic insights
Source: Microbiome. 2023 Feb 14;11:27. doi: 10.1186/s40168-023-01470-9 (PMC9926762; doi:10.1186/s40168-023-01470-9)
Supplement: Supplementary file 10 — Additional file 9: Table S7. Full Spearman correlation analysis result of all the EC numbers Vs. all the EFC (1-4) identified. [file 40168_2023_1470_MOESM9_ESM.xlsx]

## Sheet: Sheet2
Table_S7: EFC clusters significative Spearman correlation with EC numbers
EC Cluster	EC code	EC	Corr. Value	Asymptotic P. value	Adj. P. value	Enzyme name
EFC_4	A236	#3.6.3.-#	0.836452	0	0	Hydrolases // Acting on acid anhydrides; catalyzing transmembrane movement of substances.
EFC_4	A194	#1.3.98.3#	0.822317	0	0	Coproporphyrinogen dehydrogenase.
EFC_4	A28	#7.4.2.-#	0.819345	0	0	Translocases // Linked to the hydrolysis of a nucleoside triphosphate.
EFC_4	A250	#2.8.1.4#	0.818502	0	0	tRNA uracil 4-sulfurtransferase.
EFC_4	A118	#3.4.11.-#	0.81806	0	0	Hydrolases // Aminopeptidases.
EFC_4	A115	#2.4.1.1#	0.816494	0	0	Glycogen phosphorylase.
EFC_4	A107	#2.1.1.176#	0.814687	0	0	16S rRNA (cytosine(967)-C(5))-methyltransferase.
EFC_4	A189	#4.3.3.7#	0.814004	0	0	4-hydroxy-tetrahydrodipicolinate synthase.
EFC_4	A5	#2.7.7.7#	0.813081	0	0	DNA-directed DNA polymerase.
EFC_4	A46	#2.4.1.18#	0.811916	0	0	1,4-alpha-glucan branching enzyme.
EFC_4	A18	#7.2.2.21#	0.811354	0	0	Cd(2+)-exporting ATPase.
EFC_4	A259	#2.6.1.11#	0.809688	0	0	Acetylornithine transaminase.
EFC_4	A116	#2.7.7.27#	0.809668	0	0	Glucose-1-phosphate adenylyltransferase.
EFC_4	A37	#2.1.1.-#	0.809105	0	0	Transferases. // Methyltransferases.
EFC_4	A185	#2.7.7.72#	0.808764	0	0	CCA tRNA nucleotidyltransferase.
EFC_4	A263	#2.3.1.286#	0.808423	0	0	Protein acetyllysine N-acetyltransferase.
EFC_4	A262	#2.1.3.3#	0.806134	0	0	Ornithine carbamoyltransferase.
EFC_4	A244	#2.3.1.1#	0.803985	0	0	Amino-acid N-acetyltransferase.
EFC_4	A393	#3.6.1.41#	0.802259	0	0	Bis(5'-nucleosyl)-tetraphosphatase (symmetrical).
EFC_4	A306	#5.4.2.2#	0.801837	0	0	Phosphoglucomutase (alpha-D-glucose-1,6-bisphosphate-dependent).
EFC_4	A158	#2.5.1.54#	0.800552	0	0	3-deoxy-7-phosphoheptulonate synthase.
EFC_4	A88	#2.4.1.21#	0.798946	0	0	Starch synthase.
EFC_4	A140	#2.2.1.1#	0.797661	0	0	Transketolase.
EFC_4	A350	#2.7.8.5#	0.794368	0	0	CDP-diacylglycerol--glycerol-3-phosphate 1-phosphatidyltransferase.
EFC_4	A351	#2.7.1.202#	0.794208	0	0	Protein-N(pi)-phosphohistidine--D-fructose phosphotransferase.
EFC_4	A310	#1.8.4.-#	0.793364	0	0	Oxidoreductases // With a disulfide as acceptor.
EFC_4	A106	#1.1.1.86#	0.791838	0	0	Ketol-acid reductoisomerase (NADP(+)).
EFC_4	A377	#2.7.11.1#	0.791216	0	0	Non-specific serine/threonine protein kinase.
EFC_4	A54	#3.6.1.-#	0.790955	0	0	Hydrolases // In phosphorus-containing anhydrides.
EFC_4	A40	#2.1.1.190#	0.790754	0	0	23S rRNA (uracil(1939)-C(5))-methyltransferase.
EFC_4	A305	#5.4.2.7#	0.790312	0	0	Phosphopentomutase.
EFC_4	A62	#2.8.1.7#	0.789429	0	0	Cysteine desulfurase.
EFC_4	A45	#2.7.14.1#	0.789108	0	0	Protein arginine kinase.
EFC_4	A465	#3.2.2.15#	0.788988	0	0	DNA-deoxyinosine glycosylase.
EFC_4	A340	#7.3.2.3#	0.788024	0	0	ABC-type sulfate transporter.
EFC_4	A353	#2.3.1.266#	0.787903	0	0	[Ribosomal protein S18]-alanine N-acetyltransferase.
EFC_4	A277	#6.3.1.2#	0.786377	0	0	Glutamine synthetase.
EFC_4	A10	#2.7.7.65#	0.784731	0	0	Diguanylate cyclase.
EFC_4	A98	#6.4.1.2#	0.784088	0	0	Acetyl-CoA carboxylase.
EFC_4	A341	#6.3.5.-#	0.783647	0	0	Ligases // Carbon--nitrogen ligases with glutamine as amido-N-donor.
EFC_4	A279	#3.4.21.116#	0.783305	0	0	SpoIVB peptidase.
EFC_4	A170	#2.7.7.12#	0.782602	0	0	UDP-glucose--hexose-1-phosphate uridylyltransferase.
EFC_4	A480	#4.2.1.150#	0.782402	0	0	Short-chain-enoyl-CoA hydratase.
EFC_4	A379	#7.4.2.1#	0.781659	0	0	ABC-type polar-amino-acid transporter.
EFC_4	A471	#7.5.2.12#	0.780053	0	0	ABC-type L-arabinose transporter.
EFC_4	A364	#7.6.2.5#	0.779852	0	0	ABC-type heme transporter.
EFC_4	A89	#2.7.3.9#	0.778105	0	0	Phosphoenolpyruvate--protein phosphotransferase.
EFC_4	A191	#2.1.1.297#	0.777904	0	0	Peptide chain release factor N(5)-glutamine methyltransferase.
EFC_4	A9	#7.1.2.2#	0.777663	0	0	H(+)-transporting two-sector ATPase.
EFC_4	A155	#2.7.6.5#	0.777141	0	0	GTP diphosphokinase.
EFC_4	A147	#2.1.1.199#	0.776539	0	0	16S rRNA (cytosine(1402)-N(4))-methyltransferase.
EFC_4	A168	#6.3.3.2#	0.774451	0	0	5-formyltetrahydrofolate cyclo-ligase.
EFC_4	A282	#4.2.1.51#	0.774069	0	0	Prephenate dehydratase.
EFC_4	A660	#3.6.3.44#	0.773892	0	0	Transferred entry: 7.6.2.2.
EFC_4	A508	#3.4.24.78#	0.773227	0	0	GPR endopeptidase.
EFC_4	A207	#2.3.1.274#	0.772925	0	0	Phosphate acyltransferase.
EFC_4	A329	#1.1.1.38#	0.772804	0	0	Malate dehydrogenase (oxaloacetate-decarboxylating).
EFC_4	A577	#2.3.1.189#	0.771842	0	0	Mycothiol synthase.
EFC_4	A461	#3.6.1.66#	0.76891	0	0	XTP/dITP diphosphatase.
EFC_4	A519	#6.3.5.7#	0.768509	0	0	Glutaminyl-tRNA synthase (glutamine-hydrolyzing).
EFC_4	A119	#7.5.2.5#	0.767985	0	0	ABC-type lipopolysaccharide transporter.
EFC_4	A293	#3.5.1.88#	0.766018	0	0	Peptide deformylase.
EFC_4	A92	#4.2.1.53#	0.765416	0	0	Oleate hydratase.
EFC_4	A507	#1.3.99.-#	0.765296	0	0	Oxidoreductases // With other acceptors.
EFC_4	A492	#1.3.1.54#	0.765075	0	0	Precorrin-6A reductase.
EFC_4	A283	#2.5.1.16#	0.764994	0	0	Spermidine synthase.
EFC_4	A15	#5.6.2.2#	0.764371	0	0	DNA topoisomerase (ATP-hydrolyzing).
EFC_4	A614	#2.3.1.9#	0.762768	0	0	Acetyl-CoA C-acetyltransferase.
EFC_4	A255	#1.1.1.27#	0.761059	0	0	L-lactate dehydrogenase.
EFC_4	A397	#3.4.21.88#	0.760778	0	0	Repressor LexA.
EFC_4	A239	#3.2.1.93#	0.759914	0	0	Alpha,alpha-phosphotrehalase.
EFC_4	A477	#7.3.2.-#	0.757184	0	0	Translocases // Linked to the hydrolysis of a nucleoside triphosphate.
EFC_4	A133	#1.17.7.4#	0.756782	0	0	4-hydroxy-3-methylbut-2-enyl diphosphate reductase.
EFC_4	A479	#2.1.1.185#	0.755779	0	0	23S rRNA (guanosine(2251)-2'-O)-methyltransferase.
EFC_4	A416	#4.2.1.19#	0.755598	0	0	Imidazoleglycerol-phosphate dehydratase.
EFC_4	A256	#6.1.1.23#	0.754232	0	0	Aspartate--tRNA(Asn) ligase.
EFC_4	A357	#4.2.1.10#	0.753248	0	0	3-dehydroquinate dehydratase.
EFC_4	A352	#2.7.1.56#	0.752927	0	0	1-phosphofructokinase.
EFC_4	A227	#3.5.4.5#	0.752907	0	0	Cytidine deaminase.
EFC_4	A325	#4.1.1.112#	0.752044	0	0	Oxaloacetate decarboxylase.
EFC_4	A334	#7.3.2.1#	0.750959	0	0	ABC-type phosphate transporter.
EFC_4	A385	#2.7.7.9#	0.750879	0	0	UTP--glucose-1-phosphate uridylyltransferase.
EFC_4	A246	#2.7.6.1#	0.749735	0	0	Ribose-phosphate diphosphokinase.
EFC_4	A339	#7.3.2.2#	0.749072	0	0	ABC-type phosphonate transporter.
EFC_4	A405	#1.1.1.157#	0.748992	0	0	3-hydroxybutyryl-CoA dehydrogenase.
EFC_4	A285	#2.1.1.207#	0.748831	0	0	tRNA (cytidine(34)-2'-O)-methyltransferase.
EFC_4	A474	#7.4.2.2#	0.74839	0	0	ABC-type nonpolar-amino-acid transporter.
EFC_4	A267	#2.7.1.2#	0.748269	0	0	Glucokinase.
EFC_4	A23	#1.1.1.1#	0.748269	0	0	Alcohol dehydrogenase.
EFC_4	A203	#3.2.1.26#	0.745337	0	0	Beta-fructofuranosidase.
EFC_4	A66	#2.7.13.3#	0.745297	0	0	Histidine kinase.
EFC_4	A225	#3.2.1.86#	0.744876	0	0	6-phospho-beta-glucosidase.
EFC_4	A114	#3.4.22.71#	0.74337	0	0	Sortase B.
EFC_4	A539	#7.5.2.1#	0.741163	0	0	ABC-type maltose transporter.
EFC_4	A454	#5.4.2.6#	0.739395	0	0	Beta-phosphoglucomutase.
EFC_4	A588	#7.5.2.10#	0.739015	0	0	ABC-type D-xylose transporter.
EFC_4	A410	#7.5.2.-#	0.738592	0	0	Translocases // Linked to the hydrolysis of a nucleoside triphosphate.
EFC_4	A248	#5.3.1.9#	0.738431	0	0	Glucose-6-phosphate isomerase.
EFC_4	A349	#2.5.1.-#	0.737748	0	0	Transferases. // Transferring alkyl or aryl groups, other than methyl groups.
EFC_4	A70	#2.5.1.7#	0.737507	0	0	UDP-N-acetylglucosamine 1-carboxyvinyltransferase.
EFC_4	A628	#2.5.1.10#	0.737469	0	0	(2E,6E)-farnesyl diphosphate synthase.
EFC_4	A445	#3.6.3.17#	0.734817	0	0	Transferred entry: 7.5.2.8.
EFC_4	A73	#6.1.1.11#	0.734495	0	0	Serine--tRNA ligase.
EFC_4	A51	#2.7.1.-#	0.734013	0	0	Transferases. // Phosphotransferases with an alcohol group as acceptor.
EFC_4	A566	#2.1.1.177#	0.733674	0	0	23S rRNA (pseudouridine(1915)-N(3))-methyltransferase.
EFC_4	A232	#5.99.1.3#	0.733652	0	0	Transferred entry: 5.6.2.2.
EFC_4	A2	#1.17.4.2#	0.731042	0	0	Ribonucleoside-triphosphate reductase (thioredoxin).
EFC_4	A219	#2.1.2.2#	0.730962	0	0	Phosphoribosylglycinamide formyltransferase 1.
EFC_4	A348	#3.5.4.2#	0.728753	0	0	Adenine deaminase.
EFC_4	A639	#5.4.99.19#	0.727793	0	0	16S rRNA pseudouridine(516) synthase.
EFC_4	A609	#3.1.3.48#	0.7249	0	0	Protein-tyrosine-phosphatase.
EFC_4	A515	#2.7.1.199#	0.724257	0	0	Protein-N(pi)-phosphohistidine--D-glucose phosphotransferase.
EFC_4	A696	#3.1.26.8#	0.723658	0	0	Ribonuclease M5.
EFC_4	A529	#5.4.99.21#	0.723634	0	0	23S rRNA pseudouridine(2604) synthase.
EFC_4	A47	#2.5.1.47#	0.722167	0	0	Cysteine synthase.
EFC_4	A96	#6.3.4.3#	0.717529	0	0	Formate--tetrahydrofolate ligase.
EFC_4	A74	#3.4.21.92#	0.717027	0	0	Endopeptidase Clp.
EFC_4	A294	#2.6.1.-#	0.715502	0	0	Transferases. // Transaminases.
EFC_4	A792	#3.7.1.12#	0.713665	0	0	Cobalt-precorrin 5A hydrolase.
EFC_4	A499	#7.2.2.-#	0.713053	0	0	Translocases // Linked to the hydrolysis of a nucleoside triphosphate.
EFC_4	A408	#2.5.1.48#	0.71259	0	0	Cystathionine gamma-synthase.
EFC_4	A746	#3.1.3.16#	0.712175	0	0	Protein-serine/threonine phosphatase.
EFC_4	A300	#1.97.1.4#	0.711707	0	0	[Formate-C-acetyltransferase]-activating enzyme.
EFC_4	A570	#7.2.2.11#	0.711688	0	0	ABC-type Ni(2+) transporter.
EFC_4	A336	#2.7.1.193#	0.710924	0	0	Protein-N(pi)-phosphohistidine--N-acetyl-D-glucosamine
EFC_4	A707	#3.5.4.-#	0.710808	0	0	Hydrolases // In cyclic amidines.
EFC_4	A331	#2.1.1.170#	0.710803	0	0	16S rRNA (guanine(527)-N(7))-methyltransferase.
EFC_4	A603	#5.4.99.61#	0.710504	0	0	Precorrin-8X methylmutase.
EFC_4	A756	#7.5.2.7#	0.71043	0	0	ABC-type D-ribose transporter.
EFC_4	A568	#2.3.1.16#	0.70944	0	0	Acetyl-CoA C-acyltransferase.
EFC_4	A252	#2.4.1.211#	0.707731	0	0	1,3-beta-galactosyl-N-acetylhexosamine phosphorylase.
EFC_4	A601	#2.7.7.75#	0.707412	0	0	Molybdopterin adenylyltransferase.
EFC_4	A421	#2.7.7.39#	0.70729	0	0	Glycerol-3-phosphate cytidylyltransferase.
EFC_4	A264	#2.1.1.198#	0.707149	0	0	16S rRNA (cytidine(1402)-2'-O)-methyltransferase.
EFC_4	A598	#2.4.2.3#	0.705625	0	0	Uridine phosphorylase.
EFC_4	A553	#1.7.1.7#	0.705183	0	0	GMP reductase.
EFC_4	A583	#5.1.99.6#	0.704401	0	0	NAD(P)H-hydrate epimerase.
EFC_4	A626	#2.7.4.-#	0.703999	0	0	Transferases. // Phosphotransferases with a phosphate group as acceptor.
EFC_4	A665	#1.3.7.8#	0.70398	0	0	Benzoyl-CoA reductase.
EFC_4	A135	#6.3.4.21#	0.703414	0	0	Nicotinate phosphoribosyltransferase.
EFC_4	A64	#6.1.1.6#	0.703414	0	0	Lysine--tRNA ligase.
EFC_4	A549	#2.7.9.3#	0.702252	0	0	Selenide, water dikinase.
EFC_4	A373	#6.1.1.18#	0.698777	0	0	Glutamine--tRNA ligase.
EFC_4	A53	#3.6.5.1#	0.697973	0	0	Heterotrimeric G-protein GTPase.
EFC_4	A389	#2.4.2.4#	0.697532	0	0	Thymidine phosphorylase.
EFC_4	A520	#2.3.3.3#	0.697252	0	0	Citrate (Re)-synthase.
EFC_4	A284	#2.7.4.8#	0.696929	0	0	Guanylate kinase.
EFC_4	A623	#4.1.1.18#	0.696771	0	0	Lysine decarboxylase.
EFC_4	A683	#5.1.3.9#	0.696593	0	0	N-acylglucosamine-6-phosphate 2-epimerase.
EFC_4	A210	#1.17.7.1#	0.696347	0	0	(E)-4-hydroxy-3-methylbut-2-enyl-diphosphate synthase (ferredoxin).
EFC_4	A271	#2.1.1.107#	0.695002	0	0	Uroporphyrinogen-III C-methyltransferase.
EFC_4	A564	#3.5.4.33#	0.694582	0	0	tRNA(adenine(34)) deaminase.
EFC_4	A776	#7.5.2.3#	0.694066	0	0	ABC-type beta-glucan transporter.
EFC_4	A36	#2.2.1.6#	0.694058	0	0	Acetolactate synthase.
EFC_4	A120	#5.1.1.1#	0.693375	0	0	Alanine racemase.
EFC_4	A145	#3.2.1.20#	0.691568	0	0	Alpha-glucosidase.
EFC_4	A280	#2.4.2.10#	0.688155	0	0	Orotate phosphoribosyltransferase.
EFC_4	A677	#2.7.1.107#	0.687677	0	0	Diacylglycerol kinase (ATP).
EFC_4	A803	#3.2.1.54#	0.687365	0	0	Cyclomaltodextrinase.
EFC_4	A181	#2.4.1.-#	0.686509	0	0	Transferases. // Hexosyltransferases.
EFC_4	A80	#6.3.4.4#	0.686027	0	0	Adenylosuccinate synthase.
EFC_4	A301	#5.4.99.23#	0.685947	0	0	23S rRNA pseudouridine(1911/1915/1917) synthase.
EFC_4	A437	#4.6.1.12#	0.684341	0	0	2-C-methyl-D-erythritol 2,4-cyclodiphosphate synthase.
EFC_4	A176	#6.3.4.5#	0.684099	0	0	Argininosuccinate synthase.
EFC_4	A201	#2.7.4.22#	0.683738	0	0	UMP kinase.
EFC_4	A587	#3.1.3.23#	0.683499	0	0	Sugar-phosphatase.
EFC_4	A14	#5.6.2.-#	0.683377	0	0	Isomerases // Enzymes altering nucleic acid conformation.
EFC_4	A148	#2.5.1.6#	0.682855	0	0	Methionine adenosyltransferase.
EFC_4	A354	#3.5.3.12#	0.682734	0	0	Agmatine deiminase.
EFC_4	A638	#2.7.1.162#	0.682577	0	0	N-acetylhexosamine 1-kinase.
EFC_4	A669	#7.3.2.5#	0.682256	0	0	ABC-type molybdate transporter.
EFC_4	A667	#3.1.1.-#	0.681653	0	0	Hydrolases // Carboxylic ester hydrolases.
EFC_4	A361	#2.3.1.15#	0.681369	0	0	Glycerol-3-phosphate 1-O-acyltransferase.
EFC_4	A85	#5.4.2.10#	0.681027	0	0	Phosphoglucosamine mutase.
EFC_4	A337	#2.1.1.228#	0.678678	0	0	tRNA (guanine(37)-N(1))-methyltransferase.
EFC_4	A893	#2.3.1.174#	0.678213	0	0	3-oxoadipyl-CoA thiolase.
EFC_4	A472	#3.4.23.43#	0.677474	0	0	Prepilin peptidase.
EFC_4	A910	#4.4.1.19#	0.674772	0	0	Phosphosulfolactate synthase.
EFC_4	A573	#1.97.1.-#	0.674544	0	0	Oxidoreductases // Other oxidoreductases.
EFC_4	A368	#3.1.1.29#	0.672495	0	0	Aminoacyl-tRNA hydrolase.
EFC_4	A48	#2.4.1.25#	0.671892	0	0	4-alpha-glucanotransferase.
EFC_4	A375	#2.3.1.157#	0.671872	0	0	Glucosamine-1-phosphate N-acetyltransferase.
EFC_4	A509	#2.1.1.74#	0.670789	0	0	Methylenetetrahydrofolate--tRNA-(uracil(54)-C(5))-methyltransferase
EFC_4	A565	#2.6.1.2#	0.667356	0	0	Alanine transaminase.
EFC_4	A153	#2.8.4.4#	0.667254	0	0	[Ribosomal protein S12] (aspartate(89)-C(3))-methylthiotransferase.
EFC_4	A718	#3.2.2.-#	0.665753	0	0	Hydrolases // Hydrolyzing N-glycosyl compounds.
EFC_4	A311	#2.7.1.50#	0.665628	0	0	Hydroxyethylthiazole kinase.
EFC_4	A433	#2.1.1.173#	0.665186	0	0	23S rRNA (guanine(2445)-N(2))-methyltransferase.
EFC_4	A427	#3.5.1.24#	0.662657	0	0	Choloylglycine hydrolase.
EFC_4	A388	#4.1.3.27#	0.66093	0	0	Anthranilate synthase.
EFC_4	A460	#2.7.1.211#	0.660769	0	0	Protein-N(pi)-phosphohistidine--sucrose phosphotransferase.
EFC_4	A266	#2.7.4.3#	0.659624	0	0	Adenylate kinase.
EFC_4	A574	#4.6.1.17#	0.659485	0	0	Cyclic pyranopterin monophosphate synthase.
EFC_4	A456	#3.1.13.1#	0.65828	0	0	Exoribonuclease II.
EFC_4	A162	#5.1.3.2#	0.657857	0	0	UDP-glucose 4-epimerase.
EFC_4	A813	#2.3.3.1#	0.657669	0	0	Citrate (Si)-synthase.
EFC_4	A781	#1.15.1.2#	0.65648	0	0	Superoxide reductase.
EFC_4	A612	#4.1.3.3#	0.655571	0	0	N-acetylneuraminate lyase.
EFC_4	A504	#1.11.1.1#	0.655047	0	0	NADH peroxidase.
EFC_4	A49	#2.3.1.54#	0.654424	0	0	Formate C-acetyltransferase.
EFC_4	A281	#2.7.1.25#	0.653822	0	0	Adenylyl-sulfate kinase.
EFC_4	A403	#2.5.1.61#	0.652196	0	0	Hydroxymethylbilane synthase.
EFC_4	A258	#1.1.1.25#	0.651593	0	0	Shikimate dehydrogenase.
EFC_4	A249	#4.2.3.1#	0.651091	0	0	Threonine synthase.
EFC_4	A41	#6.1.1.9#	0.650529	0	0	Valine--tRNA ligase.
EFC_4	A231	#6.3.2.13#	0.650449	0	0	UDP-N-acetylmuramoyl-L-alanyl-D-glutamate--2,6-diaminopimelate ligase.
EFC_4	A172	#3.1.22.4#	0.650408	0	0	Crossover junction endodeoxyribonuclease.
EFC_4	A501	#4.1.1.81#	0.650309	0	0	Threonine-phosphate decarboxylase.
EFC_4	A240	#4.1.1.23#	0.646433	0	0	Orotidine-5'-phosphate decarboxylase.
EFC_4	A77	#6.3.5.4#	0.645871	0	0	Asparagine synthase (glutamine-hydrolyzing).
EFC_4	A831	#3.4.17.19#	0.645243	0	0	Carboxypeptidase Taq.
EFC_4	A737	#1.14.14.9#	0.644833	0	0	4-hydroxyphenylacetate 3-monooxygenase.
EFC_4	A110	#1.8.99.2#	0.644746	0	0	Adenylyl-sulfate reductase.
EFC_4	A6	#2.3.1.-#	0.644746	0	0	Transferases. // Transferring groups other than amino-acyl groups.
EFC_4	A178	#2.7.1.6#	0.643783	0	0	Galactokinase.
EFC_4	A675	#4.2.99.18#	0.643746	0	0	DNA-(apurinic or apyrimidinic site) lyase.
EFC_4	A613	#3.5.2.9#	0.643544	0	0	5-oxoprolinase (ATP-hydrolyzing).
EFC_4	A641	#6.3.5.9#	0.642983	0	0	Hydrogenobyrinic acid a,c-diamide synthase (glutamine-hydrolyzing).
EFC_4	A206	#2.4.1.129#	0.642658	0	0	Peptidoglycan glycosyltransferase.
EFC_4	A544	#2.7.2.2#	0.642258	0	0	Carbamate kinase.
EFC_4	A854	#1.1.1.29#	0.642017	0	0	Glycerate dehydrogenase.
EFC_4	A518	#2.4.1.7#	0.641896	0	0	Sucrose phosphorylase.
EFC_4	A33	#6.1.1.20#	0.641775	0	0	Phenylalanine--tRNA ligase.
EFC_4	A856	#3.2.1.185#	0.639106	0	0	Non-reducing end beta-L-arabinofuranosidase.
EFC_4	A462	#3.5.4.4#	0.638362	0	0	Adenosine deaminase.
EFC_4	A303	#2.4.2.7#	0.638161	0	0	Adenine phosphoribosyltransferase.
EFC_4	A312	#5.1.3.1#	0.636233	0	0	Ribulose-phosphate 3-epimerase.
EFC_4	A853	#2.1.1.187#	0.636134	0	0	23S rRNA (guanine(745)-N(1))-methyltransferase.
EFC_4	A270	#6.3.4.15#	0.636133	0	0	Biotin--[biotin carboxyl-carrier protein] ligase.
EFC_4	A61	#2.6.1.16#	0.634748	0	0	Glutamine--fructose-6-phosphate transaminase (isomerizing).
EFC_4	A163	#2.7.1.40#	0.633443	0	0	Pyruvate kinase.
EFC_4	A44	#6.1.1.15#	0.633302	0	0	Proline--tRNA ligase.
EFC_4	A929	#3.6.1.55#	0.632968	0	0	8-oxo-dGTP diphosphatase.
EFC_4	A823	#1.20.4.1#	0.632674	0	0	Arsenate reductase (glutathione/glutaredoxin).
EFC_4	A540	#1.17.1.9#	0.631737	0	0	Formate dehydrogenase.
EFC_4	A968	#3.4.24.57#	0.631664	0	0	O-sialoglycoprotein endopeptidase.
EFC_4	A799	#3.6.1.7#	0.63028	0	0	Acylphosphatase.
EFC_4	A1075	#1.12.7.2#	0.629985	0	0	Ferredoxin hydrogenase.
EFC_4	A75	#3.6.4.-#	0.629849	0	0	Hydrolases // Acting on ATP; involved in cellular and subcellular movement.
EFC_4	A42	#6.1.1.12#	0.629126	0	0	Aspartate--tRNA ligase.
EFC_4	A688	#6.1.1.13#	0.627965	0	0	D-alanine--poly(phosphoribitol) ligase.
EFC_4	A417	#2.7.4.9#	0.627861	0	0	dTMP kinase.
EFC_4	A991	#2.1.1.80#	0.627744	0	0	Protein-glutamate O-methyltransferase.
EFC_4	A483	#3.4.23.36#	0.627018	0	0	Signal peptidase II.
EFC_4	A672	#5.3.1.-#	0.62692	0	0	Isomerases // Interconverting aldoses and ketoses.
EFC_4	A144	#2.7.1.30#	0.625913	0	0	Glycerol kinase.
EFC_4	A94	#3.1.11.6#	0.625773	0	0	Exodeoxyribonuclease VII.
EFC_4	A695	#3.2.1.10#	0.625757	0	0	Oligo-1,6-glucosidase.
EFC_4	A738	#3.1.13.5#	0.625598	0	0	Ribonuclease D.
EFC_4	A808	#5.3.1.24#	0.624238	0	0	Phosphoribosylanthranilate isomerase.
EFC_4	A414	#1.2.7.5#	0.623785	0	0	Aldehyde ferredoxin oxidoreductase.
EFC_4	A20	#1.4.1.13#	0.623223	0	0	Glutamate synthase (NADPH).
EFC_4	A728	#1.1.1.18#	0.622706	0	0	Inositol 2-dehydrogenase.
EFC_4	A550	#2.4.2.2#	0.622381	0	0	Pyrimidine-nucleoside phosphorylase.
EFC_4	A146	#5.4.99.25#	0.622299	0	0	tRNA pseudouridine(55) synthase.
EFC_4	A156	#2.5.1.15#	0.621074	0	0	Dihydropteroate synthase.
EFC_4	A154	#2.3.3.13#	0.619609	0	0	2-isopropylmalate synthase.
EFC_4	A165	#2.6.1.52#	0.619207	0	0	Phosphoserine transaminase.
EFC_4	A676	#3.5.1.4#	0.61917	0	0	Amidase.
EFC_4	A265	#1.3.1.14#	0.619067	0	0	Dihydroorotate dehydrogenase (NAD(+)).
EFC_4	A272	#2.7.2.1#	0.618625	0	0	Acetate kinase.
EFC_4	A1030	#3.6.3.24#	0.618603	0	0	Transferred entry: 7.2.2.11.
EFC_4	A630	#3.1.3.89#	0.618386	0	0	5'-deoxynucleotidase.
EFC_4	A809	#3.2.1.152#	0.618014	0	0	Mannosylglycoprotein endo-beta-mannosidase.
EFC_4	A411	#3.6.1.27#	0.615393	0	0	Undecaprenyl-diphosphate phosphatase.
EFC_4	A214	#4.3.1.19#	0.615232	0	0	Threonine ammonia-lyase.
EFC_4	A436	#3.5.4.19#	0.614831	0	0	Phosphoribosyl-AMP cyclohydrolase.
EFC_4	A184	#1.1.1.100#	0.611417	0	0	3-oxoacyl-[acyl-carrier-protein] reductase.
EFC_4	A578	#1.1.1.57#	0.611177	0	0	Fructuronate reductase.
EFC_4	A595	#1.2.7.4#	0.611118	0	0	Anaerobic carbon-monoxide dehydrogenase.
EFC_4	A773	#2.7.1.191#	0.608312	0	0	Protein-N(pi)-phosphohistidine--D-mannose phosphotransferase.
EFC_4	A204	#2.1.1.182#	0.607783	0	0	16S rRNA (adenine(1518)-N(6)/adenine(1519)-N(6))-dimethyltransferase.
EFC_4	A139	#1.7.99.1#	0.607	0	0	Hydroxylamine reductase.
EFC_4	A324	#6.3.2.4#	0.605233	0	0	D-alanine--D-alanine ligase.
EFC_4	A224	#6.3.4.2#	0.604952	0	0	CTP synthase (glutamine hydrolyzing).
EFC_4	A260	#1.1.1.85#	0.602301	0	0	3-isopropylmalate dehydrogenase.
EFC_4	A658	#2.3.1.222#	0.602224	0	0	Phosphate propanoyltransferase.
EFC_4	A195	#1.8.1.9#	0.600334	0	0	Thioredoxin-disulfide reductase.
EFC_4	A464	#3.1.1.61#	0.600214	0	0	Protein-glutamate methylesterase.
EFC_4	A745	#3.1.3.5#	0.600138	0	0	5'-nucleotidase.
EFC_4	A444	#1.5.1.3#	0.59913	0	0	Dihydrofolate reductase.
EFC_4	A197	#5.4.99.12#	0.598647	0	0	tRNA pseudouridine(38-40) synthase.
EFC_4	A916	#2.4.1.4#	0.597894	0	0	Amylosucrase.
EFC_4	A970	#3.1.3.18#	0.596962	0	0	Phosphoglycolate phosphatase.
EFC_4	A611	#2.7.1.19#	0.595638	0	0	Phosphoribulokinase.
EFC_4	A527	#4.2.1.135#	0.594452	0	0	UDP-N-acetylglucosamine 4,6-dehydratase (configuration-retaining).
EFC_4	A974	#2.6.1.21#	0.594271	0	0	D-amino-acid transaminase.
EFC_4	A1	#7.6.2.-#	0.593949	0	0	Translocases // Linked to the hydrolysis of a nucleoside triphosphate.
EFC_4	A314	#2.7.2.8#	0.593146	0	0	Acetylglutamate kinase.
EFC_4	A68	#4.2.1.9#	0.592624	0	0	Dihydroxy-acid dehydratase.
EFC_4	A467	#2.1.1.130#	0.591701	0	0	Precorrin-2 C(20)-methyltransferase.
EFC_4	A31	#2.7.9.1#	0.59158	0	0	Pyruvate, phosphate dikinase.
EFC_4	A616	#4.4.1.11#	0.5911	0	0	Methionine gamma-lyase.
EFC_4	A562	#4.2.1.24#	0.590898	0	0	Porphobilinogen synthase.
EFC_4	A221	#6.3.1.5#	0.589431	0	0	NAD(+) synthase.
EFC_4	A257	#4.2.3.5#	0.589371	0	0	Chorismate synthase.
EFC_4	A965	#2.7.8.12#	0.589139	0	0	Teichoic acid poly(glycerol phosphate) polymerase.
EFC_4	A360	#5.4.3.8#	0.58913	0	0	Glutamate-1-semialdehyde 2,1-aminomutase.
EFC_4	A274	#2.7.7.85#	0.588689	0	0	Diadenylate cyclase.
EFC_4	A212	#4.3.2.10#	0.588126	0	0	Imidazole glycerol-phosphate synthase.
EFC_4	A633	#6.3.2.12#	0.587727	0	0	Dihydrofolate synthase.
EFC_4	A171	#2.4.1.20#	0.585436	0	0	Cellobiose phosphorylase.
EFC_4	A100	#2.4.2.1#	0.584593	0	0	Purine-nucleoside phosphorylase.
EFC_4	A298	#4.3.2.2#	0.583147	0	0	Adenylosuccinate lyase.
EFC_4	A790	#2.4.1.46#	0.582834	0	0	Monogalactosyldiacylglycerol synthase.
EFC_4	A996	#3.2.1.135#	0.582409	0	0	Neopullulanase.
EFC_4	A226	#2.3.1.39#	0.581842	0	0	[Acyl-carrier-protein] S-malonyltransferase.
EFC_4	A589	#3.2.1.4#	0.580981	0	0	Cellulase.
EFC_4	A801	#3.4.11.9#	0.580307	0	0	Xaa-Pro aminopeptidase.
EFC_4	A253	#6.1.1.2#	0.579573	0	0	Tryptophan--tRNA ligase.
EFC_4	A58	#6.5.1.2#	0.578188	0	0	DNA ligase (NAD(+)).
EFC_4	A607	#3.6.3.25#	0.577286	0	0	Transferred entry: 7.3.2.3.
EFC_4	A254	#7.6.2.11#	0.575939	0	0	ABC-type polyamine transporter.
EFC_4	A52	#6.1.1.10#	0.574875	0	0	Methionine--tRNA ligase.
EFC_4	A697	#2.7.7.80#	0.574618	0	0	Molybdopterin-synthase adenylyltransferase.
EFC_4	A712	#3.6.1.11#	0.574136	0	0	Exopolyphosphatase.
EFC_4	A750	#2.7.1.201#	0.573817	0	0	Protein-N(pi)-phosphohistidine--trehalose phosphotransferase.
EFC_4	A93	#6.1.1.17#	0.573811	0	0	Glutamate--tRNA ligase.
EFC_4	A406	#3.6.3.28#	0.573751	0	0	Transferred entry: 7.3.2.2.
EFC_4	A1089	#5.1.1.20#	0.573672	0	0	L-Ala-D/L-Glu epimerase.
EFC_4	A709	#1.1.1.272#	0.572148	0	0	D-2-hydroxyacid dehydrogenase (NADP(+)).
EFC_4	A245	#1.1.1.47#	0.570317	0	0	Glucose 1-dehydrogenase (NAD(P)(+)).
EFC_4	A625	#2.8.3.1#	0.569717	0	0	Propionate CoA-transferase.
EFC_4	A976	#4.2.99.-#	0.569682	0	0	Lyases // Other carbon-oxygen lyases.
EFC_4	A208	#1.2.1.11#	0.569494	0	0	Aspartate-semialdehyde dehydrogenase.
EFC_4	A730	#6.3.2.17#	0.569198	0	0	Tetrahydrofolate synthase.
EFC_4	A87	#2.6.1.42#	0.568048	0	0	Branched-chain-amino-acid transaminase.
EFC_4	A717	#4.2.1.32#	0.567329	0	0	L(+)-tartrate dehydratase.
EFC_4	A714	#3.4.23.-#	0.565582	0	0	Hydrolases // Aspartic endopeptidases.
EFC_4	A290	#1.2.1.12#	0.564996	0	0	Glyceraldehyde-3-phosphate dehydrogenase (phosphorylating).
EFC_4	A425	#1.1.1.23#	0.564676	0	0	Histidinol dehydrogenase.
EFC_4	A8	#2.7.7.6#	0.562627	0	0	DNA-directed RNA polymerase.
EFC_4	A652	#6.1.1.-#	0.561907	0	0	Ligases // Ligases forming aminoacyl-tRNA and related compounds.
EFC_4	A30	#6.3.5.3#	0.559214	0	0	Phosphoribosylformylglycinamidine synthase.
EFC_4	A1159	#1.3.99.2#	0.559114	0	0	Transferred entry: 1.3.8.1.
EFC_4	A1223	#3.6.3.31#	0.558911	0	0	Transferred entry: 7.6.2.11.
EFC_4	A632	#3.1.26.-#	0.558533	0	0	Hydrolases // Endoribonucleases producing 5'-phosphomonoesters.
EFC_4	A276	#2.4.2.21#	0.558491	0	0	Nicotinate-nucleotide--dimethylbenzimidazole phosphoribosyltransferase.
EFC_4	A1171	#2.1.1.5#	0.558439	0	0	Betaine--homocysteine S-methyltransferase.
EFC_4	A268	#5.1.1.7#	0.55827	0	0	Diaminopimelate epimerase.
EFC_4	A86	#2.7.4.25#	0.558049	0	0	(d)CMP kinase.
EFC_4	A661	#2.4.99.-#	0.55737	0	0	Transferases. // Transferring other glycosyl groups.
EFC_4	A983	#7.6.2.15#	0.556821	0	0	ABC-type thiamine transporter.
EFC_4	A29	#6.1.1.5#	0.555921	0	0	Isoleucine--tRNA ligase.
EFC_4	A1083	#3.6.1.13#	0.554152	0	0	ADP-ribose diphosphatase.
EFC_4	A556	#2.8.3.-#	0.553272	0	0	Transferases. // CoA-transferases.
EFC_4	A307	#2.1.3.2#	0.552909	0	0	Aspartate carbamoyltransferase.
EFC_4	A202	#2.7.1.148#	0.552267	0	0	4-(cytidine 5'-diphospho)-2-C-methyl-D-erythritol kinase.
EFC_4	A67	#6.3.2.8#	0.552267	0	0	UDP-N-acetylmuramate--L-alanine ligase.
EFC_4	A384	#1.1.1.95#	0.55048	0	0	Phosphoglycerate dehydrogenase.
EFC_4	A964	#1.4.3.19#	0.550421	0	0	Glycine oxidase.
EFC_4	A71	#6.1.1.3#	0.549737	0	0	Threonine--tRNA ligase.
EFC_4	A902	#3.4.17.14#	0.548567	0	0	Zinc D-Ala-D-Ala carboxypeptidase.
EFC_4	A1121	#5.4.99.20#	0.548377	0	0	23S rRNA pseudouridine(2457) synthase.
EFC_4	A121	#4.3.2.1#	0.545681	0	0	Argininosuccinate lyase.
EFC_4	A860	#3.4.13.9#	0.544013	0	0	Xaa-Pro dipeptidase.
EFC_4	A1069	#7.5.2.8#	0.541494	0	0	ABC-type D-allose transporter.
EFC_4	A209	#2.1.1.192#	0.541425	0	0	23S rRNA (adenine(2503)-C(2))-methyltransferase.
EFC_4	A25	#6.1.1.7#	0.538413	0	0	Alanine--tRNA ligase.
EFC_4	A551	#4.1.2.-#	0.53737	0	0	Lyases // Aldehyde-lyases.
EFC_4	A13	#3.1.25.-#	0.536887	0	0	Hydrolases // Site-specific endodeoxyribonucleases specific for altered bases.
EFC_4	A229	#2.7.2.4#	0.535381	0	0	Aspartate kinase.
EFC_4	A466	#2.4.2.22#	0.535321	0	0	Xanthine phosphoribosyltransferase.
EFC_4	A761	#4.1.2.40#	0.533721	0	0	Tagatose-bisphosphate aldolase.
EFC_4	A429	#2.5.1.49#	0.533595	0	0	O-acetylhomoserine aminocarboxypropyltransferase.
EFC_2	A743	#3.2.2.4#	0.533091	0	0	AMP nucleosidase.
EFC_4	A528	#3.5.3.11#	0.531848	0	0	Agmatinase.
EFC_4	A355	#3.2.1.52#	0.531787	0	0	Beta-N-acetylhexosaminidase.
EFC_4	A318	#3.1.26.4#	0.531627	0	0	Ribonuclease H.
EFC_4	A211	#2.1.2.9#	0.531426	0	0	Methionyl-tRNA formyltransferase.
EFC_4	A754	#1.1.1.60#	0.53099	0	0	2-hydroxy-3-oxopropionate reductase.
EFC_4	A84	#1.1.1.205#	0.530583	0	0	IMP dehydrogenase.
EFC_4	A857	#2.7.1.205#	0.528472	0	0	Protein-N(pi)-phosphohistidine--D-cellobiose phosphotransferase.
EFC_4	A502	#2.7.8.-#	0.52719	0	0	Transferases. // Transferases for other substituted phosphate groups.
EFC_4	A610	#2.7.1.39#	0.52695	0	0	Homoserine kinase.
EFC_4	A56	#3.4.21.53#	0.525804	0	0	Endopeptidase La.
EFC_4	A1021	#3.5.4.29#	0.524966	0	0	GTP cyclohydrolase IIa.
EFC_4	A513	#1.2.7.1#	0.52454	0	0	Pyruvate synthase.
EFC_4	A435	#2.4.2.8#	0.524399	0	0	Hypoxanthine phosphoribosyltransferase.
EFC_4	A192	#4.1.1.20#	0.523756	0	0	Diaminopimelate decarboxylase.
EFC_4	A234	#4.1.1.36#	0.523254	0	0	Phosphopantothenoylcysteine decarboxylase.
EFC_2	A681	#1.1.1.290#	0.522812	0	0	4-phosphoerythronate dehydrogenase.
EFC_4	A186	#6.1.1.21#	0.522411	0	0	Histidine--tRNA ligase.
EFC_4	A344	#1.5.1.5#	0.520825	0	0	Methylenetetrahydrofolate dehydrogenase (NADP(+)).
EFC_4	A1108	#2.1.1.226#	0.520654	0	0	23S rRNA (cytidine(1920)-2'-O)-methyltransferase.
EFC_4	A273	#5.1.1.3#	0.520303	0	0	Glutamate racemase.
EFC_4	A104	#4.2.3.4#	0.519861	0	0	3-dehydroquinate synthase.
EFC_4	A366	#2.3.1.46#	0.519801	0	0	Homoserine O-succinyltransferase.
EFC_4	A654	#4.3.1.18#	0.519502	0	0	D-serine ammonia-lyase.
EFC_4	A102	#1.5.1.20#	0.516448	0	0	Methylenetetrahydrofolate reductase (NAD(P)H).
EFC_4	A126	#4.2.1.33#	0.514761	0	0	3-isopropylmalate dehydratase.
EFC_4	A161	#2.5.1.19#	0.514721	0	0	3-phosphoshikimate 1-carboxyvinyltransferase.
EFC_4	A1077	#4.1.99.14#	0.514597	0	0	Spore photoproduct lyase.
EFC_4	A1345	#4.1.1.44#	0.514316	0	0	4-carboxymuconolactone decarboxylase.
EFC_4	A988	#1.1.7.1#	0.513775	0	0	4-hydroxybenzoyl-CoA reductase.
EFC_4	A218	#3.1.11.2#	0.513476	0	0	Exodeoxyribonuclease III.
EFC_2	A291	#5.4.99.2#	0.513262	0	0	Methylmalonyl-CoA mutase.
EFC_4	A1151	#1.1.3.-#	0.513244	0	0	Oxidoreductases // With oxygen as acceptor.
EFC_4	A753	#4.2.1.44#	0.512398	0	0	Myo-inosose-2 dehydratase.
EFC_2	A663	#2.1.1.197#	0.512085	0	0	Malonyl-[acyl-carrier protein] O-methyltransferase.
EFC_4	A631	#2.3.3.16#	0.512052	0	0	Citrate synthase (unknown stereospecificity).
EFC_4	A330	#1.2.7.8#	0.511468	0	0	Indolepyruvate ferredoxin oxidoreductase.
EFC_4	A702	#4.1.1.31#	0.511371	0	0	Phosphoenolpyruvate carboxylase.
EFC_4	A650	#1.1.1.346#	0.509142	0	0	2,5-didehydrogluconate reductase (2-dehydro-L-gulonate-forming).
EFC_4	A575	#1.2.1.70#	0.508498	0	0	Glutamyl-tRNA reductase.
EFC_4	A945	#4.3.1.12#	0.507822	0	0	Ornithine cyclodeaminase.
EFC_2	A582	#7.1.1.-#	0.506693	0	0	Translocases // Hydron translocation or charge separation linked to oxidoreductase reactions.
EFC_2	A3	#3.2.1.-#	0.505343	0	0	Hydrolases // Glycosidases, i.e. enzymes hydrolyzing O- and S-glycosyl compounds.
EFC_4	A180	#2.5.1.75#	0.504843	0	0	tRNA dimethylallyltransferase.
EFC_4	A700	#5.4.99.22#	0.504665	0	0	23S rRNA pseudouridine(2605) synthase.
EFC_4	A108	#1.1.1.42#	0.504039	0	0	Isocitrate dehydrogenase (NADP(+)).
EFC_2	A572	#2.5.1.74#	0.503828	0	0	1,4-dihydroxy-2-naphthoate polyprenyltransferase.
EFC_4	A97	#1.3.1.-#	0.503317	0	0	Oxidoreductases // With NAD(+) or NADP(+) as acceptor.
EFC_4	A748	#6.2.1.26#	0.50312	0	0	o-succinylbenzoate--CoA ligase.
EFC_2	A491	#1.1.1.37#	0.503098	0	0	Malate dehydrogenase.
EFC_4	A1012	#3.5.3.9#	0.501945	0	0	Allantoate deiminase.
EFC_4	A839	#3.1.1.3#	0.501845	0	0	Triacylglycerol lipase.
EFC_4	A825	#3.2.1.122#	0.50136	0	0	Maltose-6'-phosphate glucosidase.
EFC_2	A423	#2.7.1.52#	0.500009	0	0	Fucokinase.
EFC_4	A820	#1.1.1.283#	0.498005	0	0	Methylglyoxal reductase (NADPH).
EFC_4	A327	#1.4.1.-#	0.497976	0	0	Oxidoreductases // With NAD(+) or NADP(+) as acceptor.
EFC_4	A164	#5.4.99.9#	0.49643	0	0	UDP-galactopyranose mutase.
EFC_4	A412	#3.5.1.5#	0.494764	0	0	Urease.
EFC_4	A689	#1.1.1.28#	0.494285	0	0	D-lactate dehydrogenase.
EFC_4	A806	#2.7.8.7#	0.49419	0	0	Holo-[acyl-carrier-protein] synthase.
EFC_2	A533	#5.3.1.5#	0.494169	0	0	Xylose isomerase.
EFC_4	A1076	#3.5.1.44#	0.492787	0	0	Protein-glutamine glutaminase.
EFC_4	A22	#3.4.24.-#	0.492595	0	0	Hydrolases // Metalloendopeptidases.
EFC_4	A651	#1.18.6.1#	0.491754	0	0	Nitrogenase.
EFC_4	A173	#2.6.1.9#	0.491631	0	0	Histidinol-phosphate transaminase.
EFC_4	A511	#3.1.1.96#	0.490989	0	0	D-aminoacyl-tRNA deacylase.
EFC_4	A247	#3.5.2.3#	0.490627	0	0	Dihydroorotase.
EFC_2	A766	#3.11.1.1#	0.489906	0	0	Phosphonoacetaldehyde hydrolase.
EFC_2	A459	#1.1.1.44#	0.489058	0	0	Phosphogluconate dehydrogenase (NADP(+)-dependent, decarboxylating).
EFC_2	A561	#2.8.1.8#	0.488834	0	0	Lipoyl synthase.
EFC_4	A557	#2.8.3.10#	0.488821	0	0	Citrate CoA-transferase.
EFC_4	A881	#3.6.1.31#	0.488562	0	0	Phosphoribosyl-ATP diphosphatase.
EFC_2	A832	#2.7.1.156#	0.488283	0	0	Adenosylcobinamide kinase.
EFC_4	A315	#1.17.1.4#	0.486893	0	0	Xanthine dehydrogenase.
EFC_2	A576	#3.1.3.7#	0.486756	0	0	3'(2'),5'-bisphosphate nucleotidase.
EFC_4	A956	#3.4.11.7#	0.486404	0	0	Glutamyl aminopeptidase.
EFC_4	A648	#6.2.1.22#	0.486293	0	0	[Citrate (pro-3S)-lyase] ligase.
EFC_4	A886	#2.7.7.23#	0.486096	0	0	UDP-N-acetylglucosamine diphosphorylase.
EFC_4	A875	#3.2.1.89#	0.484827	0	0	Arabinogalactan endo-beta-1,4-galactanase.
EFC_2	A546	#2.3.1.29#	0.484791	0	0	Glycine C-acetyltransferase.
EFC_2	A581	#6.3.3.3#	0.484005	0	0	Dethiobiotin synthase.
EFC_2	A365	#5.1.3.3#	0.48361	0	0	Aldose 1-epimerase.
EFC_4	A869	#4.4.1.5#	0.483418	0	0	Lactoylglutathione lyase.
EFC_4	A741	#3.4.19.3#	0.483363	0	0	Pyroglutamyl-peptidase I.
EFC_4	A653	#3.7.1.22#	0.48292	0	0	3D-(3,5/4)-trihydroxycyclohexane-1,2-dione acylhydrolase (decyclizing).
EFC_2	A380	#4.2.1.49#	0.482656	0	0	Urocanate hydratase.
EFC_2	A758	#3.5.1.10#	0.482099	0	0	Formyltetrahydrofolate deformylase.
EFC_2	A536	#4.1.1.15#	0.481926	0	0	Glutamate decarboxylase.
EFC_4	A1028	#3.1.3.22#	0.481854	0	0	Mannitol-1-phosphatase.
EFC_2	A597	#2.6.1.37#	0.48159	0	0	2-aminoethylphosphonate--pyruvate transaminase.
EFC_4	A220	#2.1.1.37#	0.481492	0	0	DNA (cytosine-5-)-methyltransferase.
EFC_4	A1048	#3.2.1.35#	0.480413	0	0	Hyaluronoglucosaminidase.
EFC_2	A431	#3.4.14.4#	0.478837	0	0	Dipeptidyl-peptidase III.
EFC_4	A798	#5.4.99.24#	0.478748	0	0	23S rRNA pseudouridine(955/2504/2580) synthase.
EFC_2	A112	#3.2.1.18#	0.478219	0	0	Exo-alpha-sialidase.
EFC_4	A251	#2.1.1.14#	0.477557	0	0	5-methyltetrahydropteroyltriglutamate--homocysteine S-methyltransferase.
EFC_2	A585	#4.3.1.3#	0.477378	0	0	Histidine ammonia-lyase.
EFC_2	A604	#2.6.99.2#	0.477266	0	0	Pyridoxine 5'-phosphate synthase.
EFC_4	A55	#2.7.7.8#	0.476894	0	0	Polyribonucleotide nucleotidyltransferase.
EFC_2	A32	#2.7.10.2#	0.476085	0	0	Non-specific protein-tyrosine kinase.
EFC_4	A160	#4.2.1.11#	0.47577	0	0	Phosphopyruvate hydratase.
EFC_2	A440	#5.1.3.32#	0.474962	0	0	L-rhamnose mutarotase.
EFC_2	A486	#7.1.1.2#	0.474682	0	0	NADH:ubiquinone reductase (H(+)-translocating).
EFC_4	A848	#3.1.4.16#	0.474618	0	0	2',3'-cyclic-nucleotide 2'-phosphodiesterase.
EFC_4	A101	#6.3.2.9#	0.474485	0	0	UDP-N-acetylmuramoyl-L-alanine--D-glutamate ligase.
EFC_2	A345	#5.4.2.11#	0.473445	0	0	Phosphoglycerate mutase (2,3-diphosphoglycerate-dependent).
EFC_4	A849	#3.5.1.125#	0.473072	0	0	N(2)-acetyl-L-2,4-diaminobutanoate deacetylase.
EFC_2	A289	#4.2.2.2#	0.472996	0	0	Pectate lyase.
EFC_4	A569	#4.2.1.59#	0.472618	0	0	3-hydroxyacyl-[acyl-carrier-protein] dehydratase.
EFC_4	A187	#1.17.1.8#	0.472597	0	0	4-hydroxy-tetrahydrodipicolinate reductase.
EFC_4	A1124	#3.5.1.94#	0.4712	0	0	Gamma-glutamyl-gamma-aminobutyrate hydrolase.
EFC_2	A309	#1.8.1.4#	0.471199	0	0	Dihydrolipoyl dehydrogenase.
EFC_4	A814	#2.7.7.61#	0.470397	0	0	Citrate lyase holo-[acyl-carrier protein] synthase.
EFC_2	A237	#6.4.1.1#	0.470301	0	0	Pyruvate carboxylase.
EFC_4	A703	#3.5.1.42#	0.469749	0	0	Nicotinamide-nucleotide amidase.
EFC_2	A786	#2.6.1.13#	0.46969	0	0	Ornithine aminotransferase.
EFC_2	A674	#1.1.1.49#	0.469292	0	0	Glucose-6-phosphate dehydrogenase (NADP(+)).
EFC_2	A590	#3.5.2.7#	0.468505	0	0	Imidazolonepropionase.
EFC_4	A791	#4.1.3.34#	0.467545	0	0	Citryl-CoA lyase.
EFC_2	A600	#3.1.3.6#	0.466989	0	0	3'-nucleotidase.
EFC_4	A796	#4.2.1.6#	0.466982	0	0	Galactonate dehydratase.
EFC_4	A149	#2.6.1.83#	0.466012	0	0	LL-diaminopimelate aminotransferase.
EFC_2	A710	#1.11.1.26#	0.465642	0	0	NADH-dependent peroxiredoxin.
EFC_2	A394	#2.3.1.129#	0.46564	0	0	Acyl-[acyl-carrier-protein]--UDP-N-acetylglucosamine O-acyltransferase.
EFC_4	A891	#3.1.2.6#	0.465475	0	0	Hydroxyacylglutathione hydrolase.
EFC_4	A655	#4.2.1.42#	0.46513	0	0	Galactarate dehydratase.
EFC_4	A150	#6.3.2.6#	0.465108	0	0	Phosphoribosylaminoimidazolesuccinocarboxamide synthase.
EFC_4	A927	#3.1.3.74#	0.464716	0	0	Pyridoxal phosphatase.
EFC_4	A997	#1.3.1.26#	0.464574	0	0	Transferred entry: 1.17.1.8.
EFC_2	A680	#2.3.1.181#	0.463789	0	0	Lipoyl(octanoyl) transferase.
EFC_4	A269	#2.1.1.195#	0.46296	0	0	Cobalt-precorrin-5B (C(1))-methyltransferase.
EFC_4	A103	#1.2.1.41#	0.462558	0	0	Glutamate-5-semialdehyde dehydrogenase.
EFC_2	A535	#2.3.1.182#	0.461092	0	0	(R)-citramalate synthase.
EFC_4	A1501	#3.7.1.2#	0.460438	0	0	Fumarylacetoacetase.
EFC_4	A317	#6.3.3.1#	0.460289	0	0	Phosphoribosylformylglycinamidine cyclo-ligase.
EFC_2	A727	#4.1.1.12#	0.459298	0	0	Aspartate 4-decarboxylase.
EFC_4	A136	#1.3.1.98#	0.458804	0	0	UDP-N-acetylmuramate dehydrogenase.
EFC_4	A1122	#1.3.3.6#	0.458727	0	0	Acyl-CoA oxidase.
EFC_4	A200	#2.4.2.9#	0.458703	0	0	Uracil phosphoribosyltransferase.
EFC_4	A76	#6.1.1.16#	0.458342	0	0	Cysteine--tRNA ligase.
EFC_4	A526	#1.1.1.6#	0.458302	0	0	Glycerol dehydrogenase.
EFC_2	A692	#1.8.1.-#	0.457949	0	0	Oxidoreductases // With NAD(+) or NADP(+) as acceptor.
EFC_4	A977	#7.2.4.2#	0.457842	0	0	Oxaloacetate decarboxylase (Na(+) extruding).
EFC_1	A593	#2.3.1.191#	0.457614	0	0	UDP-3-O-(3-hydroxymyristoyl)glucosamine N-acyltransferase.
EFC_2	A830	#3.5.1.111#	0.457563	0	0	2-oxoglutaramate amidase.
EFC_4	A1054	#3.9.1.-#	0.456793	0	0	Hydrolases // Acting on phosphorus-nitrogen bonds.
EFC_2	A424	#6.4.1.3#	0.456374	0	0	Propionyl-CoA carboxylase.
EFC_4	A57	#6.1.1.19#	0.456354	0	0	Arginine--tRNA ligase.
EFC_4	A383	#1.2.1.38#	0.456153	0	0	N-acetyl-gamma-glutamyl-phosphate reductase.
EFC_4	A943	#3.1.6.-#	0.456114	0	0	Hydrolases // Sulfuric ester hydrolases.
EFC_4	A1201	#5.3.99.11#	0.455979	0	0	2-keto-myo-inositol isomerase.
EFC_4	A1052	#1.12.99.-#	0.455617	0	0	Oxidoreductases // With other acceptors.
EFC_4	A319	#2.1.2.1#	0.45533	0	0	Glycine hydroxymethyltransferase.
EFC_4	A744	#1.6.99.1#	0.454852	0	0	NADPH dehydrogenase.
EFC_4	A216	#2.4.1.227#	0.454366	0	0	Undecaprenyldiphospho-muramoylpentapeptide beta-N-
EFC_4	A866	#1.1.99.14#	0.454204	0	0	Glycolate dehydrogenase.
EFC_2	A288	#6.6.1.2#	0.452835	0	0	Cobaltochelatase.
EFC_1	A659	#4.1.2.25#	0.45265	0	0	Dihydroneopterin aldolase.
EFC_4	A922	#4.2.1.1#	0.45198	0	0	Carbonic anhydrase.
EFC_4	A844	#2.7.1.92#	0.451427	0	0	5-dehydro-2-deoxygluconokinase.
EFC_4	A858	#1.1.1.41#	0.45141	0	0	Isocitrate dehydrogenase (NAD(+)).
EFC_4	A141	#2.7.1.17#	0.450772	0	0	Xylulokinase.
EFC_2	A734	#1.11.1.-#	0.450705	0	0	Oxidoreductases // Peroxidases.
EFC_4	A1254	#1.6.5.9#	0.450176	0	0	NADH:ubiquinone reductase (non-electrogenic).
EFC_2	A338	#1.3.5.1#	0.449634	0	0	Succinate dehydrogenase (quinone).
EFC_4	A905	#2.7.8.6#	0.449536	0	0	Undecaprenyl-phosphate galactose phosphotransferase.
EFC_4	A39	#2.1.1.72#	0.449507	0	0	Site-specific DNA-methyltransferase (adenine-specific).
EFC_4	A579	#5.4.2.8#	0.449468	0	0	Phosphomannomutase.
EFC_4	A82	#2.7.1.11#	0.448624	0	0	6-phosphofructokinase.
EFC_2	A228	#1.17.4.1#	0.448006	0	0	Ribonucleoside-diphosphate reductase.
EFC_4	A720	#1.2.7.7#	0.448005	0	0	3-methyl-2-oxobutanoate dehydrogenase (ferredoxin).
EFC_4	A793	#4.2.1.7#	0.447546	0	0	Altronate dehydratase.
EFC_2	A159	#1.4.4.2#	0.446096	0	0	Glycine dehydrogenase (aminomethyl-transferring).
EFC_4	A72	#2.7.4.1#	0.445893	0	0	Polyphosphate kinase.
EFC_2	A451	#5.4.3.2#	0.445142	0	0	Lysine 2,3-aminomutase.
EFC_2	A362	#2.6.1.62#	0.444468	0	0	Adenosylmethionine--8-amino-7-oxononanoate transaminase.
EFC_4	A739	#2.3.1.79#	0.44399	0	0	Maltose O-acetyltransferase.
EFC_4	A322	#2.5.1.3#	0.443805	0	0	Thiamine phosphate synthase.
EFC_4	A1202	#1.1.1.306#	0.443277	0	0	S-(hydroxymethyl)mycothiol dehydrogenase.
EFC_4	A1190	#1.1.1.4#	0.443108	0	0	(R,R)-butanediol dehydrogenase.
EFC_1	A584	#4.2.1.75#	0.442842	0	0	Uroporphyrinogen-III synthase.
EFC_4	A794	#1.2.1.8#	0.442085	0	0	Betaine-aldehyde dehydrogenase.
EFC_4	A644	#2.6.1.59#	0.44196	0	0	dTDP-4-amino-4,6-dideoxygalactose transaminase.
EFC_4	A241	#2.4.2.18#	0.441496	0	0	Anthranilate phosphoribosyltransferase.
EFC_4	A1079	#3.2.1.97#	0.441162	0	0	Endo-alpha-N-acetylgalactosaminidase.
EFC_4	A1050	#4.2.2.9#	0.439113	0	0	Pectate disaccharide-lyase.
EFC_2	A530	#1.17.7.3#	0.438628	0	0	(E)-4-hydroxy-3-methylbut-2-enyl-diphosphate synthase (flavodoxin).
EFC_4	A999	#2.6.1.39#	0.438576	0	0	2-aminoadipate transaminase.
EFC_4	A1115	#2.7.1.195#	0.438437	0	0	Protein-N(pi)-phosphohistidine--2-O-alpha-mannosyl-D-glycerate
EFC_4	A992	#2.8.3.19#	0.438332	0	0	CoA:oxalate CoA-transferase.
EFC_4	A774	#1.1.1.103#	0.437606	0	0	L-threonine 3-dehydrogenase.
EFC_4	A894	#5.1.3.29#	0.436822	0	0	L-fucose mutarotase.
EFC_1	A490	#2.7.4.16#	0.436736	0	0	Thiamine-phosphate kinase.
EFC_4	A713	#1.3.1.12#	0.436701	0	0	Prephenate dehydrogenase.
EFC_4	A1150	#3.1.1.20#	0.435271	0	0	Tannase.
EFC_1	A636	#2.4.1.182#	0.434418	0	0	Lipid-A-disaccharide synthase.
EFC_4	A1036	#1.1.1.251#	0.433633	0	0	Galactitol-1-phosphate 5-dehydrogenase.
EFC_2	A957	#2.4.1.15#	0.433413	0	0	Alpha,alpha-trehalose-phosphate synthase (UDP-forming).
EFC_4	A390	#2.7.1.24#	0.43212	0	0	Dephospho-CoA kinase.
EFC_2	A233	#2.1.1.13#	0.431944	0	0	Methionine synthase.
EFC_4	A691	#3.2.1.37#	0.430918	0	0	Xylan 1,4-beta-xylosidase.
EFC_4	A534	#3.1.3.82#	0.430595	0	0	D-glycero-beta-D-manno-heptose 1,7-bisphosphate 7-phosphatase.
EFC_4	A1368	#1.8.1.20#	0.430456	0	0	4,4'-dithiodibutanoate disulfide reductase.
EFC_2	A434	#1.1.1.40#	0.430428	0	0	Malate dehydrogenase (oxaloacetate-decarboxylating) (NADP(+)).
EFC_4	A142	#5.3.1.1#	0.430232	0	0	Triose-phosphate isomerase.
EFC_2	A538	#3.1.3.15#	0.429137	0	0	Histidinol-phosphatase.
EFC_4	A356	#2.4.2.17#	0.429108	0	0	ATP phosphoribosyltransferase.
EFC_4	A109	#2.1.1.33#	0.427241	0	0	tRNA (guanine(46)-N(7))-methyltransferase.
EFC_4	A235	#6.1.1.14#	0.427181	0	0	Glycine--tRNA ligase.
EFC_2	A524	#2.1.1.132#	0.427003	0	0	Precorrin-6B C(5,15)-methyltransferase (decarboxylating).
EFC_4	A448	#3.5.2.2#	0.426378	0	0	Dihydropyrimidinase.
EFC_2	A188	#6.3.4.14#	0.426328	0	0	Biotin carboxylase.
EFC_1	A733	#2.1.1.163#	0.426159	0	0	Demethylmenaquinone methyltransferase.
EFC_2	A449	#3.1.6.1#	0.425823	0	0	Arylsulfatase (type I).
EFC_2	A593	#2.3.1.191#	0.425375	0	0	UDP-3-O-(3-hydroxymyristoyl)glucosamine N-acyltransferase.
EFC_2	A637	#2.1.3.9#	0.423522	0	0	N-acetylornithine carbamoyltransferase.
EFC_4	A475	#2.1.1.171#	0.423426	0	0	16S rRNA (guanine(966)-N(2))-methyltransferase.
EFC_1	A287	#1.6.5.11#	0.422208	0	0	NADH dehydrogenase (quinone).
EFC_4	A779	#4.4.1.13#	0.421062	0	0	Cysteine-S-conjugate beta-lyase.
EFC_4	A1262	#3.2.2.24#	0.421052	0	0	ADP-ribosyl-[dinitrogen reductase] hydrolase.
EFC_2	A563	#2.3.1.19#	0.420264	0	0	Phosphate butyryltransferase.
EFC_4	A1142	#3.4.24.3#	0.420169	0	0	Microbial collagenase.
EFC_4	A1058	#1.17.1.-#	0.420102	0	0	Oxidoreductases // With NAD(+) or NADP(+) as acceptor.
EFC_2	A369	#1.10.3.-#	0.419758	0	0	Oxidoreductases // With oxygen as acceptor.
EFC_2	A514	#3.1.3.3#	0.419702	0	0	Phosphoserine phosphatase.
EFC_2	A733	#2.1.1.163#	0.419368	0	0	Demethylmenaquinone methyltransferase.
EFC_4	A895	#1.2.1.10#	0.419072	0	0	Acetaldehyde dehydrogenase (acetylating).
EFC_4	A817	#1.3.1.9#	0.417511	0	0	Enoyl-[acyl-carrier-protein] reductase (NADH).
EFC_4	A99	#2.3.1.179#	0.417463	0	0	Beta-ketoacyl-[acyl-carrier-protein] synthase II.
EFC_2	A409	#2.6.1.1#	0.417371	0	0	Aspartate transaminase.
EFC_4	A426	#3.1.11.-#	0.417142	0	0	Hydrolases // Exodeoxyribonucleases producing 5'-phosphomonoesters.
EFC_2	A642	#5.1.99.1#	0.41684	0	0	Methylmalonyl-CoA epimerase.
EFC_4	A722	#2.7.2.3#	0.416703	0	0	Phosphoglycerate kinase.
EFC_4	A671	#2.4.2.52#	0.415377	0	0	Triphosphoribosyl-dephospho-CoA synthase.
EFC_4	A548	#3.2.2.9#	0.41385	0	0	Adenosylhomocysteine nucleosidase.
EFC_4	A1084	#2.6.1.88#	0.413335	0	0	Methionine transaminase.
EFC_2	A978	#2.1.1.181#	0.413111	0	0	23S rRNA (adenine(1618)-N(6))-methyltransferase.
EFC_2	A370	#5.3.1.17#	0.413019	0	0	5-dehydro-4-deoxy-D-glucuronate isomerase.
EFC_4	A701	#5.1.1.-#	0.412808	0	0	Isomerases // Acting on amino acids and derivatives.
EFC_4	A1381	#1.14.16.1#	0.412005	0	0	Phenylalanine 4-monooxygenase.
EFC_4	A418	#2.7.6.2#	0.411861	0	0	Thiamine diphosphokinase.
EFC_4	A50	#6.3.5.2#	0.411439	0	0	GMP synthase (glutamine-hydrolyzing).
EFC_4	A923	#2.7.1.218#	0.410936	0	0	Fructoselysine 6-kinase.
EFC_1	A394	#2.3.1.129#	0.410935	0	0	Acyl-[acyl-carrier-protein]--UDP-N-acetylglucosamine O-acyltransferase.
EFC_4	A995	#1.3.1.76#	0.410044	0	0	Precorrin-2 dehydrogenase.
EFC_2	A358	#2.1.2.5#	0.410042	0	0	Glutamate formimidoyltransferase.
EFC_1	A686	#2.7.7.38#	0.409758	0	0	3-deoxy-manno-octulosonate cytidylyltransferase.
EFC_4	A215	#1.1.1.77#	0.409713	0	0	Lactaldehyde reductase.
EFC_2	A747	#2.7.4.6#	0.409709	0	0	Nucleoside-diphosphate kinase.
EFC_2	A682	#5.4.4.2#	0.409708	0	0	Isochorismate synthase.
EFC_2	A788	#4.2.2.23#	0.40842	0	0	Rhamnogalacturonan endolyase.
EFC_4	A493	#1.6.99.5#	0.407565	0	0	Transferred entry: 1.6.5.11.
EFC_4	A261	#1.1.1.267#	0.407464	0	0	1-deoxy-D-xylulose-5-phosphate reductoisomerase.
EFC_4	A1031	#5.1.1.11#	0.406989	0	0	Phenylalanine racemase (ATP-hydrolyzing).
EFC_4	A78	#3.6.1.1#	0.406902	0	0	Inorganic diphosphatase.
EFC_2	A586	#2.1.2.10#	0.406281	0	0	Aminomethyltransferase.
EFC_4	A326	#2.7.1.33#	0.405858	0	0	Pantothenate kinase.
EFC_4	A125	#3.2.1.41#	0.405296	0	0	Pullulanase.
EFC_4	A777	#2.6.1.19#	0.40526	0	0	4-aminobutyrate--2-oxoglutarate transaminase.
EFC_2	A484	#3.5.1.2#	0.405213	0	0	Glutaminase.
EFC_2	A558	#2.3.1.47#	0.405101	0	0	8-amino-7-oxononanoate synthase.
EFC_2	A134	#7.2.1.1#	0.404707	0	0	NADH:ubiquinone reductase (Na(+)-transporting).
EFC_2	A183	#3.4.21.105#	0.404539	0	0	Rhomboid protease.
EFC_4	A275	#6.3.4.19#	0.404091	0	0	tRNA(Ile)-lysidine synthetase.
EFC_4	A83	#4.2.1.20#	0.403087	0	0	Tryptophan synthase.
EFC_1	A521	#2.5.1.55#	0.403041	0	0	3-deoxy-8-phosphooctulonate synthase.
EFC_4	A629	#3.1.4.-#	0.402747	0	0	Hydrolases // Phosphoric diester hydrolases.
EFC_4	A387	#2.7.8.26#	0.402605	0	0	Adenosylcobinamide-GDP ribazoletransferase.
EFC_4	A911	#2.7.1.12#	0.402598	0	0	Gluconokinase.
EFC_2	A470	#2.6.1.85#	0.402349	0	0	Aminodeoxychorismate synthase.
EFC_4	A132	#2.4.2.29#	0.402123	0	0	tRNA-guanosine(34) preQ(1) transglycosylase.
EFC_1	A369	#1.10.3.-#	0.402023	0	0	Oxidoreductases // With oxygen as acceptor.
EFC_4	A391	#3.2.1.31#	0.402003	0	0	Beta-glucuronidase.
EFC_1	A431	#3.4.14.4#	0.401413	0	0	Dipeptidyl-peptidase III.
EFC_4	A903	#4.3.99.4#	0.399297	0	0	Choline trimethylamine-lyase.
EFC_4	A1246	#1.3.8.1#	0.398887	0	0	Short-chain acyl-CoA dehydrogenase.
EFC_1	A600	#3.1.3.6#	0.398647	0	0	3'-nucleotidase.
EFC_2	A670	#4.1.3.4#	0.398532	0	0	Hydroxymethylglutaryl-CoA lyase.
EFC_2	A679	#2.1.2.-#	0.397185	0	0	Transferases. // Hydroxymethyl-, formyl- and related transferases.
EFC_4	A1185	#4.1.99.-#	0.396813	0	0	Lyases // Other carbon-carbon lyases.
EFC_4	A1172	#1.3.99.3#	0.396124	0	0	Transferred entry: 1.3.8.7, 1.3.8.8 and 1.3.8.9.
EFC_4	A152	#4.2.1.2#	0.395899	0	0	Fumarate hydratase.
EFC_2	A438	#5.3.1.14#	0.395329	0	0	L-rhamnose isomerase.
EFC_2	A797	#1.1.1.79#	0.393594	0	0	Glyoxylate reductase (NADP(+)).
EFC_4	A63	#3.6.5.-#	0.393128	0	0	Hydrolases // Acting on GTP; involved in cellular and subcellular movement.
EFC_1	A637	#2.1.3.9#	0.392909	0	0	N-acetylornithine carbamoyltransferase.
EFC_4	A1120	#1.1.1.154#	0.392387	0	0	Ureidoglycolate dehydrogenase.
EFC_4	A870	#2.7.7.56#	0.39208	0	0	tRNA nucleotidyltransferase.
EFC_4	A580	#6.2.1.3#	0.391604	0	0	Long-chain-fatty-acid--CoA ligase.
EFC_4	A640	#4.3.1.15#	0.391403	0	0	Diaminopropionate ammonia-lyase.
EFC_1	A538	#3.1.3.15#	0.391077	0	0	Histidinol-phosphatase.
EFC_4	A1313	#2.7.7.76#	0.391077	0	0	Molybdenum cofactor cytidylyltransferase.
EFC_4	A1067	#6.3.1.12#	0.390614	0	0	D-aspartate ligase.
EFC_4	A1055	#2.6.1.76#	0.390578	0	0	Diaminobutyrate--2-oxoglutarate transaminase.
EFC_2	A1026	#3.6.3.32#	0.389916	0	0	Transferred entry: 7.6.2.9.
EFC_1	A679	#2.1.2.-#	0.388963	0	0	Transferases. // Hydroxymethyl-, formyl- and related transferases.
EFC_2	A865	#3.5.1.52#	0.388549	0	0	Peptide-N(4)-(N-acetyl-beta-glucosaminyl)asparagine amidase.
EFC_2	A726	#1.7.2.2#	0.387751	2.22045e-16	4.92995e-16	Nitrite reductase (cytochrome; ammonia-forming).
EFC_4	A909	#1.1.1.130#	0.387354	2.22045e-16	4.92995e-16	3-dehydro-L-gulonate 2-dehydrogenase.
EFC_4	A1198	#2.7.1.192#	0.387246	2.22045e-16	4.92995e-16	Protein-N(pi)-phosphohistidine--N-acetylmuramate phosphotransferase.
EFC_2	A482	#2.7.1.130#	0.387242	2.22045e-16	4.92995e-16	Tetraacyldisaccharide 4'-kinase.
EFC_1	A555	#2.7.8.8#	0.387008	2.22045e-16	4.92995e-16	CDP-diacylglycerol--serine O-phosphatidyltransferase.
EFC_4	A60	#3.1.3.11#	0.386984	2.22045e-16	4.92995e-16	Fructose-bisphosphatase.
EFC_2	A129	#3.4.21.89#	0.386793	2.22045e-16	4.92995e-16	Signal peptidase I.
EFC_2	A498	#4.3.1.1#	0.386175	2.22045e-16	4.92995e-16	Aspartate ammonia-lyase.
EFC_4	A1033	#2.8.3.16#	0.385791	2.22045e-16	4.92995e-16	Formyl-CoA transferase.
EFC_1	A482	#2.7.1.130#	0.384606	4.44089e-16	9.67385e-16	Tetraacyldisaccharide 4'-kinase.
EFC_4	A478	#4.1.1.32#	0.384294	4.44089e-16	9.67385e-16	Phosphoenolpyruvate carboxykinase (GTP).
EFC_1	A134	#7.2.1.1#	0.38369	4.44089e-16	9.67385e-16	NADH:ubiquinone reductase (Na(+)-transporting).
EFC_4	A138	#6.3.4.13#	0.383491	4.44089e-16	9.67385e-16	Phosphoribosylamine--glycine ligase.
EFC_4	A469	#3.6.1.15#	0.382969	4.44089e-16	9.67385e-16	Nucleoside-triphosphate phosphatase.
EFC_4	A321	#2.7.1.35#	0.382969	4.44089e-16	9.67385e-16	Pyridoxal kinase.
EFC_2	A487	#3.1.1.31#	0.382469	4.44089e-16	9.67385e-16	6-phosphogluconolactonase.
EFC_2	A749	#4.3.99.3#	0.381517	6.66134e-16	1.44072e-15	7-carboxy-7-deazaguanine synthase.
EFC_2	A584	#4.2.1.75#	0.380953	6.66134e-16	1.44072e-15	Uroporphyrinogen-III synthase.
EFC_1	A486	#7.1.1.2#	0.380862	6.66134e-16	1.44072e-15	NADH:ubiquinone reductase (H(+)-translocating).
EFC_2	A217	#6.2.1.30#	0.380784	6.66134e-16	1.44072e-15	Phenylacetate--CoA ligase.
EFC_2	A223	#7.2.2.6#	0.380054	8.88178e-16	1.90398e-15	P-type K(+) transporter.
EFC_2	A685	#4.1.3.36#	0.379101	8.88178e-16	1.90398e-15	1,4-dihydroxy-2-naphthoyl-CoA synthase.
EFC_2	A343	#3.4.21.107#	0.37893	8.88178e-16	1.90398e-15	Peptidase Do.
EFC_4	A657	#2.7.1.197#	0.378172	1.33227e-15	2.81681e-15	Protein-N(pi)-phosphohistidine--D-mannitol phosphotransferase.
EFC_1	A500	#1.4.1.1#	0.378095	1.33227e-15	2.81681e-15	Alanine dehydrogenase.
EFC_4	A1042	#3.2.1.96#	0.377891	1.33227e-15	2.81681e-15	Mannosyl-glycoprotein endo-beta-N-acetylglucosaminidase.
EFC_2	A381	#1.6.5.-#	0.377442	1.33227e-15	2.81681e-15	Oxidoreductases // With a quinone or similar compound as acceptor.
EFC_2	A489	#3.1.1.53#	0.377134	1.33227e-15	2.81681e-15	Sialate O-acetylesterase.
EFC_4	A666	#3.2.2.31#	0.377108	1.33227e-15	2.81681e-15	Adenine glycosylase.
EFC_4	A1011	#2.6.1.87#	0.37628	1.77636e-15	3.74696e-15	UDP-4-amino-4-deoxy-L-arabinose aminotransferase.
EFC_2	A81	#2.7.8.31#	0.376066	1.77636e-15	3.74696e-15	Undecaprenyl-phosphate glucose phosphotransferase.
EFC_1	A684	#3.5.1.108#	0.375574	1.77636e-15	3.74696e-15	UDP-3-O-acyl-N-acetylglucosamine deacetylase.
EFC_4	A359	#4.1.1.41#	0.374255	2.44249e-15	5.11851e-15	Transferred entry: 7.2.4.3.
EFC_2	A636	#2.4.1.182#	0.373709	2.66454e-15	5.57038e-15	Lipid-A-disaccharide synthase.
EFC_1	A487	#3.1.1.31#	0.373008	3.10862e-15	6.49591e-15	6-phosphogluconolactonase.
EFC_2	A989	#3.1.2.28#	0.372853	3.10862e-15	6.49591e-15	1,4-dihydroxy-2-naphthoyl-CoA hydrolase.
EFC_2	A686	#2.7.7.38#	0.372587	3.10862e-15	6.49591e-15	3-deoxy-manno-octulosonate cytidylyltransferase.
EFC_4	A1168	#1.3.5.-#	0.372388	3.55271e-15	7.38315e-15	Oxidoreductases // With a quinone or related compound as acceptor.
EFC_2	A157	#4.1.1.19#	0.372304	3.55271e-15	7.38315e-15	Arginine decarboxylase.
EFC_1	A731	#3.4.24.70#	0.372035	3.55271e-15	7.38315e-15	Oligopeptidase A.
EFC_1	A233	#2.1.1.13#	0.37199	3.55271e-15	7.38315e-15	Methionine synthase.
EFC_4	A740	#4.1.1.-#	0.370443	4.88498e-15	1.00973e-14	Lyases // Carboxy-lyases.
EFC_4	A1177	#6.3.2.7#	0.37	5.32907e-15	1.1019e-14	UDP-N-acetylmuramoyl-L-alanyl-D-glutamate--L-lysine ligase.
EFC_4	A715	#1.21.4.2#	0.36972	5.55112e-15	1.1464e-14	Glycine reductase.
EFC_1	A381	#1.6.5.-#	0.368674	6.66134e-15	1.37451e-14	Oxidoreductases // With a quinone or similar compound as acceptor.
EFC_2	A500	#1.4.1.1#	0.367755	7.99361e-15	1.6448e-14	Alanine dehydrogenase.
EFC_1	A237	#6.4.1.1#	0.367677	7.99361e-15	1.6448e-14	Pyruvate carboxylase.
EFC_4	A840	#2.2.1.2#	0.367077	8.88178e-15	1.82492e-14	Transaldolase.
EFC_2	A560	#4.2.1.126#	0.366913	9.10383e-15	1.86696e-14	N-acetylmuramic acid 6-phosphate etherase.
EFC_4	A904	#5.3.3.2#	0.366889	9.10383e-15	1.86696e-14	Isopentenyl-diphosphate Delta-isomerase.
EFC_4	A1207	#5.1.1.13#	0.366546	9.76996e-15	2.00103e-14	Aspartate racemase.
EFC_4	A376	#2.1.1.193#	0.365059	1.26565e-14	2.5902e-14	16S rRNA (uracil(1498)-N(3))-methyltransferase.
EFC_4	A430	#5.3.1.6#	0.364899	1.31006e-14	2.6673e-14	Ribose-5-phosphate isomerase.
EFC_4	A1342	#4.1.3.-#	0.364172	1.4877e-14	3.03125e-14	Lyases // Oxo-acid-lyases.
EFC_4	A827	#4.1.3.6#	0.363963	1.55431e-14	3.14803e-14	Citrate (pro-3S)-lyase.
EFC_2	A634	#2.2.1.9#	0.36259	1.95399e-14	3.9308e-14	2-succinyl-5-enolpyruvyl-6-hydroxy-3-cyclohexene-1-carboxylic-acid
EFC_2	A505	#1.1.1.262#	0.36242	2.02061e-14	4.06515e-14	4-hydroxythreonine-4-phosphate dehydrogenase.
EFC_4	A420	#4.1.1.21#	0.362148	2.13163e-14	4.28296e-14	Phosphoribosylaminoimidazole carboxylase.
EFC_2	A807	#1.4.3.5#	0.362033	2.17604e-14	4.37987e-14	Pyridoxal 5'-phosphate synthase.
EFC_4	A523	#2.7.7.3#	0.361948	2.19824e-14	4.41274e-14	Pantetheine-phosphate adenylyltransferase.
EFC_4	A1046	#1.1.1.81#	0.361815	2.26485e-14	4.5256e-14	Hydroxypyruvate reductase.
EFC_4	A971	#3.5.4.1#	0.3618	2.26485e-14	4.5256e-14	Cytosine deaminase.
EFC_2	A490	#2.7.4.16#	0.361409	2.42029e-14	4.842e-14	Thiamine-phosphate kinase.
EFC_1	A535	#2.3.1.182#	0.361126	2.53131e-14	5.05375e-14	(R)-citramalate synthase.
EFC_4	A1034	#4.2.1.17#	0.360534	2.81997e-14	5.61915e-14	Enoyl-CoA hydratase.
EFC_4	A1192	#2.7.1.45#	0.360358	2.90878e-14	5.78897e-14	2-dehydro-3-deoxygluconokinase.
EFC_4	A819	#1.2.4.1#	0.360287	2.93099e-14	5.82398e-14	Pyruvate dehydrogenase (acetyl-transferring).
EFC_2	A323	#5.3.1.25#	0.359612	3.30846e-14	6.56316e-14	L-fucose isomerase.
EFC_2	A684	#3.5.1.108#	0.359446	3.41949e-14	6.77574e-14	UDP-3-O-acyl-N-acetylglucosamine deacetylase.
EFC_2	A137	#4.2.1.8#	0.358994	3.68594e-14	7.28092e-14	Mannonate dehydratase.
EFC_4	A1200	#4.1.1.97#	0.358741	3.86358e-14	7.59781e-14	2-oxo-4-hydroxy-4-carboxy-5-ureidoimidazoline decarboxylase.
EFC_4	A993	#3.6.3.20#	0.358117	4.30767e-14	8.46981e-14	Transferred entry: 7.6.2.10.
EFC_1	A419	#4.1.1.65#	0.357707	4.61853e-14	9.04968e-14	Phosphatidylserine decarboxylase.
EFC_2	A111	#4.2.1.47#	0.357422	4.84057e-14	9.46532e-14	GDP-mannose 4,6-dehydratase.
EFC_1	A343	#3.4.21.107#	0.356811	5.37348e-14	1.04512e-13	Peptidase Do.
EFC_4	A1065	#7.2.4.3#	0.355794	6.41709e-14	1.24548e-13	(S)-methylmalonyl-CoA decarboxylase (sodium-transporting).
EFC_2	A907	#1.2.2.2#	0.355313	6.9722e-14	1.34679e-13	Deleted entry.
EFC_2	A222	#3.4.16.4#	0.354782	7.63833e-14	1.47156e-13	Serine-type D-Ala-D-Ala carboxypeptidase.
EFC_4	A117	#5.4.99.5#	0.354779	7.63833e-14	1.47156e-13	Chorismate mutase.
EFC_2	A190	#3.5.1.1#	0.354558	7.9492e-14	1.53006e-13	Asparaginase.
EFC_4	A1044	#5.1.1.4#	0.354156	8.50431e-14	1.63203e-13	Proline racemase.
EFC_4	A1156	#3.2.1.73#	0.354149	8.52651e-14	1.63649e-13	Licheninase.
EFC_4	A892	#3.2.1.172#	0.351907	1.24789e-13	2.35895e-13	Unsaturated rhamnogalacturonyl hydrolase.
EFC_4	A1331	#2.4.1.157#	0.351344	1.37224e-13	2.57739e-13	Transferred entry: 2.4.1.336 and 2.4.1.337.
EFC_1	A157	#4.1.1.19#	0.351073	1.43885e-13	2.70488e-13	Arginine decarboxylase.
EFC_2	A19	#3.2.1.21#	0.350402	1.60982e-13	3.01486e-13	Beta-glucosidase.
EFC_2	A541	#3.2.1.139#	0.350122	1.68754e-13	3.15736e-13	Alpha-glucuronidase.
EFC_2	A1019	#3.4.15.1#	0.349975	1.73195e-13	3.22463e-13	Peptidyl-dipeptidase A.
EFC_4	A230	#3.1.11.5#	0.349639	1.82965e-13	3.40579e-13	Exodeoxyribonuclease V.
EFC_2	A521	#2.5.1.55#	0.349448	1.89182e-13	3.50938e-13	3-deoxy-8-phosphooctulonate synthase.
EFC_2	A699	#2.8.1.-#	0.349113	2.00062e-13	3.69947e-13	Transferases. // Sulfurtransferases.
EFC_4	A1215	#3.2.1.24#	0.348696	2.14495e-13	3.94339e-13	Alpha-mannosidase.
EFC_4	A1579	#2.1.1.217#	0.348218	2.32481e-13	4.26212e-13	tRNA (adenine(22)-N(1))-methyltransferase.
EFC_1	A863	#3.1.3.27#	0.347748	2.51577e-13	4.61905e-13	Phosphatidylglycerophosphatase.
EFC_2	A599	#2.4.1.320#	0.346809	2.94431e-13	5.3686e-13	1,4-beta-mannosyl-N-acetylglucosamine phosphorylase.
EFC_2	A35	#3.4.13.-#	0.346752	2.97096e-13	5.4193e-13	Hydrolases // Dipeptidases.
EFC_1	A560	#4.2.1.126#	0.345662	3.5616e-13	6.43773e-13	N-acetylmuramic acid 6-phosphate etherase.
EFC_2	A724	#3.4.22.40#	0.34507	3.93019e-13	7.06468e-13	Bleomycin hydrolase.
EFC_4	A673	#3.1.26.5#	0.344943	4.01457e-13	7.20315e-13	Ribonuclease P.
EFC_2	A863	#3.1.3.27#	0.344629	4.22773e-13	7.59271e-13	Phosphatidylglycerophosphatase.
EFC_2	A615	#2.7.3.-#	0.34445	4.35429e-13	7.79656e-13	Transferases. // Phosphotransferases with a nitrogenous group as acceptor.
EFC_4	A143	#6.1.1.22#	0.344379	4.40536e-13	7.89826e-13	Asparagine--tRNA ligase.
EFC_4	A920	#1.1.1.127#	0.34401	4.68292e-13	8.35099e-13	2-dehydro-3-deoxy-D-gluconate 5-dehydrogenase.
EFC_2	A711	#4.1.99.12#	0.343665	4.95604e-13	8.84412e-13	3,4-dihydroxy-2-butanone-4-phosphate synthase.
EFC_2	A973	#2.4.1.213#	0.343227	5.32907e-13	9.48294e-13	Glucosylglycerol-phosphate synthase.
EFC_4	A1116	#2.4.1.17#	0.34283	5.68878e-13	1.01086e-12	Glucuronosyltransferase.
EFC_4	A1174	#1.2.1.59#	0.342718	5.79314e-13	1.02787e-12	Glyceraldehyde-3-phosphate dehydrogenase (NAD(P)(+)) (phosphorylating).
EFC_2	A122	#2.7.7.4#	0.342652	5.85754e-13	1.03954e-12	Sulfate adenylyltransferase.
EFC_2	A545	#1.4.1.16#	0.342372	6.13287e-13	1.08505e-12	Diaminopimelate dehydrogenase.
EFC_4	A876	#1.4.1.2#	0.342347	6.1573e-13	1.08878e-12	Glutamate dehydrogenase.
EFC_4	A453	#3.6.1.23#	0.34209	6.42153e-13	1.13143e-12	dUTP diphosphatase.
EFC_2	A555	#2.7.8.8#	0.341866	6.66134e-13	1.17202e-12	CDP-diacylglycerol--serine O-phosphatidyltransferase.
EFC_2	A647	#1.2.1.-#	0.341587	6.97442e-13	1.22569e-12	Oxidoreductases // With NAD(+) or NADP(+) as acceptor.
EFC_2	A868	#3.1.3.12#	0.340756	7.98916e-13	1.40201e-12	Trehalose-phosphatase.
EFC_1	A525	#2.7.1.71#	0.340737	8.01137e-13	1.4045e-12	Shikimate kinase.
EFC_4	A196	#1.5.1.2#	0.340403	8.4599e-13	1.477e-12	Pyrroline-5-carboxylate reductase.
EFC_4	A1003	#2.1.1.151#	0.340109	8.87734e-13	1.54698e-12	Cobalt-factor II C(20)-methyltransferase.
EFC_1	A338	#1.3.5.1#	0.339923	9.14824e-13	1.59173e-12	Succinate dehydrogenase (quinone).
EFC_2	A11	#3.2.1.23#	0.339058	1.05294e-12	1.81745e-12	Beta-galactosidase.
EFC_1	A177	#2.4.99.17#	0.338865	1.08669e-12	1.884e-12	S-adenosylmethionine:tRNA ribosyltransferase-isomerase.
EFC_4	A1000	#3.1.4.52#	0.338623	1.12998e-12	1.95036e-12	Cyclic-guanylate-specific phosphodiesterase.
EFC_4	A1233	#3.5.4.28#	0.337864	1.27764e-12	2.20142e-12	S-adenosylhomocysteine deaminase.
EFC_2	A618	#1.15.1.1#	0.337767	1.29763e-12	2.23423e-12	Superoxide dismutase.
EFC_4	A497	#2.8.4.-#	0.337191	1.42397e-12	2.43529e-12	Transferases. // Transferring alkylthio groups.
EFC_4	A1209	#2.8.3.25#	0.336744	1.53033e-12	2.61838e-12	Bile acid CoA-transferase.
EFC_4	A998	#5.1.3.-#	0.336355	1.62914e-12	2.77776e-12	Isomerases // Acting on carbohydrates and derivatives.
EFC_4	A933	#1.1.1.35#	0.334978	2.03126e-12	3.44008e-12	3-hydroxyacyl-CoA dehydrogenase.
EFC_2	A816	#4.2.2.24#	0.334347	2.24665e-12	3.80226e-12	Rhamnogalacturonan exolyase.
EFC_4	A413	#4.2.3.3#	0.33432	2.25642e-12	3.8165e-12	Methylglyoxal synthase.
EFC_4	A442	#1.1.1.169#	0.333938	2.39764e-12	4.03606e-12	2-dehydropantoate 2-reductase.
EFC_1	A530	#1.17.7.3#	0.333535	2.55662e-12	4.30215e-12	(E)-4-hydroxy-3-methylbut-2-enyl-diphosphate synthase (flavodoxin).
EFC_4	A622	#2.3.1.18#	0.333096	2.74136e-12	4.59509e-12	Galactoside O-acetyltransferase.
EFC_1	A288	#6.6.1.2#	0.333046	2.76312e-12	4.62543e-12	Cobaltochelatase.
EFC_4	A1364	#3.2.1.64#	0.33222	3.1497e-12	5.2681e-12	2,6-beta-fructan 6-levanbiohydrolase.
EFC_2	A984	#2.3.1.78#	0.331417	3.57536e-12	5.95031e-12	Heparan-alpha-glucosaminide N-acetyltransferase.
EFC_4	A606	#6.3.2.10#	0.331409	3.5798e-12	5.95031e-12	UDP-N-acetylmuramoyl-tripeptide--D-alanyl-D-alanine ligase.
EFC_2	A836	#3.1.2.1#	0.331316	3.63332e-12	6.02515e-12	Acetyl-CoA hydrolase.
EFC_4	A1255	#5.1.1.12#	0.330959	3.84315e-12	6.34765e-12	Ornithine racemase.
EFC_2	A664	#4.1.2.50#	0.33086	3.90354e-12	6.43367e-12	6-carboxytetrahydropterin synthase.
EFC_4	A1101	#3.1.1.6#	0.329951	4.50306e-12	7.3783e-12	Acetylesterase.
EFC_4	A885	#6.6.1.1#	0.3299	4.53926e-12	7.43885e-12	Magnesium chelatase.
EFC_4	A1336	#1.3.99.4#	0.329877	4.55636e-12	7.46658e-12	3-oxosteroid 1-dehydrogenase.
EFC_4	A213	#2.1.1.63#	0.329822	4.59544e-12	7.52699e-12	Methylated-DNA--[protein]-cysteine S-methyltransferase.
EFC_4	A506	#4.4.1.21#	0.329722	4.66782e-12	7.62096e-12	S-ribosylhomocysteine lyase.
EFC_4	A1267	#3.6.3.30#	0.329384	4.92228e-12	8.00201e-12	Transferred entry: 7.2.2.7.
EFC_1	A783	#2.3.2.6#	0.328452	5.69411e-12	9.19883e-12	Lysine/arginine leucyltransferase.
EFC_2	A450	#2.7.2.7#	0.328276	5.8531e-12	9.4512e-12	Butyrate kinase.
EFC_4	A962	#5.4.99.28#	0.328251	5.87574e-12	9.48703e-12	tRNA pseudouridine(32) synthase.
EFC_2	A488	#3.1.3.1#	0.32822	5.90417e-12	9.51297e-12	Alkaline phosphatase.
EFC_4	A1049	#3.1.27.-#	0.328108	6.00808e-12	9.68389e-12	Hydrolases // Endoribonucleases producing other than 5'-phosphomonoesters.
EFC_4	A1253	#1.1.1.414#	0.32648	7.73781e-12	1.24055e-11	L-galactonate 5-dehydrogenase.
EFC_4	A1234	#2.4.1.5#	0.325576	8.89866e-12	1.4199e-11	Dextransucrase.
EFC_1	A434	#1.1.1.40#	0.325436	9.09361e-12	1.44736e-11	Malate dehydrogenase (oxaloacetate-decarboxylating) (NADP(+)).
EFC_2	A719	#3.4.24.71#	0.325413	9.12537e-12	1.45277e-11	Endothelin-converting enzyme 1.
EFC_2	A494	#4.2.1.113#	0.324401	1.06661e-11	1.69481e-11	o-succinylbenzoate synthase.
EFC_4	A1389	#1.1.99.36#	0.32362	1.20255e-11	1.89207e-11	Alcohol dehydrogenase (nicotinoprotein).
EFC_4	A619	#3.5.4.3#	0.323438	1.23641e-11	1.95133e-11	Guanine deaminase.
EFC_4	A772	#4.3.1.7#	0.322377	1.45433e-11	2.27442e-11	Ethanolamine ammonia-lyase.
EFC_1	A572	#2.5.1.74#	0.321204	1.73874e-11	2.71176e-11	1,4-dihydroxy-2-naphthoate polyprenyltransferase.
EFC_2	A908	#1.13.11.24#	0.320605	1.90434e-11	2.93658e-11	Quercetin 2,3-dioxygenase.
EFC_2	A1135	#2.3.1.109#	0.319077	2.39917e-11	3.67192e-11	Arginine N-succinyltransferase.
EFC_2	A476	#3.2.2.20#	0.318616	2.57174e-11	3.91473e-11	DNA-3-methyladenine glycosylase I.
EFC_4	A531	#2.7.1.49#	0.318559	2.59397e-11	3.94272e-11	Hydroxymethylpyrimidine kinase.
EFC_4	A34	#2.2.1.7#	0.317996	2.82303e-11	4.27406e-11	1-deoxy-D-xylulose-5-phosphate synthase.
EFC_1	A491	#1.1.1.37#	0.317908	2.86082e-11	4.32658e-11	Malate dehydrogenase.
EFC_2	A308	#4.2.1.3#	0.317886	2.8701e-11	4.33629e-11	Aconitate hydratase.
EFC_4	A151	#6.1.1.1#	0.317876	2.87457e-11	4.33629e-11	Tyrosine--tRNA ligase.
EFC_1	A367	#3.4.13.20#	0.317419	3.07838e-11	4.63337e-11	Beta-Ala-His dipeptidase.
EFC_1	A685	#4.1.3.36#	0.316668	3.44444e-11	5.15575e-11	1,4-dihydroxy-2-naphthoyl-CoA synthase.
EFC_4	A452	#2.3.1.30#	0.31639	3.59046e-11	5.3706e-11	Serine O-acetyltransferase.
EFC_2	A874	#3.2.1.169#	0.315598	4.04032e-11	6.01043e-11	Protein O-GlcNAcase.
EFC_4	A1009	#1.1.1.140#	0.313957	5.15414e-11	7.59656e-11	Sorbitol-6-phosphate 2-dehydrogenase.
EFC_4	A1167	#3.5.1.9#	0.313957	5.15488e-11	7.59656e-11	Arylformamidase.
EFC_4	A913	#1.1.1.80#	0.313565	5.46208e-11	8.02455e-11	Isopropanol dehydrogenase (NADP(+)).
EFC_4	A1337	#1.2.4.4#	0.312733	6.17555e-11	9.03345e-11	3-methyl-2-oxobutanoate dehydrogenase (2-methylpropanoyl-transferring).
EFC_4	A174	#3.4.11.18#	0.312374	6.50979e-11	9.50436e-11	Methionyl aminopeptidase.
EFC_2	A668	#2.1.1.178#	0.31171	7.17693e-11	1.04448e-10	16S rRNA (cytosine(1407)-C(5))-methyltransferase.
EFC_1	A682	#5.4.4.2#	0.311154	7.78626e-11	1.12915e-10	Isochorismate synthase.
EFC_4	A845	#1.21.4.1#	0.310656	8.3741e-11	1.20961e-10	D-proline reductase.
EFC_2	A439	#2.5.1.17#	0.310642	8.39191e-11	1.21178e-10	Corrinoid adenosyltransferase.
EFC_4	A975	#2.7.2.15#	0.31051	8.55485e-11	1.23268e-10	Propionate kinase.
EFC_2	A731	#3.4.24.70#	0.31042	8.66858e-11	1.24924e-10	Oligopeptidase A.
EFC_4	A811	#3.1.21.4#	0.310372	8.72868e-11	1.25714e-10	Type II site-specific deoxyribonuclease.
EFC_2	A659	#4.1.2.25#	0.310081	9.10703e-11	1.30875e-10	Dihydroneopterin aldolase.
EFC_4	A363	#2.1.1.148#	0.309784	9.5099e-11	1.36218e-10	Thymidylate synthase (FAD).
EFC_4	A1553	#3.5.1.82#	0.309693	9.63669e-11	1.37836e-10	N-acyl-D-glutamate deacylase.
EFC_4	A896	#5.1.3.22#	0.309342	1.01422e-10	1.44074e-10	L-ribulose-5-phosphate 3-epimerase.
EFC_4	A751	#3.4.22.-#	0.309105	1.04972e-10	1.49428e-10	Hydrolases // Cysteine endopeptidases.
EFC_2	A592	#4.1.2.19#	0.309014	1.06373e-10	1.50586e-10	Rhamnulose-1-phosphate aldolase.
EFC_2	A646	#2.7.9.2#	0.308341	1.17287e-10	1.65534e-10	Pyruvate, water dikinase.
EFC_4	A842	#4.3.2.3#	0.307765	1.27471e-10	1.78951e-10	Ureidoglycolate lyase.
EFC_4	A1157	#3.5.5.1#	0.307623	1.30114e-10	1.82754e-10	Nitrilase.
EFC_4	A1362	#2.4.1.250#	0.307555	1.31402e-10	1.84053e-10	D-inositol-3-phosphate glycosyltransferase.
EFC_4	A123	#2.8.1.13#	0.307335	1.35642e-10	1.90746e-10	tRNA-uridine 2-sulfurtransferase.
EFC_1	A505	#1.1.1.262#	0.305516	1.76186e-10	2.44865e-10	4-hydroxythreonine-4-phosphate dehydrogenase.
EFC_4	A38	#4.1.1.49#	0.305347	1.80505e-10	2.51677e-10	Phosphoenolpyruvate carboxykinase (ATP).
EFC_4	A882	#4.1.2.17#	0.304277	2.1033e-10	2.90171e-10	L-fuculose-phosphate aldolase.
EFC_4	A980	#1.1.1.282#	0.303729	2.27426e-10	3.11707e-10	Quinate/shikimate dehydrogenase.
EFC_4	A1230	#1.14.99.36#	0.302518	2.70075e-10	3.67012e-10	Transferred entry: 1.13.11.63.
EFC_1	A292	#4.2.1.46#	0.302118	2.85831e-10	3.88109e-10	dTDP-glucose 4,6-dehydratase.
EFC_4	A947	#2.4.2.53#	0.301492	3.12229e-10	4.22682e-10	Undecaprenyl-phosphate 4-deoxy-4-formamido-L-arabinose transferase.
EFC_4	A1275	#3.1.1.1#	0.301391	3.16742e-10	4.28976e-10	Carboxylesterase.
EFC_1	A112	#3.2.1.18#	0.301304	3.20654e-10	4.33905e-10	Exo-alpha-sialidase.
EFC_4	A335	#5.3.1.8#	0.300609	3.5363e-10	4.75069e-10	Mannose-6-phosphate isomerase.
EFC_2	A783	#2.3.2.6#	0.300594	3.5438e-10	4.75069e-10	Lysine/arginine leucyltransferase.
EFC_4	A1546	#1.1.1.292#	0.30045	3.61631e-10	4.84732e-10	1,5-anhydro-D-fructose reductase (1,5-anhydro-D-mannitol-forming).
EFC_1	A959	#2.4.1.11#	0.299604	4.07199e-10	5.43788e-10	Glycogen(starch) synthase.
EFC_4	A804	#2.9.1.1#	0.298506	4.7475e-10	6.30819e-10	L-seryl-tRNA(Sec) selenium transferase.
EFC_2	A547	#2.7.1.23#	0.298287	4.89454e-10	6.48346e-10	NAD(+) kinase.
EFC_4	A1222	#4.1.2.43#	0.297799	5.23903e-10	6.93235e-10	3-hexulose-6-phosphate synthase.
EFC_4	A1032	#6.3.2.-#	0.297742	5.28065e-10	6.97766e-10	Ligases // Acid--amino-acid ligases (peptide synthases).
EFC_1	A787	#1.17.99.6#	0.296954	5.89158e-10	7.75421e-10	Epoxyqueuosine reductase.
EFC_4	A441	#3.1.26.11#	0.296392	6.36806e-10	8.36343e-10	Ribonuclease Z.
EFC_2	A342	#2.7.1.5#	0.296265	6.48138e-10	8.50325e-10	Rhamnulokinase.
EFC_4	A332	#2.3.1.8#	0.296191	6.54758e-10	8.59045e-10	Phosphate acetyltransferase.
EFC_4	A880	#6.4.1.6#	0.295282	7.42371e-10	9.65835e-10	Acetone carboxylase.
EFC_1	A874	#3.2.1.169#	0.29501	7.70684e-10	1.00304e-09	Protein O-GlcNAcase.
EFC_4	A1047	#3.2.2.3#	0.294159	8.6622e-10	1.12122e-09	Uridine nucleosidase.
EFC_1	A906	#1.11.1.9#	0.294122	8.70666e-10	1.12709e-09	Glutathione peroxidase.
EFC_1	A545	#1.4.1.16#	0.294061	8.78034e-10	1.13494e-09	Diaminopimelate dehydrogenase.
EFC_4	A242	#1.1.1.94#	0.294003	8.85021e-10	1.14338e-09	Glycerol-3-phosphate dehydrogenase (NAD(P)(+)).
EFC_4	A1001	#3.4.14.11#	0.293872	9.0101e-10	1.16219e-09	Xaa-Pro dipeptidyl-peptidase.
EFC_2	A525	#2.7.1.71#	0.291773	1.20002e-09	1.53481e-09	Shikimate kinase.
EFC_1	A719	#3.4.24.71#	0.291763	1.20162e-09	1.53481e-09	Endothelin-converting enzyme 1.
EFC_2	A912	#1.2.5.1#	0.291291	1.28113e-09	1.63197e-09	Pyruvate dehydrogenase (quinone).
EFC_1	A299	#5.1.3.14#	0.291008	1.33124e-09	1.69216e-09	UDP-N-acetylglucosamine 2-epimerase (non-hydrolyzing).
EFC_4	A810	#2.6.1.82#	0.289631	1.60349e-09	2.024e-09	Putrescine--2-oxoglutarate transaminase.
EFC_2	A594	#4.1.99.1#	0.288797	1.79408e-09	2.25259e-09	Tryptophanase.
EFC_1	A3	#3.2.1.-#	0.287874	2.03032e-09	2.54406e-09	Hydrolases // Glycosidases, i.e. enzymes hydrolyzing O- and S-glycosyl compounds.
EFC_4	A1203	#5.4.2.3#	0.28761	2.10353e-09	2.62907e-09	Phosphoacetylglucosamine mutase.
EFC_4	A1205	#4.2.1.157#	0.28718	2.22791e-09	2.78176e-09	(R)-2-hydroxyisocaproyl-CoA dehydratase.
EFC_2	A299	#5.1.3.14#	0.286606	2.40519e-09	2.99859e-09	UDP-N-acetylglucosamine 2-epimerase (non-hydrolyzing).
EFC_1	A446	#3.5.4.16#	0.286023	2.59903e-09	3.22012e-09	GTP cyclohydrolase I.
EFC_4	A43	#6.1.1.4#	0.285269	2.8726e-09	3.54547e-09	Leucine--tRNA ligase.
EFC_4	A878	#3.1.6.6#	0.284881	3.02411e-09	3.72508e-09	Choline-sulfatase.
EFC_2	A537	#3.4.15.5#	0.284472	3.19192e-09	3.92279e-09	Peptidyl-dipeptidase Dcp.
EFC_1	A634	#2.2.1.9#	0.284295	3.26762e-09	4.0171e-09	2-succinyl-5-enolpyruvyl-6-hydroxy-3-cyclohexene-1-carboxylic-acid
EFC_4	A1264	#2.3.1.94#	0.284185	3.31537e-09	4.07439e-09	6-deoxyerythronolide-B synthase.
EFC_4	A1306	#7.1.2.1#	0.283129	3.80989e-09	4.64751e-09	P-type H(+)-exporting transporter.
EFC_4	A958	#3.1.4.59#	0.282626	4.07003e-09	4.94972e-09	Cyclic-di-AMP phosphodiesterase.
EFC_2	A419	#4.1.1.65#	0.282282	4.25779e-09	5.16783e-09	Phosphatidylserine decarboxylase.
EFC_4	A627	#2.1.3.-#	0.281716	4.58461e-09	5.52013e-09	Transferases. // Carboxy- and carbamoyltransferases.
EFC_4	A1038	#2.7.1.207#	0.280877	5.11474e-09	6.12241e-09	Protein-N(pi)-phosphohistidine--lactose phosphotransferase.
EFC_4	A1169	#2.7.1.194#	0.280859	5.12704e-09	6.14333e-09	Protein-N(pi)-phosphohistidine--L-ascorbate phosphotransferase.
EFC_1	A938	#2.1.1.223#	0.280624	5.28625e-09	6.32245e-09	tRNA(1)(Val) (adenine(37)-N(6))-methyltransferase.
EFC_2	A333	#5.3.1.4#	0.280597	5.30496e-09	6.33128e-09	L-arabinose isomerase.
EFC_2	A295	#3.5.1.25#	0.280541	5.34385e-09	6.37279e-09	N-acetylglucosamine-6-phosphate deacetylase.
EFC_4	A1043	#2.10.1.1#	0.280495	5.3754e-09	6.41736e-09	Molybdopterin molybdotransferase.
EFC_4	A79	#2.8.4.3#	0.280049	5.69647e-09	6.77574e-09	tRNA-2-methylthio-N(6)-dimethylallyladenosine synthase.
EFC_1	A784	#5.3.1.13#	0.279943	5.77498e-09	6.84887e-09	Arabinose-5-phosphate isomerase.
EFC_2	A503	#2.4.1.281#	0.279923	5.79003e-09	6.86925e-09	4-O-beta-D-mannosyl-D-glucose phosphorylase.
EFC_2	A608	#3.2.1.25#	0.279531	6.09228e-09	7.21458e-09	Beta-mannosidase.
EFC_4	A889	#3.2.1.196#	0.278779	6.71428e-09	7.91813e-09	Limit dextrin alpha-1,6-maltotetraose-hydrolase.
EFC_4	A1279	#2.7.7.1#	0.278527	6.9365e-09	8.1776e-09	Nicotinamide-nucleotide adenylyltransferase.
EFC_1	A708	#1.11.1.24#	0.278028	7.39668e-09	8.68587e-09	Thioredoxin-dependent peroxiredoxin.
EFC_2	A829	#2.7.1.167#	0.277514	7.90213e-09	9.2459e-09	D-glycero-beta-D-manno-heptose-7-phosphate kinase.
EFC_1	A954	#3.4.13.21#	0.27701	8.43069e-09	9.8377e-09	Dipeptidase E.
EFC_4	A1356	#2.1.1.137#	0.27696	8.4844e-09	9.88654e-09	Arsenite methyltransferase.
EFC_4	A1498	#1.1.1.261#	0.276765	8.69973e-09	1.01333e-08	sn-glycerol-1-phosphate dehydrogenase.
EFC_2	A770	#2.7.1.69#	0.276444	9.06424e-09	1.05425e-08	Transferred entry: 2.7.1.191, 2.7.1.192, 2.7.1.193, 2.7.1.194, 2.7.1.195,
EFC_2	A1127	#2.4.2.44#	0.275965	9.63715e-09	1.11905e-08	S-methyl-5'-thioinosine phosphorylase.
EFC_4	A26	#3.1.21.3#	0.275672	1.00043e-08	1.15862e-08	Type I site-specific deoxyribonuclease.
EFC_2	A1303	#2.4.1.49#	0.275591	1.01078e-08	1.16854e-08	Cellodextrin phosphorylase.
EFC_2	A1017	#3.4.22.8#	0.275187	1.0642e-08	1.22521e-08	Clostripain.
EFC_4	A1161	#6.2.1.7#	0.274662	1.13757e-08	1.3133e-08	Cholate--CoA ligase.
EFC_4	A871	#1.2.1.27#	0.2746	1.14656e-08	1.32419e-08	Methylmalonate-semialdehyde dehydrogenase (CoA acylating).
EFC_4	A463	#5.1.3.4#	0.273744	1.27797e-08	1.46831e-08	L-ribulose-5-phosphate 4-epimerase.
EFC_4	A1170	#2.3.3.5#	0.273598	1.30189e-08	1.48843e-08	2-methylcitrate synthase.
EFC_1	A1024	#2.1.1.298#	0.273395	1.33572e-08	1.5299e-08	Ribosomal protein L3 N(5)-glutamine methyltransferase.
EFC_4	A1285	#3.2.1.11#	0.27307	1.39174e-08	1.584e-08	Dextranase.
EFC_4	A243	#6.3.1.1#	0.272841	1.43251e-08	1.62805e-08	Aspartate--ammonia ligase.
EFC_4	A1109	#6.2.1.48#	0.272647	1.46793e-08	1.67124e-08	Carnitine--CoA ligase.
EFC_2	A705	#3.1.3.45#	0.271838	1.62521e-08	1.84622e-08	3-deoxy-manno-octulosonate-8-phosphatase.
EFC_4	A1098	#1.2.99.6#	0.271368	1.72377e-08	1.94362e-08	Carboxylate reductase.
EFC_4	A468	#4.1.1.48#	0.271215	1.75732e-08	1.98604e-08	Indole-3-glycerol-phosphate synthase.
EFC_2	A982	#3.2.1.51#	0.271004	1.80427e-08	2.02835e-08	Alpha-L-fucosidase.
EFC_4	A175	#4.1.2.14#	0.270652	1.88544e-08	2.11991e-08	2-dehydro-3-deoxy-phosphogluconate aldolase.
EFC_1	A940	#2.7.7.19#	0.270209	1.99279e-08	2.22898e-08	Polynucleotide adenylyltransferase.
EFC_1	A950	#2.5.1.76#	0.26948	2.18207e-08	2.43505e-08	Cysteate synthase.
EFC_4	A926	#7.2.4.5#	0.269332	2.22255e-08	2.47745e-08	Glutaconyl-CoA decarboxylase.
EFC_1	A438	#5.3.1.14#	0.269277	2.23784e-08	2.49518e-08	L-rhamnose isomerase.
EFC_4	A930	#3.2.1.85#	0.269215	2.25515e-08	2.51284e-08	6-phospho-beta-galactosidase.
EFC_4	A458	#2.8.1.6#	0.268082	2.59514e-08	2.87768e-08	Biotin synthase.
EFC_4	A90	#3.2.1.1#	0.26764	2.74079e-08	3.02298e-08	Alpha-amylase.
EFC_4	A1165	#2.1.1.144#	0.267328	2.84845e-08	3.1372e-08	Trans-aconitate 2-methyltransferase.
EFC_4	A763	#4.1.1.50#	0.267282	2.86463e-08	3.14678e-08	Adenosylmethionine decarboxylase.
EFC_4	A1182	#2.7.7.58#	0.267179	2.90131e-08	3.18645e-08	(2,3-dihydroxybenzoyl)adenylate synthase.
EFC_1	A399	#2.5.1.72#	0.266978	2.97405e-08	3.26041e-08	Quinolinate synthase.
EFC_1	A706	#1.3.5.2#	0.266552	3.1339e-08	3.42675e-08	Dihydroorotate dehydrogenase (quinone).
EFC_4	A17	#6.3.5.5#	0.265191	3.7029e-08	4.02354e-08	Carbamoyl-phosphate synthase (glutamine-hydrolyzing).
EFC_2	A867	#1.3.1.106#	0.263928	4.31914e-08	4.66429e-08	Cobalt-precorrin-6A reductase.
EFC_4	A698	#1.3.1.1#	0.263767	4.40441e-08	4.74644e-08	Dihydrouracil dehydrogenase (NAD(+)).
EFC_1	A365	#5.1.3.3#	0.263661	4.46146e-08	4.80475e-08	Aldose 1-epimerase.
EFC_1	A396	#3.2.2.27#	0.263091	4.78069e-08	5.12671e-08	Uracil-DNA glycosylase.
EFC_1	A1091	#1.8.99.5#	0.262938	4.87046e-08	5.22093e-08	Dissimilatory sulfite reductase.
EFC_4	A238	#3.6.4.13#	0.26246	5.16011e-08	5.52207e-08	RNA helicase.
EFC_4	A1066	#3.2.1.170#	0.261502	5.79262e-08	6.16093e-08	Mannosylglycerate hydrolase.
EFC_2	A367	#3.4.13.20#	0.260773	6.32287e-08	6.70722e-08	Beta-Ala-His dipeptidase.
EFC_4	A510	#2.7.7.33#	0.260613	6.44481e-08	6.82561e-08	Glucose-1-phosphate cytidylyltransferase.
EFC_2	A855	#2.3.1.41#	0.260444	6.57677e-08	6.9679e-08	Beta-ketoacyl-[acyl-carrier-protein] synthase I.
EFC_1	A829	#2.7.1.167#	0.260167	6.79866e-08	7.17893e-08	D-glycero-beta-D-manno-heptose-7-phosphate kinase.
EFC_2	A862	#2.4.1.8#	0.259209	7.6234e-08	8.00975e-08	Maltose phosphorylase.
EFC_4	A1265	#3.5.1.49#	0.258897	7.91242e-08	8.30019e-08	Formamidase.
EFC_4	A1586	#4.2.1.145#	0.258646	8.15234e-08	8.53357e-08	Capreomycidine synthase.
EFC_2	A457	#2.1.1.133#	0.25819	8.60623e-08	8.99968e-08	Precorrin-4 C(11)-methyltransferase.
EFC_4	A1404	#2.7.8.35#	0.258156	8.64039e-08	9.02714e-08	UDP-N-acetylglucosamine--decaprenyl-phosphate
EFC_1	A586	#2.1.2.10#	0.257802	9.01112e-08	9.40562e-08	Aminomethyltransferase.
EFC_2	A395	#6.3.4.20#	0.256898	1.00283e-07	1.0381e-07	7-cyano-7-deazaguanine synthase.
EFC_1	A867	#1.3.1.106#	0.25655	1.04487e-07	1.07686e-07	Cobalt-precorrin-6A reductase.
EFC_1	A822	#2.4.2.45#	0.256423	1.06056e-07	1.09569e-07	Decaprenyl-phosphate phosphoribosyltransferase.
EFC_4	A755	#2.5.1.129#	0.25634	1.07108e-07	1.10462e-07	Flavin prenyltransferase.
EFC_2	A767	#3.2.1.75#	0.256339	1.07113e-07	1.10462e-07	Glucan endo-1,6-beta-glucosidase.
EFC_2	A512	#1.1.1.336#	0.256224	1.08573e-07	1.12335e-07	UDP-N-acetyl-D-mannosamine dehydrogenase.
EFC_4	A1396	#1.1.1.108#	0.255419	1.19348e-07	1.22174e-07	Carnitine 3-dehydrogenase.
EFC_2	A742	#3.2.1.80#	0.254148	1.38487e-07	1.41083e-07	Fructan beta-fructosidase.
EFC_4	A1040	#4.2.2.22#	0.254125	1.3887e-07	1.42046e-07	Pectate trisaccharide-lyase.
EFC_4	A1300	#2.7.1.196#	0.253495	1.49445e-07	1.5169e-07	Protein-N(pi)-phosphohistidine--N,N'-diacetylchitobiose
EFC_1	A503	#2.4.1.281#	0.252389	1.69919e-07	1.72129e-07	4-O-beta-D-mannosyl-D-glucose phosphorylase.
EFC_2	A678	#3.2.1.91#	0.252069	1.76327e-07	1.7813e-07	Cellulose 1,4-beta-cellobiosidase (non-reducing end).
EFC_4	A1053	#2.7.1.198#	0.251958	1.78615e-07	1.8094e-07	Protein-N(pi)-phosphohistidine--D-sorbitol phosphotransferase.
EFC_4	A1224	#3.4.13.22#	0.251908	1.79649e-07	1.81799e-07	D-Ala-D-Ala dipeptidase.
EFC_2	A516	#2.7.1.15#	0.251731	1.8335e-07	1.84675e-07	Ribokinase.
EFC_2	A302	#1.8.1.14#	0.251366	1.91247e-07	1.92428e-07	CoA-disulfide reductase.
EFC_1	A1057	#1.8.4.8#	0.250829	2.03459e-07	2.03841e-07	Phosphoadenylyl-sulfate reductase (thioredoxin).
EFC_4	A1573	#2.3.2.-#	0.25056	2.09837e-07	2.10434e-07	Transferases. // Aminoacyltransferases.
EFC_3	A426	#3.1.11.-#	-0.250089	2.21498e-07	2.21e-07	Hydrolases // Exodeoxyribonucleases producing 5'-phosphomonoesters.
EFC_1	A294	#2.6.1.-#	-0.250151	2.19953e-07	2.20091e-07	Transferases. // Transaminases.
EFC_3	A175	#4.1.2.14#	-0.250375	2.14361e-07	2.14177e-07	2-dehydro-3-deoxy-phosphogluconate aldolase.
EFC_3	A493	#1.6.99.5#	-0.250423	2.13184e-07	2.13264e-07	Transferred entry: 1.6.5.11.
EFC_3	A769	#2.7.1.121#	-0.250473	2.11958e-07	2.1235e-07	Phosphoenolpyruvate--glycerone phosphotransferase.
EFC_2	A1070	#2.7.7.40#	-0.250581	2.09351e-07	2.09518e-07	D-ribitol-5-phosphate cytidylyltransferase.
EFC_1	A301	#5.4.99.23#	-0.250639	2.07955e-07	2.08602e-07	23S rRNA pseudouridine(1911/1915/1917) synthase.
EFC_1	A456	#3.1.13.1#	-0.250639	2.0795e-07	2.08602e-07	Exoribonuclease II.
EFC_1	A133	#1.17.7.4#	-0.250679	2.06985e-07	2.07771e-07	4-hydroxy-3-methylbut-2-enyl diphosphate reductase.
EFC_2	A720	#1.2.7.7#	-0.25089	2.02022e-07	2.0292e-07	3-methyl-2-oxobutanoate dehydrogenase (ferredoxin).
EFC_2	A99	#2.3.1.179#	-0.251001	1.99466e-07	1.9999e-07	Beta-ketoacyl-[acyl-carrier-protein] synthase II.
EFC_2	A1092	#3.5.3.8#	-0.251109	1.97e-07	1.98062e-07	Formimidoylglutamase.
EFC_4	A111	#4.2.1.47#	-0.251217	1.94573e-07	1.96132e-07	GDP-mannose 4,6-dehydratase.
EFC_1	A968	#3.4.24.57#	-0.251219	1.94518e-07	1.96132e-07	O-sialoglycoprotein endopeptidase.
EFC_3	A599	#2.4.1.320#	-0.251232	1.9422e-07	1.95289e-07	1,4-beta-mannosyl-N-acetylglucosamine phosphorylase.
EFC_3	A544	#2.7.2.2#	-0.251327	1.92107e-07	1.93355e-07	Carbamate kinase.
EFC_3	A770	#2.7.1.69#	-0.251425	1.89957e-07	1.915e-07	Transferred entry: 2.7.1.191, 2.7.1.192, 2.7.1.193, 2.7.1.194, 2.7.1.195,
EFC_3	A631	#2.3.3.16#	-0.251565	1.86898e-07	1.88555e-07	Citrate synthase (unknown stereospecificity).
EFC_3	A145	#3.2.1.20#	-0.251707	1.83861e-07	1.85607e-07	Alpha-glucosidase.
EFC_3	A112	#3.2.1.18#	-0.251803	1.8185e-07	1.83743e-07	Exo-alpha-sialidase.
EFC_3	A964	#1.4.3.19#	-0.251897	1.79883e-07	1.81799e-07	Glycine oxidase.
EFC_1	A72	#2.7.4.1#	-0.251982	1.78122e-07	1.80004e-07	Polyphosphate kinase.
EFC_3	A668	#2.1.1.178#	-0.251994	1.77866e-07	1.80004e-07	16S rRNA (cytosine(1407)-C(5))-methyltransferase.
EFC_3	A19	#3.2.1.21#	-0.252374	1.70223e-07	1.72129e-07	Beta-glucosidase.
EFC_3	A472	#3.4.23.43#	-0.252374	1.70219e-07	1.72129e-07	Prepilin peptidase.
EFC_3	A480	#4.2.1.150#	-0.252469	1.68352e-07	1.70318e-07	Short-chain-enoyl-CoA hydratase.
EFC_3	A695	#3.2.1.10#	-0.252661	1.64649e-07	1.67346e-07	Oligo-1,6-glucosidase.
EFC_3	A359	#4.1.1.41#	-0.252754	1.62872e-07	1.65387e-07	Transferred entry: 7.2.4.3.
EFC_3	A454	#5.4.2.6#	-0.25285	1.6108e-07	1.63426e-07	Beta-phosphoglucomutase.
EFC_1	A737	#1.14.14.9#	-0.253001	1.58269e-07	1.60448e-07	4-hydroxyphenylacetate 3-monooxygenase.
EFC_3	A473	#5.3.1.16#	-0.253135	1.55826e-07	1.58483e-07	1-(5-phosphoribosyl)-5-
EFC_1	A598	#2.4.2.3#	-0.253366	1.51698e-07	1.54484e-07	Uridine phosphorylase.
EFC_2	A1177	#6.3.2.7#	-0.253401	1.51081e-07	1.53532e-07	UDP-N-acetylmuramoyl-L-alanyl-D-glutamate--L-lysine ligase.
EFC_3	A343	#3.4.21.107#	-0.253421	1.5074e-07	1.53532e-07	Peptidase Do.
EFC_1	A672	#5.3.1.-#	-0.253448	1.50261e-07	1.52644e-07	Isomerases // Interconverting aldoses and ketoses.
EFC_3	A724	#3.4.22.40#	-0.253613	1.47398e-07	1.49717e-07	Bleomycin hydrolase.
EFC_3	A646	#2.7.9.2#	-0.253803	1.44183e-07	1.46723e-07	Pyruvate, water dikinase.
EFC_2	A871	#1.2.1.27#	-0.253821	1.43876e-07	1.46723e-07	Methylmalonate-semialdehyde dehydrogenase (CoA acylating).
EFC_3	A408	#2.5.1.48#	-0.253849	1.43404e-07	1.45826e-07	Cystathionine gamma-synthase.
EFC_3	A239	#3.2.1.93#	-0.253897	1.42612e-07	1.45826e-07	Alpha,alpha-phosphotrehalase.
EFC_3	A295	#3.5.1.25#	-0.253897	1.42612e-07	1.45826e-07	N-acetylglucosamine-6-phosphate deacetylase.
EFC_3	A419	#4.1.1.65#	-0.253897	1.42611e-07	1.45826e-07	Phosphatidylserine decarboxylase.
EFC_1	A184	#1.1.1.100#	-0.253935	1.41973e-07	1.45051e-07	3-oxoacyl-[acyl-carrier-protein] reductase.
EFC_1	A331	#2.1.1.170#	-0.254179	1.37985e-07	1.41083e-07	16S rRNA (guanine(527)-N(7))-methyltransferase.
EFC_2	A697	#2.7.7.80#	-0.254204	1.37591e-07	1.41083e-07	Molybdopterin-synthase adenylyltransferase.
EFC_3	A396	#3.2.2.27#	-0.254468	1.33414e-07	1.36144e-07	Uracil-DNA glycosylase.
EFC_3	A539	#7.5.2.1#	-0.254754	1.29026e-07	1.32105e-07	ABC-type maltose transporter.
EFC_2	A827	#4.1.3.6#	-0.25477	1.28788e-07	1.32105e-07	Citrate (pro-3S)-lyase.
EFC_1	A781	#1.15.1.2#	-0.254955	1.26015e-07	1.29142e-07	Superoxide reductase.
EFC_1	A1083	#3.6.1.13#	-0.254982	1.25623e-07	1.29142e-07	ADP-ribose diphosphatase.
EFC_3	A353	#2.3.1.266#	-0.255039	1.24791e-07	1.28225e-07	[Ribosomal protein S18]-alanine N-acetyltransferase.
EFC_1	A853	#2.1.1.187#	-0.255205	1.22381e-07	1.25201e-07	23S rRNA (guanine(745)-N(1))-methyltransferase.
EFC_2	A1246	#1.3.8.1#	-0.2555	1.18227e-07	1.21199e-07	Short-chain acyl-CoA dehydrogenase.
EFC_3	A100	#2.4.2.1#	-0.255705	1.15409e-07	1.18167e-07	Purine-nucleoside phosphorylase.
EFC_3	A660	#3.6.3.44#	-0.255706	1.15392e-07	1.18167e-07	Transferred entry: 7.6.2.2.
EFC_3	A577	#2.3.1.189#	-0.255801	1.14118e-07	1.17239e-07	Mycothiol synthase.
EFC_3	A181	#2.4.1.-#	-0.255991	1.116e-07	1.15231e-07	Transferases. // Hexosyltransferases.
EFC_4	A898	#2.3.1.117#	-0.255991	1.1159e-07	1.15231e-07	2,3,4,5-tetrahydropyridine-2,6-dicarboxylate N-succinyltransferase.
EFC_1	A1121	#5.4.99.20#	-0.256053	1.10784e-07	1.14299e-07	23S rRNA pseudouridine(2457) synthase.
EFC_3	A506	#4.4.1.21#	-0.256086	1.10352e-07	1.13318e-07	S-ribosylhomocysteine lyase.
EFC_1	A254	#7.6.2.11#	-0.256173	1.09225e-07	1.12335e-07	ABC-type polyamine transporter.
EFC_3	A481	#3.4.21.-#	-0.256229	1.08513e-07	1.12335e-07	Hydrolases // Serine endopeptidases.
EFC_4	A936	#6.3.2.45#	-0.256267	1.08028e-07	1.11447e-07	UDP-N-acetylmuramate L-alanyl-gamma-D-glutamyl-meso-2,6-
EFC_3	A799	#3.6.1.7#	-0.256423	1.06064e-07	1.09569e-07	Acylphosphatase.
EFC_1	A408	#2.5.1.48#	-0.256458	1.0562e-07	1.09569e-07	Cystathionine gamma-synthase.
EFC_3	A377	#2.7.11.1#	-0.256514	1.04927e-07	1.08675e-07	Non-specific serine/threonine protein kinase.
EFC_1	A70	#2.5.1.7#	-0.256662	1.03118e-07	1.06696e-07	UDP-N-acetylglucosamine 1-carboxyvinyltransferase.
EFC_3	A334	#7.3.2.1#	-0.256847	1.00884e-07	1.04669e-07	ABC-type phosphate transporter.
EFC_3	A691	#3.2.1.37#	-0.256849	1.00864e-07	1.04669e-07	Xylan 1,4-beta-xylosidase.
EFC_3	A750	#2.7.1.201#	-0.25685	1.00849e-07	1.04669e-07	Protein-N(pi)-phosphohistidine--trehalose phosphotransferase.
EFC_2	A1038	#2.7.1.207#	-0.256852	1.00829e-07	1.04669e-07	Protein-N(pi)-phosphohistidine--lactose phosphotransferase.
EFC_1	A375	#2.3.1.157#	-0.256906	1.00188e-07	1.0381e-07	Glucosamine-1-phosphate N-acetyltransferase.
EFC_2	A332	#2.3.1.8#	-0.25701	9.89629e-08	1.0286e-07	Phosphate acetyltransferase.
EFC_1	A520	#2.3.3.3#	-0.25715	9.73361e-08	1.01137e-07	Citrate (Re)-synthase.
EFC_3	A230	#3.1.11.5#	-0.257228	9.64477e-08	1.00244e-07	Exodeoxyribonuclease V.
EFC_3	A407	#2.7.1.48#	-0.257228	9.64463e-08	1.00244e-07	Uridine/cytidine kinase.
EFC_3	A905	#2.7.8.6#	-0.257244	9.62624e-08	1.00226e-07	Undecaprenyl-phosphate galactose phosphotransferase.
EFC_2	A633	#6.3.2.12#	-0.257348	9.5089e-08	9.902e-08	Dihydrofolate synthase.
EFC_3	A633	#6.3.2.12#	-0.25761	9.21894e-08	9.60417e-08	Dihydrofolate synthase.
EFC_1	A793	#4.2.1.7#	-0.257683	9.1392e-08	9.52492e-08	Altronate dehydratase.
EFC_3	A12	#3.5.1.28#	-0.257704	9.11656e-08	9.50817e-08	N-acetylmuramoyl-L-alanine amidase.
EFC_3	A209	#2.1.1.192#	-0.257704	9.11656e-08	9.50817e-08	23S rRNA (adenine(2503)-C(2))-methyltransferase.
EFC_2	A1123	#2.6.1.89#	-0.258052	8.74761e-08	9.13814e-08	dTDP-3-amino-3,6-dideoxy-alpha-D-glucopyranose transaminase.
EFC_4	A396	#3.2.2.27#	-0.258324	8.46959e-08	8.85716e-08	Uracil-DNA glycosylase.
EFC_3	A756	#7.5.2.7#	-0.258468	8.32596e-08	8.71452e-08	ABC-type D-ribose transporter.
EFC_3	A847	#2.7.11.-#	-0.258472	8.32182e-08	8.70781e-08	Transferases. // Protein-serine/threonine kinases.
EFC_2	A820	#1.1.1.283#	-0.258643	8.15436e-08	8.53357e-08	Methylglyoxal reductase (NADPH).
EFC_3	A526	#1.1.1.6#	-0.258656	8.14221e-08	8.53047e-08	Glycerol dehydrogenase.
EFC_1	A460	#2.7.1.211#	-0.258819	7.98613e-08	8.37689e-08	Protein-N(pi)-phosphohistidine--sucrose phosphotransferase.
EFC_3	A737	#1.14.14.9#	-0.258848	7.95799e-08	8.34905e-08	4-hydroxyphenylacetate 3-monooxygenase.
EFC_3	A860	#3.4.13.9#	-0.25895	7.86237e-08	8.2513e-08	Xaa-Pro dipeptidase.
EFC_4	A617	#1.7.1.13#	-0.258968	7.84572e-08	8.24437e-08	PreQ(1) synthase.
EFC_3	A602	#5.1.3.11#	-0.259037	7.78095e-08	8.17439e-08	Cellobiose epimerase.
EFC_2	A50	#6.3.5.2#	-0.259313	7.52976e-08	7.91858e-08	GMP synthase (glutamine-hydrolyzing).
EFC_2	A922	#4.2.1.1#	-0.259365	7.48268e-08	7.86941e-08	Carbonic anhydrase.
EFC_3	A667	#3.1.1.-#	-0.259418	7.43531e-08	7.83073e-08	Hydrolases // Carboxylic ester hydrolases.
EFC_2	A1201	#5.3.99.11#	-0.25956	7.31023e-08	7.69724e-08	2-keto-myo-inositol isomerase.
EFC_3	A688	#6.1.1.13#	-0.259609	7.26784e-08	7.65845e-08	D-alanine--poly(phosphoribitol) ligase.
EFC_3	A781	#1.15.1.2#	-0.259801	7.10333e-08	7.48262e-08	Superoxide reductase.
EFC_2	A1034	#4.2.1.17#	-0.259846	7.06488e-08	7.4437e-08	Enoyl-CoA hydratase.
EFC_1	A718	#3.2.2.-#	-0.259899	7.02078e-08	7.40474e-08	Hydrolases // Hydrolyzing N-glycosyl compounds.
EFC_1	A628	#2.5.1.10#	-0.260081	6.86939e-08	7.24967e-08	(2E,6E)-farnesyl diphosphate synthase.
EFC_3	A773	#2.7.1.191#	-0.260182	6.78711e-08	7.17149e-08	Protein-N(pi)-phosphohistidine--D-mannose phosphotransferase.
EFC_3	A398	#2.7.1.16#	-0.260226	6.75093e-08	7.13235e-08	Ribulokinase.
EFC_3	A96	#6.3.4.3#	-0.260274	6.71264e-08	7.09318e-08	Formate--tetrahydrofolate ligase.
EFC_3	A742	#3.2.1.80#	-0.260276	6.71077e-08	7.09318e-08	Fructan beta-fructosidase.
EFC_3	A713	#1.3.1.12#	-0.260371	6.63517e-08	7.02531e-08	Prephenate dehydrogenase.
EFC_1	A1079	#3.2.1.97#	-0.260376	6.63052e-08	7.01779e-08	Endo-alpha-N-acetylgalactosaminidase.
EFC_3	A678	#3.2.1.91#	-0.260465	6.5603e-08	6.94976e-08	Cellulose 1,4-beta-cellobiosidase (non-reducing end).
EFC_3	A174	#3.4.11.18#	-0.26075	6.34045e-08	6.72256e-08	Methionyl aminopeptidase.
EFC_3	A97	#1.3.1.-#	-0.26075	6.34044e-08	6.72256e-08	Oxidoreductases // With NAD(+) or NADP(+) as acceptor.
EFC_1	A671	#2.4.2.52#	-0.260895	6.23064e-08	6.6146e-08	Triphosphoribosyl-dephospho-CoA synthase.
EFC_2	A444	#1.5.1.3#	-0.26111	6.07206e-08	6.44755e-08	Dihydrofolate reductase.
EFC_1	A372	#3.6.3.14#	-0.261179	6.02188e-08	6.39724e-08	Transferred entry: 7.1.2.2.
EFC_1	A178	#2.7.1.6#	-0.261301	5.93422e-08	6.30436e-08	Galactokinase.
EFC_3	A857	#2.7.1.205#	-0.261329	5.91382e-08	6.28586e-08	Protein-N(pi)-phosphohistidine--D-cellobiose phosphotransferase.
EFC_1	A349	#2.5.1.-#	-0.261586	5.73422e-08	6.09976e-08	Transferases. // Transferring alkyl or aryl groups, other than methyl groups.
EFC_2	A992	#2.8.3.19#	-0.261692	5.66144e-08	6.02789e-08	CoA:oxalate CoA-transferase.
EFC_3	A499	#7.2.2.-#	-0.261702	5.65462e-08	6.01988e-08	Translocases // Linked to the hydrolysis of a nucleoside triphosphate.
EFC_3	A793	#4.2.1.7#	-0.261705	5.65221e-08	6.01988e-08	Altronate dehydratase.
EFC_4	A749	#4.3.99.3#	-0.26182	5.57454e-08	5.93986e-08	7-carboxy-7-deazaguanine synthase.
EFC_2	A1117	#4.3.1.2#	-0.262012	5.44708e-08	5.81445e-08	Methylaspartate ammonia-lyase.
EFC_1	A527	#4.2.1.135#	-0.262074	5.40624e-08	5.77432e-08	UDP-N-acetylglucosamine 4,6-dehydratase (configuration-retaining).
EFC_1	A750	#2.7.1.201#	-0.26222	5.31237e-08	5.67008e-08	Protein-N(pi)-phosphohistidine--trehalose phosphotransferase.
EFC_3	A376	#2.1.1.193#	-0.262273	5.27844e-08	5.64053e-08	16S rRNA (uracil(1498)-N(3))-methyltransferase.
EFC_3	A351	#2.7.1.202#	-0.262368	5.21815e-08	5.57889e-08	Protein-N(pi)-phosphohistidine--D-fructose phosphotransferase.
EFC_3	A801	#3.4.11.9#	-0.262373	5.21507e-08	5.57889e-08	Xaa-Pro aminopeptidase.
EFC_2	A889	#3.2.1.196#	-0.262387	5.20571e-08	5.57311e-08	Limit dextrin alpha-1,6-maltotetraose-hydrolase.
EFC_2	A1190	#1.1.1.4#	-0.262496	5.138e-08	5.50309e-08	(R,R)-butanediol dehydrogenase.
EFC_3	A460	#2.7.1.211#	-0.262558	5.09938e-08	5.46268e-08	Protein-N(pi)-phosphohistidine--sucrose phosphotransferase.
EFC_3	A998	#5.1.3.-#	-0.262928	4.87657e-08	5.22934e-08	Isomerases // Acting on carbohydrates and derivatives.
EFC_4	A708	#1.11.1.24#	-0.263105	4.77311e-08	5.11825e-08	Thioredoxin-dependent peroxiredoxin.
EFC_3	A502	#2.7.8.-#	-0.263177	4.73135e-08	5.07758e-08	Transferases. // Transferases for other substituted phosphate groups.
EFC_2	A911	#2.7.1.12#	-0.263209	4.71288e-08	5.05835e-08	Gluconokinase.
EFC_3	A299	#5.1.3.14#	-0.263224	4.70432e-08	5.04984e-08	UDP-N-acetylglucosamine 2-epimerase (non-hydrolyzing).
EFC_3	A214	#4.3.1.19#	-0.26332	4.65036e-08	4.99834e-08	Threonine ammonia-lyase.
EFC_3	A125	#3.2.1.41#	-0.26351	4.5442e-08	4.88226e-08	Pullulanase.
EFC_1	A790	#2.4.1.46#	-0.263543	4.52598e-08	4.87367e-08	Monogalactosyldiacylglycerol synthase.
EFC_3	A218	#3.1.11.2#	-0.263605	4.492e-08	4.83278e-08	Exodeoxyribonuclease III.
EFC_3	A415	#3.5.1.53#	-0.263653	4.46606e-08	4.81339e-08	N-carbamoylputrescine amidase.
EFC_3	A404	#2.1.2.11#	-0.2637	4.44032e-08	4.78533e-08	3-methyl-2-oxobutanoate hydroxymethyltransferase.
EFC_3	A245	#1.1.1.47#	-0.263748	4.41477e-08	4.75511e-08	Glucose 1-dehydrogenase (NAD(P)(+)).
EFC_3	A616	#4.4.1.11#	-0.263892	4.33836e-08	4.6838e-08	Methionine gamma-lyase.
EFC_1	A414	#1.2.7.5#	-0.263987	4.2884e-08	4.63396e-08	Aldehyde ferredoxin oxidoreductase.
EFC_4	A635	#1.1.5.3#	-0.263988	4.288e-08	4.63396e-08	Glycerol-3-phosphate dehydrogenase.
EFC_3	A70	#2.5.1.7#	-0.264081	4.23956e-08	4.58404e-08	UDP-N-acetylglucosamine 1-carboxyvinyltransferase.
EFC_2	A467	#2.1.1.130#	-0.264142	4.20799e-08	4.55364e-08	Precorrin-2 C(20)-methyltransferase.
EFC_3	A570	#7.2.2.11#	-0.264272	4.14216e-08	4.47992e-08	ABC-type Ni(2+) transporter.
EFC_3	A991	#2.1.1.80#	-0.264539	4.00943e-08	4.34118e-08	Protein-glutamate O-methyltransferase.
EFC_1	A62	#2.8.1.7#	-0.264556	4.00107e-08	4.33229e-08	Cysteine desulfurase.
EFC_3	A305	#5.4.2.7#	-0.264557	4.00082e-08	4.33229e-08	Phosphopentomutase.
EFC_4	A323	#5.3.1.25#	-0.264589	3.98539e-08	4.32532e-08	L-fucose isomerase.
EFC_2	A556	#2.8.3.-#	-0.264592	3.98373e-08	4.31641e-08	Transferases. // CoA-transferases.
EFC_1	A974	#2.6.1.21#	-0.264793	3.88703e-08	4.22069e-08	D-amino-acid transaminase.
EFC_1	A893	#2.3.1.174#	-0.264795	3.88646e-08	4.22069e-08	3-oxoadipyl-CoA thiolase.
EFC_1	A916	#2.4.1.4#	-0.264904	3.83497e-08	4.15931e-08	Amylosucrase.
EFC_3	A856	#3.2.1.185#	-0.265137	3.72746e-08	4.05253e-08	Non-reducing end beta-L-arabinofuranosidase.
EFC_4	A841	#6.3.5.1#	-0.265178	3.70864e-08	4.03261e-08	NAD(+) synthase (glutamine-hydrolyzing).
EFC_3	A672	#5.3.1.-#	-0.26532	3.6451e-08	3.97095e-08	Isomerases // Interconverting aldoses and ketoses.
EFC_3	A749	#4.3.99.3#	-0.265511	3.56073e-08	3.87478e-08	7-carboxy-7-deazaguanine synthase.
EFC_3	A41	#6.1.1.9#	-0.265604	3.52051e-08	3.83296e-08	Valine--tRNA ligase.
EFC_2	A138	#6.3.4.13#	-0.265658	3.49707e-08	3.81289e-08	Phosphoribosylamine--glycine ligase.
EFC_3	A803	#3.2.1.54#	-0.265752	3.4574e-08	3.77101e-08	Cyclomaltodextrinase.
EFC_1	A675	#4.2.99.18#	-0.265779	3.446e-08	3.7618e-08	DNA-(apurinic or apyrimidinic site) lyase.
EFC_3	A628	#2.5.1.10#	-0.265985	3.3597e-08	3.66532e-08	(2E,6E)-farnesyl diphosphate synthase.
EFC_1	A2	#1.17.4.2#	-0.266103	3.31171e-08	3.6124e-08	Ribonucleoside-triphosphate reductase (thioredoxin).
EFC_2	A650	#1.1.1.346#	-0.266109	3.30919e-08	3.6124e-08	2,5-didehydrogluconate reductase (2-dehydro-L-gulonate-forming).
EFC_3	A492	#1.3.1.54#	-0.266128	3.3016e-08	3.60473e-08	Precorrin-6A reductase.
EFC_3	A187	#1.17.1.8#	-0.26627	3.2444e-08	3.54078e-08	4-hydroxy-tetrahydrodipicolinate reductase.
EFC_4	A990	#3.5.3.1#	-0.266313	3.22734e-08	3.53145e-08	Arginase.
EFC_3	A874	#3.2.1.169#	-0.266425	3.18313e-08	3.47835e-08	Protein O-GlcNAcase.
EFC_2	A677	#2.7.1.107#	-0.266502	3.15326e-08	3.44709e-08	Diacylglycerol kinase (ATP).
EFC_2	A1150	#3.1.1.20#	-0.26665	3.09629e-08	3.39544e-08	Tannase.
EFC_3	A78	#3.6.1.1#	-0.266651	3.09615e-08	3.39544e-08	Inorganic diphosphatase.
EFC_2	A1124	#3.5.1.94#	-0.266719	3.07032e-08	3.36562e-08	Gamma-glutamyl-gamma-aminobutyrate hydrolase.
EFC_1	A970	#3.1.3.18#	-0.26689	3.00651e-08	3.30133e-08	Phosphoglycolate phosphatase.
EFC_4	A1004	#2.4.2.59#	-0.266905	3.00067e-08	3.29186e-08	Sulfide-dependent adenosine diphosphate thiazole synthase.
EFC_1	A910	#4.4.1.19#	-0.267038	2.95216e-08	3.23992e-08	Phosphosulfolactate synthase.
EFC_4	A711	#4.1.99.12#	-0.267201	2.8936e-08	3.1769e-08	3,4-dihydroxy-2-butanone-4-phosphate synthase.
EFC_3	A551	#4.1.2.-#	-0.267223	2.88576e-08	3.1769e-08	Lyases // Aldehyde-lyases.
EFC_3	A93	#6.1.1.17#	-0.267412	2.81903e-08	3.10559e-08	Glutamate--tRNA ligase.
EFC_3	A1069	#7.5.2.8#	-0.267417	2.81752e-08	3.10559e-08	ABC-type D-allose transporter.
EFC_1	A539	#7.5.2.1#	-0.267487	2.79317e-08	3.07534e-08	ABC-type maltose transporter.
EFC_3	A144	#2.7.1.30#	-0.267555	2.76981e-08	3.05468e-08	Glycerol kinase.
EFC_3	A372	#3.6.3.14#	-0.267698	2.72139e-08	3.00228e-08	Transferred entry: 7.1.2.2.
EFC_3	A910	#4.4.1.19#	-0.267765	2.69898e-08	2.98156e-08	Phosphosulfolactate synthase.
EFC_1	A566	#2.1.1.177#	-0.267914	2.64961e-08	2.92768e-08	23S rRNA (pseudouridine(1915)-N(3))-methyltransferase.
EFC_2	A644	#2.6.1.59#	-0.267962	2.63396e-08	2.90691e-08	dTDP-4-amino-4,6-dideoxygalactose transaminase.
EFC_3	A237	#6.4.1.1#	-0.267983	2.62709e-08	2.90691e-08	Pyruvate carboxylase.
EFC_4	A485	#1.11.1.6#	-0.268042	2.608e-08	2.88743e-08	Catalase.
EFC_3	A219	#2.1.2.2#	-0.268174	2.56597e-08	2.84578e-08	Phosphoribosylglycinamide formyltransferase 1.
EFC_2	A273	#5.1.1.3#	-0.268242	2.54447e-08	2.81384e-08	Glutamate racemase.
EFC_1	A461	#3.6.1.66#	-0.268585	2.43845e-08	2.7043e-08	XTP/dITP diphosphatase.
EFC_3	A615	#2.7.3.-#	-0.268651	2.41883e-08	2.68336e-08	Transferases. // Phosphotransferases with a nitrogenous group as acceptor.
EFC_3	A709	#1.1.1.272#	-0.268747	2.39019e-08	2.6513e-08	D-2-hydroxyacid dehydrogenase (NADP(+)).
EFC_2	A1030	#3.6.3.24#	-0.268826	2.36681e-08	2.63032e-08	Transferred entry: 7.2.2.11.
EFC_3	A193	#2.7.7.60#	-0.269126	2.2804e-08	2.53159e-08	2-C-methyl-D-erythritol 4-phosphate cytidylyltransferase.
EFC_3	A196	#1.5.1.2#	-0.269126	2.2804e-08	2.53159e-08	Pyrroline-5-carboxylate reductase.
EFC_1	A808	#5.3.1.24#	-0.26914	2.27643e-08	2.53159e-08	Phosphoribosylanthranilate isomerase.
EFC_3	A893	#2.3.1.174#	-0.269188	2.26282e-08	2.51284e-08	3-oxoadipyl-CoA thiolase.
EFC_2	A840	#2.2.1.2#	-0.269204	2.2583e-08	2.51284e-08	Transaldolase.
EFC_3	A137	#4.2.1.8#	-0.269221	2.2536e-08	2.50517e-08	Mannonate dehydratase.
EFC_1	A397	#3.4.21.88#	-0.269277	2.23787e-08	2.49518e-08	Repressor LexA.
EFC_3	A981	#2.4.1.44#	-0.269287	2.23513e-08	2.49518e-08	Lipopolysaccharide 3-alpha-galactosyltransferase.
EFC_3	A253	#6.1.1.2#	-0.269316	2.22709e-08	2.48747e-08	Tryptophan--tRNA ligase.
EFC_2	A531	#2.7.1.49#	-0.269366	2.21341e-08	2.46743e-08	Hydroxymethylpyrimidine kinase.
EFC_4	A547	#2.7.1.23#	-0.269769	2.10495e-08	2.34677e-08	NAD(+) kinase.
EFC_3	A213	#2.1.1.63#	-0.269887	2.07431e-08	2.31432e-08	Methylated-DNA--[protein]-cysteine S-methyltransferase.
EFC_3	A113	#7.2.2.10#	-0.269982	2.04986e-08	2.29301e-08	P-type Ca(2+) transporter.
EFC_3	A696	#3.1.26.8#	-0.269984	2.04939e-08	2.29301e-08	Ribonuclease M5.
EFC_3	A878	#3.1.6.6#	-0.269995	2.04663e-08	2.29301e-08	Choline-sulfatase.
EFC_2	A932	#2.1.3.6#	-0.270264	1.97901e-08	2.21881e-08	Putrescine carbamoyltransferase.
EFC_4	A543	#3.5.2.6#	-0.270332	1.96247e-08	2.19741e-08	Beta-lactamase.
EFC_3	A200	#2.4.2.9#	-0.270648	1.8863e-08	2.11991e-08	Uracil phosphoribosyltransferase.
EFC_3	A276	#2.4.2.21#	-0.270648	1.8863e-08	2.11991e-08	Nicotinate-nucleotide--dimethylbenzimidazole phosphoribosyltransferase.
EFC_3	A424	#6.4.1.3#	-0.270649	1.88625e-08	2.11991e-08	Propionyl-CoA carboxylase.
EFC_3	A999	#2.6.1.39#	-0.270742	1.8643e-08	2.09013e-08	2-aminoadipate transaminase.
EFC_3	A534	#3.1.3.82#	-0.270744	1.86385e-08	2.09013e-08	D-glycero-beta-D-manno-heptose 1,7-bisphosphate 7-phosphatase.
EFC_2	A869	#4.4.1.5#	-0.270808	1.84911e-08	2.08082e-08	Lactoylglutathione lyase.
EFC_3	A108	#1.1.1.42#	-0.270934	1.82014e-08	2.04803e-08	Isocitrate dehydrogenase (NADP(+)).
EFC_3	A319	#2.1.2.1#	-0.270934	1.82013e-08	2.04803e-08	Glycine hydroxymethyltransferase.
EFC_4	A1019	#3.4.15.1#	-0.27096	1.81418e-08	2.03867e-08	Peptidyl-dipeptidase A.
EFC_1	A504	#1.11.1.1#	-0.271027	1.79903e-08	2.02835e-08	NADH peroxidase.
EFC_1	A603	#5.4.99.61#	-0.271068	1.78976e-08	2.01895e-08	Precorrin-8X methylmutase.
EFC_2	A38	#4.1.1.49#	-0.271218	1.75653e-08	1.98604e-08	Phosphoenolpyruvate carboxykinase (ATP).
EFC_2	A322	#2.5.1.3#	-0.271274	1.74421e-08	1.9653e-08	Thiamine phosphate synthase.
EFC_3	A768	#3.4.21.102#	-0.271413	1.71414e-08	1.93322e-08	C-terminal processing peptidase.
EFC_3	A777	#2.6.1.19#	-0.271413	1.71414e-08	1.93322e-08	4-aminobutyrate--2-oxoglutarate transaminase.
EFC_3	A241	#2.4.2.18#	-0.271458	1.70462e-08	1.92371e-08	Anthranilate phosphoribosyltransferase.
EFC_3	A262	#2.1.3.3#	-0.271505	1.69447e-08	1.91328e-08	Ornithine carbamoyltransferase.
EFC_3	A778	#2.6.1.34#	-0.271794	1.63419e-08	1.84622e-08	UDP-N-acetylbacillosamine transaminase.
EFC_3	A308	#4.2.1.3#	-0.271981	1.5962e-08	1.81393e-08	Aconitate hydratase.
EFC_1	A929	#3.6.1.55#	-0.272114	1.56976e-08	1.78075e-08	8-oxo-dGTP diphosphatase.
EFC_1	A583	#5.1.99.6#	-0.272208	1.55132e-08	1.75889e-08	NAD(P)H-hydrate epimerase.
EFC_1	A147	#2.1.1.199#	-0.272288	1.5357e-08	1.74836e-08	16S rRNA (cytosine(1402)-N(4))-methyltransferase.
EFC_1	A568	#2.3.1.16#	-0.27237	1.51994e-08	1.72646e-08	Acetyl-CoA C-acyltransferase.
EFC_2	A229	#2.7.2.4#	-0.272566	1.48297e-08	1.68182e-08	Aspartate kinase.
EFC_1	A232	#5.99.1.3#	-0.272736	1.45153e-08	1.64927e-08	Transferred entry: 5.6.2.2.
EFC_3	A753	#4.2.1.44#	-0.272746	1.44977e-08	1.64927e-08	Myo-inosose-2 dehydratase.
EFC_3	A558	#2.3.1.47#	-0.273029	1.39895e-08	1.59465e-08	8-amino-7-oxononanoate synthase.
EFC_2	A587	#3.1.3.23#	-0.273128	1.38143e-08	1.57334e-08	Sugar-phosphatase.
EFC_3	A10	#2.7.7.65#	-0.273218	1.36584e-08	1.56268e-08	Diguanylate cyclase.
EFC_4	A512	#1.1.1.336#	-0.273243	1.36167e-08	1.552e-08	UDP-N-acetyl-D-mannosamine dehydrogenase.
EFC_3	A379	#7.4.2.1#	-0.273361	1.34141e-08	1.5299e-08	ABC-type polar-amino-acid transporter.
EFC_2	A715	#1.21.4.2#	-0.27341	1.33314e-08	1.51991e-08	Glycine reductase.
EFC_2	A1012	#3.5.3.9#	-0.273435	1.32903e-08	1.51991e-08	Allantoate deiminase.
EFC_2	A412	#3.5.1.5#	-0.273465	1.324e-08	1.50991e-08	Urease.
EFC_3	A197	#5.4.99.12#	-0.273504	1.31744e-08	1.50991e-08	tRNA pseudouridine(38-40) synthase.
EFC_3	A986	#1.8.4.14#	-0.273625	1.2974e-08	1.48843e-08	L-methionine (R)-S-oxide reductase.
EFC_1	A300	#1.97.1.4#	-0.273692	1.2864e-08	1.47838e-08	[Formate-C-acetyltransferase]-activating enzyme.
EFC_3	A267	#2.7.1.2#	-0.273694	1.2861e-08	1.47838e-08	Glucokinase.
EFC_3	A236	#3.6.3.-#	-0.273885	1.25548e-08	1.44605e-08	Hydrolases // Acting on acid anhydrides; catalyzing transmembrane movement of substances.
EFC_3	A155	#2.7.6.5#	-0.27398	1.24044e-08	1.42377e-08	GTP diphosphokinase.
EFC_3	A254	#7.6.2.11#	-0.274027	1.23298e-08	1.41296e-08	ABC-type polyamine transporter.
EFC_3	A225	#3.2.1.86#	-0.274075	1.22557e-08	1.41296e-08	6-phospho-beta-glucosidase.
EFC_1	A612	#4.1.3.3#	-0.274324	1.18747e-08	1.3683e-08	N-acetylneuraminate lyase.
EFC_2	A425	#1.1.1.23#	-0.274419	1.1732e-08	1.34594e-08	Histidinol dehydrogenase.
EFC_3	A397	#3.4.21.88#	-0.274503	1.16075e-08	1.33507e-08	Repressor LexA.
EFC_3	A357	#4.2.1.10#	-0.274741	1.12621e-08	1.3024e-08	3-dehydroquinate dehydratase.
EFC_2	A993	#3.6.3.20#	-0.274893	1.10471e-08	1.26843e-08	Transferred entry: 7.6.2.10.
EFC_3	A393	#3.6.1.41#	-0.274979	1.09264e-08	1.25749e-08	Bis(5'-nucleosyl)-tetraphosphatase (symmetrical).
EFC_2	A149	#2.6.1.83#	-0.274981	1.09244e-08	1.25749e-08	LL-diaminopimelate aminotransferase.
EFC_3	A818	#3.4.24.11#	-0.275127	1.07229e-08	1.2356e-08	Neprilysin.
EFC_1	A689	#1.1.1.28#	-0.27518	1.06516e-08	1.2356e-08	D-lactate dehydrogenase.
EFC_3	A465	#3.2.2.15#	-0.275408	1.03465e-08	1.19111e-08	DNA-deoxyinosine glycosylase.
EFC_1	A502	#2.7.8.-#	-0.275585	1.01153e-08	1.16854e-08	Transferases. // Transferases for other substituted phosphate groups.
EFC_1	A1089	#5.1.1.20#	-0.275598	1.00988e-08	1.16854e-08	L-Ala-D/L-Glu epimerase.
EFC_2	A1011	#2.6.1.87#	-0.275672	1.00033e-08	1.15862e-08	UDP-4-amino-4-deoxy-L-arabinose aminotransferase.
EFC_3	A717	#4.2.1.32#	-0.275695	9.97458e-09	1.15625e-08	L(+)-tartrate dehydratase.
EFC_3	A303	#2.4.2.7#	-0.275883	9.73748e-09	1.13012e-08	Adenine phosphoribosyltransferase.
EFC_2	A1233	#3.5.4.28#	-0.275959	9.6444e-09	1.11905e-08	S-adenosylhomocysteine deaminase.
EFC_3	A140	#2.2.1.1#	-0.276074	9.50368e-09	1.10386e-08	Transketolase.
EFC_3	A306	#5.4.2.2#	-0.276074	9.50362e-09	1.10386e-08	Phosphoglucomutase (alpha-D-glucose-1,6-bisphosphate-dependent).
EFC_3	A313	#2.7.1.26#	-0.276264	9.27522e-09	1.07933e-08	Riboflavin kinase.
EFC_1	A803	#3.2.1.54#	-0.276526	8.97001e-09	1.04428e-08	Cyclomaltodextrinase.
EFC_1	A96	#6.3.4.3#	-0.276806	8.65441e-09	1.00799e-08	Formate--tetrahydrofolate ligase.
EFC_2	A771	#6.3.2.31#	-0.277006	8.43516e-09	9.84464e-09	Coenzyme F420-0:L-glutamate ligase.
EFC_3	A143	#6.1.1.22#	-0.277026	8.41366e-09	9.81909e-09	Asparagine--tRNA ligase.
EFC_3	A422	#3.6.1.22#	-0.277026	8.41343e-09	9.81909e-09	NAD(+) diphosphatase.
EFC_1	A403	#2.5.1.61#	-0.27705	8.38764e-09	9.80518e-09	Hydroxymethylbilane synthase.
EFC_1	A574	#4.6.1.17#	-0.277172	8.25675e-09	9.65791e-09	Cyclic pyranopterin monophosphate synthase.
EFC_3	A720	#1.2.7.7#	-0.277218	8.2087e-09	9.60408e-09	3-methyl-2-oxobutanoate dehydrogenase (ferredoxin).
EFC_4	A764	#1.1.1.298#	-0.277763	7.65346e-09	8.95763e-09	3-hydroxypropionate dehydrogenase (NADP(+)).
EFC_2	A632	#3.1.26.-#	-0.27779	7.62729e-09	8.93853e-09	Hydrolases // Endoribonucleases producing 5'-phosphomonoesters.
EFC_4	A446	#3.5.4.16#	-0.277901	7.51924e-09	8.81392e-09	GTP cyclohydrolase I.
EFC_3	A146	#5.4.99.25#	-0.277977	7.44521e-09	8.7361e-09	tRNA pseudouridine(55) synthase.
EFC_1	A529	#5.4.99.21#	-0.277986	7.43696e-09	8.72859e-09	23S rRNA pseudouridine(2604) synthase.
EFC_4	A888	#6.3.1.14#	-0.278096	7.33222e-09	8.60787e-09	Diphthine--ammonia ligase.
EFC_1	A135	#6.3.4.21#	-0.278148	7.28307e-09	8.55329e-09	Nicotinate phosphoribosyltransferase.
EFC_1	A697	#2.7.7.80#	-0.278354	7.09286e-09	8.3341e-09	Molybdopterin-synthase adenylyltransferase.
EFC_3	A292	#4.2.1.46#	-0.278358	7.08882e-09	8.3341e-09	dTDP-glucose 4,6-dehydratase.
EFC_4	A912	#1.2.5.1#	-0.278365	7.08244e-09	8.33042e-09	Pyruvate dehydrogenase (quinone).
EFC_3	A227	#3.5.4.5#	-0.278406	7.04549e-09	8.29915e-09	Cytidine deaminase.
EFC_1	A267	#2.7.1.2#	-0.278515	6.9472e-09	8.18541e-09	Glucokinase.
EFC_4	A404	#2.1.2.11#	-0.278563	6.90403e-09	8.13442e-09	3-methyl-2-oxobutanoate hydroxymethyltransferase.
EFC_3	A542	#2.7.7.13#	-0.278644	6.83194e-09	8.05581e-09	Mannose-1-phosphate guanylyltransferase.
EFC_3	A462	#3.5.4.4#	-0.278834	6.66642e-09	7.87476e-09	Adenosine deaminase.
EFC_3	A475	#2.1.1.171#	-0.278834	6.66641e-09	7.87476e-09	16S rRNA (guanine(966)-N(2))-methyltransferase.
EFC_3	A26	#3.1.21.3#	-0.278929	6.58514e-09	7.78789e-09	Type I site-specific deoxyribonuclease.
EFC_3	A745	#3.1.3.5#	-0.278932	6.583e-09	7.77986e-09	5'-nucleotidase.
EFC_4	A900	#2.1.3.1#	-0.278942	6.57435e-09	7.77183e-09	Methylmalonyl-CoA carboxytransferase.
EFC_4	A674	#1.1.1.49#	-0.279207	6.35306e-09	7.51525e-09	Glucose-6-phosphate dehydrogenase (NADP(+)).
EFC_2	A1040	#4.2.2.22#	-0.279263	6.30686e-09	7.47156e-09	Pectate trisaccharide-lyase.
EFC_3	A297	#2.7.7.24#	-0.279596	6.04121e-09	7.15885e-09	Glucose-1-phosphate thymidylyltransferase.
EFC_3	A808	#5.3.1.24#	-0.279601	6.03714e-09	7.15885e-09	Phosphoribosylanthranilate isomerase.
EFC_3	A730	#6.3.2.17#	-0.279979	5.74837e-09	6.82848e-09	Tetrahydrofolate synthase.
EFC_3	A697	#2.7.7.80#	-0.280121	5.6433e-09	6.7077e-09	Molybdopterin-synthase adenylyltransferase.
EFC_1	A215	#1.1.1.77#	-0.280163	5.61267e-09	6.67529e-09	Lactaldehyde reductase.
EFC_3	A728	#1.1.1.18#	-0.28036	5.47108e-09	6.5119e-09	Inositol 2-dehydrogenase.
EFC_3	A903	#4.3.99.4#	-0.280375	5.46029e-09	6.50319e-09	Choline trimethylamine-lyase.
EFC_3	A543	#3.5.2.6#	-0.280453	5.40515e-09	6.44681e-09	Beta-lactamase.
EFC_3	A567	#4.1.1.11#	-0.280453	5.40514e-09	6.44681e-09	Aspartate 1-decarboxylase.
EFC_2	A356	#2.4.2.17#	-0.280541	5.34385e-09	6.37279e-09	ATP phosphoribosyltransferase.
EFC_3	A371	#3.4.11.4#	-0.28069	5.24077e-09	6.26578e-09	Tripeptide aminopeptidase.
EFC_3	A264	#2.1.1.198#	-0.280785	5.17633e-09	6.19709e-09	16S rRNA (cytidine(1402)-2'-O)-methyltransferase.
EFC_3	A116	#2.7.7.27#	-0.280833	5.14437e-09	6.15227e-09	Glucose-1-phosphate adenylyltransferase.
EFC_3	A99	#2.3.1.179#	-0.280928	5.081e-09	6.08947e-09	Beta-ketoacyl-[acyl-carrier-protein] synthase II.
EFC_3	A198	#1.1.1.58#	-0.280928	5.08099e-09	6.08947e-09	Tagaturonate reductase.
EFC_3	A280	#2.4.2.10#	-0.280928	5.08099e-09	6.08947e-09	Orotate phosphoribosyltransferase.
EFC_2	A856	#3.2.1.185#	-0.280999	5.03416e-09	6.03849e-09	Non-reducing end beta-L-arabinofuranosidase.
EFC_1	A357	#4.2.1.10#	-0.281078	4.98238e-09	5.98143e-09	3-dehydroquinate dehydratase.
EFC_3	A367	#3.4.13.20#	-0.281166	4.92579e-09	5.92431e-09	Beta-Ala-His dipeptidase.
EFC_4	A884	#2.7.7.59#	-0.281229	4.88586e-09	5.87915e-09	[Protein-PII] uridylyltransferase.
EFC_3	A565	#2.6.1.2#	-0.281309	4.83459e-09	5.8099e-09	Alanine transaminase.
EFC_3	A238	#3.6.4.13#	-0.281499	4.71637e-09	5.6804e-09	RNA helicase.
EFC_2	A527	#4.2.1.135#	-0.281552	4.68411e-09	5.63505e-09	UDP-N-acetylglucosamine 4,6-dehydratase (configuration-retaining).
EFC_3	A547	#2.7.1.23#	-0.28169	4.60018e-09	5.54148e-09	NAD(+) kinase.
EFC_3	A501	#4.1.1.81#	-0.281738	4.57181e-09	5.51082e-09	Threonine-phosphate decarboxylase.
EFC_1	A744	#1.6.99.1#	-0.281773	4.55077e-09	5.48943e-09	NADPH dehydrogenase.
EFC_3	A139	#1.7.99.1#	-0.281975	4.43201e-09	5.34731e-09	Hydroxylamine reductase.
EFC_3	A632	#3.1.26.-#	-0.281976	4.43145e-09	5.34731e-09	Hydrolases // Endoribonucleases producing 5'-phosphomonoesters.
EFC_3	A644	#2.6.1.59#	-0.281976	4.4312e-09	5.34731e-09	dTDP-4-amino-4,6-dideoxygalactose transaminase.
EFC_2	A376	#2.1.1.193#	-0.282057	4.38484e-09	5.29487e-09	16S rRNA (uracil(1498)-N(3))-methyltransferase.
EFC_1	A45	#2.7.14.1#	-0.282096	4.36255e-09	5.27332e-09	Protein arginine kinase.
EFC_1	A227	#3.5.4.5#	-0.282137	4.33937e-09	5.25175e-09	Cytidine deaminase.
EFC_3	A418	#2.7.6.2#	-0.282166	4.32292e-09	5.23015e-09	Thiamine diphosphokinase.
EFC_3	A365	#5.1.3.3#	-0.282213	4.29608e-09	5.20854e-09	Aldose 1-epimerase.
EFC_2	A1157	#3.5.5.1#	-0.282231	4.28616e-09	5.19903e-09	Nitrilase.
EFC_1	A114	#3.4.22.71#	-0.282259	4.27058e-09	5.17738e-09	Sortase B.
EFC_2	A666	#3.2.2.31#	-0.282395	4.19491e-09	5.08546e-09	Adenine glycosylase.
EFC_1	A1345	#4.1.1.44#	-0.282428	4.17696e-09	5.07586e-09	4-carboxymuconolactone decarboxylase.
EFC_1	A271	#2.1.1.107#	-0.282462	4.15824e-09	5.05411e-09	Uroporphyrinogen-III C-methyltransferase.
EFC_2	A631	#2.3.3.16#	-0.282563	4.10352e-09	4.98371e-09	Citrate synthase (unknown stereospecificity).
EFC_3	A126	#4.2.1.33#	-0.282641	4.06168e-09	4.94004e-09	3-isopropylmalate dehydratase.
EFC_3	A258	#1.1.1.25#	-0.282689	4.0364e-09	4.91817e-09	Shikimate dehydrogenase.
EFC_3	A117	#5.4.99.5#	-0.282737	4.01128e-09	4.8841e-09	Chorismate mutase.
EFC_2	A156	#2.5.1.15#	-0.282899	3.92658e-09	4.78907e-09	Dihydropteroate synthase.
EFC_1	A964	#1.4.3.19#	-0.282942	3.90475e-09	4.7549e-09	Glycine oxidase.
EFC_2	A712	#3.6.1.11#	-0.283126	3.81147e-09	4.64751e-09	Exopolyphosphatase.
EFC_2	A913	#1.1.1.80#	-0.283147	3.80067e-09	4.63998e-09	Isopropanol dehydrogenase (NADP(+)).
EFC_2	A927	#3.1.3.74#	-0.283351	3.70044e-09	4.52015e-09	Pyridoxal phosphatase.
EFC_1	A110	#1.8.99.2#	-0.283479	3.63826e-09	4.44909e-09	Adenylyl-sulfate reductase.
EFC_3	A54	#3.6.1.-#	-0.283688	3.53958e-09	4.32905e-09	Hydrolases // In phosphorus-containing anhydrides.
EFC_3	A205	#2.5.1.145#	-0.283784	3.49549e-09	4.28229e-09	Phosphatidylglycerol--prolipoprotein diacylglyceryl transferase.
EFC_3	A301	#5.4.99.23#	-0.283784	3.49547e-09	4.28229e-09	23S rRNA pseudouridine(1911/1915/1917) synthase.
EFC_1	A1223	#3.6.3.31#	-0.283935	3.42637e-09	4.20088e-09	Transferred entry: 7.6.2.11.
EFC_1	A641	#6.3.5.9#	-0.28401	3.39275e-09	4.15399e-09	Hydrogenobyrinic acid a,c-diamide synthase (glutamine-hydrolyzing).
EFC_3	A725	#3.1.2.-#	-0.284072	3.36524e-09	4.13157e-09	Hydrolases // Thiolester hydrolases.
EFC_1	A712	#3.6.1.11#	-0.284092	3.3563e-09	4.1214e-09	Exopolyphosphatase.
EFC_3	A240	#4.1.1.23#	-0.284164	3.32437e-09	4.07439e-09	Orotidine-5'-phosphate decarboxylase.
EFC_1	A348	#3.5.4.2#	-0.284293	3.2682e-09	4.0171e-09	Adenine deaminase.
EFC_3	A4	#2.7.7.49#	-0.284545	3.1614e-09	3.88787e-09	RNA-directed DNA polymerase.
EFC_3	A430	#5.3.1.6#	-0.284545	3.1613e-09	3.88787e-09	Ribose-5-phosphate isomerase.
EFC_1	A444	#1.5.1.3#	-0.284578	3.14745e-09	3.87951e-09	Dihydrofolate reductase.
EFC_1	A609	#3.1.3.48#	-0.28462	3.13026e-09	3.85683e-09	Protein-tyrosine-phosphatase.
EFC_3	A131	#3.1.26.3#	-0.284735	3.08284e-09	3.79715e-09	Ribonuclease III.
EFC_1	A549	#2.7.9.3#	-0.284945	2.99847e-09	3.70229e-09	Selenide, water dikinase.
EFC_3	A611	#2.7.1.19#	-0.285117	2.931e-09	3.61774e-09	Phosphoribulokinase.
EFC_3	A64	#6.1.1.6#	-0.285306	2.85838e-09	3.53491e-09	Lysine--tRNA ligase.
EFC_3	A86	#2.7.4.25#	-0.285306	2.85838e-09	3.53491e-09	(d)CMP kinase.
EFC_3	A515	#2.7.1.199#	-0.285688	2.71748e-09	3.36531e-09	Protein-N(pi)-phosphohistidine--D-glucose phosphotransferase.
EFC_3	A622	#2.3.1.18#	-0.285831	2.66624e-09	3.30513e-09	Galactoside O-acetyltransferase.
EFC_2	A139	#1.7.99.1#	-0.286044	2.59182e-09	3.20938e-09	Hydroxylamine reductase.
EFC_3	A190	#3.5.1.1#	-0.286068	2.58361e-09	3.19862e-09	Asparaginase.
EFC_3	A723	#4.2.1.-#	-0.28607	2.58295e-09	3.19862e-09	Lyases // Hydro-lyases.
EFC_1	A385	#2.7.7.9#	-0.286287	2.50925e-09	3.11502e-09	UTP--glucose-1-phosphate uridylyltransferase.
EFC_1	A255	#1.1.1.27#	-0.286409	2.46884e-09	3.06695e-09	L-lactate dehydrogenase.
EFC_3	A215	#1.1.1.77#	-0.286449	2.45602e-09	3.0561e-09	Lactaldehyde reductase.
EFC_3	A540	#1.17.1.9#	-0.286449	2.45581e-09	3.0561e-09	Formate dehydrogenase.
EFC_2	A1058	#1.17.1.-#	-0.286531	2.42911e-09	3.02192e-09	Oxidoreductases // With NAD(+) or NADP(+) as acceptor.
EFC_1	A14	#5.6.2.-#	-0.286735	2.36409e-09	2.93789e-09	Isomerases // Enzymes altering nucleic acid conformation.
EFC_3	A442	#1.1.1.169#	-0.286925	2.30504e-09	2.87712e-09	2-dehydropantoate 2-reductase.
EFC_3	A842	#4.3.2.3#	-0.287028	2.27359e-09	2.82875e-09	Ureidoglycolate lyase.
EFC_2	A1093	#5.4.99.1#	-0.287038	2.27052e-09	2.82875e-09	Methylaspartate mutase.
EFC_4	A476	#3.2.2.20#	-0.287157	2.23484e-09	2.78176e-09	DNA-3-methyladenine glycosylase I.
EFC_1	A321	#2.7.1.35#	-0.287223	2.21497e-09	2.75965e-09	Pyridoxal kinase.
EFC_1	A139	#1.7.99.1#	-0.287305	2.19104e-09	2.73609e-09	Hydroxylamine reductase.
EFC_3	A169	#3.2.1.55#	-0.2874	2.16322e-09	2.7e-09	Non-reducing end alpha-L-arabinofuranosidase.
EFC_1	A156	#2.5.1.15#	-0.287447	2.14973e-09	2.68889e-09	Dihydropteroate synthase.
EFC_2	A901	#3.2.2.16#	-0.287466	2.14429e-09	2.67776e-09	Methylthioadenosine nucleosidase.
EFC_3	A87	#2.6.1.42#	-0.287781	2.05584e-09	2.58032e-09	Branched-chain-amino-acid transaminase.
EFC_3	A80	#6.3.4.4#	-0.287971	2.00411e-09	2.50776e-09	Adenylosuccinate synthase.
EFC_4	A599	#2.4.1.320#	-0.288001	1.99632e-09	2.50776e-09	1,4-beta-mannosyl-N-acetylglucosamine phosphorylase.
EFC_2	A1254	#1.6.5.9#	-0.28811	1.96721e-09	2.4727e-09	NADH:ubiquinone reductase (non-electrogenic).
EFC_3	A234	#4.1.1.36#	-0.288305	1.9166e-09	2.41119e-09	Phosphopantothenoylcysteine decarboxylase.
EFC_3	A613	#3.5.2.9#	-0.288448	1.88e-09	2.36218e-09	5-oxoprolinase (ATP-hydrolyzing).
EFC_1	A626	#2.7.4.-#	-0.288486	1.87057e-09	2.35083e-09	Transferases. // Phosphotransferases with a phosphate group as acceptor.
EFC_2	A430	#5.3.1.6#	-0.288628	1.83533e-09	2.31432e-09	Ribose-5-phosphate isomerase.
EFC_3	A40	#2.1.1.190#	-0.288828	1.78655e-09	2.25259e-09	23S rRNA (uracil(1939)-C(5))-methyltransferase.
EFC_2	A327	#1.4.1.-#	-0.288908	1.76743e-09	2.22974e-09	Oxidoreductases // With NAD(+) or NADP(+) as acceptor.
EFC_4	A308	#4.2.1.3#	-0.288943	1.7591e-09	2.2183e-09	Aconitate hydratase.
EFC_2	A750	#2.7.1.201#	-0.28908	1.72707e-09	2.18162e-09	Protein-N(pi)-phosphohistidine--trehalose phosphotransferase.
EFC_3	A14	#5.6.2.-#	-0.289114	1.71926e-09	2.17014e-09	Isomerases // Enzymes altering nucleic acid conformation.
EFC_3	A226	#2.3.1.39#	-0.289209	1.69738e-09	2.14602e-09	[Acyl-carrier-protein] S-malonyltransferase.
EFC_2	A730	#6.3.2.17#	-0.28922	1.69493e-09	2.13451e-09	Tetrahydrofolate synthase.
EFC_1	A40	#2.1.1.190#	-0.289339	1.6678e-09	2.11034e-09	23S rRNA (uracil(1939)-C(5))-methyltransferase.
EFC_2	A762	#3.5.4.32#	-0.289417	1.65049e-09	2.08616e-09	8-oxoguanine deaminase.
EFC_3	A433	#2.1.1.173#	-0.289685	1.59193e-09	2.0124e-09	23S rRNA (guanine(2445)-N(2))-methyltransferase.
EFC_2	A814	#2.7.7.61#	-0.289784	1.57083e-09	1.98812e-09	Citrate lyase holo-[acyl-carrier protein] synthase.
EFC_1	A144	#2.7.1.30#	-0.289889	1.54876e-09	1.96382e-09	Glycerol kinase.
EFC_3	A378	#1.1.1.69#	-0.290066	1.51225e-09	1.91414e-09	Gluconate 5-dehydrogenase.
EFC_2	A1224	#3.4.13.22#	-0.290148	1.49561e-09	1.90246e-09	D-Ala-D-Ala dipeptidase.
EFC_2	A254	#7.6.2.11#	-0.290256	1.47386e-09	1.86538e-09	ABC-type polyamine transporter.
EFC_1	A1501	#3.7.1.2#	-0.290392	1.44698e-09	1.84097e-09	Fumarylacetoacetase.
EFC_3	A302	#1.8.1.14#	-0.290637	1.39991e-09	1.77842e-09	CoA-disulfide reductase.
EFC_2	A534	#3.1.3.82#	-0.290818	1.36592e-09	1.74122e-09	D-glycero-beta-D-manno-heptose 1,7-bisphosphate 7-phosphatase.
EFC_3	A619	#3.5.4.3#	-0.290971	1.33799e-09	1.70399e-09	Guanine deaminase.
EFC_3	A609	#3.1.3.48#	-0.291018	1.32939e-09	1.69216e-09	Protein-tyrosine-phosphatase.
EFC_3	A216	#2.4.1.227#	-0.291112	1.31252e-09	1.66846e-09	Undecaprenyldiphospho-muramoylpentapeptide beta-N-
EFC_1	A665	#1.3.7.8#	-0.291254	1.28765e-09	1.64385e-09	Benzoyl-CoA reductase.
EFC_3	A43	#6.1.1.4#	-0.291493	1.24645e-09	1.59456e-09	Leucine--tRNA ligase.
EFC_3	A66	#2.7.13.3#	-0.291588	1.23044e-09	1.56987e-09	Histidine kinase.
EFC_4	A618	#1.15.1.1#	-0.291655	1.21939e-09	1.55793e-09	Superoxide dismutase.
EFC_3	A243	#6.3.1.1#	-0.291684	1.21462e-09	1.54597e-09	Aspartate--ammonia ligase.
EFC_4	A177	#2.4.99.17#	-0.291734	1.20632e-09	1.54597e-09	S-adenosylmethionine:tRNA ribosyltransferase-isomerase.
EFC_3	A322	#2.5.1.3#	-0.291779	1.19901e-09	1.53481e-09	Thiamine phosphate synthase.
EFC_3	A168	#6.3.3.2#	-0.291874	1.1836e-09	1.51162e-09	5-formyltetrahydrofolate cyclo-ligase.
EFC_2	A1207	#5.1.1.13#	-0.292134	1.14243e-09	1.46115e-09	Aspartate racemase.
EFC_1	A336	#2.7.1.193#	-0.292147	1.14036e-09	1.46115e-09	Protein-N(pi)-phosphohistidine--N-acetyl-D-glucosamine
EFC_2	A1042	#3.2.1.96#	-0.292262	1.12268e-09	1.43704e-09	Mannosyl-glycoprotein endo-beta-N-acetylglucosaminidase.
EFC_3	A409	#2.6.1.1#	-0.292398	1.10218e-09	1.41212e-09	Aspartate transaminase.
EFC_3	A222	#3.4.16.4#	-0.292493	1.08799e-09	1.40003e-09	Serine-type D-Ala-D-Ala carboxypeptidase.
EFC_1	A379	#7.4.2.1#	-0.292554	1.07885e-09	1.38792e-09	ABC-type polar-amino-acid transporter.
EFC_2	A275	#6.3.4.19#	-0.292895	1.02982e-09	1.32436e-09	tRNA(Ile)-lysidine synthetase.
EFC_1	A293	#3.5.1.88#	-0.293083	1.00371e-09	1.28647e-09	Peptide deformylase.
EFC_1	A565	#2.6.1.2#	-0.293206	9.87018e-10	1.27042e-09	Alanine transaminase.
EFC_3	A529	#5.4.99.21#	-0.29335	9.67842e-10	1.24663e-09	23S rRNA pseudouridine(2604) synthase.
EFC_3	A614	#2.3.1.9#	-0.293493	9.49045e-10	1.22281e-09	Acetyl-CoA C-acetyltransferase.
EFC_3	A598	#2.4.2.3#	-0.293683	9.24634e-10	1.19252e-09	Uridine phosphorylase.
EFC_4	A907	#1.2.2.2#	-0.293904	8.97128e-10	1.15765e-09	Deleted entry.
EFC_2	A905	#2.7.8.6#	-0.293925	8.9455e-10	1.15568e-09	Undecaprenyl-phosphate galactose phosphotransferase.
EFC_3	A147	#2.1.1.199#	-0.294063	8.77748e-10	1.13494e-09	16S rRNA (cytosine(1402)-N(4))-methyltransferase.
EFC_3	A437	#4.6.1.12#	-0.294254	8.55094e-10	1.10757e-09	2-C-methyl-D-erythritol 2,4-cyclodiphosphate synthase.
EFC_1	A207	#2.3.1.274#	-0.294345	8.44453e-10	1.09391e-09	Phosphate acyltransferase.
EFC_3	A178	#2.7.1.6#	-0.294444	8.33063e-10	1.08023e-09	Galactokinase.
EFC_3	A81	#2.7.8.31#	-0.294634	8.11557e-10	1.05356e-09	Undecaprenyl-phosphate glucose phosphotransferase.
EFC_3	A739	#2.3.1.79#	-0.294637	8.11258e-10	1.05282e-09	Maltose O-acetyltransferase.
EFC_1	A445	#3.6.3.17#	-0.294711	8.02986e-10	1.043e-09	Transferred entry: 7.5.2.8.
EFC_3	A284	#2.7.4.8#	-0.294777	7.95779e-10	1.03446e-09	Guanylate kinase.
EFC_2	A945	#4.3.1.12#	-0.294788	7.94543e-10	1.03371e-09	Ornithine cyclodeaminase.
EFC_3	A22	#3.4.24.-#	-0.295396	7.30801e-10	9.52027e-10	Hydrolases // Metalloendopeptidases.
EFC_2	A748	#6.2.1.26#	-0.295453	7.25018e-10	9.44721e-10	o-succinylbenzoate--CoA ligase.
EFC_3	A38	#4.1.1.49#	-0.295586	7.11865e-10	9.2828e-10	Phosphoenolpyruvate carboxykinase (ATP).
EFC_4	A1113	#2.8.1.12#	-0.295654	7.05179e-10	9.19648e-10	Molybdopterin synthase.
EFC_3	A153	#2.8.4.4#	-0.295681	7.02577e-10	9.17532e-10	[Ribosomal protein S12] (aspartate(89)-C(3))-methylthiotransferase.
EFC_3	A443	#2.4.2.19#	-0.295681	7.02553e-10	9.17532e-10	Nicotinate-nucleotide diphosphorylase (carboxylating).
EFC_3	A638	#2.7.1.162#	-0.295683	7.02437e-10	9.17214e-10	N-acetylhexosamine 1-kinase.
EFC_1	A37	#2.1.1.-#	-0.29581	6.90202e-10	9.02022e-10	Transferases. // Methyltransferases.
EFC_1	A1151	#1.1.3.-#	-0.295908	6.80961e-10	8.90736e-10	Oxidoreductases // With oxygen as acceptor.
EFC_2	A1	#7.6.2.-#	-0.29604	6.68589e-10	8.75513e-10	Translocases // Linked to the hydrolysis of a nucleoside triphosphate.
EFC_3	A102	#1.5.1.20#	-0.296062	6.66591e-10	8.73367e-10	Methylenetetrahydrofolate reductase (NAD(P)H).
EFC_3	A130	#1.1.1.193#	-0.296062	6.66589e-10	8.73367e-10	5-amino-6-(5-phosphoribosylamino)uracil reductase.
EFC_3	A545	#1.4.1.16#	-0.296063	6.66528e-10	8.73367e-10	Diaminopimelate dehydrogenase.
EFC_1	A89	#2.7.3.9#	-0.29642	6.34351e-10	8.32855e-10	Phosphoenolpyruvate--protein phosphotransferase.
EFC_2	A523	#2.7.7.3#	-0.296518	6.2583e-10	8.22791e-10	Pantetheine-phosphate adenylyltransferase.
EFC_1	A421	#2.7.7.39#	-0.296543	6.2371e-10	8.20607e-10	Glycerol-3-phosphate cytidylyltransferase.
EFC_2	A161	#2.5.1.19#	-0.296883	5.95002e-10	7.82895e-10	3-phosphoshikimate 1-carboxyvinyltransferase.
EFC_1	A285	#2.1.1.207#	-0.297153	5.73111e-10	7.54766e-10	tRNA (cytidine(34)-2'-O)-methyltransferase.
EFC_1	A354	#3.5.3.12#	-0.297316	5.60302e-10	7.38043e-10	Agmatine deiminase.
EFC_1	A355	#3.2.1.52#	-0.297478	5.47773e-10	7.22621e-10	Beta-N-acetylhexosaminidase.
EFC_2	A713	#1.3.1.12#	-0.297502	5.45955e-10	7.20375e-10	Prephenate dehydrogenase.
EFC_4	A1071	#1.3.5.3#	-0.297589	5.39402e-10	7.11527e-10	Protoporphyrinogen IX dehydrogenase (quinone).
EFC_3	A466	#2.4.2.22#	-0.29768	5.32622e-10	7.0399e-10	Xanthine phosphoribosyltransferase.
EFC_1	A155	#2.7.6.5#	-0.297763	5.26505e-10	6.96824e-10	GTP diphosphokinase.
EFC_1	A325	#4.1.1.112#	-0.297845	5.20573e-10	6.89642e-10	Oxaloacetate decarboxylase.
EFC_3	A148	#2.5.1.6#	-0.298061	5.05152e-10	6.68829e-10	Methionine adenosyltransferase.
EFC_3	A569	#4.2.1.59#	-0.298157	4.9845e-10	6.59918e-10	3-hydroxyacyl-[acyl-carrier-protein] dehydratase.
EFC_3	A179	#1.1.1.133#	-0.298346	4.85446e-10	6.43394e-10	dTDP-4-dehydrorhamnose reductase.
EFC_1	A454	#5.4.2.6#	-0.298415	4.80839e-10	6.38437e-10	Beta-phosphoglucomutase.
EFC_1	A801	#3.4.11.9#	-0.298501	4.75056e-10	6.30819e-10	Xaa-Pro aminopeptidase.
EFC_1	A405	#1.1.1.157#	-0.298577	4.70051e-10	6.24863e-10	3-hydroxybutyryl-CoA dehydrogenase.
EFC_2	A242	#1.1.1.94#	-0.29868	4.63378e-10	6.15894e-10	Glycerol-3-phosphate dehydrogenase (NAD(P)(+)).
EFC_3	A34	#2.2.1.7#	-0.298727	4.6033e-10	6.12239e-10	1-deoxy-D-xylulose-5-phosphate synthase.
EFC_2	A1178	#5.3.1.30#	-0.298941	4.46764e-10	5.95264e-10	5-deoxy-glucuronate isomerase.
EFC_1	A633	#6.3.2.12#	-0.298985	4.44023e-10	5.91593e-10	Dihydrofolate synthase.
EFC_3	A349	#2.5.1.-#	-0.299013	4.42325e-10	5.89252e-10	Transferases. // Transferring alkyl or aryl groups, other than methyl groups.
EFC_3	A813	#2.3.3.1#	-0.299399	4.19057e-10	5.58897e-10	Citrate (Si)-synthase.
EFC_2	A43	#6.1.1.4#	-0.299466	4.15141e-10	5.53866e-10	Leucine--tRNA ligase.
EFC_2	A956	#3.4.11.7#	-0.299539	4.10912e-10	5.4883e-10	Glutamyl aminopeptidase.
EFC_3	A182	#1.4.3.16#	-0.299679	4.02942e-10	5.3874e-10	L-aspartate oxidase.
EFC_3	A172	#3.1.22.4#	-0.30006	3.81992e-10	5.10949e-10	Crossover junction endodeoxyribonuclease.
EFC_2	A1223	#3.6.3.31#	-0.300314	3.68559e-10	4.93833e-10	Transferred entry: 7.6.2.11.
EFC_3	A162	#5.1.3.2#	-0.30044	3.62102e-10	4.84732e-10	UDP-glucose 4-epimerase.
EFC_3	A202	#2.7.1.148#	-0.30044	3.62102e-10	4.84732e-10	4-(cytidine 5'-diphospho)-2-C-methyl-D-erythritol kinase.
EFC_1	A282	#4.2.1.51#	-0.300531	3.57535e-10	4.80171e-10	Prephenate dehydratase.
EFC_3	A183	#3.4.21.105#	-0.300631	3.52539e-10	4.74252e-10	Rhomboid protease.
EFC_3	A42	#6.1.1.12#	-0.300631	3.52539e-10	4.74252e-10	Aspartate--tRNA ligase.
EFC_3	A77	#6.3.5.4#	-0.300726	3.4785e-10	4.68053e-10	Asparagine synthase (glutamine-hydrolyzing).
EFC_3	A324	#6.3.2.4#	-0.300726	3.47847e-10	4.68053e-10	D-alanine--D-alanine ligase.
EFC_3	A677	#2.7.1.107#	-0.300727	3.47777e-10	4.68053e-10	Diacylglycerol kinase (ATP).
EFC_1	A5	#2.7.7.7#	-0.300734	3.47449e-10	4.67486e-10	DNA-directed DNA polymerase.
EFC_2	A216	#2.4.1.227#	-0.300758	3.46298e-10	4.66398e-10	Undecaprenyldiphospho-muramoylpentapeptide beta-N-
EFC_1	A168	#6.3.3.2#	-0.300815	3.43492e-10	4.62611e-10	5-formyltetrahydrofolate cyclo-ligase.
EFC_3	A461	#3.6.1.66#	-0.300821	3.43209e-10	4.62611e-10	XTP/dITP diphosphatase.
EFC_3	A177	#2.4.99.17#	-0.300916	3.38653e-10	4.57726e-10	S-adenosylmethionine:tRNA ribosyltransferase-isomerase.
EFC_3	A531	#2.7.1.49#	-0.301202	3.25267e-10	4.39067e-10	Hydroxymethylpyrimidine kinase.
EFC_1	A588	#7.5.2.10#	-0.301345	3.18772e-10	4.31442e-10	ABC-type D-xylose transporter.
EFC_3	A23	#1.1.1.1#	-0.301392	3.16683e-10	4.28976e-10	Alcohol dehydrogenase.
EFC_4	A1155	#1.9.6.1#	-0.301778	2.99911e-10	4.06652e-10	Nitrate reductase (cytochrome).
EFC_2	A817	#1.3.1.9#	-0.30183	2.97686e-10	4.04167e-10	Enoyl-[acyl-carrier-protein] reductase (NADH).
EFC_1	A638	#2.7.1.162#	-0.302201	2.82501e-10	3.84253e-10	N-acetylhexosamine 1-kinase.
EFC_3	A186	#6.1.1.21#	-0.302344	2.76825e-10	3.76317e-10	Histidine--tRNA ligase.
EFC_3	A666	#3.2.2.31#	-0.302631	2.65795e-10	3.61778e-10	Adenine glycosylase.
EFC_1	A892	#3.2.1.172#	-0.302684	2.6382e-10	3.59259e-10	Unsaturated rhamnogalacturonyl hydrolase.
EFC_1	A756	#7.5.2.7#	-0.302752	2.61274e-10	3.55376e-10	ABC-type D-ribose transporter.
EFC_3	A44	#6.1.1.15#	-0.30282	2.58772e-10	3.52851e-10	Proline--tRNA ligase.
EFC_3	A496	#2.5.1.78#	-0.302868	2.57014e-10	3.50323e-10	6,7-dimethyl-8-ribityllumazine synthase.
EFC_3	A296	#1.1.1.22#	-0.30301	2.51874e-10	3.43701e-10	UDP-glucose 6-dehydrogenase.
EFC_3	A382	#3.5.4.25#	-0.30301	2.51871e-10	3.43701e-10	GTP cyclohydrolase II.
EFC_3	A722	#2.7.2.3#	-0.303012	2.51802e-10	3.43701e-10	Phosphoglycerate kinase.
EFC_1	A611	#2.7.1.19#	-0.303055	2.5029e-10	3.41549e-10	Phosphoribulokinase.
EFC_3	A121	#4.3.2.1#	-0.303391	2.38616e-10	3.26705e-10	Argininosuccinate lyase.
EFC_4	A129	#3.4.21.89#	-0.3035	2.34949e-10	3.21418e-10	Signal peptidase I.
EFC_3	A259	#2.6.1.11#	-0.303534	2.33821e-10	3.20231e-10	Acetylornithine transaminase.
EFC_1	A191	#2.1.1.297#	-0.303664	2.29525e-10	3.14935e-10	Peptide chain release factor N(5)-glutamine methyltransferase.
EFC_1	A614	#2.3.1.9#	-0.303665	2.2949e-10	3.13743e-10	Acetyl-CoA C-acetyltransferase.
EFC_2	A1089	#5.1.1.20#	-0.303668	2.2938e-10	3.13743e-10	L-Ala-D/L-Glu epimerase.
EFC_3	A35	#3.4.13.-#	-0.303676	2.2912e-10	3.13743e-10	Hydrolases // Dipeptidases.
EFC_3	A293	#3.5.1.88#	-0.303676	2.29118e-10	3.13743e-10	Peptide deformylase.
EFC_3	A242	#1.1.1.94#	-0.303962	2.19991e-10	3.02266e-10	Glycerol-3-phosphate dehydrogenase (NAD(P)(+)).
EFC_1	A353	#2.3.1.266#	-0.30399	2.19126e-10	3.01063e-10	[Ribosomal protein S18]-alanine N-acetyltransferase.
EFC_2	A1069	#7.5.2.8#	-0.303999	2.18829e-10	3.01063e-10	ABC-type D-allose transporter.
EFC_1	A667	#3.1.1.-#	-0.304032	2.17815e-10	3.00028e-10	Hydrolases // Carboxylic ester hydrolases.
EFC_3	A109	#2.1.1.33#	-0.304057	2.17028e-10	2.98822e-10	tRNA (guanine(46)-N(7))-methyltransferase.
EFC_1	A480	#4.2.1.150#	-0.304153	2.14095e-10	2.94858e-10	Short-chain-enoyl-CoA hydratase.
EFC_1	A792	#3.7.1.12#	-0.304157	2.13964e-10	2.94858e-10	Cobalt-precorrin 5A hydrolase.
EFC_2	A798	#5.4.99.24#	-0.304244	2.11325e-10	2.91055e-10	23S rRNA pseudouridine(955/2504/2580) synthase.
EFC_3	A167	#4.1.2.13#	-0.304248	2.11218e-10	2.91055e-10	Fructose-bisphosphate aldolase.
EFC_3	A552	#2.3.1.51#	-0.304248	2.11196e-10	2.91055e-10	1-acylglycerol-3-phosphate O-acyltransferase.
EFC_3	A119	#7.5.2.5#	-0.304438	2.05559e-10	2.84806e-10	ABC-type lipopolysaccharide transporter.
EFC_3	A150	#6.3.2.6#	-0.304438	2.05558e-10	2.84806e-10	Phosphoribosylaminoimidazolesuccinocarboxamide synthase.
EFC_3	A257	#4.2.3.5#	-0.304438	2.05558e-10	2.84806e-10	Chorismate synthase.
EFC_1	A519	#6.3.5.7#	-0.30456	2.02014e-10	2.79754e-10	Glutaminyl-tRNA synthase (glutamine-hydrolyzing).
EFC_4	A706	#1.3.5.2#	-0.304566	2.01832e-10	2.79754e-10	Dihydroorotate dehydrogenase (quinone).
EFC_1	A508	#3.4.24.78#	-0.304682	1.98522e-10	2.75915e-10	GPR endopeptidase.
EFC_1	A181	#2.4.1.-#	-0.304803	1.95101e-10	2.70523e-10	Transferases. // Hexosyltransferases.
EFC_1	A465	#3.2.2.15#	-0.304844	1.93963e-10	2.6929e-10	DNA-deoxyinosine glycosylase.
EFC_3	A484	#3.5.1.2#	-0.305105	1.86879e-10	2.59722e-10	Glutaminase.
EFC_1	A310	#1.8.4.-#	-0.305251	1.82999e-10	2.54312e-10	Oxidoreductases // With a disulfide as acceptor.
EFC_3	A468	#4.1.1.48#	-0.30558	1.74571e-10	2.43614e-10	Indole-3-glycerol-phosphate synthase.
EFC_3	A689	#1.1.1.28#	-0.305582	1.74526e-10	2.43614e-10	D-lactate dehydrogenase.
EFC_3	A564	#3.5.4.33#	-0.305676	1.72194e-10	2.39713e-10	tRNA(adenine(34)) deaminase.
EFC_2	A420	#4.1.1.21#	-0.3057	1.71609e-10	2.39713e-10	Phosphoribosylaminoimidazole carboxylase.
EFC_3	A333	#5.3.1.4#	-0.30577	1.69876e-10	2.37198e-10	L-arabinose isomerase.
EFC_2	A1156	#3.2.1.73#	-0.305811	1.6888e-10	2.35938e-10	Licheninase.
EFC_1	A467	#2.1.1.130#	-0.305902	1.66689e-10	2.33281e-10	Precorrin-2 C(20)-methyltransferase.
EFC_2	A1161	#6.2.1.7#	-0.306362	1.56038e-10	2.1804e-10	Cholate--CoA ligase.
EFC_2	A1158	#2.4.1.34#	-0.306465	1.53753e-10	2.15369e-10	1,3-beta-glucan synthase.
EFC_4	A966	#3.1.11.1#	-0.306608	1.5061e-10	2.11295e-10	Exodeoxyribonuclease I.
EFC_3	A247	#3.5.2.3#	-0.306913	1.44154e-10	2.01617e-10	Dihydroorotase.
EFC_3	A124	#3.5.99.6#	-0.307198	1.38342e-10	1.93328e-10	Glucosamine-6-phosphate deaminase.
EFC_2	A261	#1.1.1.267#	-0.307272	1.36876e-10	1.92038e-10	1-deoxy-D-xylulose-5-phosphate reductoisomerase.
EFC_2	A184	#1.1.1.100#	-0.30744	1.33589e-10	1.8805e-10	3-oxoacyl-[acyl-carrier-protein] reductase.
EFC_2	A1083	#3.6.1.13#	-0.307517	1.32112e-10	1.8535e-10	ADP-ribose diphosphatase.
EFC_3	A123	#2.8.1.13#	-0.307674	1.29157e-10	1.81453e-10	tRNA-uridine 2-sulfurtransferase.
EFC_4	A984	#2.3.1.78#	-0.307691	1.28833e-10	1.81453e-10	Heparan-alpha-glucosaminide N-acetyltransferase.
EFC_1	A384	#1.1.1.95#	-0.307713	1.28427e-10	1.80256e-10	Phosphoglycerate dehydrogenase.
EFC_3	A374	#4.1.99.17#	-0.307769	1.27391e-10	1.78951e-10	Phosphomethylpyrimidine synthase.
EFC_2	A930	#3.2.1.85#	-0.30781	1.26639e-10	1.78951e-10	6-phospho-beta-galactosidase.
EFC_2	A1075	#1.12.7.2#	-0.308104	1.2138e-10	1.70795e-10	Ferredoxin hydrogenase.
EFC_1	A92	#4.2.1.53#	-0.308181	1.20025e-10	1.69482e-10	Oleate hydratase.
EFC_3	A103	#1.2.1.41#	-0.308245	1.18918e-10	1.68167e-10	Glutamate-5-semialdehyde dehydrogenase.
EFC_3	A331	#2.1.1.170#	-0.308245	1.18917e-10	1.68167e-10	16S rRNA (guanine(527)-N(7))-methyltransferase.
EFC_1	A252	#2.4.1.211#	-0.308425	1.15854e-10	1.64215e-10	1,3-beta-galactosyl-N-acetylhexosamine phosphorylase.
EFC_1	A551	#4.1.2.-#	-0.308467	1.15162e-10	1.62894e-10	Lyases // Aldehyde-lyases.
EFC_2	A126	#4.2.1.33#	-0.30862	1.12635e-10	1.60155e-10	3-isopropylmalate dehydratase.
EFC_3	A683	#5.1.3.9#	-0.308628	1.12501e-10	1.60155e-10	N-acylglucosamine-6-phosphate 2-epimerase.
EFC_1	A389	#2.4.2.4#	-0.308629	1.12486e-10	1.58923e-10	Thymidine phosphorylase.
EFC_4	A1340	#2.5.1.46#	-0.308972	1.07017e-10	1.51917e-10	Deoxyhypusine synthase.
EFC_3	A532	#1.8.4.11#	-0.309007	1.06476e-10	1.50586e-10	Peptide-methionine (S)-S-oxide reductase.
EFC_1	A492	#1.3.1.54#	-0.309036	1.06031e-10	1.50586e-10	Precorrin-6A reductase.
EFC_2	A944	#3.4.25.2#	-0.309167	1.04037e-10	1.48092e-10	HslU--HslV peptidase.
EFC_2	A651	#1.18.6.1#	-0.309183	1.03795e-10	1.48092e-10	Nitrogenase.
EFC_3	A149	#2.6.1.83#	-0.309292	1.0216e-10	1.45414e-10	LL-diaminopimelate aminotransferase.
EFC_3	A364	#7.6.2.5#	-0.30934	1.01454e-10	1.44074e-10	ABC-type heme transporter.
EFC_3	A248	#5.3.1.9#	-0.309387	1.00756e-10	1.44074e-10	Glucose-6-phosphate isomerase.
EFC_3	A320	#5.3.1.12#	-0.309387	1.00755e-10	1.44074e-10	Glucuronate isomerase.
EFC_1	A51	#2.7.1.-#	-0.309728	9.58895e-11	1.37202e-10	Transferases. // Phosphotransferases with an alcohol group as acceptor.
EFC_3	A73	#6.1.1.11#	-0.309768	9.53255e-11	1.36424e-10	Serine--tRNA ligase.
EFC_1	A339	#7.3.2.2#	-0.30989	9.36422e-11	1.34149e-10	ABC-type phosphonate transporter.
EFC_1	A660	#3.6.3.44#	-0.309892	9.3622e-11	1.34149e-10	Transferred entry: 7.6.2.2.
EFC_3	A94	#3.1.11.6#	-0.309958	9.27183e-11	1.33016e-10	Exodeoxyribonuclease VII.
EFC_3	A328	#2.7.7.41#	-0.310054	9.14402e-11	1.31229e-10	Phosphatidate cytidylyltransferase.
EFC_1	A418	#2.7.6.2#	-0.310338	8.77241e-11	1.26066e-10	Thiamine diphosphokinase.
EFC_1	A433	#2.1.1.173#	-0.310338	8.77225e-11	1.26066e-10	23S rRNA (guanine(2445)-N(2))-methyltransferase.
EFC_3	A27	#5.6.2.1#	-0.310339	8.77107e-11	1.26066e-10	DNA topoisomerase.
EFC_3	A15	#5.6.2.2#	-0.310625	8.41289e-11	1.21322e-10	DNA topoisomerase (ATP-hydrolyzing).
EFC_3	A31	#2.7.9.1#	-0.310625	8.41287e-11	1.21322e-10	Pyruvate, phosphate dikinase.
EFC_3	A425	#1.1.1.23#	-0.31091	8.06866e-11	1.16695e-10	Histidinol dehydrogenase.
EFC_1	A82	#2.7.1.11#	-0.310948	8.02407e-11	1.16041e-10	6-phosphofructokinase.
EFC_1	A639	#5.4.99.19#	-0.311031	7.9273e-11	1.14807e-10	16S rRNA pseudouridine(516) synthase.
EFC_2	A145	#3.2.1.20#	-0.311091	7.85862e-11	1.13862e-10	Alpha-glucosidase.
EFC_3	A452	#2.3.1.30#	-0.311196	7.73848e-11	1.12258e-10	Serine O-acetyltransferase.
EFC_3	A138	#6.3.4.13#	-0.311291	7.63165e-11	1.10729e-10	Phosphoribosylamine--glycine ligase.
EFC_1	A203	#3.2.1.26#	-0.311315	7.60523e-11	1.10504e-10	Beta-fructofuranosidase.
EFC_3	A76	#6.1.1.16#	-0.311672	7.21747e-11	1.04904e-10	Cysteine--tRNA ligase.
EFC_3	A298	#4.3.2.2#	-0.311672	7.2174e-11	1.04904e-10	Adenylosuccinate lyase.
EFC_3	A71	#6.1.1.3#	-0.311767	7.11737e-11	1.03637e-10	Threonine--tRNA ligase.
EFC_3	A444	#1.5.1.3#	-0.311957	6.921e-11	1.00787e-10	Dihydrofolate reductase.
EFC_3	A221	#6.3.1.5#	-0.3121	6.77765e-11	9.88071e-11	NAD(+) synthase.
EFC_3	A420	#4.1.1.21#	-0.312195	6.68336e-11	9.74083e-11	Phosphoribosylaminoimidazole carboxylase.
EFC_3	A314	#2.7.2.8#	-0.312338	6.54463e-11	9.54242e-11	Acetylglutamate kinase.
EFC_2	A857	#2.7.1.205#	-0.312674	6.22928e-11	9.10105e-11	Protein-N(pi)-phosphohistidine--D-cellobiose phosphotransferase.
EFC_2	A995	#1.3.1.76#	-0.312988	5.94764e-11	8.7025e-11	Precorrin-2 dehydrogenase.
EFC_2	A1262	#3.2.2.24#	-0.313109	5.84235e-11	8.54677e-11	ADP-ribosyl-[dinitrogen reductase] hydrolase.
EFC_3	A504	#1.11.1.1#	-0.313147	5.80926e-11	8.508e-11	NADH peroxidase.
EFC_3	A204	#2.1.1.182#	-0.313195	5.76899e-11	8.45453e-11	16S rRNA (adenine(1518)-N(6)/adenine(1519)-N(6))-dimethyltransferase.
EFC_3	A327	#1.4.1.-#	-0.313195	5.76894e-11	8.45453e-11	Oxidoreductases // With NAD(+) or NADP(+) as acceptor.
EFC_3	A312	#5.1.3.1#	-0.313385	5.60916e-11	8.23004e-11	Ribulose-phosphate 3-epimerase.
EFC_3	A435	#2.4.2.8#	-0.313385	5.60898e-11	8.23004e-11	Hypoxanthine phosphoribosyltransferase.
EFC_3	A402	#4.1.2.4#	-0.31348	5.53082e-11	8.1225e-11	Deoxyribose-phosphate aldolase.
EFC_3	A53	#3.6.5.1#	-0.313623	5.41549e-11	7.97059e-11	Heterotrimeric G-protein GTPase.
EFC_2	A886	#2.7.7.23#	-0.313719	5.33891e-11	7.85771e-11	UDP-N-acetylglucosamine diphosphorylase.
EFC_3	A55	#2.7.7.8#	-0.313766	5.30243e-11	7.80358e-11	Polyribonucleotide nucleotidyltransferase.
EFC_3	A224	#6.3.4.2#	-0.313766	5.30243e-11	7.80358e-11	CTP synthase (glutamine hydrolyzing).
EFC_3	A675	#4.2.99.18#	-0.313862	5.22715e-11	7.70988e-11	DNA-(apurinic or apyrimidinic site) lyase.
EFC_3	A67	#6.3.2.8#	-0.314051	5.08316e-11	7.50244e-11	UDP-N-acetylmuramate--L-alanine ligase.
EFC_2	A870	#2.7.7.56#	-0.31408	5.06177e-11	7.47745e-11	tRNA nucleotidyltransferase.
EFC_3	A160	#4.2.1.11#	-0.314146	5.01204e-11	7.40808e-11	Phosphopyruvate hydratase.
EFC_3	A548	#3.2.2.9#	-0.314242	4.94138e-11	7.30903e-11	Adenosylhomocysteine nucleosidase.
EFC_1	A499	#7.2.2.-#	-0.314245	4.93934e-11	7.30903e-11	Translocases // Linked to the hydrolysis of a nucleoside triphosphate.
EFC_3	A166	#2.1.2.3#	-0.314432	4.80449e-11	7.11057e-11	Phosphoribosylaminoimidazolecarboxamide formyltransferase.
EFC_3	A33	#6.1.1.20#	-0.314622	4.6708e-11	6.92222e-11	Phenylalanine--tRNA ligase.
EFC_3	A307	#2.1.3.2#	-0.314622	4.67075e-11	6.92222e-11	Aspartate carbamoyltransferase.
EFC_3	A111	#4.2.1.47#	-0.314717	4.60532e-11	6.84165e-11	GDP-mannose 4,6-dehydratase.
EFC_2	A1121	#5.4.99.20#	-0.314853	4.5135e-11	6.69734e-11	23S rRNA pseudouridine(2457) synthase.
EFC_1	A474	#7.4.2.2#	-0.315099	4.35141e-11	6.46369e-11	ABC-type nonpolar-amino-acid transporter.
EFC_3	A101	#6.3.2.9#	-0.315193	4.2911e-11	6.37845e-11	UDP-N-acetylmuramoyl-L-alanine--D-glutamate ligase.
EFC_1	A341	#6.3.5.-#	-0.315628	4.02229e-11	5.98435e-11	Ligases // Carbon--nitrogen ligases with glutamine as amido-N-donor.
EFC_2	A1209	#2.8.3.25#	-0.315671	3.99667e-11	5.95823e-11	Bile acid CoA-transferase.
EFC_2	A761	#4.1.2.40#	-0.315756	3.94675e-11	5.88737e-11	Tagatose-bisphosphate aldolase.
EFC_2	A1052	#1.12.99.-#	-0.315907	3.85865e-11	5.75677e-11	Oxidoreductases // With other acceptors.
EFC_3	A9	#7.1.2.2#	-0.315955	3.83136e-11	5.71554e-11	H(+)-transporting two-sector ATPase.
EFC_3	A29	#6.1.1.5#	-0.31624	3.67164e-11	5.48014e-11	Isoleucine--tRNA ligase.
EFC_2	A657	#2.7.1.197#	-0.316259	3.66147e-11	5.46858e-11	Protein-N(pi)-phosphohistidine--D-mannitol phosphotransferase.
EFC_3	A641	#6.3.5.9#	-0.316337	3.61902e-11	5.41215e-11	Hydrogenobyrinic acid a,c-diamide synthase (glutamine-hydrolyzing).
EFC_1	A683	#5.1.3.9#	-0.316404	3.58327e-11	5.35895e-11	N-acylglucosamine-6-phosphate 2-epimerase.
EFC_3	A82	#2.7.1.11#	-0.316621	3.46876e-11	5.1975e-11	6-phosphofructokinase.
EFC_1	A507	#1.3.99.-#	-0.317012	3.27165e-11	4.90399e-11	Oxidoreductases // With other acceptors.
EFC_2	A1065	#7.2.4.3#	-0.317031	3.2625e-11	4.89202e-11	(S)-methylmalonyl-CoA decarboxylase (sodium-transporting).
EFC_3	A235	#6.1.1.14#	-0.317287	3.13967e-11	4.71486e-11	Glycine--tRNA ligase.
EFC_3	A606	#6.3.2.10#	-0.317288	3.13918e-11	4.71486e-11	UDP-N-acetylmuramoyl-tripeptide--D-alanyl-D-alanine ligase.
EFC_4	A1090	#1.8.99.-#	-0.317362	3.10458e-11	4.66057e-11	Oxidoreductases // With other acceptors.
EFC_2	A144	#2.7.1.30#	-0.317437	3.07021e-11	4.6212e-11	Glycerol kinase.
EFC_1	A116	#2.7.7.27#	-0.31746	3.05973e-11	4.60901e-11	Glucose-1-phosphate adenylyltransferase.
EFC_3	A132	#2.4.2.29#	-0.317478	3.0514e-11	4.5968e-11	tRNA-guanosine(34) preQ(1) transglycosylase.
EFC_4	A424	#6.4.1.3#	-0.317495	3.04374e-11	4.58458e-11	Propionyl-CoA carboxylase.
EFC_3	A65	#2.4.2.14#	-0.317573	3.00817e-11	4.54216e-11	Amidophosphoribosyltransferase.
EFC_3	A290	#1.2.1.12#	-0.317668	2.96549e-11	4.48459e-11	Glyceraldehyde-3-phosphate dehydrogenase (phosphorylating).
EFC_1	A262	#2.1.3.3#	-0.317907	2.861e-11	4.32658e-11	Ornithine carbamoyltransferase.
EFC_3	A206	#2.4.1.129#	-0.317954	2.84113e-11	4.30169e-11	Peptidoglycan glycosyltransferase.
EFC_4	A370	#5.3.1.17#	-0.318036	2.80602e-11	4.26157e-11	5-dehydro-4-deoxy-D-glucuronate isomerase.
EFC_3	A18	#7.2.2.21#	-0.318049	2.80083e-11	4.24906e-11	Cd(2+)-exporting ATPase.
EFC_1	A306	#5.4.2.2#	-0.318233	2.72444e-11	4.13024e-11	Phosphoglucomutase (alpha-D-glucose-1,6-bisphosphate-dependent).
EFC_4	A524	#2.1.1.132#	-0.318238	2.72249e-11	4.13024e-11	Precorrin-6B C(5,15)-methyltransferase (decarboxylating).
EFC_3	A342	#2.7.1.5#	-0.318239	2.72182e-11	4.13024e-11	Rhamnulokinase.
EFC_3	A84	#1.1.1.205#	-0.318525	2.60743e-11	3.97067e-11	IMP dehydrogenase.
EFC_3	A317	#6.3.3.1#	-0.31862	2.5703e-11	3.91473e-11	Phosphoribosylformylglycinamidine cyclo-ligase.
EFC_3	A142	#5.3.1.1#	-0.318715	2.53375e-11	3.85865e-11	Triose-phosphate isomerase.
EFC_1	A305	#5.4.2.7#	-0.318721	2.53149e-11	3.85865e-11	Phosphopentomutase.
EFC_3	A527	#4.2.1.135#	-0.318858	2.47971e-11	3.78715e-11	UDP-N-acetylglucosamine 4,6-dehydratase (configuration-retaining).
EFC_3	A120	#5.1.1.1#	-0.318905	2.46214e-11	3.75898e-11	Alanine racemase.
EFC_4	A615	#2.7.3.-#	-0.318921	2.45644e-11	3.75898e-11	Transferases. // Phosphotransferases with a nitrogenous group as acceptor.
EFC_3	A399	#2.5.1.72#	-0.319239	2.34146e-11	3.58239e-11	Quinolinate synthase.
EFC_2	A790	#2.4.1.46#	-0.319295	2.32179e-11	3.55401e-11	Monogalactosyldiacylglycerol synthase.
EFC_3	A165	#2.6.1.52#	-0.319477	2.2589e-11	3.46429e-11	Phosphoserine transaminase.
EFC_1	A263	#2.3.1.286#	-0.319576	2.22535e-11	3.42046e-11	Protein acetyllysine N-acetyltransferase.
EFC_3	A708	#1.11.1.24#	-0.319764	2.16283e-11	3.31519e-11	Thioredoxin-dependent peroxiredoxin.
EFC_1	A329	#1.1.1.38#	-0.31982	2.14473e-11	3.28657e-11	Malate dehydrogenase (oxaloacetate-decarboxylating).
EFC_3	A52	#6.1.1.10#	-0.319857	2.13263e-11	3.27329e-11	Methionine--tRNA ligase.
EFC_3	A50	#6.3.5.2#	-0.319857	2.13261e-11	3.27329e-11	GMP synthase (glutamine-hydrolyzing).
EFC_1	A573	#1.97.1.-#	-0.319882	2.12479e-11	3.26206e-11	Oxidoreductases // Other oxidoreductases.
EFC_1	A577	#2.3.1.189#	-0.319983	2.09235e-11	3.21794e-11	Mycothiol synthase.
EFC_2	A335	#5.3.1.8#	-0.32002	2.08076e-11	3.20457e-11	Mannose-6-phosphate isomerase.
EFC_2	A866	#1.1.99.14#	-0.320117	2.05045e-11	3.16036e-11	Glycolate dehydrogenase.
EFC_3	A156	#2.5.1.15#	-0.320333	1.98441e-11	3.05439e-11	Dihydropteroate synthase.
EFC_2	A383	#1.2.1.38#	-0.320357	1.97724e-11	3.05439e-11	N-acetyl-gamma-glutamyl-phosphate reductase.
EFC_3	A580	#6.2.1.3#	-0.320525	1.92766e-11	2.98105e-11	Long-chain-fatty-acid--CoA ligase.
EFC_3	A30	#6.3.5.3#	-0.320619	1.90037e-11	2.93658e-11	Phosphoribosylformylglycinamidine synthase.
EFC_3	A75	#3.6.4.-#	-0.320619	1.90035e-11	2.93658e-11	Hydrolases // Acting on ATP; involved in cellular and subcellular movement.
EFC_2	A641	#6.3.5.9#	-0.320639	1.89444e-11	2.92672e-11	Hydrogenobyrinic acid a,c-diamide synthase (glutamine-hydrolyzing).
EFC_2	A192	#4.1.1.20#	-0.320862	1.8314e-11	2.83562e-11	Diaminopimelate decarboxylase.
EFC_2	A812	#6.3.2.35#	-0.320868	1.82974e-11	2.83562e-11	D-alanine--D-serine ligase.
EFC_3	A8	#2.7.7.6#	-0.320904	1.81979e-11	2.82374e-11	DNA-directed RNA polymerase.
EFC_1	A6	#2.3.1.-#	-0.320959	1.80465e-11	2.79449e-11	Transferases. // Transferring groups other than amino-acyl groups.
EFC_1	A170	#2.7.7.12#	-0.321081	1.77152e-11	2.74968e-11	UDP-glucose--hexose-1-phosphate uridylyltransferase.
EFC_2	A1050	#4.2.2.9#	-0.321108	1.76432e-11	2.7359e-11	Pectate disaccharide-lyase.
EFC_3	A401	#4.1.1.96#	-0.321142	1.75517e-11	2.7359e-11	Carboxynorspermidine decarboxylase.
EFC_2	A16	#3.1.21.-#	-0.321143	1.75495e-11	2.72384e-11	Hydrolases // Endodeoxyribonucleases producing 5'-phosphomonoesters.
EFC_4	A646	#2.7.9.2#	-0.32117	1.74778e-11	2.72384e-11	Pyruvate, water dikinase.
EFC_1	A158	#2.5.1.54#	-0.321244	1.72822e-11	2.69791e-11	3-deoxy-7-phosphoheptulonate synthase.
EFC_1	A54	#3.6.1.-#	-0.321509	1.66009e-11	2.59041e-11	Hydrolases // In phosphorus-containing anhydrides.
EFC_2	A763	#4.1.1.50#	-0.321821	1.58304e-11	2.46716e-11	Adenosylmethionine decarboxylase.
EFC_1	A277	#6.3.1.2#	-0.321936	1.55551e-11	2.4375e-11	Glutamine synthetase.
EFC_3	A25	#6.1.1.7#	-0.321951	1.55189e-11	2.42344e-11	Alanine--tRNA ligase.
EFC_3	A497	#2.8.4.-#	-0.321952	1.55178e-11	2.42344e-11	Transferases. // Transferring alkylthio groups.
EFC_3	A36	#2.2.1.6#	-0.322142	1.50751e-11	2.36394e-11	Acetolactate synthase.
EFC_3	A249	#4.2.3.1#	-0.322142	1.50748e-11	2.36394e-11	Threonine synthase.
EFC_3	A587	#3.1.3.23#	-0.322143	1.50724e-11	2.36394e-11	Sugar-phosphatase.
EFC_1	A746	#3.1.3.16#	-0.322509	1.42539e-11	2.2445e-11	Protein-serine/threonine phosphatase.
EFC_2	A1077	#4.1.99.14#	-0.322707	1.38289e-11	2.16742e-11	Spore photoproduct lyase.
EFC_1	A350	#2.7.8.5#	-0.32275	1.37379e-11	2.15311e-11	CDP-diacylglycerol--glycerol-3-phosphate 1-phosphatidyltransferase.
EFC_3	A300	#1.97.1.4#	-0.322998	1.32259e-11	2.07588e-11	[Formate-C-acetyltransferase]-activating enzyme.
EFC_2	A701	#5.1.1.-#	-0.323504	1.22404e-11	1.9211e-11	Isomerases // Acting on amino acids and derivatives.
EFC_1	A696	#3.1.26.8#	-0.323525	1.22007e-11	1.9211e-11	Ribonuclease M5.
EFC_2	A849	#3.5.1.125#	-0.323623	1.20188e-11	1.89207e-11	N(2)-acetyl-L-2,4-diaminobutanoate deacetylase.
EFC_2	A317	#6.3.3.1#	-0.323755	1.1779e-11	1.86296e-11	Phosphoribosylformylglycinamidine cyclo-ligase.
EFC_4	A558	#2.3.1.47#	-0.324101	1.11697e-11	1.76938e-11	8-amino-7-oxononanoate synthase.
EFC_3	A318	#3.1.26.4#	-0.324141	1.11013e-11	1.75473e-11	Ribonuclease H.
EFC_3	A68	#4.2.1.9#	-0.324236	1.09404e-11	1.72423e-11	Dihydroxy-acid dehydratase.
EFC_1	A1075	#1.12.7.2#	-0.324264	1.08935e-11	1.72423e-11	Ferredoxin hydrogenase.
EFC_1	A442	#1.1.1.169#	-0.324378	1.07037e-11	1.69481e-11	2-dehydropantoate 2-reductase.
EFC_3	A13	#3.1.25.-#	-0.324712	1.01681e-11	1.61772e-11	Hydrolases // Site-specific endodeoxyribonucleases specific for altered bases.
EFC_4	A950	#2.5.1.76#	-0.324851	9.9516e-12	1.57911e-11	Cysteate synthase.
EFC_3	A201	#2.7.4.22#	-0.325092	9.58877e-12	1.52297e-11	UMP kinase.
EFC_1	A479	#2.1.1.185#	-0.325232	9.38361e-12	1.4906e-11	23S rRNA (guanosine(2251)-2'-O)-methyltransferase.
EFC_4	A484	#3.5.1.2#	-0.325345	9.22196e-12	1.46613e-11	Glutaminase.
EFC_1	A607	#3.6.3.25#	-0.325437	9.0925e-12	1.44736e-11	Transferred entry: 7.3.2.3.
EFC_3	A72	#2.7.4.1#	-0.325473	9.04188e-12	1.44129e-11	Polyphosphate kinase.
EFC_3	A37	#2.1.1.-#	-0.325854	8.5254e-12	1.36177e-11	Transferases. // Methyltransferases.
EFC_3	A265	#1.3.1.14#	-0.325854	8.52518e-12	1.36177e-11	Dihydroorotate dehydrogenase (NAD(+)).
EFC_1	A515	#2.7.1.199#	-0.325884	8.48566e-12	1.35717e-11	Protein-N(pi)-phosphohistidine--D-glucose phosphotransferase.
EFC_4	A1026	#3.6.3.32#	-0.325984	8.35598e-12	1.33727e-11	Transferred entry: 7.6.2.9.
EFC_2	A933	#1.1.1.35#	-0.326232	8.04024e-12	1.28693e-11	3-hydroxyacyl-CoA dehydrogenase.
EFC_3	A738	#3.1.13.5#	-0.326428	7.80065e-12	1.24934e-11	Ribonuclease D.
EFC_3	A268	#5.1.1.7#	-0.327329	6.78257e-12	1.0874e-11	Diaminopimelate epimerase.
EFC_3	A83	#4.2.1.20#	-0.327472	6.63358e-12	1.06405e-11	Tryptophan synthase.
EFC_3	A56	#3.4.21.53#	-0.327567	6.5361e-12	1.0503e-11	Endopeptidase La.
EFC_1	A245	#1.1.1.47#	-0.327593	6.51013e-12	1.04617e-11	Glucose 1-dehydrogenase (NAD(P)(+)).
EFC_4	A989	#3.1.2.28#	-0.327802	6.30118e-12	1.0131e-11	1,4-dihydroxy-2-naphthoyl-CoA hydrolase.
EFC_3	A189	#4.3.3.7#	-0.327853	6.25189e-12	1.00572e-11	4-hydroxy-tetrahydrodipicolinate synthase.
EFC_3	A163	#2.7.1.40#	-0.327948	6.15996e-12	9.91899e-12	Pyruvate kinase.
EFC_4	A959	#2.4.1.11#	-0.328271	5.85754e-12	9.46105e-12	Glycogen(starch) synthase.
EFC_1	A352	#2.7.1.56#	-0.328488	5.66236e-12	9.15644e-12	1-phosphofructokinase.
EFC_1	A707	#3.5.4.-#	-0.328673	5.50093e-12	8.90354e-12	Hydrolases // In cyclic amidines.
EFC_3	A63	#3.6.5.-#	-0.328804	5.38924e-12	8.7313e-12	Hydrolases // Acting on GTP; involved in cellular and subcellular movement.
EFC_1	A185	#2.7.7.72#	-0.328915	5.29665e-12	8.59699e-12	CCA tRNA nucleotidyltransferase.
EFC_3	A161	#2.5.1.19#	-0.328995	5.23115e-12	8.48912e-12	3-phosphoshikimate 1-carboxyvinyltransferase.
EFC_2	A103	#1.2.1.41#	-0.329005	5.22249e-12	8.47857e-12	Glutamate-5-semialdehyde dehydrogenase.
EFC_1	A88	#2.4.1.21#	-0.329302	4.98579e-12	8.11042e-12	Starch synthase.
EFC_2	A970	#3.1.3.18#	-0.329409	4.9023e-12	7.97483e-12	Phosphoglycolate phosphatase.
EFC_3	A607	#3.6.3.25#	-0.329567	4.78284e-12	7.78475e-12	Transferred entry: 7.3.2.3.
EFC_2	A136	#1.3.1.98#	-0.329651	4.72022e-12	7.6922e-12	UDP-N-acetylmuramate dehydrogenase.
EFC_1	A393	#3.6.1.41#	-0.329668	4.70779e-12	7.68107e-12	Bis(5'-nucleosyl)-tetraphosphatase (symmetrical).
EFC_2	A557	#2.8.3.10#	-0.329736	4.65761e-12	7.60976e-12	Citrate CoA-transferase.
EFC_1	A669	#7.3.2.5#	-0.329751	4.64695e-12	7.59855e-12	ABC-type molybdate transporter.
EFC_1	A279	#3.4.21.116#	-0.32979	4.61853e-12	7.55462e-12	SpoIVB peptidase.
EFC_3	A310	#1.8.4.-#	-0.330042	4.43956e-12	7.28484e-12	Oxidoreductases // With a disulfide as acceptor.
EFC_1	A416	#4.2.1.19#	-0.330197	4.33253e-12	7.10917e-12	Imidazoleglycerol-phosphate dehydratase.
EFC_2	A804	#2.9.1.1#	-0.330387	4.20508e-12	6.91684e-12	L-seryl-tRNA(Sec) selenium transferase.
EFC_4	A450	#2.7.2.7#	-0.330545	4.10205e-12	6.74068e-12	Butyrate kinase.
EFC_4	A1127	#2.4.2.44#	-0.330563	4.09095e-12	6.7288e-12	S-methyl-5'-thioinosine phosphorylase.
EFC_3	A523	#2.7.7.3#	-0.330613	4.05831e-12	6.68398e-12	Pantetheine-phosphate adenylyltransferase.
EFC_1	A856	#3.2.1.185#	-0.330696	4.00568e-12	6.60615e-12	Non-reducing end beta-L-arabinofuranosidase.
EFC_4	A19	#3.2.1.21#	-0.330766	3.96216e-12	6.52821e-12	Beta-glucosidase.
EFC_2	A916	#2.4.1.4#	-0.330886	3.88756e-12	6.42155e-12	Amylosucrase.
EFC_3	A45	#2.7.14.1#	-0.330898	3.88023e-12	6.4094e-12	Protein arginine kinase.
EFC_1	A189	#4.3.3.7#	-0.331052	3.78764e-12	6.26927e-12	4-hydroxy-tetrahydrodipicolinate synthase.
EFC_2	A433	#2.1.1.173#	-0.331084	3.76854e-12	6.24044e-12	23S rRNA (guanine(2445)-N(2))-methyltransferase.
EFC_3	A495	#2.7.2.11#	-0.331089	3.76543e-12	6.24044e-12	Glutamate 5-kinase.
EFC_2	A974	#2.6.1.21#	-0.331179	3.71259e-12	6.14952e-12	D-amino-acid transaminase.
EFC_3	A74	#3.4.21.92#	-0.331279	3.65441e-12	6.05421e-12	Endopeptidase Clp.
EFC_4	A906	#1.11.1.9#	-0.331372	3.60112e-12	5.97945e-12	Glutathione peroxidase.
EFC_1	A471	#7.5.2.12#	-0.331561	3.49543e-12	5.82533e-12	ABC-type L-arabinose transporter.
EFC_4	A537	#3.4.15.5#	-0.33165	3.44658e-12	5.74605e-12	Peptidyl-dipeptidase Dcp.
EFC_2	A569	#4.2.1.59#	-0.331814	3.3582e-12	5.6e-12	3-hydroxyacyl-[acyl-carrier-protein] dehydratase.
EFC_1	A250	#2.8.1.4#	-0.331988	3.26761e-12	5.45375e-12	tRNA uracil 4-sulfurtransferase.
EFC_3	A246	#2.7.6.1#	-0.331993	3.26472e-12	5.44081e-12	Ribose-phosphate diphosphokinase.
EFC_3	A275	#6.3.4.19#	-0.332088	3.21609e-12	5.37775e-12	tRNA(Ile)-lysidine synthetase.
EFC_2	A47	#2.5.1.47#	-0.332094	3.21299e-12	5.36475e-12	Cysteine synthase.
EFC_1	A601	#2.7.7.75#	-0.332762	2.89058e-12	4.83995e-12	Molybdopterin adenylyltransferase.
EFC_1	A115	#2.4.1.1#	-0.333208	2.69273e-12	4.51436e-12	Glycogen phosphorylase.
EFC_3	A85	#5.4.2.10#	-0.333373	2.62323e-12	4.39993e-12	Phosphoglucosamine mutase.
EFC_3	A51	#2.7.1.-#	-0.334039	2.35945e-12	3.97155e-12	Transferases. // Phosphotransferases with an alcohol group as acceptor.
EFC_1	A46	#2.4.1.18#	-0.334063	2.35056e-12	3.95747e-12	1,4-alpha-glucan branching enzyme.
EFC_1	A107	#2.1.1.176#	-0.334144	2.32037e-12	3.90966e-12	16S rRNA (cytosine(967)-C(5))-methyltransferase.
EFC_3	A184	#1.1.1.100#	-0.33423	2.28884e-12	3.86179e-12	3-oxoacyl-[acyl-carrier-protein] reductase.
EFC_2	A920	#1.1.1.127#	-0.334288	2.26796e-12	3.83072e-12	2-dehydro-3-deoxy-D-gluconate 5-dehydrogenase.
EFC_3	A141	#2.7.1.17#	-0.334515	2.18714e-12	3.70345e-12	Xylulokinase.
EFC_1	A98	#6.4.1.2#	-0.334755	2.10498e-12	3.55373e-12	Acetyl-CoA carboxylase.
EFC_4	A514	#3.1.3.3#	-0.334842	2.07567e-12	3.52235e-12	Phosphoserine phosphatase.
EFC_3	A441	#3.1.26.11#	-0.334991	2.02682e-12	3.44008e-12	Ribonuclease Z.
EFC_3	A559	#2.5.1.9#	-0.335563	1.84963e-12	3.13943e-12	Riboflavin synthase.
EFC_1	A410	#7.5.2.-#	-0.335894	1.75415e-12	2.97181e-12	Translocases // Linked to the hydrolysis of a nucleoside triphosphate.
EFC_3	A463	#5.1.3.4#	-0.335943	1.74039e-12	2.9569e-12	L-ribulose-5-phosphate 4-epimerase.
EFC_1	A259	#2.6.1.11#	-0.335976	1.73128e-12	2.94197e-12	Acetylornithine transaminase.
EFC_4	A395	#6.3.4.20#	-0.336047	1.71174e-12	2.91e-12	7-cyano-7-deazaguanine synthase.
EFC_4	A705	#3.1.3.45#	-0.336209	1.66755e-12	2.84393e-12	3-deoxy-manno-octulosonate-8-phosphatase.
EFC_2	A753	#4.2.1.44#	-0.336366	1.62625e-12	2.77776e-12	Myo-inosose-2 dehydratase.
EFC_3	A366	#2.3.1.46#	-0.336467	1.60005e-12	2.73047e-12	Homoserine O-succinyltransferase.
EFC_3	A11	#3.2.1.23#	-0.336514	1.58806e-12	2.71532e-12	Beta-galactosidase.
EFC_3	A483	#3.4.23.36#	-0.336562	1.57563e-12	2.70014e-12	Signal peptidase II.
EFC_2	A808	#5.3.1.24#	-0.336621	1.56097e-12	2.66784e-12	Phosphoribosylanthranilate isomerase.
EFC_3	A127	#4.3.1.17#	-0.33699	1.47082e-12	2.51748e-12	L-serine ammonia-lyase.
EFC_3	A20	#1.4.1.13#	-0.33718	1.42641e-12	2.45071e-12	Glutamate synthase (NADPH).
EFC_3	A151	#6.1.1.1#	-0.337561	1.34159e-12	2.29972e-12	Tyrosine--tRNA ligase.
EFC_3	A57	#6.1.1.19#	-0.337656	1.32117e-12	2.267e-12	Arginine--tRNA ligase.
EFC_1	A106	#1.1.1.86#	-0.337929	1.26432e-12	2.16856e-12	Ketol-acid reductoisomerase (NADP(+)).
EFC_2	A180	#2.5.1.75#	-0.338215	1.20703e-12	2.08398e-12	tRNA dimethylallyltransferase.
EFC_3	A105	#2.7.1.90#	-0.338227	1.20481e-12	2.06823e-12	Diphosphate--fructose-6-phosphate 1-phosphotransferase.
EFC_3	A373	#6.1.1.18#	-0.338561	1.14131e-12	1.96622e-12	Glutamine--tRNA ligase.
EFC_4	A594	#4.1.99.1#	-0.338638	1.12732e-12	1.95036e-12	Tryptophanase.
EFC_1	A623	#4.1.1.18#	-0.338988	1.06493e-12	1.83345e-12	Lysine decarboxylase.
EFC_3	A91	#7.2.4.-#	-0.339274	1.01674e-12	1.76679e-12	Translocases // Linked to decarboxylation.
EFC_3	A231	#6.3.2.13#	-0.339274	1.01674e-12	1.76679e-12	UDP-N-acetylmuramoyl-L-alanyl-D-glutamate--2,6-diaminopimelate ligase.
EFC_1	A351	#2.7.1.202#	-0.339353	1.00364e-12	1.73462e-12	Protein-N(pi)-phosphohistidine--D-fructose phosphotransferase.
EFC_2	A1067	#6.3.1.12#	-0.339387	9.98313e-13	1.73239e-12	D-aspartate ligase.
EFC_1	A364	#7.6.2.5#	-0.339679	9.52127e-13	1.65372e-12	ABC-type heme transporter.
EFC_2	A570	#7.2.2.11#	-0.339901	9.18376e-13	1.59581e-12	ABC-type Ni(2+) transporter.
EFC_3	A24	#3.2.1.22#	-0.340036	8.98392e-13	1.56328e-12	Alpha-galactosidase.
EFC_1	A776	#7.5.2.3#	-0.340232	8.69971e-13	1.51671e-12	ABC-type beta-glucan transporter.
EFC_2	A187	#1.17.1.8#	-0.340321	8.57536e-13	1.49687e-12	4-hydroxy-tetrahydrodipicolinate reductase.
EFC_1	A283	#2.5.1.16#	-0.340411	8.45102e-13	1.47631e-12	Spermidine synthase.
EFC_3	A47	#2.5.1.47#	-0.340416	8.44214e-13	1.47563e-12	Cysteine synthase.
EFC_1	A118	#3.4.11.-#	-0.340493	8.34e-13	1.4592e-12	Hydrolases // Aminopeptidases.
EFC_3	A62	#2.8.1.7#	-0.340702	8.06022e-13	1.41225e-12	Cysteine desulfurase.
EFC_1	A340	#7.3.2.3#	-0.340981	7.70051e-13	1.3521e-12	ABC-type sulfate transporter.
EFC_2	A143	#6.1.1.22#	-0.340995	7.68274e-13	1.34957e-12	Asparagine--tRNA ligase.
EFC_1	A1030	#3.6.3.24#	-0.342038	6.47704e-13	1.14118e-12	Transferred entry: 7.2.2.11.
EFC_2	A219	#2.1.2.2#	-0.34209	6.42153e-13	1.13143e-12	Phosphoribosylglycinamide formyltransferase 1.
EFC_2	A363	#2.1.1.148#	-0.34209	6.42153e-13	1.13143e-12	Thymidylate synthase (FAD).
EFC_2	A825	#3.2.1.122#	-0.342323	6.18172e-13	1.09151e-12	Maltose-6'-phosphate glucosidase.
EFC_3	A272	#2.7.2.1#	-0.342368	6.13731e-13	1.08603e-12	Acetate kinase.
EFC_3	A129	#3.4.21.89#	-0.342415	6.08846e-13	1.07876e-12	Signal peptidase I.
EFC_3	A273	#5.1.1.3#	-0.34251	5.9952e-13	1.0636e-12	Glutamate racemase.
EFC_3	A511	#3.1.1.96#	-0.343082	5.45786e-13	9.70711e-13	D-aminoacyl-tRNA deacylase.
EFC_2	A526	#1.1.1.6#	-0.343326	5.24025e-13	9.32966e-13	Glycerol dehydrogenase.
EFC_1	A387	#2.7.8.26#	-0.343626	4.98712e-13	8.89107e-13	Adenosylcobinamide-GDP ribazoletransferase.
EFC_4	A836	#3.1.2.1#	-0.344126	4.5941e-13	8.19643e-13	Acetyl-CoA hydrolase.
EFC_1	A18	#7.2.2.21#	-0.344237	4.51195e-13	8.05951e-13	Cd(2+)-exporting ATPase.
EFC_1	A477	#7.3.2.-#	-0.344278	4.48086e-13	8.0118e-13	Translocases // Linked to the hydrolysis of a nucleoside triphosphate.
EFC_3	A261	#1.1.1.267#	-0.344319	4.44977e-13	7.96402e-13	1-deoxy-D-xylulose-5-phosphate reductoisomerase.
EFC_4	A726	#1.7.2.2#	-0.344462	4.34541e-13	7.79656e-13	Nitrite reductase (cytochrome; ammonia-forming).
EFC_3	A90	#3.2.1.1#	-0.34508	3.92131e-13	7.05193e-13	Alpha-amylase.
EFC_3	A95	#1.1.1.3#	-0.34508	3.92131e-13	7.05193e-13	Homoserine dehydrogenase.
EFC_2	A721	#3.5.3.6#	-0.345125	3.89466e-13	7.00836e-13	Arginine deiminase.
EFC_4	A724	#3.4.22.40#	-0.345185	3.85469e-13	6.94145e-13	Bleomycin hydrolase.
EFC_1	A225	#3.2.1.86#	-0.345396	3.72147e-13	6.71205e-13	6-phospho-beta-glucosidase.
EFC_3	A556	#2.8.3.-#	-0.345462	3.6815e-13	6.64483e-13	Transferases. // CoA-transferases.
EFC_2	A142	#5.3.1.1#	-0.345516	3.65041e-13	6.59557e-13	Triose-phosphate isomerase.
EFC_1	A47	#2.5.1.47#	-0.345661	3.5616e-13	6.43773e-13	Cysteine synthase.
EFC_3	A347	#3.6.1.9#	-0.345747	3.51275e-13	6.3568e-13	Nucleotide diphosphatase.
EFC_3	A270	#6.3.4.15#	-0.345889	3.42837e-13	6.21655e-13	Biotin--[biotin carboxyl-carrier protein] ligase.
EFC_2	A173	#2.6.1.9#	-0.345909	3.41949e-13	6.20307e-13	Histidinol-phosphate transaminase.
EFC_3	A390	#2.7.1.24#	-0.346032	3.34843e-13	6.08065e-13	Dephospho-CoA kinase.
EFC_1	A239	#3.2.1.93#	-0.346109	3.30846e-13	6.01255e-13	Alpha,alpha-phosphotrehalase.
EFC_3	A152	#4.2.1.2#	-0.346223	3.24629e-13	5.90798e-13	Fumarate hydratase.
EFC_2	A988	#1.1.7.1#	-0.346367	3.16636e-13	5.76688e-13	4-hydroxybenzoyl-CoA reductase.
EFC_3	A195	#1.8.1.9#	-0.346413	3.14415e-13	5.71659e-13	Thioredoxin-disulfide reductase.
EFC_2	A1171	#2.1.1.5#	-0.346502	3.09752e-13	5.64801e-13	Betaine--homocysteine S-methyltransferase.
EFC_3	A274	#2.7.7.85#	-0.346508	3.0953e-13	5.64801e-13	Diadenylate cyclase.
EFC_1	A10	#2.7.7.65#	-0.346923	2.88658e-13	5.28127e-13	Diguanylate cyclase.
EFC_1	A119	#7.5.2.5#	-0.347248	2.73559e-13	5.01094e-13	ABC-type lipopolysaccharide transporter.
EFC_1	A140	#2.2.1.1#	-0.347492	2.62457e-13	4.79509e-13	Transketolase.
EFC_4	A664	#4.1.2.50#	-0.347513	2.61569e-13	4.79509e-13	6-carboxytetrahydropterin synthase.
EFC_3	A229	#2.7.2.4#	-0.347983	2.41807e-13	4.43911e-13	Aspartate kinase.
EFC_3	A60	#3.1.3.11#	-0.348126	2.36255e-13	4.33232e-13	Fructose-bisphosphatase.
EFC_2	A675	#4.2.99.18#	-0.348326	2.28262e-13	4.19181e-13	DNA-(apurinic or apyrimidinic site) lyase.
EFC_3	A173	#2.6.1.9#	-0.348507	2.21601e-13	4.0846e-13	Histidinol-phosphate transaminase.
EFC_2	A436	#3.5.4.19#	-0.348577	2.18936e-13	4.03246e-13	Phosphoribosyl-AMP cyclohydrolase.
EFC_1	A269	#2.1.1.195#	-0.348835	2.0961e-13	3.87262e-13	Cobalt-precorrin-5B (C(1))-methyltransferase.
EFC_3	A16	#3.1.21.-#	-0.348888	2.07834e-13	3.83866e-13	Hydrolases // Endodeoxyribonucleases producing 5'-phosphomonoesters.
EFC_3	A673	#3.1.26.5#	-0.348889	2.07834e-13	3.83866e-13	Ribonuclease P.
EFC_3	A383	#1.2.1.38#	-0.349031	2.02949e-13	3.7521e-13	N-acetyl-gamma-glutamyl-phosphate reductase.
EFC_1	A194	#1.3.98.3#	-0.349242	1.95843e-13	3.62824e-13	Coproporphyrinogen dehydrogenase.
EFC_3	A212	#4.3.2.10#	-0.349268	1.94955e-13	3.61249e-13	Imidazole glycerol-phosphate synthase.
EFC_2	A851	#2.7.1.83#	-0.349347	1.92291e-13	3.55963e-13	Pseudouridine kinase.
EFC_2	A791	#4.1.3.34#	-0.349396	1.90736e-13	3.5438e-13	Citryl-CoA lyase.
EFC_4	A1303	#2.4.1.49#	-0.349516	1.86962e-13	3.4749e-13	Cellodextrin phosphorylase.
EFC_2	A234	#4.1.1.36#	-0.349616	1.83853e-13	3.42178e-13	Phosphopantothenoylcysteine decarboxylase.
EFC_3	A436	#3.5.4.19#	-0.34984	1.77192e-13	3.29666e-13	Phosphoribosyl-AMP cyclohydrolase.
EFC_3	A136	#1.3.1.98#	-0.35003	1.71418e-13	3.18981e-13	UDP-N-acetylmuramate dehydrogenase.
EFC_2	A163	#2.7.1.40#	-0.350065	1.7053e-13	3.18981e-13	Pyruvate kinase.
EFC_4	A1051	#1.14.12.17#	-0.350301	1.63869e-13	3.06631e-13	Nitric oxide dioxygenase.
EFC_3	A208	#1.2.1.11#	-0.350315	1.63425e-13	3.04996e-13	Aspartate-semialdehyde dehydrogenase.
EFC_1	A244	#2.3.1.1#	-0.350626	1.54987e-13	2.90475e-13	Amino-acid N-acetyltransferase.
EFC_4	A222	#3.4.16.4#	-0.350703	1.52989e-13	2.86949e-13	Serine-type D-Ala-D-Ala carboxypeptidase.
EFC_3	A154	#2.3.3.13#	-0.350791	1.50768e-13	2.83417e-13	2-isopropylmalate synthase.
EFC_2	A553	#1.7.1.7#	-0.351245	1.39444e-13	2.61298e-13	GMP reductase.
EFC_2	A260	#1.1.1.85#	-0.351357	1.37002e-13	2.57739e-13	3-isopropylmalate dehydrogenase.
EFC_4	A440	#5.1.3.32#	-0.351607	1.3145e-13	2.46834e-13	L-rhamnose mutarotase.
EFC_1	A377	#2.7.11.1#	-0.351643	1.30562e-13	2.46834e-13	Non-specific serine/threonine protein kinase.
EFC_3	A180	#2.5.1.75#	-0.352219	1.1835e-13	2.22858e-13	tRNA dimethylallyltransferase.
EFC_3	A191	#2.1.1.297#	-0.352219	1.1835e-13	2.22858e-13	Peptide chain release factor N(5)-glutamine methyltransferase.
EFC_3	A133	#1.17.7.4#	-0.352314	1.16351e-13	2.19423e-13	4-hydroxy-3-methylbut-2-enyl diphosphate reductase.
EFC_3	A344	#1.5.1.5#	-0.352314	1.16351e-13	2.19423e-13	Methylenetetrahydrofolate dehydrogenase (NADP(+)).
EFC_3	A5	#2.7.7.7#	-0.352695	1.09246e-13	2.06665e-13	DNA-directed DNA polymerase.
EFC_3	A294	#2.6.1.-#	-0.352695	1.09246e-13	2.06665e-13	Transferases. // Transaminases.
EFC_3	A429	#2.5.1.49#	-0.352695	1.09246e-13	2.06665e-13	O-acetylhomoserine aminocarboxypropyltransferase.
EFC_2	A976	#4.2.99.-#	-0.352783	1.0747e-13	2.0335e-13	Lyases // Other carbon-oxygen lyases.
EFC_3	A356	#2.4.2.17#	-0.352885	1.05693e-13	2.01608e-13	ATP phosphoribosyltransferase.
EFC_2	A344	#1.5.1.5#	-0.352957	1.04361e-13	1.97959e-13	Methylenetetrahydrofolate dehydrogenase (NADP(+)).
EFC_3	A176	#6.3.4.5#	-0.35298	1.03917e-13	1.97959e-13	Argininosuccinate synthase.
EFC_3	A7	#3.6.4.12#	-0.35298	1.03917e-13	1.97959e-13	DNA helicase.
EFC_3	A104	#4.2.3.4#	-0.35298	1.03917e-13	1.97959e-13	3-dehydroquinate synthase.
EFC_2	A627	#2.1.3.-#	-0.353155	1.00808e-13	1.92854e-13	Transferases. // Carboxy- and carbamoyltransferases.
EFC_3	A211	#2.1.2.9#	-0.353361	9.72555e-14	1.85936e-13	Methionyl-tRNA formyltransferase.
EFC_3	A304	#2.3.1.180#	-0.353361	9.72555e-14	1.85936e-13	Beta-ketoacyl-[acyl-carrier-protein] synthase III.
EFC_3	A61	#2.6.1.16#	-0.353647	9.28146e-14	1.77616e-13	Glutamine--fructose-6-phosphate transaminase (isomerizing).
EFC_1	A23	#1.1.1.1#	-0.353963	8.79297e-14	1.68371e-13	Alcohol dehydrogenase.
EFC_2	A68	#4.2.1.9#	-0.353996	8.74856e-14	1.67737e-13	Dihydroxy-acid dehydratase.
EFC_3	A332	#2.3.1.8#	-0.354218	8.41549e-14	1.61795e-13	Phosphate acetyltransferase.
EFC_1	A9	#7.1.2.2#	-0.35441	8.12683e-14	1.56346e-13	H(+)-transporting two-sector ATPase.
EFC_3	A326	#2.7.1.33#	-0.354789	7.63833e-14	1.47156e-13	Pantothenate kinase.
EFC_3	A59	#2.3.1.234#	-0.354884	7.50511e-14	1.44998e-13	N(6)-L-threonylcarbamoyladenine synthase.
EFC_3	A48	#2.4.1.25#	-0.355455	6.79456e-14	1.31306e-13	4-alpha-glucanotransferase.
EFC_3	A260	#1.1.1.85#	-0.355455	6.79456e-14	1.31306e-13	3-isopropylmalate dehydrogenase.
EFC_2	A683	#5.1.3.9#	-0.355459	6.79456e-14	1.31306e-13	N-acylglucosamine-6-phosphate 2-epimerase.
EFC_3	A192	#4.1.1.20#	-0.35555	6.70575e-14	1.3007e-13	Diaminopimelate decarboxylase.
EFC_1	A256	#6.1.1.23#	-0.35616	6.03961e-14	1.1727e-13	Aspartate--tRNA(Asn) ligase.
EFC_3	A128	#1.4.1.4#	-0.356692	5.50671e-14	1.07065e-13	Glutamate dehydrogenase (NADP(+)).
EFC_3	A384	#1.1.1.95#	-0.356788	5.41789e-14	1.05401e-13	Phosphoglycerate dehydrogenase.
EFC_3	A17	#6.3.5.5#	-0.356883	5.32907e-14	1.03817e-13	Carbamoyl-phosphate synthase (glutamine-hydrolyzing).
EFC_1	A587	#3.1.3.23#	-0.357016	5.19584e-14	1.01367e-13	Sugar-phosphatase.
EFC_3	A316	#2.7.8.13#	-0.357264	4.9738e-14	9.6961e-14	Phospho-N-acetylmuramoyl-pentapeptide-transferase.
EFC_4	A563	#2.3.1.19#	-0.35727	4.9738e-14	9.6961e-14	Phosphate butyryltransferase.
EFC_2	A504	#1.11.1.1#	-0.35731	4.92939e-14	9.63356e-14	NADH peroxidase.
EFC_3	A69	#5.4.2.12#	-0.357454	4.81837e-14	9.43382e-14	Phosphoglycerate mutase (2,3-diphosphoglycerate-independent).
EFC_4	A938	#2.1.1.223#	-0.357713	4.61853e-14	9.04968e-14	tRNA(1)(Val) (adenine(37)-N(6))-methyltransferase.
EFC_1	A236	#3.6.3.-#	-0.357829	4.52971e-14	8.88774e-14	Hydrolases // Acting on acid anhydrides; catalyzing transmembrane movement of substances.
EFC_3	A49	#2.3.1.54#	-0.35793	4.44089e-14	8.71822e-14	Formate C-acetyltransferase.
EFC_2	A97	#1.3.1.-#	-0.358376	4.10783e-14	8.08333e-14	Oxidoreductases // With NAD(+) or NADP(+) as acceptor.
EFC_3	A21	#5.2.1.8#	-0.358882	3.77476e-14	7.42669e-14	Peptidylprolyl isomerase.
EFC_4	A830	#3.5.1.111#	-0.358903	3.75255e-14	7.39329e-14	2-oxoglutaramate amidase.
EFC_3	A6	#2.3.1.-#	-0.358977	3.68594e-14	7.28092e-14	Transferases. // Transferring groups other than amino-acyl groups.
EFC_2	A653	#3.7.1.22#	-0.358996	3.68594e-14	7.28092e-14	3D-(3,5/4)-trihydroxycyclohexane-1,2-dione acylhydrolase (decyclizing).
EFC_2	A774	#1.1.1.103#	-0.358998	3.68594e-14	7.28092e-14	L-threonine 3-dehydrogenase.
EFC_2	A160	#4.2.1.11#	-0.35905	3.64153e-14	7.20571e-14	Phosphopyruvate hydratase.
EFC_4	A767	#3.2.1.75#	-0.359964	3.10862e-14	6.17164e-14	Glucan endo-1,6-beta-glucosidase.
EFC_4	A954	#3.4.13.21#	-0.360274	2.95319e-14	5.85893e-14	Dipeptidase E.
EFC_2	A1159	#1.3.99.2#	-0.360384	2.88658e-14	5.7539e-14	Transferred entry: 1.3.8.1.
EFC_2	A1076	#3.5.1.44#	-0.360551	2.79776e-14	5.58388e-14	Protein-glutamine glutaminase.
EFC_2	A796	#4.2.1.6#	-0.360853	2.66454e-14	5.30905e-14	Galactonate dehydratase.
EFC_4	A503	#2.4.1.281#	-0.361265	2.4869e-14	4.97795e-14	4-O-beta-D-mannosyl-D-glucose phosphorylase.
EFC_1	A570	#7.2.2.11#	-0.36194	2.19824e-14	4.41274e-14	ABC-type Ni(2+) transporter.
EFC_2	A151	#6.1.1.1#	-0.362532	1.9984e-14	4.02824e-14	Tyrosine--tRNA ligase.
EFC_2	A565	#2.6.1.2#	-0.362701	1.90958e-14	3.85337e-14	Alanine transaminase.
EFC_1	A334	#7.3.2.1#	-0.362794	1.90958e-14	3.85337e-14	ABC-type phosphate transporter.
EFC_2	A638	#2.7.1.162#	-0.363095	1.79856e-14	3.6375e-14	N-acetylhexosamine 1-kinase.
EFC_2	A226	#2.3.1.39#	-0.36315	1.77636e-14	3.60008e-14	[Acyl-carrier-protein] S-malonyltransferase.
EFC_2	A648	#6.2.1.22#	-0.36332	1.73195e-14	3.50188e-14	[Citrate (pro-3S)-lyase] ligase.
EFC_4	A957	#2.4.1.15#	-0.363387	1.70974e-14	3.46429e-14	Alpha,alpha-trehalose-phosphate synthase (UDP-forming).
EFC_1	A276	#2.4.2.21#	-0.363648	1.64313e-14	3.32525e-14	Nicotinate-nucleotide--dimethylbenzimidazole phosphoribosyltransferase.
EFC_2	A573	#1.97.1.-#	-0.36374	1.59872e-14	3.24686e-14	Oxidoreductases // Other oxidoreductases.
EFC_2	A101	#6.3.2.9#	-0.364048	1.5099e-14	3.06936e-14	UDP-N-acetylmuramoyl-L-alanine--D-glutamate ligase.
EFC_1	A66	#2.7.13.3#	-0.364869	1.31006e-14	2.6673e-14	Histidine kinase.
EFC_2	A844	#2.7.1.92#	-0.365098	1.24345e-14	2.53114e-14	5-dehydro-2-deoxygluconokinase.
EFC_4	A787	#1.17.99.6#	-0.365747	1.11022e-14	2.26769e-14	Epoxyqueuosine reductase.
EFC_2	A178	#2.7.1.6#	-0.366014	1.06581e-14	2.18782e-14	Galactokinase.
EFC_4	A949	#2.4.1.12#	-0.366078	1.06581e-14	2.18782e-14	Cellulose synthase (UDP-forming).
EFC_2	A66	#2.7.13.3#	-0.366744	9.32587e-15	1.91253e-14	Histidine kinase.
EFC_2	A700	#5.4.99.22#	-0.367196	8.65974e-15	1.78121e-14	23S rRNA pseudouridine(2605) synthase.
EFC_1	A145	#3.2.1.20#	-0.367799	7.77156e-15	1.60223e-14	Alpha-glucosidase.
EFC_2	A154	#2.3.3.13#	-0.370282	4.88498e-15	1.00973e-14	2-isopropylmalate synthase.
EFC_2	A672	#5.3.1.-#	-0.370452	4.88498e-15	1.00973e-14	Isomerases // Interconverting aldoses and ketoses.
EFC_2	A453	#3.6.1.23#	-0.370844	4.44089e-15	9.21044e-15	dUTP diphosphatase.
EFC_2	A528	#3.5.3.11#	-0.371013	4.44089e-15	9.21044e-15	Agmatinase.
EFC_2	A540	#1.17.1.9#	-0.371406	3.9968e-15	8.31191e-15	Formate dehydrogenase.
EFC_2	A1028	#3.1.3.22#	-0.3724	3.33067e-15	6.94944e-15	Mannitol-1-phosphatase.
EFC_2	A983	#7.6.2.15#	-0.373687	2.66454e-15	5.57038e-15	ABC-type thiamine transporter.
EFC_4	A978	#2.1.1.181#	-0.375002	2.22045e-15	4.66104e-15	23S rRNA (adenine(1618)-N(6))-methyltransferase.
EFC_2	A776	#7.5.2.3#	-0.375144	1.9984e-15	4.20277e-15	ABC-type beta-glucan transporter.
EFC_1	A677	#2.7.1.107#	-0.375207	1.9984e-15	4.20277e-15	Diacylglycerol kinase (ATP).
EFC_2	A575	#1.2.1.70#	-0.375449	1.77636e-15	3.74696e-15	Glutamyl-tRNA reductase.
EFC_4	A940	#2.7.7.19#	-0.375791	1.77636e-15	3.74696e-15	Polynucleotide adenylyltransferase.
EFC_2	A709	#1.1.1.272#	-0.375844	1.77636e-15	3.74696e-15	D-2-hydroxyacid dehydrogenase (NADP(+)).
EFC_2	A475	#2.1.1.171#	-0.37601	1.77636e-15	3.74696e-15	16S rRNA (guanine(966)-N(2))-methyltransferase.
EFC_2	A20	#1.4.1.13#	-0.377077	1.33227e-15	2.81681e-15	Glutamate synthase (NADPH).
EFC_2	A22	#3.4.24.-#	-0.377583	1.33227e-15	2.81681e-15	Hydrolases // Metalloendopeptidases.
EFC_4	A867	#1.3.1.106#	-0.378085	1.33227e-15	2.81681e-15	Cobalt-precorrin-6A reductase.
EFC_1	A219	#2.1.2.2#	-0.378217	1.11022e-15	2.3695e-15	Phosphoribosylglycinamide formyltransferase 1.
EFC_2	A57	#6.1.1.19#	-0.378481	1.11022e-15	2.3695e-15	Arginine--tRNA ligase.
EFC_2	A623	#4.1.1.18#	-0.378482	1.11022e-15	2.3695e-15	Lysine decarboxylase.
EFC_4	A807	#1.4.3.5#	-0.378659	1.11022e-15	2.3695e-15	Pyridoxal 5'-phosphate synthase.
EFC_1	A28	#7.4.2.-#	-0.378664	1.11022e-15	2.3695e-15	Translocases // Linked to the hydrolysis of a nucleoside triphosphate.
EFC_2	A1054	#3.9.1.-#	-0.378906	8.88178e-16	1.90398e-15	Hydrolases // Acting on phosphorus-nitrogen bonds.
EFC_2	A717	#4.2.1.32#	-0.379214	8.88178e-16	1.90398e-15	L(+)-tartrate dehydratase.
EFC_2	A991	#2.1.1.80#	-0.379884	8.88178e-16	1.90398e-15	Protein-glutamate O-methyltransferase.
EFC_2	A104	#4.2.3.4#	-0.380054	8.88178e-16	1.90398e-15	3-dehydroquinate synthase.
EFC_2	A23	#1.1.1.1#	-0.380166	8.88178e-16	1.90398e-15	Alcohol dehydrogenase.
EFC_2	A247	#3.5.2.3#	-0.380615	8.88178e-16	1.90398e-15	Dihydroorotase.
EFC_2	A667	#3.1.1.-#	-0.380673	8.88178e-16	1.90398e-15	Hydrolases // Carboxylic ester hydrolases.
EFC_4	A299	#5.1.3.14#	-0.381041	6.66134e-16	1.44072e-15	UDP-N-acetylglucosamine 2-epimerase (non-hydrolyzing).
EFC_4	A367	#3.4.13.20#	-0.381062	6.66134e-16	1.44072e-15	Beta-Ala-His dipeptidase.
EFC_2	A923	#2.7.1.218#	-0.381213	6.66134e-16	1.44072e-15	Fructoselysine 6-kinase.
EFC_2	A206	#2.4.1.129#	-0.381289	6.66134e-16	1.44072e-15	Peptidoglycan glycosyltransferase.
EFC_2	A109	#2.1.1.33#	-0.38171	4.44089e-16	9.67385e-16	tRNA (guanine(46)-N(7))-methyltransferase.
EFC_2	A1108	#2.1.1.226#	-0.381754	4.44089e-16	9.67385e-16	23S rRNA (cytidine(1920)-2'-O)-methyltransferase.
EFC_2	A773	#2.7.1.191#	-0.381827	4.44089e-16	9.67385e-16	Protein-N(pi)-phosphohistidine--D-mannose phosphotransferase.
EFC_2	A891	#3.1.2.6#	-0.382012	4.44089e-16	9.67385e-16	Hydroxyacylglutathione hydrolase.
EFC_1	A553	#1.7.1.7#	-0.382084	4.44089e-16	9.67385e-16	GMP reductase.
EFC_2	A79	#2.8.4.3#	-0.382103	4.44089e-16	9.67385e-16	tRNA-2-methylthio-N(6)-dimethylallyladenosine synthase.
EFC_4	A362	#2.6.1.62#	-0.382949	4.44089e-16	9.67385e-16	Adenosylmethionine--8-amino-7-oxononanoate transaminase.
EFC_2	A754	#1.1.1.60#	-0.383259	4.44089e-16	9.67385e-16	2-hydroxy-3-oxopropionate reductase.
EFC_2	A462	#3.5.4.4#	-0.383704	4.44089e-16	9.67385e-16	Adenosine deaminase.
EFC_2	A728	#1.1.1.18#	-0.383735	4.44089e-16	9.67385e-16	Inositol 2-dehydrogenase.
EFC_2	A511	#3.1.1.96#	-0.384378	4.44089e-16	9.67385e-16	D-aminoacyl-tRNA deacylase.
EFC_2	A1021	#3.5.4.29#	-0.385389	4.44089e-16	9.67385e-16	GTP cyclohydrolase IIa.
EFC_4	A829	#2.7.1.167#	-0.385748	4.44089e-16	9.67385e-16	D-glycero-beta-D-manno-heptose-7-phosphate kinase.
EFC_2	A809	#3.2.1.152#	-0.386463	2.22045e-16	4.92995e-16	Mannosylglycoprotein endo-beta-mannosidase.
EFC_2	A265	#1.3.1.14#	-0.386512	2.22045e-16	4.92995e-16	Dihydroorotate dehydrogenase (NAD(+)).
[truncated: 414 more rows]
