# Supplementary material for: The human gut microbiome of athletes: metagenomic and metabolic insights
Source: Microbiome. 2023 Feb 14;11:27. doi: 10.1186/s40168-023-01470-9 (PMC9926762; doi:10.1186/s40168-023-01470-9)
Supplement: Supplementary file 11 — Additional file 10: Table S8. Correlation analysis results of all the HBIS against EFC_1 and EFC_4. [file 40168_2023_1470_MOESM10_ESM.xlsx]

## Sheet: Sheet1
Table_S8: EFC4 and EFC 1 Spearman correlation with synthase
EFC_1 full data				EFC_4 full data				EFC_1 Vs. EFC_4		Enzyme designation		List of main pathways
AVG	Prevalence	Correlation	Adj. P. value	AVG	Prevalence	Correlation	Adj. P. value	AVG	Prevalence	EC number	Enzyme name	Pathway_1	Pathway_2	Pathway_3	Pathway_4	Pathway_5	Pathway_6	Pathway_7	Pathway_8	Pathway_9	Pathway_10	Pathway_11	Pathway_12	Pathway_13	Pathway_14
0.00014194	1	-	-	0.0002057	0.994318	0.696347	0	lower	higher	1.17.7.1	(E)-4-hydroxy-3-methylbut-2-enyl-diphosphate synthase (ferredoxin).	PWY-7560	MEP-Pathways	-	-	-	-	-	-	-	-	-	-	-	-
0.000198019	1	0.333535	4.30215e-12	0.000103692	0.971591	-0.598568	0	higher	higher	1.17.7.3	(E)-4-hydroxy-3-methylbut-2-enyl-diphosphate synthase (flavodoxin).	NONMEVIPP-PWY	MEP-Pathways	-	-	-	-	-	-	-	-	-	-	-	-
2.54029e-05	1	-	-	4.68246e-05	0.982955	0.52454	0	lower	higher	1.2.7.1	Pyruvate synthase.	-	-	-	-	-	-	-	-	-	-	-	-	-	-
0.00113187	1	-	-	0.00139391	1	0.623223	0	lower	equal	1.4.1.13	Glutamate synthase (NADPH).	GLUTAMINEFUM-PWY	GLUTAMINE-DEG	-	-	-	-	-	-	-	-	-	-	-	-
0.000389186	1	0.37199	7.38315e-15	0.000248326	0.994318	-0.605815	0	higher	higher	2.1.1.13	Methionine synthase.	HSERMETANA-PWY	Methionine-De-novo-Biosynthesis	HOMOSER-METSYN-PWY	Methionine-De-novo-Biosynthesis	1CMET2-PWY	Folate-Transformations	PWY-3841	Folate-Transformations	PWY-2201	Folate-Transformations	-	-	-	-
0.000499306	1	-	-	0.000659978	1	0.694058	0	lower	equal	2.2.1.6	Acetolactate synthase.	VALSYN-PWY	VALINE-BIOSYNTHESIS	PWY-5939	Acetoin-Biosynthesis	PWY-5938	Acetoin-Biosynthesis	PWY-5101	ISOLEUCINE-SYN	PWY-5103	ISOLEUCINE-SYN	PWY-5104	ISOLEUCINE-SYN	ILEUSYN-PWY	ISOLEUCINE-SYN
0.000638961	1	-	-	0.000679145	1	0.317996	4.27406e-11	lower	equal	2.2.1.7	1-deoxy-D-xylulose-5-phosphate synthase.	PYRIDOXSYN-PWY	Vitamin-B6-Biosynthesis	PWY-6891	Thiazole-Biosynthesis	NONMEVIPP-PWY	MEP-Pathways	PWY-6892	Thiazole-Biosynthesis	-	-	-	-	-	-
0.000322716	1	-	-	0.000358371	1	0.417463	0	lower	equal	2.3.1.179	Beta-ketoacyl-[acyl-carrier-protein] synthase II.	-	-	-	-	-	-	-	-	-	-	-	-	-	-
0.000152551	1	0.361126	5.05375e-14	8.94841e-05	0.982955	-0.59126	0	higher	higher	2.3.1.182	(R)-citramalate synthase.	PWY-5101	ISOLEUCINE-SYN	-	-	-	-	-	-	-	-	-	-	-	-
1.06343e-05	1	-0.319983	3.21794e-11	3.32023e-05	0.982955	0.771842	0	lower	higher	2.3.1.189	Mycothiol synthase.	PWY1G-0	Reductants	-	-	-	-	-	-	-	-	-	-	-	-
1.02862e-05	1	-	-	1.94127e-05	0.943182	0.657669	0	lower	higher	2.3.3.1	Citrate (Si)-synthase.	-	-	-	-	-	-	-	-	-	-	-	-	-	-
0.000317843	1	-	-	0.00038423	1	0.619609	0	lower	equal	2.3.3.13	2-isopropylmalate synthase.	LEUSYN-PWY	LEUCINE-SYN	PWY-6871	Other-biosynthesis	-	-	-	-	-	-	-	-	-	-
1.24342e-05	1	-	-	1.7885e-05	0.971591	0.512052	0	lower	higher	2.3.3.16	Citrate synthase (unknown stereospecificity).	PWY-7124	Ethylene-Biosynthesis	PWY-5690	TCA-VARIANTS	FERMENTATION-PWY	Fermentation-to-Acids	PWY-7254	TCA-VARIANTS	P105-PWY	TCA-VARIANTS	-	-	-	-
2.63805e-05	1	-0.25715	1.01137e-07	5.71533e-05	0.982955	0.697252	0	lower	higher	2.3.3.3	Citrate (Re)-synthase.	-	-	-	-	-	-	-	-	-	-	-	-	-	-
5.47206e-07	0.654321	-	-	1.03337e-06	0.767045	0.273598	1.48843e-08	lower	lower	2.3.3.5	2-methylcitrate synthase.	PWY0-42	Methyl-Citrate-Cycle	PWY-5747	Methyl-Citrate-Cycle	-	-	-	-	-	-	-	-	-	-
0.000141911	1	0.434418	0	7.70606e-05	0.965909	-0.63716	0	higher	higher	2.4.1.182	Lipid-A-disaccharide synthase.	NAGLIPASYN-PWY	Lipid-IV-A-Biosynthesis	-	-	-	-	-	-	-	-	-	-	-	-
0.000177808	1	-0.329302	8.11042e-12	0.000336948	1	0.798946	0	lower	equal	2.4.1.21	Starch synthase.	GLYCOGENSYNTH-PWY	GLYCOGEN-BIOSYN	PWY-622	GLYCOGEN-BIOSYN	-	-	-	-	-	-	-	-	-	-
6.7229e-06	0.993827	-0.263543	4.87367e-08	1.84925e-05	0.960227	0.582834	0	lower	higher	2.4.1.46	Monogalactosyldiacylglycerol synthase.	PWY-401	Glycolipids-Biosynthesis	-	-	-	-	-	-	-	-	-	-	-	-
1.53853e-05	1	-0.260895	6.6146e-08	2.11966e-05	0.965909	0.415377	0	lower	higher	2.4.2.52	Triphosphoribosyl-dephospho-CoA synthase.	PWY-5796	Carriers-Biosynthesis	P2-PWY	Carriers-Biosynthesis	-	-	-	-	-	-	-	-	-	-
1.90029e-05	1	-0.260081	7.24967e-08	3.62785e-05	0.977273	0.737469	0	lower	higher	2.5.1.10	(2E,6E)-farnesyl diphosphate synthase.	PWY-5123	All-Trans-Farnesyl-PP-Biosynthesis	PWY-6859	SESQUITERPENOID-SYN	PWY-7102	Sesquiterpenoid-Degradation	PWY-7721	DITERPENOID-SYN	PWY-7736	SESQUITERPENOID-SYN	-	-	-	-
0.00017654	1	-0.287447	2.68889e-09	0.000227135	1	0.621074	0	lower	equal	2.5.1.15	Dihydropteroate synthase.	PWY-6614	Folate-Biosynthesis	-	-	-	-	-	-	-	-	-	-	-	-
4.74574e-05	1	-0.340411	1.47631e-12	0.000103033	0.994318	0.764994	0	lower	higher	2.5.1.16	Spermidine synthase.	BSUBPOLYAMSYN-PWY	Spermidine-Biosynthesis	-	-	-	-	-	-	-	-	-	-	-	-
0.000133387	1	-	-	0.000151934	0.988636	0.443805	0	lower	higher	2.5.1.3	Thiamine phosphate synthase.	PWY-6894	Thiamin-Diphosphate-Biosynthesis	PWY-6908	Thiamin-Diphosphate-Biosynthesis	PWY-6897	Super-Pathways	PWY-7356	Thiamin-Salvage	PWY-7357	Thiamin-Salvage	-	-	-	-
0.00046608	1	-0.345661	6.43773e-13	0.000637474	1	0.722167	0	lower	equal	2.5.1.47	Cysteine synthase.	CYSTSYN-PWY	CYSTEINE-SYN	PWY-6936	Other-Amino-Acid-Biosynthesis	-	-	-	-	-	-	-	-	-	-
1.42182e-05	1	-0.256458	1.09569e-07	3.5641e-05	0.994318	0.71259	0	lower	higher	2.5.1.48	Cystathionine gamma-synthase.	PWY-I9	CYSTEINE-SYN	PWY-801	Interconversion	PWY-702	Methionine-De-novo-Biosynthesis	-	-	-	-	-	-	-	-
0.000153168	1	-0.321244	2.69791e-11	0.000280197	1	0.800552	0	lower	equal	2.5.1.54	3-deoxy-7-phosphoheptulonate synthase.	PWY-6164	3-Dehydroquinate-Biosynthesis	-	-	-	-	-	-	-	-	-	-	-	-
8.94598e-05	1	0.403041	0	5.21826e-05	0.977273	-0.604149	0	higher	higher	2.5.1.55	3-deoxy-8-phosphooctulonate synthase.	PWY-1269	CMP-KDO-Biosynthesis	PWY-7674	CMP-KDO-Biosynthesis	-	-	-	-	-	-	-	-	-	-
3.42844e-05	1	-0.27705	9.80518e-09	6.78154e-05	0.982955	0.652196	0	lower	higher	2.5.1.61	Hydroxymethylbilane synthase.	PWY-5189	Tetrapyrrole-Biosynthesis	PWY-5188	Tetrapyrrole-Biosynthesis	-	-	-	-	-	-	-	-	-	-
0.000162637	1	0.266978	3.26041e-08	0.000144408	0.994318	-	-	higher	higher	2.5.1.72	Quinolinate synthase.	PYRIDNUCSYN-PWY	NAD-SYN	PWY-8277	NAD-SYN	PWY-5316	PYRROLIDINE-ALKALOIDS	PWY-7342	PYRROLIDINE-ALKALOIDS	-	-	-	-	-	-
2.26157e-05	0.987654	0.26948	2.43505e-08	1.26075e-05	0.903409	-0.324851	1.57911e-11	higher	higher	2.5.1.76	Cysteate synthase.	PWY-6643	Coenzyme-M-Biosynthesis	-	-	-	-	-	-	-	-	-	-	-	-
7.7467e-06	0.993827	-	-	1.28771e-05	0.954545	0.470397	0	lower	higher	2.7.7.61	Citrate lyase holo-[acyl-carrier protein] synthase.	-	-	-	-	-	-	-	-	-	-	-	-	-	-
9.82656e-06	1	-0.278354	8.3341e-09	2.19424e-05	0.960227	0.574618	0	lower	higher	2.7.7.80	Molybdopterin-synthase adenylyltransferase.	-	-	-	-	-	-	-	-	-	-	-	-	-	-
7.99908e-06	1	-	-	1.26074e-05	0.9375	0.49419	0	lower	higher	2.7.8.7	Holo-[acyl-carrier-protein] synthase.	ENTBACSYN-PWY	Siderophores-Biosynthesis	ENTBACSYN-PWY	Siderophores-Biosynthesis	-	-	-	-	-	-	-	-	-	-
7.80354e-05	1	-	-	9.5837e-05	0.982955	0.268082	2.87768e-08	lower	higher	2.8.1.6	Biotin synthase.	-	-	-	-	-	-	-	-	-	-	-	-	-	-
0.000362909	1	-	-	0.000367661	1	0.280049	6.77574e-09	lower	equal	2.8.4.3	tRNA-2-methylthio-N(6)-dimethylallyladenosine synthase.	-	-	-	-	-	-	-	-	-	-	-	-	-	-
9.90896e-05	1	-	-	0.000108354	0.988636	0.271215	1.98604e-08	lower	higher	4.1.1.48	Indole-3-glycerol-phosphate synthase.	TRPSYN-PWY	TRYPTOPHAN-BIOSYNTHESIS	-	-	-	-	-	-	-	-	-	-	-	-
6.2377e-07	0.592593	-	-	1.35354e-06	0.715909	0.297799	6.93235e-10	lower	lower	4.1.2.43	3-hexulose-6-phosphate synthase.	PWY-7796	Pentose-Phosphate-Cycle	RUMP-PWY	Energy-Metabolism	PWY-1861	Formaldehyde-Assimilation	-	-	-	-	-	-	-	-
0.000115058	1	-	-	0.000179939	0.977273	0.66093	0	lower	higher	4.1.3.27	Anthranilate synthase.	PWY-5958	ALKALOIDS-SYN	TRPSYN-PWY	TRYPTOPHAN-BIOSYNTHESIS	PWY-6661	SECONDARY-METABOLITE-BIOSYNTHESIS	-	-	-	-	-	-	-	-
6.45638e-05	1	0.316668	5.15575e-11	3.53247e-05	0.965909	-0.543416	0	higher	higher	4.1.3.36	1,4-dihydroxy-2-naphthoyl-CoA synthase.	PWY-5837	DHNA-Biosynthesis	-	-	-	-	-	-	-	-	-	-	-	-
2.17549e-08	0.0617284	-	-	1.12823e-07	0.227273	0.258646	8.53357e-08	lower	lower	4.2.1.145	Capreomycidine synthase.	-	-	-	-	-	-	-	-	-	-	-	-	-	-
0.000351583	1	-	-	0.000400505	1	0.403087	0	lower	equal	4.2.1.20	Tryptophan synthase.	-	-	-	-	-	-	-	-	-	-	-	-	-	-
3.77973e-05	1	-	-	6.14494e-05	0.982955	0.590898	0	lower	higher	4.2.1.24	Porphobilinogen synthase.	PWY-5189	Tetrapyrrole-Biosynthesis	PWY-5188	Tetrapyrrole-Biosynthesis	-	-	-	-	-	-	-	-	-	-
8.80466e-05	1	0.442842	0	4.67319e-05	0.971591	-0.648584	0	higher	higher	4.2.1.75	Uroporphyrinogen-III synthase.	PWY-5189	Tetrapyrrole-Biosynthesis	PWY-5188	Tetrapyrrole-Biosynthesis	-	-	-	-	-	-	-	-	-	-
0.000286751	1	-	-	0.000332919	1	0.651091	0	lower	equal	4.2.3.1	Threonine synthase.	HOMOSER-THRESYN-PWY	THREONINE-BIOSYNTHESIS	-	-	-	-	-	-	-	-	-	-	-	-
8.15072e-05	1	-	-	9.94476e-05	0.982955	0.33432	3.8165e-12	lower	higher	4.2.3.3	Methylglyoxal synthase.	-	-	-	-	-	-	-	-	-	-	-	-	-	-
0.000203269	1	-	-	0.000228398	1	0.519861	0	lower	equal	4.2.3.4	3-dehydroquinate synthase.	PWY-6164	3-Dehydroquinate-Biosynthesis	-	-	-	-	-	-	-	-	-	-	-	-
0.000211593	1	-	-	0.000249249	1	0.589371	0	lower	equal	4.2.3.5	Chorismate synthase.	PWY-6163	Chorismate-Biosynthesis	-	-	-	-	-	-	-	-	-	-	-	-
0.000231163	1	-	-	0.000267492	1	0.588126	0	lower	equal	4.3.2.10	Imidazole glycerol-phosphate synthase.	HISTSYN-PWY	HISTIDINE-SYN	-	-	-	-	-	-	-	-	-	-	-	-
0.000209224	1	-0.331052	6.26927e-12	0.00029317	1	0.814004	0	lower	equal	4.3.3.7	4-hydroxy-tetrahydrodipicolinate synthase.	PWY-8088	AROMATIC-COMPOUNDS-BIOSYN	DAPLYSINESYN-PWY	LYSINE-SYN	PWY-2941	LYSINE-SYN	PWY-5097	LYSINE-SYN	-	-	-	-	-	-
3.12623e-06	0.981481	-0.267038	3.23992e-08	8.32172e-06	0.948864	0.674772	0	lower	higher	4.4.1.19	Phosphosulfolactate synthase.	P261-PWY	Coenzyme-M-Biosynthesis	-	-	-	-	-	-	-	-	-	-	-	-
0.000108803	1	-	-	0.000136426	0.982955	0.684341	0	lower	higher	4.6.1.12	2-C-methyl-D-erythritol 2,4-cyclodiphosphate synthase.	NONMEVIPP-PWY	MEP-Pathways	-	-	-	-	-	-	-	-	-	-	-	-
2.74561e-05	1	-0.277172	9.65791e-09	5.11188e-05	0.965909	0.659485	0	lower	higher	4.6.1.17	Cyclic pyranopterin monophosphate synthase.	PWY-6823	Molybdenum-Cofactor-Biosynthesis	-	-	-	-	-	-	-	-	-	-	-	-
7.39798e-05	1	0.311154	1.12915e-10	3.92454e-05	0.960227	-0.541971	0	higher	higher	5.4.4.2	Isochorismate synthase.	PWY-6406	Salicylate-Biosynthesis	PWY-5837	DHNA-Biosynthesis	-	-	-	-	-	-	-	-	-	-
0.00022508	1	-	-	0.000252865	0.994318	0.598647	0	lower	higher	5.4.99.12	tRNA pseudouridine(38-40) synthase.	-	-	-	-	-	-	-	-	-	-	-	-	-	-
8.17377e-06	1	-0.311031	1.14807e-10	2.41433e-05	0.965909	0.727793	0	lower	higher	5.4.99.19	16S rRNA pseudouridine(516) synthase.	-	-	-	-	-	-	-	-	-	-	-	-	-	-
9.3157e-07	0.796296	-0.256053	1.14299e-07	3.02904e-06	0.875	0.548377	0	lower	lower	5.4.99.20	23S rRNA pseudouridine(2457) synthase.	-	-	-	-	-	-	-	-	-	-	-	-	-	-
2.59347e-05	1	-0.277986	8.72859e-09	5.2094e-05	0.982955	0.723634	0	lower	higher	5.4.99.21	23S rRNA pseudouridine(2604) synthase.	-	-	-	-	-	-	-	-	-	-	-	-	-	-
1.30694e-05	1	-	-	1.94445e-05	0.960227	0.504665	0	lower	higher	5.4.99.22	23S rRNA pseudouridine(2605) synthase.	-	-	-	-	-	-	-	-	-	-	-	-	-	-
7.14144e-05	1	-0.250639	2.08602e-07	9.88005e-05	0.994318	0.685947	0	lower	higher	5.4.99.23	23S rRNA pseudouridine(1911/1915/1917) synthase.	-	-	-	-	-	-	-	-	-	-	-	-	-	-
8.76581e-06	1	-	-	1.19556e-05	0.948864	0.478748	0	lower	higher	5.4.99.24	23S rRNA pseudouridine(955/2504/2580) synthase.	-	-	-	-	-	-	-	-	-	-	-	-	-	-
0.000169525	1	-	-	0.000195223	0.994318	0.622299	0	lower	higher	5.4.99.25	tRNA pseudouridine(55) synthase.	-	-	-	-	-	-	-	-	-	-	-	-	-	-
2.68049e-06	0.981481	-	-	4.11354e-06	0.886364	0.328251	9.48703e-12	lower	higher	5.4.99.28	tRNA pseudouridine(32) synthase.	-	-	-	-	-	-	-	-	-	-	-	-	-	-
0.000402483	1	-	-	0.000457366	0.994318	0.589431	0	lower	higher	6.3.1.5	NAD(+) synthase.	PWY-7761	NAD-SYN	PYRIDNUCSYN-PWY	NAD-SYN	PWY-8277	NAD-SYN	-	-	-	-	-	-	-	-
2.62555e-06	0.919753	-	-	5.92484e-06	0.892045	0.297742	6.97766e-10	lower	higher	6.3.2.-	Ligases // Acid--amino-acid ligases (peptide synthases).	PWY-7988	Siderophores-Biosynthesis	PWY-7549	ALKALOIDS-SYN	-	-	-	-	-	-	-	-	-	-
2.43337e-05	1	-0.298985	5.91593e-10	3.44779e-05	0.971591	0.587727	0	lower	higher	6.3.2.12	Dihydrofolate synthase.	PWY-6614	Folate-Biosynthesis	-	-	-	-	-	-	-	-	-	-	-	-
1.11692e-05	1	-	-	1.82226e-05	0.960227	0.569198	0	lower	higher	6.3.2.17	Tetrahydrofolate synthase.	PWY-2161	Folate-Biosynthesis	PWY-2161	Folate-Biosynthesis	PWY-2161	Folate-Biosynthesis	-	-	-	-	-	-	-	-
0.000179298	1	-	-	0.000199374	1	0.465108	0	lower	equal	6.3.2.6	Phosphoribosylaminoimidazolesuccinocarboxamide synthase.	PWY-6124	IMP-Biosynthesis	PWY-6123	IMP-Biosynthesis	PWY-7234	IMP-Biosynthesis	-	-	-	-	-	-	-	-
0.000391029	1	-	-	0.000444935	1	0.604952	0	lower	equal	6.3.4.2	CTP synthase (glutamine hydrolyzing).	PWY-7176	Pyrimid-Ribonucleot-De-Novo-Biosyn	PWY-7177	UTP-CTP-Dephosphorylation	PWY-7185	UTP-CTP-Dephosphorylation	-	-	-	-	-	-	-	-
0.000338311	1	-	-	0.000412259	1	0.686027	0	lower	equal	6.3.4.4	Adenylosuccinate synthase.	PWY-7219	Purine-Ribonuc-De-Novo-Biosynthesis	-	-	-	-	-	-	-	-	-	-	-	-
0.000248705	1	-	-	0.000316073	1	0.684099	0	lower	equal	6.3.4.5	Argininosuccinate synthase.	PWY-4983	Nitric-Oxide-Biosynthesis	PWY-4984	NITROGEN-DEG	PWY-5	NON-PROTEIN-AMINO-ACID-SYN	ARGSYN-PWY	ARGININE-SYN	PWY-5154	ARGININE-SYN	-	-	-	-
0.000433988	1	-	-	0.000464058	1	0.411439	0	lower	equal	6.3.5.2	GMP synthase (glutamine-hydrolyzing).	PWY-7221	Purine-Ribonuc-De-Novo-Biosynthesis	-	-	-	-	-	-	-	-	-	-	-	-
0.0008393	1	-	-	0.000943798	1	0.559214	0	lower	equal	6.3.5.3	Phosphoribosylformylglycinamidine synthase.	PWY-6121	AIR-Biosynthesis	PWY-6122	AIR-Biosynthesis	PWY-6277	AIR-Biosynthesis	-	-	-	-	-	-	-	-
0.000336887	1	-	-	0.000423678	1	0.645871	0	lower	equal	6.3.5.4	Asparagine synthase (glutamine-hydrolyzing).	ASPARAGINE-BIOSYNTHESIS	ASPARAGINE-SYN	-	-	-	-	-	-	-	-	-	-	-	-
0.00133442	1	-	-	0.00139589	1	0.265191	4.02354e-08	lower	equal	6.3.5.5	Carbamoyl-phosphate synthase (glutamine-hydrolyzing).	PWY-7790	UMP-Biosynthesis	ARGSYNBSUB-PWY	ARGININE-SYN	ARGSYN-PWY	ARGININE-SYN	PWY-5686	UMP-Biosynthesis	PWY-7791	UMP-Biosynthesis	-	-	-	-
4.17523e-05	1	-0.30456	2.79754e-10	9.76314e-05	0.977273	0.768509	0	lower	higher	6.3.5.7	Glutaminyl-tRNA synthase (glutamine-hydrolyzing).	-	-	-	-	-	-	-	-	-	-	-	-	-	-
1.23052e-05	1	-0.28401	4.15399e-09	2.38293e-05	0.971591	0.642983	0	lower	higher	6.3.5.9	Hydrogenobyrinic acid a,c-diamide synthase (glutamine-hydrolyzing).	PWY-7376	Cobyrinate-diamide-Biosynthesis	-	-	-	-	-	-	-	-	-	-	-	-
									higher	higher
									equal	equal
									lower	lower
