# Supplementary material for: The human gut microbiome of athletes: metagenomic and metabolic insights
Source: Microbiome. 2023 Feb 14;11:27. doi: 10.1186/s40168-023-01470-9 (PMC9926762; doi:10.1186/s40168-023-01470-9)
Supplement: Supplementary file 12 — Additional file 11: Table S9. EC Back-tracing report of the extracted nine HBIS manually analyzed on MetaCyc and related to EFC_4. [file 40168_2023_1470_MOESM11_ESM.xlsx]

## Sheet: Sheet1
Table_S9: EC back-tracing profiles of EFC_4 related EC number
	Average hits count		Stdev		All samples count	176		162		All samples count	176		162		All samples count	176		162		All samples count	176		162		All samples count	176		162		All samples count	176		162		All samples count	176		162		All samples count	176		162
Tested EC	EFC_4	EFC_1	EFC_4	EFC_1	EC 1.4.1.13	EFC_4		EFC_1		EC 2.3.1.189	EFC_4		EFC_1		EC 2.5.1.16	EFC_4		EFC_1		EC 2.5.1.48	EFC_4		EFC_1		EC 4.2.1.24	EFC_4		EFC_1		EC 6.3.5.4	EFC_4		EFC_1		EC 6.3.5.7	EFC_4		EFC_1		EC 6.3.5.9	EFC_4		EFC_1
1.4.1.13	2833.55	2890.19	1927.04	1410.23	Reads Taxonomy	Avg	Prevalence	Avg	Prevalence	Reads Taxonomy	Avg	Prevalence	Avg	Prevalence	Reads Taxonomy	Avg	Prevalence	Avg	Prevalence	Reads Taxonomy	Avg	Prevalence	Avg	Prevalence	Reads Taxonomy	Avg	Prevalence	Avg	Prevalence	Reads Taxonomy	Avg	Prevalence	Avg	Prevalence	Reads Taxonomy	Avg	Prevalence	Avg	Prevalence	Reads Taxonomy	Avg	Prevalence	Avg	Prevalence
2.3.1.189	79.8182	32.0309	60.2376	20.9582	Faecalibacterium unknown_species	0.107249	0.994318	0.0558115	0.987654	Blautia unknown_species	0.0850797	0.852273	0.0781617	0.759259	Eubacterium rectale	0.157701	0.920455	0.0822022	0.802469	Anaerostipes unknown_species	0.0775479	0.8125	0.0369897	0.62963	Ruminococcus bromii	0.0970513	0.625	0.0594973	0.530864	Faecalibacterium unknown_species	0.100953	0.954545	0.0557634	0.969136	Eubacterium rectale	0.117538	0.880682	0.0504712	0.716049	Faecalibacterium unknown_species	0.11893	0.846591	0.0471778	0.635802
2.5.1.16	247.233	141.469	186.264	78.6817	Eubacterium rectale	0.0941916	0.954545	0.0296358	0.740741	Eubacterium rectale	0.0802897	0.767045	0.0349414	0.462963	Faecalibacterium unknown_species	0.136138	0.931818	0.0987357	0.981481	Ruminococcus unknown_species	0.0739798	0.772727	0.0408053	0.648148	Blautia unknown_species	0.088442	0.892045	0.0498258	0.932099	Eubacterium rectale	0.0825834	0.914773	0.0224085	0.697531	Eubacterium unknown_species	0.0605941	0.920455	0.0428154	0.938272	Eubacterium rectale	0.0836685	0.6875	0.0394538	0.493827
2.5.1.48	76.017	42.6975	62.8792	25.5144	Prevotella copri	0.0653836	0.278409	0.150159	0.401235	Faecalibacterium prausnitzii	0.0719489	0.823864	0.0581517	0.703704	Faecalibacterium prausnitzii	0.108744	0.943182	0.0867626	0.932099	Bifidobacterium adolescentis	0.0488267	0.517045	0.0583179	0.611111	Coprococcus eutactus	0.0619367	0.471591	0.029092	0.419753	Ruminococcus bromii	0.0822016	0.602273	0.0401538	0.512346	Ruminococcus bromii	0.0471382	0.545455	0.0219228	0.469136	Gemmiger unknown_species	0.0654139	0.778409	0.031408	0.518519
4.2.1.24	147.949	115.191	114.786	60.6674	Faecalibacterium prausnitzii	0.0575225	0.977273	0.029204	0.95679	Faecalibacterium unknown_species	0.055941	0.795455	0.055887	0.641975	Gemmiger unknown_species	0.0633036	0.880682	0.0571479	0.91358	Anaerostipes hadrus	0.0292262	0.522727	0.0177643	0.345679	Ruminococcus bicirculans	0.059465	0.659091	0.0538442	0.685185	Ruminococcus unknown_species	0.0651746	0.965909	0.0459735	0.919753	Ruminococcus bicirculans	0.0470809	0.607955	0.0449084	0.611111	Faecalibacterium prausnitzii	0.0524584	0.579545	0.0279377	0.364198
6.3.5.4	847.432	842.506	576.527	372.943	Ruminococcus bromii	0.0447266	0.590909	0.0190114	0.438272	Ruminococcus unknown_species	0.0360814	0.698864	0.0206928	0.41358	Subdoligranulum unknown_species	0.0407754	0.903409	0.0374128	0.91358	Roseburia unknown_species	0.0262159	0.477273	0.0226156	0.32716	Blautia wexlerae	0.0565139	0.767045	0.0297725	0.753086	Prevotella copri	0.0540977	0.267045	0.122911	0.388889	Ruminococcus unknown_species	0.0430337	0.869318	0.0352161	0.820988	Dialister invisus	0.0416669	0.318182	0.0707267
6.3.5.7	212.699	119.414	149.591	60.4365	Ruminococcus unknown_species	0.0391922	0.971591	0.0271004	0.901235	Blautia wexlerae	0.0304536	0.636364	0.0187592	0.345679	Blautia unknown_species	0.0385924	0.869318	0.0379476	0.91358	Coprococcus unknown_species	0.0255255	0.602273	0.0275235	0.567901	Lachnospira eligens	0.0454774	0.704545	0.0700616	0.753086	Faecalibacterium prausnitzii	0.0524944	0.943182	0.0259532	0.864198	Roseburia unknown_species	0.036823	0.846591	0.0322232	0.858025	Ruthenibacterium unknown_species	0.0355146	0.625	0.0140657	0.296296
6.3.5.9	50.3977	31.3951	38.2251	18.0821	Blautia unknown_species	0.0365417	0.954545	0.021639	0.938272	Eubacterium unknown_species	0.026798	0.619318	0.0172613	0.302469	Eubacterium unknown_species	0.033926	0.784091	0.0434768	0.845679	Eubacterium rectale	0.0244295	0.471591	0.00654722	0.117284	Ruminococcus unknown_species	0.0426702	0.732955	0.0446595	0.641975	Gemmiger formicilis	0.0434246	0.767045	0.0347167	0.641975	Coprococcus unknown_species	0.0364629	0.761364	0.027985	0.759259	Bacteroides uniformis	0.0334816	0.551136	0.11563	0.697531
					Roseburia unknown_species	0.0290896	0.948864	0.0265558	0.932099	Coprococcus unknown_species	0.0233785	0.5	0.0153337	0.290123	Blautia wexlerae	0.0331821	0.755682	0.0212262	0.685185	Ruminococcus faecis	0.0236166	0.448864	0.018816	0.388889	Dialister invisus	0.0347305	0.323864	0.0686631	0.388889	Gemmiger unknown_species	0.0409385	0.903409	0.0253401	0.882716	Blautia unknown_species	0.0327844	0.801136	0.0212258	0.771605	Blautia unknown_species	0.0296674	0.551136	0.0107117	0.265432
					Eubacterium unknown_species	0.0275589	0.971591	0.0172821	0.882716	Ruminococcus bicirculans	0.0226251	0.352273	0.0197674	0.302469	Eubacterium siraeum	0.0278547	0.420455	0.0287962	0.41358	Bifidobacterium longum	0.0223203	0.443182	0.0260277	0.401235	Phascolarctobacterium faecium	0.029864	0.4375	0.0260911	0.395062	Subdoligranulum unknown_species	0.0286078	0.863636	0.0209181	0.858025	Lachnospira unknown_species	0.0260932	0.755682	0.0321666	0.808642	Eubacterium unknown_species	0.0247676	0.528409	0.0251344	0.438272
					Bacteroides uniformis	0.0273058	0.801136	0.0859925	0.864198	Ruminococcus lactaris	0.0159642	0.272727	0.00368931	0.111111	Roseburia unknown_species	0.0269215	0.801136	0.0285495	0.833333	Clostridium unknown_species	0.0219132	0.613636	0.0151734	0.37037	Anaerostipes unknown_species	0.0282463	0.727273	0.0240904	0.722222	Prevotella unknown_species	0.0217839	0.272727	0.0533394	0.419753	Clostridium unknown_species	0.022399	0.676136	0.0218209	0.679012	Roseburia unknown_species	0.0210955	0.403409	0.0162599	0.339506
					Coprococcus eutactus	0.0213858	0.414773	0.00670754	0.314815	Clostridium unknown_species	0.0151612	0.505682	0.0225483	0.41358	Ruminococcus bicirculans	0.02518	0.482955	0.036365	0.635802	Eubacterium unknown_species	0.0216325	0.477273	0.00881554	0.283951	Akkermansia unknown_species	0.0208802	0.176136	0.00764224	0.123457	Bacteroides uniformis	0.0202329	0.710227	0.067979	0.851852	Lachnospira eligens	0.0220271	0.585227	0.0272625	0.666667	Desulfovibrio unknown_species	0.0194951	0.465909	0.0321753	0.530864
					Gemmiger unknown_species	0.0200372	0.857955	0.0120747	0.691358	Ruminococcus bromii	0.0134021	0.289773	0.000724841	0.0185185	Gemmiger formicilis	0.025066	0.727273	0.0341475	0.753086	Lacrimispora unknown_species	0.0212687	0.596591	0.0218019	0.5	Akkermansia muciniphila	0.019829	0.306818	0.0323615	0.407407	Fournierella unknown_species	0.0194349	0.710227	0.0130063	0.561728	Blautia wexlerae	0.0215746	0.568182	0.00711397	0.358025	Lachnospira unknown_species	0.0178448	0.363636	0.0155666	0.271605
					Coprococcus unknown_species	0.0187234	0.664773	0.00631207	0.438272	Anaerotruncus unknown_species	0.0119244	0.465909	0.0189803	0.351852	Lachnospira eligens	0.0248037	0.602273	0.0442113	0.728395	Ruminococcus lactaris	0.0205452	0.375	0.00833062	0.234568	Blautia massiliensis	0.0163793	0.488636	0.0146443	0.549383	Lachnospira unknown_species	0.0173621	0.710227	0.0133866	0.685185	Dialister invisus	0.0185162	0.267045	0.0452313	0.351852	Blautia wexlerae	0.0138696	0.357955	0.00393602	0.0987654
					Prevotella unknown_species	0.0180383	0.261364	0.0501822	0.432099	Dorea unknown_species	0.0114926	0.460227	0.0122368	0.246914	Ruminococcus unknown_species	0.0246068	0.727273	0.0158965	0.580247	Dorea longicatena	0.0197971	0.551136	0.0189055	0.419753	Sutterella unknown_species	0.0154777	0.335227	0.0347985	0.481481	Phocaeicola vulgatus	0.0171549	0.698864	0.0385238	0.820988	Dorea unknown_species	0.0158475	0.75	0.0143666	0.703704	Ruminococcus unknown_species	0.0124154	0.335227	0.00516855	0.123457
					Ruminococcus bicirculans	0.0180162	0.471591	0.0140411	0.469136	Dysosmobacter unknown_species	0.0114632	0.392045	0.0238228	0.41358	Lachnospira unknown_species	0.0170646	0.602273	0.0174781	0.617284	Coprococcus comes	0.0193557	0.511364	0.0194695	0.45679	Anaerostipes hadrus	0.0143083	0.5	0.00980811	0.432099	Eubacterium unknown_species	0.0153015	0.732955	0.00654017	0.512346	Phascolarctobacterium faecium	0.0146605	0.420455	0.0121835	0.339506	Bacteroides intestinalis	0.0120675	0.119318	0.00312635	0.0246914
					Blautia wexlerae	0.0174161	0.744318	0.00546772	0.351852	Agathobaculum unknown_species	0.0110606	0.386364	0.0131253	0.228395	Clostridium unknown_species	0.0130051	0.613636	0.0149532	0.697531	Roseburia hominis	0.0186744	0.363636	0.0132531	0.302469	Eubacterium unknown_species	0.0135309	0.579545	0.0137309	0.611111	Roseburia unknown_species	0.0149314	0.681818	0.0114368	0.648148	Eubacterium siraeum	0.014639	0.386364	0.0165046	0.339506	Gemmiger formicilis	0.0119713	0.267045	0.00534055	0.135802
					Lachnospira eligens	0.0163237	0.630682	0.0177517	0.654321	Pseudoflavonifractor unknown_species	0.0110577	0.375	0.0248107	0.395062	Butyrivibrio crossotus	0.0124965	0.142045	0.0054377	0.0185185	Butyrivibrio unknown_species	0.0175972	0.511364	0.0118697	0.333333	Pseudoruminococcus unknown_species	0.0121537	0.215909	0.0120287	0.209877	Coprococcus eutactus	0.0132818	0.357955	0.00600608	0.302469	Anaerostipes hadrus	0.0116895	0.494318	0.0102705	0.444444	Bacteroides stercoris	0.011876	0.204545	0.0226481	0.296296
					Lachnospira unknown_species	0.0150722	0.761364	0.0122356	0.691358	Bifidobacterium adolescentis	0.0109155	0.278409	0.0169711	0.314815	Ruminococcus lactaris	0.0106335	0.392045	0.00571506	0.271605	Roseburia intestinalis	0.0169532	0.295455	0.0354466	0.419753	Anaerobutyricum hallii	0.0117983	0.477273	0.00929214	0.469136	Ruminococcus bicirculans	0.0130228	0.420455	0.0121125	0.425926	Ruminococcus lactaris	0.0115825	0.346591	0.00412659	0.228395	Lachnospira eligens	0.0114005	0.244318	0.011231	0.191358
					Gemmiger formicilis	0.0142271	0.596591	0.0109021	0.419753	Eisenbergiella unknown_species	0.0108648	0.403409	0.0147881	0.234568	Roseburia intestinalis	0.00878228	0.272727	0.0191093	0.487654	Streptococcus salivarius	0.016687	0.3125	0.00710006	0.203704	Coprococcus unknown_species	0.0116942	0.465909	0.00630094	0.32716	Roseburia intestinalis	0.0115107	0.306818	0.0121115	0.401235	Coprococcus eutactus	0.0110866	0.221591	0.00292591	0.12963	Hungatella unknown_species	0.0113648	0.244318	0.00412725	0.154321
					Phocaeicola vulgatus	0.0132772	0.659091	0.0281744	0.716049	Coprococcus eutactus	0.0105866	0.181818	0.00231656	0.0555556	Phascolarctobacterium faecium	0.00865889	0.301136	0.0174106	0.382716	Mediterraneibacter unknown_species	0.0163773	0.392045	0.0038111	0.12963	Ruminococcus callidus	0.0112247	0.210227	0.00660235	0.277778	Phocaeicola dorei	0.0108111	0.369318	0.0155833	0.450617	Lacrimispora unknown_species	0.00944951	0.471591	0.0102297	0.487654	Parabacteroides distasonis	0.0103808	0.261364	0.0243275	0.376543
					Phocaeicola plebeius	0.0130577	0.25	0.0110015	0.166667	Subdoligranulum unknown_species	0.0102044	0.375	0.0162974	0.296296	Roseburia inulinivorans	0.00818585	0.369318	0.0263994	0.623457	Treponema unknown_species	0.0150188	0.477273	0.0120402	0.314815	Schaedlerella unknown_species	0.0107695	0.420455	0.00976394	0.432099	Ruminococcus callidus	0.0107767	0.215909	0.00393858	0.228395	Anaerostipes unknown_species	0.00941024	0.482955	0.00688836	0.407407	Bilophila wadsworthia	0.0102216	0.267045	0.0278547	0.444444
					Subdoligranulum unknown_species	0.0120012	0.664773	0.0069289	0.475309	Phascolarctobacterium faecium	0.0101535	0.295455	0.016146	0.259259	Blautia obeum	0.00813	0.409091	0.0112243	0.549383	Kineothrix unknown_species	0.0140992	0.5	0.0113425	0.296296	Lachnospira unknown_species	0.00951889	0.505682	0.0108854	0.512346	Phocaeicola plebeius	0.0106935	0.221591	0.00963647	0.148148	Ruminococcus callidus	0.00912579	0.181818	0.00578356	0.228395	Phocaeicola dorei	0.00957783	0.227273	0.0201992	0.203704
					Parabacteroides distasonis	0.0101758	0.375	0.0168261	0.666667	Dorea longicatena	0.00995541	0.289773	0.0129653	0.290123	Ruminococcus faecis	0.00721728	0.397727	0.0136921	0.524691	Roseburia inulinivorans	0.0127387	0.375	0.0296733	0.444444	Dialister unknown_species	0.00815406	0.176136	0.0108583	0.154321	Blautia wexlerae	0.0105419	0.522727	0.00390222	0.234568	Butyrivibrio crossotus	0.00891214	0.147727	0.00170955	0.0246914	Methanobrevibacter smithii	0.00901574	0.102273	0.00509592	0.0555556
					Eisenbergiella unknown_species	0.00879701	0.602273	0.00794519	0.54321	Lachnospira unknown_species	0.00976719	0.346591	0.0120291	0.234568	Lacrimispora unknown_species	0.00706337	0.522727	0.0126297	0.623457	Butyrivibrio crossotus	0.0124434	0.136364	0.00498194	0.0246914	Sutterella wadsworthensis	0.00782529	0.204545	0.038063	0.462963	Lachnospira eligens	0.0102745	0.477273	0.0124674	0.524691	Dorea longicatena	0.00890171	0.4375	0.00995688	0.530864	Fournierella unknown_species	0.00900219	0.340909	0.00758275	0.141975
					Phocaeicola dorei	0.00833402	0.318182	0.0146624	0.469136	Roseburia unknown_species	0.00966645	0.380682	0.00437562	0.141975	Ruminococcus callidus	0.00689512	0.244318	0.00553532	0.283951	Bifidobacterium pseudocatenulatum	0.0118577	0.142045	0.00442324	0.0740741	Parasutterella excrementihominis	0.007645	0.215909	0.0174404	0.320988	Dysosmobacter unknown_species	0.00914161	0.534091	0.0108056	0.691358	Anaerobutyricum unknown_species	0.00842657	0.431818	0.00563552	0.376543	Angelakisella unknown_species	0.00877718	0.198864	0.00879109	0.191358
					Phascolarctobacterium faecium	0.00823352	0.426136	0.00698968	0.333333	Collinsella aerofaciens	0.00922958	0.392045	0.0241466	0.376543	Blautia massiliensis	0.00686606	0.397727	0.0125285	0.592593	Prevotella copri	0.011577	0.210227	0.047445	0.302469	Eubacterium ramulus	0.00719742	0.363636	0.00311296	0.185185	Ruminococcus lactaris	0.00907049	0.392045	0.0028951	0.197531	Mediterraneibacter unknown_species	0.00827531	0.482955	0.00429344	0.345679	Roseburia inulinivorans	0.00874069	0.244318	0.016044	0.296296
					Anaerostipes hadrus	0.00781595	0.4375	0.00296215	0.222222	Intestinimonas unknown_species	0.00861352	0.375	0.0160766	0.32716	Phascolarctobacterium unknown_species	0.00649607	0.346591	0.0126493	0.493827	Streptococcus thermophilus	0.0114227	0.244318	0.0107544	0.222222	Anaerobutyricum unknown_species	0.00719354	0.357955	0.00651635	0.382716	Parabacteroides distasonis	0.00883842	0.335227	0.0128179	0.617284	Roseburia intestinalis	0.00795978	0.255682	0.0105493	0.351852	Anaerobutyricum hallii	0.00858805	0.267045	0.00803701	0.179012
					Bacteroides eggerthii	0.00776231	0.1875	0.0114485	0.148148	Flavonifractor unknown_species	0.0083324	0.346591	0.0203606	0.382716	Roseburia hominis	0.00575317	0.284091	0.00699347	0.345679	Bifidobacterium unknown_species	0.0112987	0.221591	0.00410048	0.117284	Roseburia hominis	0.00709774	0.210227	0.00335475	0.179012	Ruminococcus faecis	0.00853268	0.392045	0.00609532	0.32716	Holdemanella unknown_species	0.00755144	0.164773	0.00751081	0.222222	Parabacteroides merdae	0.00834212	0.25	0.0252943	0.364198
					Dysosmobacter unknown_species	0.00762821	0.448864	0.00682625	0.530864	Roseburia intestinalis	0.00782945	0.232955	0.00984403	0.160494	Agathobaculum unknown_species	0.00575257	0.380682	0.00628713	0.351852	Bifidobacterium bifidum	0.0107445	0.0738636	0.0104308	0.179012	Phascolarctobacterium unknown_species	0.00689921	0.204545	0.00792847	0.209877	Anaerostipes hadrus	0.00837425	0.392045	0.00354041	0.277778	Butyrivibrio unknown_species	0.0063011	0.369318	0.00414851	0.296296	Granulicella unknown_species	0.00795462	0.227273	0.0184499	0.314815
					Bacteroides intestinalis	0.00697724	0.153409	0.00265781	0.0555556	Lachnospira eligens	0.00781526	0.306818	0.0109494	0.209877	Butyrivibrio unknown_species	0.00508632	0.210227	0.00527136	0.222222	Ruminococcus callidus	0.01017	0.147727	0.00562165	0.12963	Prevotella copri	0.00627135	0.176136	0.00440169	0.148148	Oscillibacter unknown_species	0.00782246	0.471591	0.00807343	0.549383	Ruminococcus faecis	0.00604413	0.346591	0.00777507	0.364198	Ruminococcus lactaris	0.00775069	0.204545	0.00277833	0.0740741
					Roseburia intestinalis	0.00694594	0.227273	0.00602602	0.277778	Gemmiger formicilis	0.00746271	0.3125	0.00788527	0.191358	Agathobaculum butyriciproducens	0.00435103	0.352273	0.00696343	0.37037	Bacillus unknown_species	0.0100697	0.323864	0.0115832	0.271605	Phascolarctobacterium succinatutens	0.00616615	0.0625	0.0177917	0.148148	Clostridium unknown_species	0.00677832	0.482955	0.00444221	0.395062	Akkermansia muciniphila	0.00604142	0.159091	0.0103777	0.271605	Megamonas funiformis	0.00764979	0.0568182	0.0050752	0.0493827
					Oscillibacter unknown_species	0.006108	0.335227	0.00579198	0.462963	Ruminococcus faecis	0.00737261	0.295455	0.0073974	0.148148	Selenomonas unknown_species	0.00380389	0.210227	0.00307807	0.259259	Bifidobacterium animalis	0.00957665	0.153409	0.00398172	0.0555556	Clostridium unknown_species	0.00613112	0.340909	0.00461002	0.32716	Bacteroides intestinalis	0.00602937	0.125	0.00212446	0.0493827	Agathobaculum unknown_species	0.00570639	0.340909	0.0058902	0.388889	Ruminococcus callidus	0.0064676	0.107955	0.00148727	0.0493827
					Alistipes putredinis	0.00588205	0.4375	0.0143628	0.611111	Anaerocolumna unknown_species	0.00674004	0.295455	0.00748489	0.154321	Blautia luti	0.00343891	0.232955	0.00245932	0.197531	Coprococcus eutactus	0.00827413	0.215909	0.002891	0.117284	Blautia obeum	0.00602145	0.329545	0.00530435	0.32716	Bacteroides eggerthii	0.00583301	0.170455	0.00992406	0.154321	Sutterella unknown_species	0.00559665	0.261364	0.0120383	0.333333	Desulfovibrio piger	0.00610395	0.147727	0.0172239	0.197531
					Butyrivibrio crossotus	0.0056598	0.119318	0.00275031	0.0185185	Blautia massiliensis	0.00667062	0.284091	0.0046457	0.12963	Pseudoruminococcus massiliensis	0.00333439	0.102273	0.0018943	0.0432099	Cellulosilyticum unknown_species	0.00818101	0.278409	0.00311243	0.123457	Megamonas funiformis	0.0055754	0.0795455	0.00285375	0.0617284	Eubacterium siraeum	0.00570854	0.25	0.00647094	0.240741	Blautia massiliensis	0.00554074	0.335227	0.00606829	0.345679	Sporobacter unknown_species	0.00576229	0.181818	0.00688545	0.148148
					Ruminococcus lactaris	0.0056205	0.3125	0.000968325	0.0864198	Butyrivibrio crossotus	0.00663046	0.0681818	0.00224159	0.0185185	Butyricicoccus unknown_species	0.00321525	0.159091	0.00509238	0.302469	Dorea unknown_species	0.00811638	0.335227	0.00192776	0.0864198	Pseudoruminococcus massiliensis	0.00548171	0.0909091	0.00130201	0.0308642	Eisenbergiella unknown_species	0.00526854	0.380682	0.00420142	0.302469	Roseburia inulinivorans	0.00517645	0.267045	0.0125266	0.438272	Desulfobulbus unknown_species	0.00559185	0.147727	0.00613678	0.135802
					Akkermansia unknown_species	0.00559504	0.107955	0.00168917	0.0802469	Paenibacillus unknown_species	0.00650104	0.261364	0.0034217	0.111111	Phascolarctobacterium succinatutens	0.00313091	0.0625	0.014142	0.141975	Escherichia coli	0.00744106	0.204545	0.016293	0.234568	Haemophilus parainfluenzae	0.00545654	0.159091	0.0063648	0.228395	Blautia unknown_species	0.00519248	0.386364	0.00235237	0.253086	Akkermansia unknown_species	0.00506585	0.102273	0.00213109	0.0679012	Anaerocolumna unknown_species	0.00520075	0.25	0.00481332	0.135802
					Collinsella aerofaciens	0.00554811	0.392045	0.00406174	0.339506	Roseburia inulinivorans	0.00637386	0.301136	0.0152118	0.265432	Fournierella unknown_species	0.00283546	0.238636	0.00501531	0.333333	Acidaminococcus intestini	0.00740488	0.0738636	0.00302598	0.0679012	Methanobrevibacter smithii	0.00500777	0.142045	0.00377174	0.123457	Bifidobacterium adolescentis	0.00495071	0.278409	0.00377972	0.246914	Anaerobutyricum hallii	0.00503118	0.323864	0.00469327	0.296296	Eubacterium ramulus	0.00500955	0.125	0.00144256	0.037037
					Parabacteroides merdae	0.00504274	0.329545	0.0146349	0.561728	Anaerostipes unknown_species	0.00628765	0.301136	0.00540881	0.135802	Acetanaerobacterium unknown_species	0.00277282	0.1875	0.00128524	0.0925926	Lachnobacterium unknown_species	0.007294	0.267045	0.0035117	0.104938	Faecalibacterium unknown_species	0.00496931	0.267045	0.00106451	0.0679012	Collinsella aerofaciens	0.00467119	0.346591	0.00383215	0.339506	Roseburia hominis	0.00489531	0.278409	0.00351153	0.209877	Roseburia intestinalis	0.00484594	0.170455	0.00585712	0.135802
					Clostridium unknown_species	0.00491169	0.414773	0.00214239	0.209877	Agathobaculum butyriciproducens	0.00625494	0.244318	0.00529568	0.123457	Blautia faecicola	0.00270815	0.198864	0.00355508	0.259259	Alistipes putredinis	0.0072352	0.278409	0.0223649	0.419753	Anaerotignum faecicola	0.00478364	0.244318	0.00518907	0.216049	Anaerotignum unknown_species	0.00441217	0.392045	0.00276039	0.302469	Hungatella unknown_species	0.00474398	0.318182	0.00600164	0.444444	Clostridium unknown_species	0.00475085	0.193182	0.00282955	0.0802469
					Ruminococcus faecis	0.00480212	0.301136	0.00300777	0.234568	Ruminococcus callidus	0.00617169	0.136364	0.00473564	0.0864198	Oscillibacter unknown_species	0.00233971	0.176136	0.00284964	0.246914	Streptococcus parasanguinis	0.00705164	0.215909	0.00437882	0.141975	Eisenbergiella unknown_species	0.00455619	0.272727	0.00892695	0.432099	Parabacteroides merdae	0.00420262	0.284091	0.0129448	0.54321	Coprococcus comes	0.00451088	0.284091	0.00389679	0.277778	Phocaeicola massiliensis	0.0046409	0.136364	0.0156283	0.160494
					Ruminococcus callidus	0.0044717	0.147727	0.00152286	0.123457	Arthrobacter unknown_species	0.0059597	0.198864	0.00167733	0.0555556	Mitsuokella unknown_species	0.00218938	0.1875	0.00350175	0.234568	Anaerobium unknown_species	0.00677039	0.278409	0.00241758	0.0864198	Escherichia coli	0.0044018	0.170455	0.0107848	0.246914	Coprococcus unknown_species	0.00415859	0.255682	0.000782744	0.0864198	Bifidobacterium adolescentis	0.00430191	0.232955	0.00578463	0.358025	Phascolarctobacterium faecium	0.00450154	0.130682	0.00320263	0.0987654
					Blautia massiliensis	0.00421927	0.278409	0.00242862	0.209877	Brevibacterium ravenspurgense	0.00574566	0.0113636	0	0	Subdoligranulum variabile	0.0021448	0.193182	0.00307533	0.271605	Pectinatus unknown_species	0.00647968	0.193182	0.0017267	0.0617284	Bilophila wadsworthia	0.00396929	0.210227	0.0154754	0.530864	Acutalibacter unknown_species	0.00407488	0.278409	0.00303717	0.290123	Bacillus unknown_species	0.00423133	0.284091	0.00647446	0.358025	Megasphaera unknown_species	0.00440292	0.176136	0.0035669	0.0864198
					Dorea longicatena	0.00400815	0.289773	0.00317055	0.302469	Coprococcus comes	0.00567657	0.323864	0.0103567	0.253086	Desulfosporosinus unknown_species	0.00201143	0.119318	0.0023991	0.17284	Faecalibacterium unknown_species	0.00644544	0.267045	0.0154413	0.395062	Desulfovibrio piger	0.00395145	0.159091	0.00560323	0.209877	Pseudoruminococcus massiliensis	0.00384022	0.102273	0.00119624	0.037037	Agathobaculum butyriciproducens	0.00378517	0.244318	0.004101	0.290123	Azospirillum unknown_species	0.00429739	0.193182	0.00524203	0.12963
					Roseburia inulinivorans	0.00396455	0.267045	0.00884908	0.395062	Hungatella unknown_species	0.00558856	0.284091	0.00759954	0.216049	Catonella unknown_species	0.00191509	0.0795455	0.00349047	0.154321	Lachnospira eligens	0.00643118	0.232955	0.00299806	0.111111	Pseudobutyrivibrio unknown_species	0.0033257	0.215909	0.00667794	0.388889	Roseburia inulinivorans	0.00383142	0.244318	0.00745756	0.364198	Spiroplasma unknown_species	0.00342786	0.181818	0.00537888	0.222222	Dialister unknown_species	0.0042442	0.0568182	0.0143801	0.0925926
					Anaerobutyricum hallii	0.00388052	0.284091	0.00180751	0.17284	Lachnotalea unknown_species	0.00543418	0.119318	0.000470674	0.0185185	Escherichia coli	0.00184698	0.107955	0.00503741	0.12963	Epidermidibacterium unknown_species	0.00568182	0.00568182	0	0	Roseburia unknown_species	0.00318506	0.215909	0.00183438	0.160494	Lachnoclostridium unknown_species	0.00362608	0.289773	0.00312891	0.234568	Enterocloster unknown_species	0.00335494	0.3125	0.00435021	0.308642	Ruminiclostridium unknown_species	0.00418745	0.176136	0.00109896	0.0432099
					Phocaeicola massiliensis	0.00387435	0.255682	0.0126422	0.401235	Roseburia hominis	0.00507241	0.210227	0.00124365	0.037037	Acidaminococcus unknown_species	0.001833	0.153409	0.00303779	0.228395	Anaerocolumna unknown_species	0.00552001	0.261364	0.00614325	0.222222	Pseudoflavonifractor unknown_species	0.00309475	0.0909091	0.00126218	0.111111	Coprococcus comes	0.00348546	0.306818	0.00285255	0.246914	Pseudoruminococcus massiliensis	0.00330228	0.0795455	0.000755756	0.0246914	Agathobaculum unknown_species	0.00410955	0.193182	0.007315	0.160494
					Bacteroides stercoris	0.00373259	0.193182	0.00747357	0.308642	Enterocloster unknown_species	0.0049945	0.323864	0.00412084	0.123457	Negativibacillus unknown_species	0.0016971	0.142045	0.00315482	0.203704	Haemophilus parainfluenzae	0.00529173	0.159091	0.00709945	0.160494	Parasutterella unknown_species	0.00301111	0.0681818	0.00594016	0.117284	Neglecta unknown_species	0.00344738	0.267045	0.00183014	0.191358	Streptococcus salivarius	0.00321646	0.170455	0.00119581	0.0987654	Roseburia hominis	0.00406021	0.181818	0.00127833	0.0432099
					Roseburia hominis	0.00371071	0.284091	0.00112387	0.104938	Hydrogeniiclostidium unknown_species	0.00483546	0.125	0.00501123	0.0987654	Catenibacterium unknown_species	0.00159157	0.119318	0.00130155	0.0925926	Paenibacillus unknown_species	0.00496659	0.272727	0.00720811	0.234568	Desulfovibrio unknown_species	0.00290389	0.130682	0.0034412	0.185185	Bacteroides thetaiotaomicron	0.00339097	0.181818	0.00560755	0.302469	Phascolarctobacterium succinatutens	0.00311143	0.0625	0.00693983	0.111111	Coprococcus comes	0.00396667	0.170455	0.00381275	0.0864198
					Alistipes unknown_species	0.00364924	0.130682	0.00440585	0.253086	Acutalibacter unknown_species	0.00481312	0.261364	0.00803894	0.216049	Megamonas funiformis	0.00159057	0.0511364	0.00148434	0.0432099	Marasmitruncus unknown_species	0.00486836	0.215909	0.00227233	0.0987654	Negativibacillus unknown_species	0.00286293	0.0909091	0.0025844	0.135802	Alistipes onderdonkii	0.00327724	0.227273	0.031949	0.407407	Sutterella wadsworthensis	0.00304744	0.130682	0.013055	0.333333	Veillonella rogosae	0.00374442	0.0397727	0.00120117	0.037037
					Dorea unknown_species	0.00362873	0.380682	0.00190698	0.222222	Blautia obeum	0.00449648	0.215909	0.00241929	0.0802469	Coprococcus comes	0.00156961	0.0284091	0.000462406	0.0493827	Listeria unknown_species	0.00467009	0.181818	0.00251285	0.0864198	Eubacterium rectale	0.00285991	0.221591	0.00014993	0.0123457	Bacteroides unknown_species	0.00303114	0.170455	0.0120258	0.438272	Bifidobacterium animalis	0.00301979	0.0511364	0.000233165	0.0123457	Pseudoruegeria unknown_species	0.00374183	0.0625	0.00142025	0.0432099
					Eubacterium siraeum	0.00361662	0.204545	0.00415796	0.197531	Anaerotignum unknown_species	0.00449309	0.1875	0.00268022	0.0679012	Dialister massiliensis	0.00152381	0.0284091	0.00348154	0.0864198	Veillonella unknown_species	0.00434476	0.210227	0.00451388	0.160494	Flavonifractor plautii	0.00275593	0.136364	0.00386991	0.216049	Parabacteroides johnsonii	0.00297909	0.0227273	0	0	Acidaminococcus intestini	0.00286727	0.0852273	0.00334475	0.0864198	Anaerobutyricum unknown_species	0.00359129	0.113636	0.00330942	0.0493827
					Bacteroides thetaiotaomicron	0.00360772	0.210227	0.00567518	0.302469	Mediterraneibacter unknown_species	0.00418154	0.221591	0.00235895	0.0802469	Dehalobacter unknown_species	0.00151001	0.119318	0.000622236	0.0493827	Syntrophobotulus unknown_species	0.00395698	0.130682	0.00178001	0.0740741	Romboutsia timonensis	0.00258818	0.142045	0.00239348	0.148148	Bacteroides caccae	0.00292252	0.227273	0.0101333	0.475309	Fusobacterium unknown_species	0.00285422	0.142045	0.00523839	0.271605	Collinsella aerofaciens	0.00331838	0.181818	0.00663818	0.123457
					Intestinimonas unknown_species	0.00351179	0.272727	0.00248983	0.259259	Bifidobacterium bifidum	0.00398299	0.0511364	0.00375578	0.0679012	Streptococcus unknown_species	0.00126774	0.119318	0.00168407	0.154321	Lachnospira unknown_species	0.00395236	0.232955	0.00536889	0.179012	Butyricicoccus unknown_species	0.00256797	0.215909	0.00306912	0.222222	Kineothrix unknown_species	0.00287255	0.0795455	0.000310099	0.0308642	Lachnoclostridium unknown_species	0.00284715	0.261364	0.00442568	0.277778	Ruminococcus faecis	0.00325249	0.159091	0.0020911	0.0617284
					Bacteroides unknown_species	0.00344609	0.227273	0.011341	0.425926	Anaerostipes hadrus	0.00378604	0.159091	0.00330523	0.123457	Monoglobus pectinilyticus	0.00125444	0.0965909	0.000421972	0.037037	Muricomes unknown_species	0.00381479	0.142045	0.00101663	0.0432099	Flavonifractor unknown_species	0.00252533	0.170455	0.00459759	0.277778	Bacillus unknown_species	0.00284281	0.25	0.00219812	0.203704	Veillonella parvula	0.00269226	0.119318	0.00137362	0.104938	Bacteroides cellulosilyticus	0.00308927	0.0568182	0.00088166	0.0246914
					Akkermansia muciniphila	0.00339576	0.125	0.00608707	0.240741	Oscillibacter unknown_species	0.00369203	0.181818	0.0119064	0.265432	Lachnoclostridium unknown_species	0.00110218	0.0909091	0.000772411	0.0864198	Blautia massiliensis	0.00343916	0.0965909	0.00130327	0.0493827	Enterocloster unknown_species	0.00243471	0.210227	0.00266707	0.203704	Phocaeicola massiliensis	0.0026309	0.164773	0.00896459	0.271605	Collinsella aerofaciens	0.002687	0.204545	0.00471213	0.283951	Veillonella parvula	0.00303735	0.0738636	0.00212201	0.0617284
					Bacteroides caccae	0.00328509	0.215909	0.0119743	0.475309	Bifidobacterium longum	0.00366192	0.181818	0.0079775	0.166667	Dialister unknown_species	0.00104483	0.0340909	0.00740987	0.0987654	Fusobacterium unknown_species	0.00324648	0.136364	0.00477753	0.123457	Intestinimonas unknown_species	0.0023698	0.136364	0.00212128	0.154321	Muricomes unknown_species	0.00256395	0.0568182	0.000288744	0.037037	Eisenbergiella unknown_species	0.0026692	0.215909	0.00628599	0.395062	Enterocloster unknown_species	0.00302632	0.113636	0.00607448	0.135802
					Pseudoflavonifractor unknown_species	0.00293716	0.278409	0.00192462	0.191358	Butyrivibrio unknown_species	0.00353451	0.142045	0.00185274	0.0432099	Neglecta unknown_species	0.00100611	0.0681818	0.000578615	0.0617284	Acidaminococcus unknown_species	0.0032323	0.170455	0.00452811	0.160494	Marvinbryantia unknown_species	0.00224811	0.159091	0.00163302	0.141975	Faecalibacillus intestinalis	0.00250158	0.193182	0.00277256	0.166667	Eubacterium ramulus	0.00265771	0.193182	0.00228143	0.148148	Bacteroides fragilis	0.00289924	0.102273	0.00599905	0.0740741
					Anaerostipes unknown_species	0.00287327	0.244318	0.000503948	0.0493827	Gemmiger unknown_species	0.00340629	0.210227	0.00360871	0.0864198	Dorea longicatena	0.000946871	0.0454545	0.000223602	0.0308642	Hungatella unknown_species	0.00302635	0.147727	0.00142704	0.0493827	Bacillus unknown_species	0.00223121	0.176136	0.00330663	0.259259	Roseburia hominis	0.00249801	0.210227	0.00078876	0.0802469	Phascolarctobacterium unknown_species	0.00261284	0.113636	0.00275466	0.123457	Phascolarctobacterium succinatutens	0.00286504	0.0511364	0.00528031	0.0864198
					Bifidobacterium adolescentis	0.0028392	0.159091	0.00133678	0.104938	Bittarella unknown_species	0.00325771	0.164773	0.00512392	0.123457	Natranaerovirga unknown_species	0.000921998	0.0511364	0.00063817	0.0185185	Sporolactobacillus unknown_species	0.00286581	0.119318	0.00532163	0.12963	Prevotella unknown_species	0.00220841	0.0511364	0.010178	0.0864198	Paraprevotella clara	0.00212832	0.142045	0.00349246	0.216049	Bifidobacterium bifidum	0.00249113	0.0568182	0.000864321	0.0740741	Agathobaculum butyriciproducens	0.00277937	0.142045	0.0023465	0.0679012
					Paraprevotella clara	0.00243275	0.170455	0.00415998	0.246914	Lacrimispora unknown_species	0.00316555	0.193182	0.00434513	0.0987654	Pseudoflavonifractor unknown_species	0.0009179	0.0795455	0.00260198	0.160494	Lachnotalea unknown_species	0.00275476	0.170455	0.00273959	0.117284	Mitsuokella unknown_species	0.00218845	0.0738636	0.00166843	0.0987654	Holdemanella unknown_species	0.00202358	0.0965909	0.00119945	0.0987654	Staphylococcus unknown_species	0.00241813	0.164773	0.00422053	0.234568	Blautia massiliensis	0.0026525	0.125	0.00172048	0.0617284
					Pseudoruminococcus massiliensis	0.00235128	0.0852273	0.00080455	0.0308642	Dorea formicigenerans	0.0029637	0.1875	0.00292884	0.0802469	Anaerocolumna unknown_species	0.000910969	0.0738636	0.000291937	0.0308642	Blautia unknown_species	0.00247634	0.147727	0.0010886	0.0493827	Lachnoclostridium unknown_species	0.00196423	0.142045	0.00148977	0.104938	Phocaeicola unknown_species	0.00194721	0.147727	0.00722625	0.339506	Eubacterium ventriosum	0.00237258	0.153409	0.00337302	0.197531	Phocaeicola coprocola	0.00265016	0.0454545	0.0181661	0.141975
					Butyrivibrio unknown_species	0.00231041	0.125	0.000638879	0.0617284	Butyricicoccus unknown_species	0.00282496	0.125	0.00611079	0.148148	Thermosipho unknown_species	0.000887748	0.0397727	0.00141744	0.0308642	Streptococcus unknown_species	0.0023356	0.153409	0.00322771	0.0987654	Veillonella parvula	0.00182501	0.0738636	0.00141977	0.0802469	Anaeromassilibacillus unknown_species	0.00187546	0.170455	0.0011047	0.111111	Holdemanella biformis	0.0022078	0.0795455	0.0022924	0.0987654	Dorea formicigenerans	0.00264896	0.147727	0.00224428	0.0679012
					Phocaeicola unknown_species	0.00210537	0.159091	0.00710675	0.308642	Christensenella unknown_species	0.00277884	0.0852273	0.0021478	0.0493827	Brachyspira unknown_species	0.000852815	0.0568182	0.00144075	0.111111	Streptomyces unknown_species	0.00230486	0.107955	0.00247137	0.0925926	Paenibacillus unknown_species	0.00179451	0.142045	0.00479741	0.320988	Bacteroides fragilis	0.00178943	0.130682	0.00350103	0.166667	Ruthenibacterium lactatiformans	0.00218704	0.153409	0.00212438	0.12963	Evtepia gabavorous	0.00249721	0.102273	0.000420245	0.0185185
					Bacteroides cellulosilyticus	0.00202052	0.159091	0.00700332	0.283951	Leucobacter unknown_species	0.00269988	0.136364	0.0022848	0.0555556	Veillonella unknown_species	0.000780602	0.0454545	0.000999698	0.0740741	Megasphaera unknown_species	0.00224673	0.159091	0.00369624	0.123457	Catabacter unknown_species	0.00174576	0.0909091	0.000901986	0.0925926	Agathobaculum butyriciproducens	0.00172848	0.136364	0.000799186	0.0987654	Blautia obeum	0.00205524	0.119318	0.00386756	0.259259	Desulfobacter unknown_species	0.00224031	0.125	0.000681298	0.0185185
					Coprococcus comes	0.00198116	0.164773	0.00133757	0.135802	Gordonibacter unknown_species	0.00265563	0.164773	0.00810953	0.185185	Catenibacillus unknown_species	0.0007514	0.0795455	0.00108873	0.0925926	Sutterella wadsworthensis	0.00220194	0.0795455	0.00916335	0.216049	Thermoactinomyces unknown_species	0.00167602	0.136364	0.00222069	0.17284	Pseudoruminococcus unknown_species	0.00163198	0.107955	0.00159207	0.141975	Megamonas funiformis	0.00204607	0.0340909	0.000719103	0.0493827	Bariatricus unknown_species	0.00223473	0.0852273	0.00511368	0.0987654
					Marvinbryantia unknown_species	0.00196032	0.215909	0.00032399	0.0432099	Herbinix unknown_species	0.00265152	0.147727	0.00250369	0.0925926	Agathobacter unknown_species	0.000729978	0.0454545	0.0013337	0.0864198	Alistipes unknown_species	0.00209754	0.0681818	0.00708575	0.185185	Anaerocolumna unknown_species	0.00165371	0.0909091	0.000852479	0.0740741	Massilimaliae unknown_species	0.00154996	0.130682	0.00163588	0.160494	Enterococcus unknown_species	0.00203888	0.0511364	0.00249333	0.12963	Blautia obeum	0.00216584	0.113636	0.000873561	0.037037
					Fournierella unknown_species	0.00184325	0.1875	0.000908657	0.111111	Schaedlerella unknown_species	0.00260881	0.142045	0.0034778	0.0679012	Anaerotruncus unknown_species	0.000723532	0.0795455	0.00222507	0.166667	Pseudomonas unknown_species	0.00208985	0.0227273	0.000518793	0.0185185	Gemmiger formicilis	0.00157865	0.0909091	0.00124496	0.0740741	Eubacterium ventriosum	0.00154525	0.136364	0.0015575	0.154321	Paenibacillus unknown_species	0.00201996	0.176136	0.0026274	0.209877	Parasporobacterium unknown_species	0.00213932	0.0681818	0.000914235	0.0246914
					Holdemanella unknown_species	0.00182651	0.0738636	0.00132037	0.0925926	Anaerotignum faecicola	0.00242375	0.125	0.00439905	0.0864198	Veillonella parvula	0.000683509	0.0284091	0.00109763	0.0864198	Trichococcus unknown_species	0.00202789	0.0568182	0.00166265	0.0617284	Agathobaculum unknown_species	0.00140904	0.102273	0.00115977	0.104938	Bifidobacterium unknown_species	0.00147721	0.136364	0.000905584	0.0740741	Mycoplasma unknown_species	0.00200313	0.130682	0.00564808	0.228395	Longimicrobium unknown_species	0.00211193	0.0397727	0.00244137	0.0679012
					Enterocloster unknown_species	0.00176013	0.210227	0.00149892	0.179012	Intestinibacillus unknown_species	0.00238065	0.136364	0.00296572	0.0864198	Erysipelatoclostridium unknown_species	0.00064113	0.0511364	0.000378729	0.0432099	Intestinibacter unknown_species	0.00200354	0.0965909	0.00527228	0.104938	Sporolactobacillus unknown_species	0.00134922	0.107955	0.00258772	0.185185	Alistipes communis	0.00143974	0.113636	0.00735833	0.407407	Lactobacillus unknown_species	0.00198585	0.136364	0.00354908	0.166667	Pseudoflavonifractor unknown_species	0.00205949	0.0909091	0.0023502	0.0493827
					Flavonifractor unknown_species	0.00171304	0.170455	0.0010794	0.111111	Phascolarctobacterium succinatutens	0.00226059	0.0625	0.00976684	0.0925926	Caldisalinibacter unknown_species	0.00063055	0.0397727	3.88229e-05	0.00617284	Parasporobacterium unknown_species	0.00199656	0.107955	0.000894446	0.0246914	Alistipes putredinis	0.00122761	0.0965909	0.000411799	0.0123457	Lactobacillus unknown_species	0.00134962	0.0511364	0.000544786	0.0308642	Intestinimonas unknown_species	0.00195862	0.153409	0.00409717	0.302469	Dorea longicatena	0.00202513	0.119318	0.000592947	0.0246914
					Phocaeicola coprocola	0.00160654	0.0454545	0.0146397	0.154321	Thermoclostridium unknown_species	0.00222299	0.142045	0.00311653	0.0740741	Ruminococcus champanellensis	0.000611923	0.0284091	0.000139927	0.0123457	Pseudoruminococcus unknown_species	0.0019856	0.0681818	0.00234142	0.0555556	Alistipes unknown_species	0.00121627	0.0227273	0	0	Phocaeicola coprocola	0.00130319	0.0454545	0.0139344	0.154321	Anaerotruncus unknown_species	0.00195736	0.125	0.00140992	0.12963	Collinsella unknown_species	0.00198254	0.0852273	0.00197832	0.0617284
					Anaerocolumna unknown_species	0.00160446	0.176136	0.000913471	0.104938	Bifidobacterium animalis	0.0021553	0.0568182	0.000108296	0.00617284	Coprococcus phoceensis	0.000591477	0.0227273	0.000831674	0.0432099	Veillonella parvula	0.00196805	0.0625	0.00241061	0.0740741	Acetitomaculum unknown_species	0.00119601	0.0965909	0.000390836	0.037037	Faecalibacillus faecis	0.00123692	0.0681818	0.000757644	0.0493827	Anaerocolumna unknown_species	0.0018797	0.164773	0.00369081	0.259259	Phascolarctobacterium unknown_species	0.00192789	0.0568182	0.00272739	0.0555556
					Blautia obeum	0.00159476	0.125	0.00143066	0.111111	Eubacterium ramulus	0.00206031	0.136364	0.00337631	0.0555556	Hungatella unknown_species	0.00054484	0.0625	0.00241258	0.191358	Thermoclostridium unknown_species	0.00192065	0.107955	0.00213573	0.0864198	Sphingobacterium unknown_species	0.00115329	0.0681818	0.00232752	0.166667	Alistipes finegoldii	0.00123671	0.136364	0.00547919	0.296296	Dorea formicigenerans	0.00178527	0.153409	0.00264311	0.197531	Bacillus unknown_species	0.00189526	0.102273	0.000246914	0.0123457
					Bittarella unknown_species	0.0015777	0.164773	0.000914027	0.0987654	Bifidobacterium pseudocatenulatum	0.00203703	0.0511364	0.000518944	0.0123457	Caloramator unknown_species	0.000516056	0.0284091	0.000286725	0.0246914	Dialister massiliensis	0.00188208	0.0511364	0.00498611	0.0617284	Gemmiger unknown_species	0.00112916	0.0681818	0.000369171	0.0246914	Flavonifractor unknown_species	0.00119163	0.113636	0.00081	0.0864198	Pseudoflavonifractor unknown_species	0.00177903	0.164773	0.00320487	0.253086	Dialister massiliensis	0.00175971	0.0113636	0.0035134	0.037037
					Alistipes shahii	0.00157265	0.130682	0.00153979	0.154321	Lachnobacterium unknown_species	0.00200003	0.113636	0.000370626	0.0185185	Coprococcus unknown_species	0.000486635	0.0511364	0.000345965	0.0493827	Massilibacterium unknown_species	0.00185239	0.0568182	0.00149459	0.0493827	Selenomonas unknown_species	0.0011158	0.0511364	0.000924803	0.0617284	Angelakisella unknown_species	0.00118475	0.102273	0.00134206	0.117284	Thermohalobacter unknown_species	0.00175055	0.107955	0.00179837	0.141975	Kineothrix unknown_species	0.00173029	0.0795455	0.00100287	0.0123457
					Eubacterium ramulus	0.00157138	0.164773	0.000292774	0.0308642	Neglecta unknown_species	0.00199571	0.147727	0.0020569	0.0679012	Bacillus unknown_species	0.000479235	0.0511364	0.00091117	0.0864198	Dialister unknown_species	0.00182323	0.0397727	0.00455293	0.0308642	Duodenibacillus massiliensis	0.001038	0.0340909	0.00831065	0.104938	Paenibacillus unknown_species	0.00117318	0.136364	0.00104284	0.12963	Azovibrio unknown_species	0.00169736	0.113636	0.00078863	0.0740741	Ruthenibacterium lactatiformans	0.00169835	0.0397727	0.000968514	0.0308642
					Hungatella unknown_species	0.00156942	0.130682	0.000781765	0.0925926	Stomatobaculum unknown_species	0.00197913	0.0909091	0.0019525	0.0802469	Pseudobutyrivibrio unknown_species	0.000448262	0.0284091	0.000131721	0.0123457	Absicoccus unknown_species	0.00168483	0.0625	0.00130969	0.037037	Catenibacillus unknown_species	0.00101871	0.0852273	0.00103188	0.0987654	Bacteroides cellulosilyticus	0.00116284	0.102273	0.00500478	0.259259	Sporanaerobacter unknown_species	0.00160586	0.0568182	0.00110765	0.0493827	Negativibacillus unknown_species	0.00164183	0.113636	0.00149645	0.0308642
					Catenibacterium mitsuokai	0.00142784	0.0852273	0.000743035	0.0617284	Lachnoclostridium unknown_species	0.00195492	0.153409	0.00352097	0.0925926	Mesoaciditoga unknown_species	0.000446955	0.0511364	0.000159491	0.0185185	Prevotella unknown_species	0.00164327	0.0568182	0.0136896	0.160494	Fusobacterium unknown_species	0.00100441	0.0795455	0.000705852	0.0432099	Holdemanella biformis	0.00114214	0.0511364	0.000660024	0.0555556	Thermobrachium unknown_species	0.00160546	0.107955	0.00267287	0.203704	Faecalimonas unknown_species	0.00162152	0.0284091	0	0
					Faecalibacillus intestinalis	0.00142075	0.136364	0.00125452	0.104938	Tepidimicrobium unknown_species	0.00193535	0.0965909	0.00357804	0.0617284	Pueribacillus unknown_species	0.000446332	0.0170455	0	0	Bifidobacterium catenulatum	0.00154753	0.0738636	0.00375488	0.0740741	Blautia faecicola	0.000997167	0.0681818	0.000656331	0.0679012	Ruthenibacterium lactatiformans	0.00111672	0.0681818	0.000706299	0.0740741	Kineothrix unknown_species	0.00158552	0.136364	0.00267316	0.197531	Aminipila unknown_species	0.00159979	0.0511364	0.00225881	0.0432099
					Holdemanella biformis	0.00139386	0.0795455	0.000532278	0.0555556	Sellimonas unknown_species	0.00193038	0.0965909	0.000632716	0.0246914	Andreesenia unknown_species	0.000379171	0.0113636	0	0	Nocardioides unknown_species	0.00145468	0.0454545	0.00132847	0.0308642	Merdimonas unknown_species	0.00094861	0.0568182	0.000527129	0.0432099	Enterocloster unknown_species	0.00105542	0.0681818	0.000479995	0.0679012	Catenibacterium unknown_species	0.00158362	0.107955	0.00208142	0.117284	Flavonifractor unknown_species	0.00156387	0.0795455	0.00214244	0.0493827
					Lacrimispora unknown_species	0.0012855	0.159091	0.000694455	0.0925926	Phascolarctobacterium unknown_species	0.00184334	0.107955	0.00566111	0.117284	Cuneatibacter unknown_species	0.000361303	0.0170455	0.000544682	0.0555556	Veillonella rogosae	0.00145383	0.0625	0.00181224	0.0740741	Haemophilus unknown_species	0.000911638	0.0568182	0.00119684	0.0925926	Dysosmobacter welbionis	0.000983185	0.107955	0.00488559	0.290123	Brevibacillus unknown_species	0.00156337	0.125	0.000522625	0.0679012	Desulfotomaculum unknown_species	0.00154274	0.0284091	0.000424472	0.0123457
					Bifidobacterium bifidum	0.00117665	0.0454545	8.73173e-05	0.00617284	Anaerobutyricum unknown_species	0.00183738	0.119318	0.000276371	0.0185185	Acetobacterium unknown_species	0.000351674	0.0340909	0.00137249	0.104938	Haemophilus unknown_species	0.00144521	0.0795455	0.00128552	0.037037	Anaerotruncus unknown_species	0.000871333	0.0795455	0.00085993	0.0802469	Anaerostipes unknown_species	0.00089812	0.0795455	0.00020468	0.0308642	Bifidobacterium pseudocatenulatum	0.00153665	0.0568182	0.000320171	0.0246914	Bacteroides xylanisolvens	0.00151003	0.0625	0.00347451	0.0555556
					Dorea formicigenerans	0.00116359	0.0909091	0.000168402	0.0246914	Bifidobacterium unknown_species	0.00182537	0.119318	0.00143639	0.0555556	Leptotrichia unknown_species	0.000340903	0.0397727	0.000515119	0.0432099	Mesobacillus unknown_species	0.0014163	0.0511364	0.000342936	0.00617284	Bilophila unknown_species	0.000860088	0.0397727	0.00136285	0.104938	Mediterraneibacter unknown_species	0.000854188	0.102273	0.000425661	0.0617284	Butyricicoccus unknown_species	0.00152122	0.159091	0.00102718	0.0802469	Bacilliculturomica unknown_species	0.00138053	0.0511364	0.00146812	0.0555556
					Anaerotruncus unknown_species	0.00115562	0.125	0.0002911	0.037037	Anaeromassilibacillus unknown_species	0.00176822	0.142045	0.00225332	0.0617284	Hydrogenoanaerobacterium unknown_species	0.000324201	0.0227273	0.000888888	0.0864198	Eubacterium siraeum	0.00137518	0.102273	0.00807691	0.148148	Megamonas unknown_species	0.000860017	0.0568182	0.00021606	0.0246914	Parabacteroides unknown_species	0.000807157	0.0738636	0.00187835	0.148148	Bifidobacterium longum	0.00146939	0.130682	0.00234566	0.179012	Subdoligranulum unknown_species	0.00133033	0.0568182	0.000270077	0.0123457
					Dysosmobacter welbionis	0.00114673	0.0909091	0.00324497	0.222222	Hespellia unknown_species	0.00173264	0.0511364	0.000800747	0.0185185	Romboutsia timonensis	0.000324136	0.0340909	0.00102158	0.0864198	Devosia unknown_species	0.00137489	0.0625	0.00154756	0.0864198	Lactonifactor unknown_species	0.00085111	0.0738636	0.000680694	0.0679012	Phocaeicola coprophilus	0.000799821	0.0284091	0.00485983	0.0740741	Pseudoruminococcus unknown_species	0.00145685	0.0852273	0.00258572	0.17284	Hydrogenispora unknown_species	0.00130329	0.0625	0.00208464	0.0555556
					Bifidobacterium animalis	0.00110391	0.0511364	0	0	Sporobacter unknown_species	0.00168595	0.119318	0.00282397	0.0740741	Alkaliphilus unknown_species	0.000315298	0.0340909	0.000595115	0.0493827	Ruminococcus bicirculans	0.00130755	0.0625	0.000759816	0.0308642	Corynebacterium unknown_species	0.000799313	0.0340909	0.000269531	0.0123457	Bacteroides faecis	0.000728332	0.0454545	0.00530167	0.222222	Dialister unknown_species	0.00143526	0.0454545	0.0080946	0.117284	Slackia unknown_species	0.00130173	0.0795455	0.00114869	0.0308642
					Eubacterium ventriosum	0.0011007	0.107955	0.00082239	0.0802469	Kineothrix unknown_species	0.00168491	0.107955	0.00152401	0.0432099	Negativibacillus massiliensis	0.000283245	0.0227273	8.80045e-05	0.0123457	Methanobrevibacter unknown_species	0.00129896	0.0511364	0.00525548	0.111111	Roseburia intestinalis	0.000794944	0.0568182	0.000331642	0.0185185	Alistipes unknown_species	0.000715332	0.0454545	0.00369493	0.222222	Piscinibacter unknown_species	0.00132031	0.102273	8.47035e-05	0.0123457	Megamonas rupellensis	0.00126624	0.0284091	0.00245732	0.0308642
					Parabacteroides unknown_species	0.0010907	0.0681818	0.00184004	0.148148	Bifidobacterium catenulatum	0.00168415	0.0340909	0.0017034	0.0493827	Megamonas rupellensis	0.000279133	0.0113636	0	0	Alistipes shahii	0.00126616	0.0284091	0.000561167	0.00617284	Veillonella infantium	0.000778954	0.0511364	0.00198298	0.12963	Lacrimispora unknown_species	0.000671545	0.0852273	0.00027175	0.037037	Caldicellulosiruptor unknown_species	0.00125397	0.107955	0.00139341	0.117284	Acidisarcina unknown_species	0.00119955	0.0284091	0.00287331	0.0246914
					Kineothrix unknown_species	0.00106428	0.107955	0.00101072	0.0864198	Cnuibacter unknown_species	0.00164321	0.102273	0.000293944	0.00617284	Terrisporobacter unknown_species	0.000275983	0.0227273	0.00011492	0.00617284	Singulisphaera unknown_species	0.00126418	0.0397727	0.0030111	0.0617284	Succiniclasticum unknown_species	0.000772452	0.0284091	0.000262562	0.0185185	Agathobaculum unknown_species	0.000654976	0.0795455	0.000288244	0.0246914	Natranaerovirga unknown_species	0.00125306	0.0965909	0.000845393	0.0617284	Geobacter unknown_species	0.00117706	0.0284091	0.00128347	0.0185185
					Escherichia coli	0.00105886	0.0681818	0.00262581	0.123457	Harryflintia unknown_species	0.00160344	0.107955	0.000934246	0.0432099	Peptacetobacter unknown_species	0.000271346	0.0170455	7.34864e-05	0.00617284	Lachnoanaerobaculum unknown_species	0.00126043	0.0681818	0.000995095	0.0432099	Veillonella atypica	0.000759283	0.0340909	0.000831012	0.0555556	Paraprevotella xylaniphila	0.00065405	0.0397727	0.000822919	0.0555556	Phocea unknown_species	0.00124923	0.102273	0.00235667	0.17284	Gordonibacter pamelaeae	0.00117206	0.0568182	0.00121315	0.0185185
					Collinsella unknown_species	0.00103026	0.102273	0.000141853	0.0185185	Caloranaerobacter unknown_species	0.00154783	0.0965909	0.00389543	0.0679012	Fervidobacterium unknown_species	0.000266327	0.0170455	0.000370767	0.0246914	Faecalibacterium prausnitzii	0.00125164	0.0795455	0.00543303	0.141975	Phocaeicola plebeius	0.000753302	0.0397727	0.000716876	0.0246914	Senegalimassilia anaerobia	0.000650337	0.0284091	0.000286071	0.0246914	Tepidibacter unknown_species	0.00121446	0.107955	0.00132972	0.104938	Romboutsia ilealis	0.00112592	0.0625	0.00266421	0.0740741
					Agathobaculum unknown_species	0.00101737	0.107955	0.000632015	0.0617284	Corynebacterium unknown_species	0.00154741	0.0340909	0	0	Sellimonas intestinalis	0.000262722	0.0284091	0.000466393	0.0123457	Stigmatella unknown_species	0.00124478	0.0795455	0.00197883	0.0802469	Anaerovibrio unknown_species	0.000724399	0.0511364	0.000766796	0.0432099	Barnesiella intestinihominis	0.00063384	0.0625	0.00208852	0.197531	Angelakisella unknown_species	0.00119258	0.102273	0.00223914	0.185185	Agathobacter unknown_species	0.00112392	0.0511364	0.000443843	0.0185185
					Parasutterella excrementihominis	0.00101698	0.0568182	0.00175983	0.104938	Streptomyces unknown_species	0.00150773	0.102273	0.0010458	0.0308642	Megamonas unknown_species	0.000258811	0.0170455	0.00024403	0.0308642	Youngiibacter unknown_species	0.00124458	0.0340909	0.000522094	0.0246914	Frisingicoccus unknown_species	0.0007238	0.0625	0.000388019	0.037037	Hungatella unknown_species	0.00060666	0.0738636	0.000368601	0.037037	Lysinibacillus unknown_species	0.00115648	0.0568182	0.00105619	0.0555556	Parabacteroides johnsonii	0.0011011	0.0227273	0.000154321	0.00617284
					Barnesiella intestinihominis	0.000992577	0.0625	0.00304954	0.240741	Lachnoanaerobaculum unknown_species	0.00150446	0.0852273	0.00361023	0.0617284	Ethanoligenens unknown_species	0.000248346	0.0284091	0.000768844	0.0679012	Lactococcus unknown_species	0.00120397	0.0795455	0.00160526	0.0679012	Blautia luti	0.000675549	0.0681818	0.0010127	0.0740741	Bacteroides stercoris	0.000590829	0.0397727	0.00153886	0.123457	Corynebacterium unknown_species	0.00113772	0.0681818	0.000382193	0.0185185	Odoribacter laneus	0.00108666	0.0113636	0.00102881	0.00617284
					Sutterella wadsworthensis	0.000940644	0.0795455	0.00448597	0.265432	Neobittarella unknown_species	0.00147246	0.0909091	0.00046741	0.0185185	Acholeplasma unknown_species	0.000247512	0.0284091	0.0018593	0.0679012	Phenylobacterium unknown_species	0.00120229	0.0511364	0.00138869	0.0308642	Hungatella unknown_species	0.000674295	0.0511364	0.000258416	0.0308642	Anaerocolumna unknown_species	0.000553564	0.0397727	0.00014846	0.0185185	Parasutterella excrementihominis	0.00112968	0.0568182	0.00277403	0.160494	Intestinibacter bartlettii	0.00105077	0.0568182	0.000678141	0.0308642
					Butyricicoccus unknown_species	0.0009377	0.0965909	6.87543e-05	0.00617284	Raoultibacter unknown_species	0.00146562	0.0625	0.000789533	0.0246914	Pradoshia unknown_species	0.000247036	0.00568182	0.000151381	0.0123457	Pseudoleptotrichia unknown_species	0.00120179	0.0397727	0.000457359	0.0123457	Veillonella rogosae	0.000671605	0.0625	0.000722972	0.0555556	Hydrogeniiclostidium unknown_species	0.0005434	0.0625	0.00034443	0.037037	Streptococcus thermophilus	0.00112747	0.0625	0.00116622	0.0925926	Phocaeicola coprophilus	0.0010493	0.0284091	0.00706416	0.0740741
					Mediterraneibacter unknown_species	0.000930867	0.125	0.000486944	0.0617284	Holdemanella unknown_species	0.00145578	0.0738636	0.000971651	0.0185185	Halococcus sediminicola	0.000247036	0.00568182	0	0	Aneurinibacillus unknown_species	0.00114394	0.0738636	0.00140919	0.0679012	Anaerosporobacter unknown_species	0.000666978	0.0511364	0.000268371	0.0185185	Butyrivibrio unknown_species	0.00053543	0.0625	0.00061011	0.0617284	Gemella unknown_species	0.0010719	0.0909091	0.00223318	0.135802	Lachnoclostridium unknown_species	0.00104682	0.0568182	0.000212857	0.00617284
					Anaerobutyricum unknown_species	0.00087989	0.0909091	0.000228754	0.0246914	Dialister invisus	0.00143146	0.0340909	0.000607664	0.0185185	Centipeda unknown_species	0.000245247	0.0227273	0.000145056	0.0123457	Pyramidobacter unknown_species	0.00112245	0.0681818	0.00224687	0.0864198	Ezakiella unknown_species	0.000662547	0.0568182	0.000601415	0.0617284	Faecalimonas unknown_species	0.000532394	0.0568182	0.000688897	0.0740741	Listeria unknown_species	0.00107066	0.0625	0.000859533	0.0740741	Phocaeicola unknown_species	0.00103069	0.0454545	0.0075718	0.141975
					Paraprevotella xylaniphila	0.000795983	0.0454545	0.000853069	0.0432099	Frisingicoccus unknown_species	0.00142966	0.0909091	0.000201409	0.0123457	Desulfofarcimen unknown_species	0.00024137	0.0227273	0.000172667	0.00617284	Brevibacillus unknown_species	0.00111883	0.0795455	0.00125651	0.037037	Halococcus unknown_species	0.000631313	0.00568182	8.34167e-05	0.00617284	Lactobacillus acidophilus	0.000529307	0.0397727	0.000166235	0.00617284	Kurthia unknown_species	0.00105821	0.0454545	0.000842944	0.0555556	Mitsuokella jalaludinii	0.000979448	0.0113636	0.00156585	0.0246914
					Phocaeicola coprophilus	0.000780354	0.0284091	0.00470297	0.0740741	Kocuria unknown_species	0.00141361	0.0625	0.002999	0.0987654	Leptospira unknown_species	0.000234275	0.0227273	0.00117951	0.0740741	Lactobacillus unknown_species	0.0011111	0.0568182	0.00380546	0.0493827	Lentibacillus unknown_species	0.000629277	0.0113636	3.74112e-05	0.00617284	Prevotella pectinovora	0.00052669	0.0227273	0.00054181	0.0246914	Blautia faecicola	0.00105771	0.0909091	0.00154615	0.123457	Parabacteroides unknown_species	0.000959348	0.0454545	0.00255962	0.0555556
					Phascolarctobacterium succinatutens	0.000679133	0.0568182	0.00158501	0.0925926	Ruthenibacterium lactatiformans	0.0014121	0.113636	0.00174846	0.0432099	Paenibacillus unknown_species	0.000234101	0.0284091	0.00021767	0.0185185	Bifidobacterium angulatum	0.00108477	0.0340909	0.00131801	0.037037	Desulfotomaculum unknown_species	0.00062893	0.0511364	0.000599553	0.0740741	Succinivibrio unknown_species	0.000501044	0.0113636	0.004717	0.0493827	Pseudoclostridium unknown_species	0.00103134	0.0909091	0.0013061	0.12963	Spirosoma unknown_species	0.000946972	0.00568182	0	0
					Bacteroides nordii	0.000665768	0.0397727	0.000119128	0.0123457	Eubacterium siraeum	0.00132639	0.0852273	0.000521859	0.0123457	Anaerostipes hadrus	0.00023037	0.0284091	5.32141e-05	0.00617284	Lactobacillus acidophilus	0.00107796	0.0397727	0.00179212	0.00617284	Veillonella unknown_species	0.000614658	0.0681818	0.000808937	0.0493827	Coprococcus phoceensis	0.000493774	0.0227273	0.000797286	0.0493827	Marinisporobacter unknown_species	0.000999977	0.0625	0.000105031	0.0123457	Veillonella unknown_species	0.000931906	0.0397727	0.00253129	0.0493827
					Bacteroides faecis	0.000623439	0.0284091	0.0058566	0.240741	Streptococcus unknown_species	0.00132514	0.0568182	0	0	Alcanivorax unknown_species	0.000218531	0.00568182	4.25713e-05	0.00617284	Alicyclobacillus unknown_species	0.00107491	0.0625	0.000406366	0.0185185	Anoxybacillus unknown_species	0.000602187	0.0454545	0.000579757	0.0679012	Desulfovibrio unknown_species	0.000487922	0.0340909	0.0003121	0.037037	Acetanaerobacterium unknown_species	0.000986568	0.0681818	0.000853963	0.0617284	Blautia luti	0.000889872	0.0340909	0.000440917	0.00617284
					Agathobaculum butyriciproducens	0.000560496	0.0397727	8.8092e-05	0.0123457	Paucisalibacillus unknown_species	0.0012842	0.0625	0	0	Veillonella infantium	0.000216094	0.0113636	0.000674035	0.0432099	Hydrogenoanaerobacterium unknown_species	0.0010592	0.0397727	6.49772e-05	0.00617284	Anaerotignum unknown_species	0.000600088	0.0397727	0.00067249	0.0555556	Ruminococcus gnavus	0.000476114	0.0397727	0.000806578	0.0617284	Bilophila wadsworthia	0.000961545	0.0738636	0.00776294	0.401235	Mediterraneibacter unknown_species	0.000882588	0.0511364	0.000793818	0.0246914
					Bifidobacterium pseudocatenulatum	0.000531565	0.0397727	5.26308e-05	0.00617284	Ruthenibacterium unknown_species	0.00125435	0.0568182	0.000770833	0.0246914	Chryseobacterium unknown_species	0.00021304	0.0227273	0	0	Longilinea unknown_species	0.00102665	0.0227273	0	0	Domibacillus unknown_species	0.000571719	0.0568182	0.000711845	0.0864198	Lactobacillus ruminis	0.00045994	0.0113636	0	0	Parasutterella unknown_species	0.000929167	0.0625	0.00440772	0.123457	Butyricicoccus unknown_species	0.000872118	0.0568182	0.000150557	0.00617284
					Bacteroides congonensis	0.000530343	0.0340909	0	0	Flavonifractor plautii	0.00123455	0.0909091	0.00256498	0.0679012	Allisonella unknown_species	0.00021234	0.0113636	0.00112891	0.0432099	Mediterraneibacter butyricigenes	0.000961797	0.0625	0.000202025	0.0123457	Oceanisphaera unknown_species	0.000568182	0.00568182	0	0	Defluviitalea unknown_species	0.000450303	0.0454545	0.00022239	0.0246914	Thioclava unknown_species	0.000924601	0.0738636	0.000406669	0.0555556	Oceanithermus unknown_species	0.00084203	0.0340909	0.00320402	0.0679012
					Pseudobutyrivibrio unknown_species	0.00052953	0.0568182	0.000330646	0.0432099	Provencibacterium unknown_species	0.00120011	0.102273	0.00197291	0.0679012	Defluviitalea unknown_species	0.000210178	0.0227273	0	0	Marisediminicola unknown_species	0.000948548	0.0284091	0.00195111	0.0679012	Mediterraneibacter unknown_species	0.000563006	0.0454545	0	0	Escherichia coli	0.000433394	0.0397727	0.00175117	0.0925926	Streptobacillus unknown_species	0.000915318	0.0568182	0.00128623	0.111111	Dorea unknown_species	0.000830815	0.0568182	0.00209871	0.0493827
					Lachnoclostridium unknown_species	0.000510487	0.0227273	4.76207e-05	0.00617284	Senegalia unknown_species	0.00116354	0.0738636	0.000317866	0.0123457	Veillonella atypica	0.000207058	0.0170455	0.000638142	0.037037	Anaerotruncus unknown_species	0.000947304	0.0625	0.00433443	0.148148	Bittarella massiliensis	0.000558761	0.0170455	4.53885e-05	0.00617284	Paenisporosarcina unknown_species	0.000424609	0.0113636	0	0	Halanaerobium unknown_species	0.00090189	0.0795455	0.00130732	0.0802469	Bilophila unknown_species	0.000809308	0.0340909	0.00361605	0.0864198
					Parasutterella unknown_species	0.000510216	0.0397727	0.000679507	0.0493827	Marvinbryantia unknown_species	0.00115205	0.0625	0.000274484	0.0123457	Desulfallas unknown_species	0.000194265	0.0113636	0	0	Melghirimyces unknown_species	0.000944336	0.0738636	0.00121446	0.0493827	Methanobrevibacter unknown_species	0.000549832	0.0340909	0.000551344	0.0246914	Catenibacterium mitsuokai	0.000424308	0.0227273	0.000174479	0.0246914	Acidiferrobacter unknown_species	0.000859292	0.0511364	0.000281503	0.0246914	Lactonifactor unknown_species	0.000807342	0.0511364	0.000110229	0.00617284
					Muribaculum unknown_species	0.000508428	0.0340909	0	0	Johnsonella unknown_species	0.00114793	0.0738636	0.000656993	0.0185185	Erysipelatoclostridium ramosum	0.000191645	0.0170455	5.79609e-05	0.00617284	Corynebacterium unknown_species	0.000928353	0.0340909	0	0	Brochothrix unknown_species	0.000544277	0.0170455	0	0	Bacteroides congonensis	0.000408053	0.0284091	0	0	Frisingicoccus unknown_species	0.000857472	0.0909091	0.00206499	0.17284	Veillonella dispar	0.000797046	0.0397727	0.00166075	0.037037
					Dialister unknown_species	0.000472969	0.0227273	0.000934267	0.0493827	Pseudoflavonifractor capillosus	0.0011404	0.0511364	0.00326909	0.0925926	Azotobacter unknown_species	0.000183285	0.00568182	0	0	Sporobacter unknown_species	0.0009226	0.0738636	0.00133324	0.0679012	Sutterella faecalis	0.000538698	0.0397727	0.00264745	0.0617284	Papillibacter unknown_species	0.000397785	0.0454545	0	0	Desulfovibrio unknown_species	0.000856171	0.0340909	0.00138418	0.111111	Parabacteroides goldsteinii	0.000775284	0.0170455	0.000222374	0.0123457
					Prevotella stercorea	0.000470742	0.0227273	0.000664963	0.0432099	Pseudoruminococcus massiliensis	0.00108335	0.0568182	0.000527044	0.0185185	Muricomes unknown_species	0.000180309	0.0113636	0	0	Kocuria unknown_species	0.000843068	0.0681818	0.00271386	0.0925926	Massilistercora unknown_species	0.000526825	0.0454545	0.000598521	0.0432099	Asaccharobacter unknown_species	0.000390436	0.0454545	0.000230211	0.0246914	Lactobacillus acidophilus	0.000849359	0.0454545	0.000755858	0.00617284	Dialister hominis	0.000772718	0.0170455	0.000187056	0.00617284
					Megamonas funiformis	0.000468411	0.0170455	3.98738e-05	0.00617284	Cuneatibacter unknown_species	0.00106992	0.0681818	0.000237417	0.00617284	Corynebacterium unknown_species	0.00017208	0.0113636	0	0	Alkalihalobacillus unknown_species	0.000840196	0.0625	0.00222384	0.0617284	Ruminiclostridium unknown_species	0.000526667	0.0454545	0.000542782	0.0617284	Hespellia unknown_species	0.000379011	0.0511364	3.18188e-05	0.00617284	Enorma unknown_species	0.000843664	0.0681818	0.000347323	0.037037	Chitinophaga unknown_species	0.000759622	0.0170455	0.00177257	0.0555556
					Ruthenibacterium unknown_species	0.000465811	0.0568182	0.000103756	0.0123457	Catenibacterium mitsuokai	0.00104251	0.0511364	0.000605593	0.0246914	Anaerosacchriphilus unknown_species	0.000170268	0.0113636	8.99601e-05	0.0123457	Veillonella atypica	0.000827042	0.0454545	0.00176527	0.0555556	Rummeliibacillus unknown_species	0.000523151	0.0113636	0	0	Anaerobiospirillum unknown_species	0.000370784	0.0113636	0.00286181	0.0432099	Caloramator unknown_species	0.000839625	0.0681818	0.00156768	0.12963	Lacrimispora unknown_species	0.000757247	0.0511364	0.00068587	0.00617284
					Blautia faecicola	0.000462568	0.0454545	4.39125e-05	0.00617284	Streptococcus salivarius	0.00103315	0.0738636	0.000280583	0.00617284	Mitsuokella jalaludinii	0.000169326	0.00568182	0.000822352	0.0432099	Pseudodesulfovibrio unknown_species	0.000812526	0.0625	0.00484956	0.135802	Alkalihalobacillus unknown_species	0.000515503	0.0454545	0.000686183	0.0679012	Blautia massiliensis	0.000348727	0.0454545	0.000177944	0.0246914	Granulicatella unknown_species	0.000834122	0.0681818	0.00100694	0.0864198	Hungateiclostridium unknown_species	0.000729919	0.0454545	0.000739399	0.0246914
					Corynebacterium unknown_species	0.000441623	0.0170455	0	0	Dysosmobacter welbionis	0.00101785	0.0852273	0.00547944	0.154321	Cloacibacillus evryensis	0.000167113	0.00568182	4.11523e-05	0.00617284	Mobilisporobacter unknown_species	0.000810504	0.0170455	0.000433315	0.0123457	Lacrimispora unknown_species	0.000514927	0.0454545	0.00115696	0.0802469	Bacteroides salyersiae	0.000333892	0.0284091	0.000630912	0.0432099	Actinomadura unknown_species	0.000822132	0.0625	0.000485813	0.0432099	Selenomonas unknown_species	0.000729855	0.0340909	0.00299819	0.0617284
					Cuneatibacter unknown_species	0.00044111	0.0170455	0	0	Agrococcus unknown_species	0.000991407	0.0681818	0.00183548	0.0493827	Schwartzia unknown_species	0.000164183	0.0170455	0.000118961	0.0123457	Nocardia unknown_species	0.000761216	0.0454545	0.00140188	0.0555556	Angelakisella unknown_species	0.000512209	0.0397727	0.000432009	0.0185185	Catenibacterium unknown_species	0.000328505	0.0340909	0.000352122	0.037037	Geovibrio unknown_species	0.000820909	0.0625	0.00175116	0.104938	Phocea unknown_species	0.00071878	0.0227273	0.000293788	0.0123457
					Alistipes onderdonkii	0.000435958	0.0397727	0.0105224	0.271605	Acetanaerobacterium unknown_species	0.000985939	0.0738636	0.0025285	0.0555556	Victivallis unknown_species	0.000163504	0.0227273	0.00220612	0.0740741	Schaedlerella unknown_species	0.00074172	0.0284091	0.000530909	0.0308642	Negativibacillus massiliensis	0.000507728	0.0340909	8.61327e-05	0.00617284	Corynebacterium unknown_species	0.000326309	0.0170455	0	0	Terrisporobacter unknown_species	0.000817304	0.0568182	0.000629732	0.0493827	Intestinimonas unknown_species	0.000711147	0.0397727	0.000382944	0.0123457
					Phascolarctobacterium unknown_species	0.000433998	0.0340909	0.000402659	0.037037	Anaerosporobacter unknown_species	0.00097553	0.0625	0.00172807	0.0432099	Sporolactobacillus unknown_species	0.000159997	0.0227273	0.00107385	0.111111	Planifilum unknown_species	0.000697067	0.0568182	0.00191957	0.0802469	Haemophilus pittmaniae	0.000507264	0.0284091	0.000512736	0.0493827	Monoglobus pectinilyticus	0.000320451	0.0227273	4.47307e-05	0.00617284	Mesoplasma unknown_species	0.000793111	0.0511364	0.00129033	0.0740741	Paramaledivibacter unknown_species	0.000710227	0.00568182	0	0
					Pseudoruminococcus unknown_species	0.000430236	0.0454545	0.000296046	0.0246914	Jiangella unknown_species	0.000971249	0.0511364	0.00132791	0.037037	Dorea formicigenerans	0.000157729	0.0227273	0.000464293	0.0493827	Intestinimonas unknown_species	0.000666815	0.0227273	0.000246914	0.00617284	Pseudodesulfovibrio unknown_species	0.000505509	0.0227273	6.29883e-05	0.00617284	Caproiciproducens unknown_species	0.000318885	0.0397727	0.000262617	0.037037	Orenia unknown_species	0.000787181	0.0738636	0.00133556	0.0925926	Hydrogenoanaerobacterium unknown_species	0.00069237	0.0511364	0.0022134	0.0493827
					Alistipes ihumii	0.00042176	0.0227273	0.00178791	0.160494	Anaerovorax unknown_species	0.000918156	0.0454545	0.000342936	0.00617284	Parasutterella unknown_species	0.000157103	0.0170455	0.000333503	0.037037	Fervidicella unknown_species	0.000664346	0.0284091	0	0	Lysinibacillus unknown_species	0.000500814	0.0625	0.00106465	0.0987654	Blautia obeum	0.00031882	0.0397727	0.00014999	0.0185185	Thermosipho unknown_species	0.00076653	0.0397727	0.000749289	0.0493827	Bacteroides unknown_species	0.000676436	0.0568182	0.00302021	0.0617284
					Alistipes senegalensis	0.000421177	0.0454545	0.000419365	0.0555556	Brevilactibacter unknown_species	0.000917117	0.0454545	0.00100986	0.0308642	Catenibacterium mitsuokai	0.000152663	0.0113636	0.000827191	0.037037	Ancrocorticia unknown_species	0.000661112	0.0568182	0.00282131	0.0679012	Cloacibacillus unknown_species	0.000496259	0.0227273	0.000111258	0.0123457	Butyricimonas virosa	0.000316103	0.0227273	0.00070959	0.0617284	Intestinibacillus unknown_species	0.000760084	0.0625	0.00106351	0.0925926	Bacteroides clarus	0.0006532	0.0454545	7.8137e-05	0.00617284
					Brachyspira aalborgi	0.00037587	0.0227273	0.00181456	0.0493827	Eubacterium ventriosum	0.000879364	0.0795455	0.00249136	0.0555556	Victivallis vadensis	0.000151084	0.0170455	0.000694701	0.0432099	Actinomyces unknown_species	0.000658727	0.0454545	0.000555556	0.0123457	Intestinibacillus unknown_species	0.000494576	0.0170455	0.000323732	0.0308642	Blautia luti	0.00031424	0.0170455	0	0	Acetitomaculum unknown_species	0.000740592	0.0454545	0.000819542	0.0679012	Thermus unknown_species	0.000652422	0.0340909	0.00097866	0.0185185
					Bifidobacterium longum	0.000368118	0.0397727	0.000259282	0.0246914	Microbacterium unknown_species	0.00085962	0.0454545	0.000199124	0.00617284	Caproiciproducens unknown_species	0.000146143	0.0113636	8.4623e-05	0.0123457	Arthrobacter unknown_species	0.000656012	0.0340909	0	0	Frederiksenia unknown_species	0.00048655	0.0454545	0.00063426	0.0617284	Longibaculum unknown_species	0.000297025	0.0397727	9.37864e-05	0.0123457	Methanobrevibacter smithii	0.000732713	0.0397727	0.000564719	0.0432099	Desulfatibacillum unknown_species	0.000648662	0.0170455	0.00174257	0.0740741
					Mobilisporobacter unknown_species	0.000362906	0.0227273	0	0	Asaccharobacter celatus	0.000856645	0.0681818	0.000276706	0.0185185	Macrococcus unknown_species	0.000142741	0.0170455	0	0	Pseudoclostridium unknown_species	0.000650661	0.0568182	0.00127229	0.0555556	Lachnotalea unknown_species	0.000484159	0.0454545	0.000161892	0.0246914	Desulfovibrio piger	0.000292255	0.0284091	0.000863565	0.0925926	Flavonifractor unknown_species	0.000731453	0.0625	0.00116077	0.0925926	Odoribacter unknown_species	0.00064809	0.0227273	0.000429128	0.0123457
					Phocaeicola sartorii	0.000355114	0.00568182	0	0	Petroclostridium unknown_species	0.000836965	0.0681818	0.00123052	0.0493827	Anaerovibrio unknown_species	0.000141284	0.0170455	0.000190372	0.0123457	Rhodomicrobium unknown_species	0.00063713	0.0454545	0.00183016	0.037037	Aminipila unknown_species	0.000484031	0.0170455	0.000524868	0.037037	Alistipes indistinctus	0.000276065	0.0113636	0.0010341	0.0864198	Intestinibacter unknown_species	0.000716008	0.0511364	0.00130409	0.0987654	Butyricimonas virosa	0.000632207	0.0284091	0.00306147	0.0679012
					Succinivibrio unknown_species	0.000347803	0.0113636	0.00356527	0.0432099	Mobilisporobacter unknown_species	0.000825105	0.0568182	0.000185083	0.0123457	Sellimonas unknown_species	0.0001375	0.0170455	0.000254851	0.0246914	Ruthenibacterium lactatiformans	0.00063606	0.0170455	0.000254794	0.0123457	Pyramidobacter unknown_species	0.000482704	0.0284091	0.000372292	0.0246914	Romboutsia unknown_species	0.000275004	0.0284091	0.000368615	0.0308642	Bariatricus unknown_species	0.000714281	0.0454545	0.000285368	0.0246914	Marvinbryantia unknown_species	0.000622331	0.0454545	0.000163871	0.0123457
					Cellulosilyticum unknown_species	0.000328331	0.0113636	0	0	Phocea unknown_species	0.000821813	0.0681818	0.00192824	0.0617284	Anaerobium unknown_species	0.000136128	0.0113636	0.000200862	0.0123457	Caldanaerobius unknown_species	0.000631313	0.00568182	0	0	Treponema unknown_species	0.000481377	0.0454545	0.000193728	0.0246914	Ruthenibacterium unknown_species	0.000267869	0.0284091	5.49511e-05	0.00617284	Sulfurihydrogenibium unknown_species	0.000706441	0.0454545	0.0012685	0.0617284	Petroclostridium unknown_species	0.000609619	0.0397727	0.000667493	0.0246914
					Veillonella parvula	0.000321259	0.0113636	8.64593e-05	0.00617284	Collinsella unknown_species	0.000819998	0.0454545	0.000325083	0.0123457	Kineothrix unknown_species	0.000135206	0.0170455	0.000190289	0.0246914	Andreesenia unknown_species	0.000629368	0.0227273	0	0	Corallococcus unknown_species	0.000477042	0.0284091	0.000143554	0.00617284	Intestinimonas unknown_species	0.000263679	0.0397727	0.000166264	0.0246914	Thermoactinomyces unknown_species	0.000704788	0.0454545	0.000156426	0.0185185	Anaerotruncus unknown_species	0.000599955	0.0340909	0.0010055	0.0308642
					Lachnobacterium unknown_species	0.000313475	0.0227273	0	0	Acidaminococcus intestini	0.000798307	0.0227273	0.000882039	0.0185185	Dorea unknown_species	0.000132617	0.0170455	0.000182978	0.0185185	Dorea formicigenerans	0.000617641	0.0227273	7.71605e-05	0.00617284	Intestinibacter bartlettii	0.000453053	0.0397727	0.000612011	0.0617284	Butyricicoccus unknown_species	0.000263002	0.0227273	0.00012436	0.0185185	Caloranaerobacter unknown_species	0.000685352	0.0397727	0.000670689	0.0617284	Veillonella infantium	0.000557657	0.0397727	0.00151654	0.0493827
					Duncaniella unknown_species	0.000303187	0.0284091	0.000381055	0.0308642	Nonomuraea unknown_species	0.000798194	0.0625	0.00154523	0.0617284	Aminipila unknown_species	0.000132135	0.00568182	0	0	Bilophila wadsworthia	0.000609033	0.0340909	0.0038497	0.141975	Bacteroides unknown_species	0.000444733	0.0340909	4.71209e-05	0.00617284	Bacteroides timonensis	0.000259587	0.0284091	0.000386822	0.0308642	Aneurinibacillus unknown_species	0.000684982	0.0170455	0.00013105	0.0123457	Methanobrevibacter unknown_species	0.000545151	0.0170455	0.00171004	0.0123457
					Ramlibacter unknown_species	0.000299043	0.00568182	0	0	Phytohabitans unknown_species	0.000797853	0.0170455	0	0	Desulfitobacterium unknown_species	0.000131407	0.0170455	0.000357085	0.0246914	Lactococcus lactis	0.000605017	0.0284091	0.000766501	0.0308642	Brachyspira aalborgi	0.000438538	0.0113636	0.00187501	0.0246914	Bacteroides ovatus	0.000250082	0.0340909	0.00295612	0.197531	Hungateiclostridium unknown_species	0.000658194	0.0511364	0.000466271	0.0432099	Thioalkalivibrio unknown_species	0.000541126	0.00568182	0	0
					Bacteroides salyersiae	0.00028042	0.0397727	0.00078374	0.037037	Aureibacillus unknown_species	0.000763149	0.0568182	7.09525e-05	0.00617284	Massilimaliae unknown_species	0.000117891	0.0170455	0.000394944	0.0493827	Blautia obeum	0.000599677	0.0454545	0.000173883	0.00617284	Hydrogenoanaerobacterium unknown_species	0.000437593	0.0397727	0.000235114	0.037037	Dorea unknown_species	0.000242118	0.0227273	0.000135186	0.0185185	Desulfovibrio piger	0.000650498	0.0625	0.00214429	0.111111	Treponema unknown_species	0.000537361	0.0397727	0.000444751	0.0123457
					Bacteroides xylanisolvens	0.000270081	0.0284091	0.00371193	0.234568	Muricomes unknown_species	0.000754064	0.0454545	0.0009854	0.037037	Lactonifactor unknown_species	0.000110337	0.0113636	0.000181936	0.0185185	Alkalibacterium unknown_species	0.000595663	0.0170455	0.000436535	0.0185185	Macrococcus unknown_species	0.000435608	0.0340909	0.00085166	0.0679012	Enterococcus unknown_species	0.000239886	0.0284091	0.00027547	0.0246914	Marvinbryantia unknown_species	0.00063946	0.0454545	0.00102536	0.104938	Cloacibacillus porcorum	0.000516529	0.00568182	0	0
					Megasphaera unknown_species	0.000268809	0.0284091	0.000482707	0.0493827	Caprobacter unknown_species	0.000747139	0.0738636	0.00246557	0.0679012	Stenotrophomonas maltophilia	0.000109266	0.00568182	0	0	Sutterella unknown_species	0.000565555	0.0227273	0.00071893	0.0246914	Mitsuokella jalaludinii	0.000433727	0.00568182	0.00149823	0.037037	Anaerotignum faecicola	0.000234135	0.0340909	0.000522062	0.0555556	Caldisalinibacter unknown_species	0.000630535	0.0625	0.00152598	0.135802	Shuttleworthia unknown_species	0.000514781	0.0227273	0	0
					Bifidobacterium angulatum	0.000258264	0.00568182	8.00407e-05	0.00617284	Negativibacillus unknown_species	0.000721856	0.0625	0.00142068	0.0432099	Beduini unknown_species	0.000105219	0.00568182	0	0	Hungateiclostridium unknown_species	0.000564402	0.0454545	0.000593802	0.0246914	Thermodesulfovibrio unknown_species	0.000425888	0.0454545	0.000505262	0.0555556	Parabacteroides goldsteinii	0.000231932	0.0284091	5.43065e-05	0.00617284	Merdimonas unknown_species	0.000613937	0.0284091	0.000642978	0.0617284	Enterocloster bolteae	0.000509629	0.0397727	0.00102012	0.037037
					Ruthenibacterium lactatiformans	0.000249184	0.0227273	0	0	Evtepia gabavorous	0.000715137	0.0625	0.000952291	0.0308642	Colibacter unknown_species	0.000104734	0.00568182	4.34707e-05	0.00617284	Alkalibacter unknown_species	0.000559897	0.0340909	0.00119225	0.0617284	Mobilisporobacter unknown_species	0.000424073	0.0340909	0.000923594	0.0864198	Agathobacter unknown_species	0.00023111	0.0170455	0.000300419	0.0246914	Garciella unknown_species	0.000600126	0.0284091	4.86051e-05	0.00617284	Desulfocurvus unknown_species	0.000497961	0.0170455	0.000268385	0.00617284
					Hespellia unknown_species	0.000242646	0.0284091	0	0	Galactobacillus unknown_species	0.000708301	0.0340909	0.000546993	0.0246914	Ruminococcus gnavus	0.000103442	0.0170455	0.00101761	0.0617284	Sporotomaculum unknown_species	0.000536329	0.0454545	0.000838015	0.0246914	Mitsuokella multacida	0.000419564	0.0113636	0.000716875	0.0308642	Ruminococcus champanellensis	0.000228382	0.0113636	0	0	Cellulosilyticum unknown_species	0.000599894	0.0568182	0.000771872	0.0802469	Butyricimonas paravirosa	0.000495007	0.0113636	0.00131001	0.0246914
					Bacteroides fragilis	0.000236579	0.0284091	0.00100129	0.0679012	Massilioclostridium unknown_species	0.000702307	0.0340909	0	0	Janthinobacterium unknown_species	0.000103195	0.0113636	9.35472e-05	0.0123457	Marmoricola unknown_species	0.000530606	0.0397727	0.00190155	0.0617284	Anaerobacillus unknown_species	0.000418359	0.0454545	0.000440604	0.0432099	Cellulosilyticum unknown_species	0.000226514	0.0284091	9.76206e-05	0.0123457	Thalassospira unknown_species	0.000598558	0.0227273	0.000415778	0.037037	Terrisporobacter unknown_species	0.000485598	0.0170455	0.000326923	0.0123457
					Alistipes communis	0.000230467	0.0170455	0.0010131	0.0925926	Massilimaliae unknown_species	0.00069992	0.0625	0.00188298	0.0740741	Parasutterella excrementihominis	0.000101348	0.0113636	0.000512253	0.037037	Enterococcus unknown_species	0.000529425	0.0340909	0.000705648	0.0185185	Methanotorris unknown_species	0.000403119	0.0397727	0.000400332	0.0308642	Frisingicoccus unknown_species	0.000220876	0.0340909	0	0	Holdemania filiformis	0.000594776	0.0397727	0.000591318	0.0432099	Evtepia unknown_species	0.000480961	0.0170455	0.00108796	0.0185185
					Bacteroides ovatus	0.000209368	0.0227273	0.00296002	0.216049	Solobacterium unknown_species	0.000673394	0.0454545	0.000413888	0.0123457	Schaedlerella unknown_species	9.79625e-05	0.00568182	0.000318016	0.037037	Megamonas funiformis	0.000529297	0.0227273	0.000224467	0.00617284	Dialister succinatiphilus	0.00038878	0.0113636	0.0036073	0.0493827	Gracilibacillus unknown_species	0.000210891	0.0170455	0.000109002	0.0123457	Cetobacterium unknown_species	0.000576626	0.0454545	0.000519148	0.0493827	Anaerobium unknown_species	0.00047398	0.0340909	0.000463922	0.0185185
					Bacteroides mediterraneensis	0.000200862	0.0113636	0.00177295	0.0246914	Cohnella unknown_species	0.000672364	0.0454545	0.000193629	0.0123457	Herbinix unknown_species	9.79625e-05	0.00568182	0	0	Subdoligranulum unknown_species	0.000514939	0.0284091	0.00237911	0.0864198	Intestinimonas butyriciproducens	0.000381742	0.0284091	0.000397691	0.037037	Flavonifractor plautii	0.000202536	0.0170455	0.000206106	0.0185185	Vallitalea unknown_species	0.000571377	0.0227273	0.000567053	0.0185185	Caldilinea unknown_species	0.000473485	0.0113636	0.000361225	0.0123457
					Flavonifractor plautii	0.000196431	0.00568182	0.000218152	0.0185185	Ruminiclostridium unknown_species	0.000672085	0.0170455	0.00169319	0.0308642	Enterocloster bolteae	9.72697e-05	0.0113636	0.000885749	0.0493827	Streptococcus vestibularis	0.000501648	0.0227273	0.000647982	0.0246914	Oxobacter unknown_species	0.000380727	0.0454545	0.000437958	0.0308642	Bacteroides mediterraneensis	0.000201095	0.0113636	0.00119053	0.0246914	Lachnotalea unknown_species	0.000571001	0.0511364	0.000893487	0.0925926	Lachnotalea unknown_species	0.000469776	0.0170455	0	0
					Anaerobium unknown_species	0.000192461	0.0170455	0	0	Merdimonas unknown_species	0.000668361	0.0511364	0.0010945	0.0308642	Actinomyces johnsonii	9.63023e-05	0.00568182	0	0	Brevundimonas unknown_species	0.000496742	0.0227273	0.000173883	0.00617284	Emergencia unknown_species	0.000368725	0.0340909	0.00046723	0.037037	Parvimonas unknown_species	0.000197147	0.0170455	6.06502e-05	0.00617284	Neobittarella unknown_species	0.000570007	0.0568182	0.000935959	0.0925926	Desulfomicrobium unknown_species	0.000468802	0.0170455	0	0
					Faecalibacillus faecis	0.0001891	0.0170455	0.000572011	0.037037	Evtepia unknown_species	0.000647551	0.0454545	0.000432398	0.0123457	Thermaerobacter unknown_species	8.87784e-05	0.00568182	0.000181792	0.0185185	Fournierella unknown_species	0.000483104	0.0227273	0.000392817	0.0123457	Barnesiella intestinihominis	0.000356638	0.0227273	0.000182805	0.0185185	Marvinbryantia unknown_species	0.000196373	0.0227273	5.94495e-05	0.00617284	Rhizobium unknown_species	0.000567592	0.0568182	0.00245623	0.117284	Flavonifractor plautii	0.000448355	0.0227273	0.000328754	0.0123457
					Parabacteroides goldsteinii	0.000187936	0.0227273	0.000288066	0.037037	Anaerobutyricum hallii	0.00063874	0.0625	0.000717004	0.0308642	Catabacter unknown_species	8.87784e-05	0.00568182	6.56685e-05	0.00617284	Sutterella faecalis	0.000467927	0.0170455	0.00142195	0.0246914	Brevibacillus unknown_species	0.000350653	0.0284091	0.000190203	0.0246914	Arcobacter unknown_species	0.000195925	0.00568182	0	0	Megasphaera unknown_species	0.000546683	0.0340909	0.000441194	0.0432099	Sellimonas intestinalis	0.000423702	0.0113636	0.000187056	0.00617284
					Prevotella pectinovora	0.000180386	0.0113636	0.00103789	0.0185185	Anaerobium unknown_species	0.000635784	0.0454545	0.000679907	0.0123457	Paeniclostridium unknown_species	8.87784e-05	0.00568182	0	0	Schaalia unknown_species	0.000446195	0.0454545	0.00085882	0.0246914	Parasporobacterium unknown_species	0.00033382	0.0170455	0.000526613	0.037037	Brevibacillus unknown_species	0.000195925	0.00568182	0	0	Veillonella atypica	0.000543287	0.0284091	0.000950976	0.0617284	Veillonella tobetsuensis	0.000405844	0.00568182	0	0
					Desulfovibrio piger	0.000175413	0.0170455	0.000569152	0.0555556	Anaerosacchriphilus unknown_species	0.000631498	0.0340909	0.000368915	0.0123457	Hespellia unknown_species	8.39676e-05	0.00568182	0.000299316	0.0246914	Brevifollis unknown_species	0.000441938	0.0284091	0.000268846	0.0185185	Megasphaera unknown_species	0.000330351	0.0170455	0.000772194	0.0493827	Bacteroides nordii	0.000194724	0.0227273	0.000123146	0.0123457	Mediterraneibacter butyricigenes	0.000542726	0.0227273	0.000212987	0.0246914	Muricomes unknown_species	0.000396596	0.0227273	0	0
					Odoribacter laneus	0.000171061	0.0170455	6.56988e-05	0.00617284	Hungateiclostridium unknown_species	0.000628918	0.0568182	0.00170696	0.0493827	Sporosarcina unknown_species	8.38534e-05	0.0113636	0.000260894	0.0185185	Plesiocystis unknown_species	0.000437364	0.0113636	0	0	Terrisporobacter unknown_species	0.000329182	0.0284091	0.000134957	0.0185185	Mediterranea unknown_species	0.000194456	0.0170455	0.000651865	0.0679012	Merdibacter unknown_species	0.000522289	0.0284091	0.000178951	0.0123457	Massilimaliae unknown_species	0.000389909	0.0227273	6.43006e-05	0.00617284
					Bacteroides cutis	0.000168011	0.0170455	0	0	Peptoniphilus unknown_species	0.000609337	0.0397727	0.00105358	0.0246914	Salmonella unknown_species	8.23455e-05	0.00568182	0	0	Barnesiella intestinihominis	0.000436766	0.0113636	0.000687144	0.0246914	Schwartzia unknown_species	0.000324466	0.0227273	0	0	Collinsella unknown_species	0.000189128	0.0227273	3.49406e-05	0.00617284	Succiniclasticum unknown_species	0.00051695	0.0227273	0.000256025	0.0246914	Marasmitruncus unknown_species	0.000381901	0.0170455	0.000533734	0.0308642
					Lachnoanaerobaculum unknown_species	0.00016006	0.0170455	0	0	Blautia faecicola	0.000606557	0.0454545	0.000179826	0.0123457	Synergistes unknown_species	8.09819e-05	0.0113636	0.000168127	0.0123457	Senegalimassilia unknown_species	0.000419747	0.0284091	0.000222871	0.0185185	Anaerosacchriphilus unknown_species	0.000323779	0.0227273	0.000102373	0.0123457	Marasmitruncus unknown_species	0.000181927	0.0170455	7.72073e-05	0.0123457	Mameliella unknown_species	0.000516788	0.0284091	0.00101035	0.0864198	Actinomadura unknown_species	0.000380098	0.0284091	0.000901854	0.0308642
					Senegalimassilia anaerobia	0.000157917	0.00568182	0	0	Extibacter unknown_species	0.000599314	0.0511364	0.00152851	0.0555556	Faecalimonas unknown_species	7.85366e-05	0.0113636	0.000732996	0.0555556	Pseudonocardia unknown_species	0.000409722	0.0284091	0.000587356	0.0308642	Massilimaliae unknown_species	0.000319488	0.0397727	0.000194675	0.0308642	Vallitalea unknown_species	0.000178868	0.0113636	0	0	Bittarella unknown_species	0.000503899	0.0568182	0.00138119	0.123457	Butyricimonas faecihominis	0.000376884	0.0227273	0.00319767	0.0925926
					Bacteroides finegoldii	0.000155983	0.0170455	0.00113653	0.0864198	Desulfovibrio unknown_species	0.000597324	0.0284091	0.000633528	0.0123457	Gracilibacillus unknown_species	7.62659e-05	0.00568182	0	0	Dysosmobacter unknown_species	0.000405844	0.00568182	0.00185434	0.0802469	Desulfallas unknown_species	0.000316652	0.0284091	0.000300281	0.0185185	Coprobacillus unknown_species	0.000167261	0.0170455	0.000224746	0.0246914	Altererythrobacter unknown_species	0.000503219	0.0454545	0.00078922	0.0555556	Hymenobacter unknown_species	0.00037636	0.0113636	0.000333911	0.0123457
					Cutibacterium unknown_species	0.000155666	0.00568182	0	0	Desertihabitans unknown_species	0.000594984	0.0340909	0.00298127	0.0802469	Monoglobus unknown_species	7.46408e-05	0.0113636	0	0	Jeotgalibacillus unknown_species	0.000397491	0.0227273	0.00399515	0.141975	Hafnia alvei	0.000315657	0.00568182	0	0	Neobacillus unknown_species	0.000166606	0.0170455	0	0	Asaccharobacter celatus	0.000487632	0.0568182	0.000858602	0.0987654	Akkermansia unknown_species	0.00036103	0.0284091	0.000287109	0.00617284
					Planococcus unknown_species	0.000155666	0.00568182	0	0	Massilistercora unknown_species	0.000570471	0.0397727	0.00240856	0.0617284	Klebsiella pneumoniae	7.33136e-05	0.00568182	0	0	Veillonella infantium	0.000395841	0.0170455	0	0	Rariglobus unknown_species	0.000308298	0.0227273	0.000153312	0.0123457	Virgibacillus unknown_species	0.000154607	0.0113636	0	0	Flavonifractor plautii	0.000484326	0.0340909	0.000845408	0.0555556	Desulfarculus unknown_species	0.000359016	0.0170455	0	0
					Lactobacillus ruminis	0.000149044	0.0113636	0	0	Caproiciproducens unknown_species	0.000568564	0.0511364	0.000474093	0.0185185	Neglecta timonensis	7.21599e-05	0.0113636	7.94784e-05	0.00617284	Enterocloster unknown_species	0.000395174	0.0227273	0.000246914	0.00617284	Polaribacter unknown_species	0.000306448	0.0284091	0.000364045	0.0493827	Gordonibacter pamelaeae	0.000154514	0.0170455	4.78515e-05	0.00617284	Catellicoccus unknown_species	0.000484188	0.0227273	0.000390291	0.0246914	Victivallis vadensis	0.000352735	0.0170455	0.000237417	0.00617284
					Paraprevotella unknown_species	0.00014319	0.0227273	0.00022532	0.0308642	Faecalibacillus intestinalis	0.000559243	0.0511364	0.00164797	0.0308642	Caprobacter unknown_species	6.98822e-05	0.0113636	0.000595262	0.0308642	Actinomycetospora unknown_species	0.000394207	0.0113636	0	0	Duodenibacillus unknown_species	0.000306327	0.0227273	0.00260291	0.0925926	Eggerthella lenta	0.000153451	0.0170455	6.47914e-05	0.00617284	Alicyclobacillus unknown_species	0.000481185	0.0397727	0.00142144	0.0925926	Succiniclasticum unknown_species	0.000351736	0.0227273	0.000247319	0.0123457
					Veillonella atypica	0.000138869	0.0113636	5.45652e-05	0.00617284	Desulfovibrio piger	0.000558445	0.0227273	0.000855914	0.0246914	Papillibacter unknown_species	6.68291e-05	0.0113636	0	0	Blautia faecicola	0.0003942	0.0340909	0	0	Salibacterium unknown_species	0.000296345	0.0170455	0	0	Thermoanaerosceptrum unknown_species	0.000146104	0.0227273	4.48752e-05	0.00617284	Domibacillus unknown_species	0.000479708	0.0454545	0.000377054	0.037037	Enterocloster asparagiformis	0.000351484	0.0170455	0.000510204	0.0185185
					Thermoclostridium unknown_species	0.000129132	0.00568182	0	0	Bariatricus unknown_species	0.000547356	0.0511364	0.000318319	0.0123457	Intestinibacillus unknown_species	6.55749e-05	0.0113636	0.00140909	0.0925926	Dictyobacter unknown_species	0.00038418	0.0227273	0.000767828	0.0246914	Microbacter unknown_species	0.0002932	0.0340909	0.00071141	0.0864198	Sporobacter unknown_species	0.000144431	0.0227273	4.53885e-05	0.00617284	Ruminococcus champanellensis	0.000478469	0.00568182	4.31667e-05	0.00617284	Veillonella atypica	0.000341747	0.0227273	0.00136855	0.0432099
					Monoglobus pectinilyticus	0.000128565	0.0113636	0	0	Catabacter unknown_species	0.000490648	0.0113636	0	0	Mitsuokella multacida	5.64419e-05	0.00568182	0.000493935	0.0185185	Parabacteroides distasonis	0.000383828	0.0170455	0.00173103	0.0432099	Dorea longicatena	0.000288006	0.0227273	0	0	Romboutsia timonensis	0.000144068	0.0170455	4.47307e-05	0.00617284	Cohnella unknown_species	0.000476702	0.0454545	0.000513039	0.0555556	Phocaeicola plebeius	0.000337693	0.0113636	6.43006e-05	0.00617284
					Sutterella unknown_species	0.000128506	0.00568182	0.000659923	0.0555556	Nocardia unknown_species	0.000486449	0.0227273	0	0	Kurthia unknown_species	5.46328e-05	0.00568182	4.31667e-05	0.00617284	Azotobacter unknown_species	0.000378788	0.00568182	0	0	Eggerthella unknown_species	0.000279787	0.0113636	0.000101999	0.0123457	Chryseobacterium unknown_species	0.000137463	0.0113636	4.20875e-05	0.00617284	Blautia luti	0.000473703	0.0397727	0.000376674	0.0308642	Streptococcus unknown_species	0.000334637	0.0227273	0.000154321	0.00617284
					Duodenibacillus massiliensis	0.000126919	0.0113636	0.00116233	0.0679012	Ruminococcus gnavus	0.000467211	0.0227273	0.000690906	0.0246914	Methanomicrobium unknown_species	5.46328e-05	0.00568182	0	0	Stenotrophomonas maltophilia	0.000378788	0.00568182	0	0	Mailhella unknown_species	0.000273718	0.0227273	0.000711219	0.0555556	Barnesiella unknown_species	0.000134234	0.0113636	0.00102079	0.0740741	Arcobacter unknown_species	0.000467268	0.0511364	0.00121812	0.0679012	Butyrivibrio unknown_species	0.000334224	0.00568182	0.000477515	0.0185185
					Desulfovibrio unknown_species	0.000118633	0.0113636	0.000150184	0.0185185	Fonticella unknown_species	0.00045783	0.0284091	0.00164537	0.0246914	Paucimonas unknown_species	5.46328e-05	0.00568182	0	0	Amycolatopsis unknown_species	0.000370032	0.0170455	0	0	Butyrivibrio crossotus	0.000256742	0.0284091	0	0	Dehalobacter unknown_species	0.000129775	0.0113636	0	0	Caproiciproducens unknown_species	0.000465968	0.0454545	0.000592454	0.0308642	Peptococcus unknown_species	0.000334224	0.00568182	0	0
					Anaerotignum unknown_species	0.00011669	0.0170455	0	0	Demequina unknown_species	0.000453601	0.0284091	0.000264996	0.0123457	Streptococcus australis	5.46328e-05	0.00568182	0	0	Mitsuokella jalaludinii	0.000359945	0.0113636	0.00208114	0.0246914	Thermogemmatispora unknown_species	0.000255146	0.0170455	0.000186639	0.0246914	Erysipelatoclostridium unknown_species	0.000128103	0.0170455	0	0	Thermoclostridium unknown_species	0.000465894	0.0454545	0.00042816	0.0308642	Desulfuromonas unknown_species	0.000327955	0.0113636	0.000166833	0.00617284
					Eggerthia unknown_species	0.000115956	0.00568182	0	0	Bacillus unknown_species	0.000449966	0.0397727	0.000748945	0.0246914	Veillonella seminalis	5.2367e-05	0.00568182	0	0	Alistipes ihumii	0.000355114	0.00568182	0.00205761	0.00617284	Shewanella unknown_species	0.000244201	0.0227273	0.000308292	0.0246914	Domibacillus unknown_species	0.00012361	0.0113636	0	0	Streptococcus unknown_species	0.000463808	0.0454545	0.000671823	0.0493827	Pseudomonas unknown_species	0.000323272	0.0170455	0.000361667	0.0185185
					Pseudodesulfovibrio unknown_species	0.000115956	0.00568182	0	0	Streptococcus parasanguinis	0.000446621	0.0284091	0.000308642	0.00617284	Gottschalkia unknown_species	5.08819e-05	0.00568182	0	0	Friedmanniella unknown_species	0.000355114	0.00568182	0	0	Halosimplex unknown_species	0.000242091	0.0113636	0	0	Caprobacter unknown_species	0.000122911	0.0170455	8.78188e-05	0.0123457	Janibacter unknown_species	0.000462319	0.0397727	0.000178289	0.0185185	Desulforhopalus unknown_species	0.000306501	0.0170455	0.000212857	0.00617284
					Parabacteroides johnsonii	0.000114751	0.0113636	0	0	Actinoplanes unknown_species	0.000442034	0.0113636	0	0	Thermoclostridium unknown_species	5.05051e-05	0.00568182	0	0	Geobacter unknown_species	0.000347467	0.0170455	0.00085009	0.037037	Slackia unknown_species	0.000240725	0.0170455	9.73241e-05	0.0123457	Ruminiclostridium unknown_species	0.000121777	0.0113636	0	0	Brachyspira aalborgi	0.0004588	0.0340909	0.00151546	0.0308642	Eisenbergiella unknown_species	0.000300599	0.0227273	0.000134192	0.00617284
					Anaerosporobacter unknown_species	0.000106635	0.0113636	0	0	Maledivibacter unknown_species	0.000437058	0.0170455	0.000199124	0.00617284	Veillonella rogosae	4.94071e-05	0.00568182	0.000780538	0.0555556	Pseudoruminococcus massiliensis	0.000344661	0.0227273	0.000980132	0.0185185	Clostridium innocuum	0.00023679	0.0170455	0.000362875	0.0432099	Slackia isoflavoniconvertens	0.00012089	0.00568182	0	0	Thermodesulfobium unknown_species	0.000456293	0.0340909	0.000150557	0.00617284	Mobilisporobacter unknown_species	0.000289845	0.0170455	0.000440917	0.00617284
					Mediterranea unknown_species	0.000106082	0.0113636	0.000642147	0.0617284	Parasporobacterium unknown_species	0.000426019	0.0284091	0.0029721	0.0864198	Maledivibacter unknown_species	4.89812e-05	0.00568182	0.000214857	0.0123457	Streptococcus mutans	0.000341925	0.0170455	0	0	Cloacibacillus porcorum	0.000236743	0.00568182	0.000238408	0.0185185	Cohnella unknown_species	0.00012089	0.00568182	0	0	Senegalia unknown_species	0.000452825	0.0454545	0.0022574	0.135802	Merdimonas unknown_species	0.000286247	0.0170455	7.09525e-05	0.00617284
					Schaedlerella unknown_species	0.00010603	0.0113636	0	0	Angelakisella unknown_species	0.000424229	0.0397727	0.00166316	0.0555556	Marasmitruncus unknown_species	4.89812e-05	0.00568182	5.14403e-05	0.00617284	Campylobacter unknown_species	0.000336701	0.00568182	0.00131953	0.0246914	Anaerotruncus massiliensis	0.000236743	0.00568182	0.000117136	0.0123457	Herbinix unknown_species	0.000119441	0.0170455	0	0	Marinilactibacillus unknown_species	0.000445391	0.0284091	5.32141e-05	0.00617284	Acetitomaculum unknown_species	0.000277445	0.0170455	0	0
					Anaerosacchriphilus unknown_species	0.000105219	0.00568182	0	0	Fusobacterium unknown_species	0.000420823	0.0397727	0.000122235	0.00617284	Helicobacter felis	4.89812e-05	0.00568182	0	0	Gorillibacterium unknown_species	0.000333732	0.0340909	0.000836213	0.037037	Edaphobacter unknown_species	0.000236743	0.00568182	3.56812e-05	0.00617284	Coprobacter fastidiosus	0.000117775	0.0113636	0.00280086	0.191358	Haloimpatiens unknown_species	0.000444445	0.0340909	0.000427839	0.0432099	Pseudodesulfovibrio unknown_species	0.000268677	0.0170455	0.000439157	0.0185185
					Erysipelatoclostridium ramosum	0.000105219	0.00568182	0	0	Coprococcus phoceensis	0.000414514	0.0170455	0	0	Anaerotignum unknown_species	4.85626e-05	0.00568182	3.78702e-05	0.00617284	Mitsuokella unknown_species	0.000327855	0.0340909	0.0005718	0.0123457	Tenacibaculum unknown_species	0.000236743	0.00568182	0.000140576	0.0123457	Butyricimonas faecalis	0.000116499	0.0113636	0.00101209	0.0740741	Acetobacter unknown_species	0.00042498	0.0340909	7.76519e-05	0.0123457	Citrobacter freundii	0.000268088	0.0113636	0	0
					Marasmitruncus unknown_species	0.000105219	0.00568182	0	0	Agathobacter unknown_species	0.000410041	0.0170455	0.000355209	0.0123457	Paraburkholderia unknown_species	4.85626e-05	0.00568182	6.59492e-05	0.0123457	Phascolarctobacterium succinatutens	0.00032644	0.0113636	0.00083231	0.0246914	Cloacibacillus evryensis	0.000236743	0.00568182	5.46269e-05	0.00617284	Brevibacterium unknown_species	0.000115956	0.00568182	0	0	Succinispira unknown_species	0.000421776	0.0284091	0.00021163	0.0185185	Sedimentibacter unknown_species	0.000266577	0.0170455	0.000192901	0.00617284
					Mediterranea massiliensis	0.000104399	0.00568182	0	0	Ornithinimicrobium unknown_species	0.00040676	0.0170455	0.000108296	0.00617284	Halomonas unknown_species	4.85626e-05	0.00568182	0	0	Selenomonas unknown_species	0.000326041	0.0340909	0.000259206	0.0123457	Enterocloster asparagiformis	0.000235211	0.0284091	0.00033109	0.037037	Lactonifactor unknown_species	0.000112042	0.0170455	0	0	Monoglobus pectinilyticus	0.000416931	0.0284091	0.000375668	0.0308642	Sanguibacteroides unknown_species	0.000263371	0.0170455	0.000736409	0.0123457
					Prevotellamassilia unknown_species	0.000100591	0.00568182	0.000387667	0.0185185	Pseudoramibacter unknown_species	0.000401114	0.0397727	0.000108296	0.00617284	Streptomyces unknown_species	4.85626e-05	0.00568182	0	0	Pelobacter unknown_species	0.00032446	0.0227273	0.000329113	0.0123457	Thermosporothrix unknown_species	0.000232997	0.0170455	9.14947e-05	0.0123457	Aneurinibacillus unknown_species	0.000111011	0.0170455	7.13623e-05	0.00617284	Bifidobacterium catenulatum	0.000413393	0.0227273	0.000823853	0.0740741	Mesobacillus unknown_species	0.00025702	0.0113636	0.00108325	0.0246914
					Neglecta unknown_species	0.000100172	0.0170455	0	0	Salinispora unknown_species	0.000398111	0.0284091	0.00108388	0.0308642	Pectinatus unknown_species	4.27205e-05	0.00568182	0.000171944	0.0185185	Rothia unknown_species	0.000324104	0.0113636	0.000308642	0.00617284	Desulfofarcimen unknown_species	0.00023181	0.0227273	0.000894308	0.0925926	Eisenbergiella massiliensis	0.000108235	0.0113636	3.86493e-05	0.00617284	Anaerolactibacter unknown_species	0.000405844	0.00568182	0.000255089	0.0246914	Intestinibacter unknown_species	0.000249505	0.0170455	0.000325109	0.0123457
					Negativibacillus unknown_species	9.6581e-05	0.0113636	0	0	Lactonifactor unknown_species	0.000396548	0.0511364	0.000515235	0.0246914	Veillonella dispar	3.92752e-05	0.00568182	0.00061911	0.0493827	Thermoanaerobaculum unknown_species	0.000319072	0.0227273	0.00196227	0.0740741	Oscillibacter unknown_species	0.000228702	0.0227273	0.000131337	0.00617284	Geosporobacter unknown_species	0.000103812	0.0113636	0	0	Lachnobacterium unknown_species	0.000392955	0.0284091	0.00025553	0.0246914	Blautia faecicola	0.000247126	0.0113636	0	0
					Blautia luti	9.36806e-05	0.0113636	0	0	Brachybacterium unknown_species	0.000394846	0.0340909	0	0	Anaerotruncus rubiinfantis	3.72986e-05	0.00568182	0	0	Escherichia fergusonii	0.000315657	0.00568182	0.000279843	0.0123457	Gordonibacter pamelaeae	0.000228543	0.0170455	0.000270132	0.0308642	Mediterranea massiliensis	9.77676e-05	0.00568182	0	0	Veillonella unknown_species	0.000390907	0.0227273	0.000698181	0.0617284	Methanococcoides unknown_species	0.000247036	0.00568182	0	0
					Alistipes dispar	8.99545e-05	0.00568182	0.000242849	0.0185185	Eggerthella unknown_species	0.000394607	0.0284091	0.000420875	0.0123457	Desulfuribacillus unknown_species	3.59609e-05	0.00568182	0	0	Caulobacter unknown_species	0.000315657	0.00568182	0.000162443	0.00617284	Bacilliculturomica unknown_species	0.000228343	0.0227273	0.000276471	0.037037	Traorella unknown_species	9.74849e-05	0.0113636	0	0	Catenibacterium mitsuokai	0.000382904	0.0340909	0.000546335	0.0246914	Desulfotalea unknown_species	0.000241164	0.0113636	0.000483133	0.0123457
					Faecalimonas unknown_species	8.67991e-05	0.0113636	4.0316e-05	0.00617284	Faecalibacillus unknown_species	0.000391093	0.0227273	0.00189675	0.0432099	Garciella unknown_species	3.59609e-05	0.00568182	0	0	Flavobacterium unknown_species	0.000309098	0.0284091	0.000526251	0.0185185	Kurthia unknown_species	0.000226051	0.0113636	0.000426485	0.0246914	Acetitomaculum unknown_species	9.44969e-05	0.0113636	0.000124086	0.0123457	Phyllobacterium unknown_species	0.000380768	0.0227273	0.00110279	0.0802469	Citrobacter koseri	0.000236743	0.00568182	0	0
					Collinsella intestinalis	8.5746e-05	0.00568182	0.00023103	0.0246914	Faecalimonas unknown_species	0.000387433	0.0170455	0.00124673	0.0308642	Lutispora unknown_species	3.59609e-05	0.00568182	0	0	Hahella unknown_species	0.000309048	0.0227273	0.00372501	0.104938	Tumebacillus unknown_species	0.000216977	0.0113636	0.000282135	0.0308642	Anaerosporobacter unknown_species	9.31547e-05	0.0113636	0	0	Acinetobacter unknown_species	0.000377303	0.0397727	0.00120652	0.0987654	Marmoricola unknown_species	0.00023219	0.0113636	0	0
					Dialister succinatiphilus	8.4192e-05	0.00568182	0.000799934	0.0493827	Sphingomonas unknown_species	0.000382599	0.0113636	0	0	Pseudoflavonifractor capillosus	3.55114e-05	0.00568182	0.000144769	0.0123457	Corynebacterium aurimucosum	0.000306545	0.0113636	0	0	Intestinimonas timonensis	0.000210438	0.00568182	0.000293926	0.0185185	Paraliobacillus unknown_species	9.1642e-05	0.00568182	9.94016e-05	0.0123457	Gracilibacillus unknown_species	0.000376945	0.0113636	0.000246647	0.0185185	Mailhella unknown_species	0.00023074	0.0113636	0.000280583	0.00617284
					Glycomyces unknown_species	8.35563e-05	0.00568182	0	0	Mediterraneibacter butyricigenes	0.000377577	0.0170455	0.000199124	0.00617284	Keratinibaculum unknown_species	3.5073e-05	0.00568182	0.000143554	0.00617284	Alkaliphilus unknown_species	0.000305763	0.0284091	0	0	Cytobacillus unknown_species	0.000207911	0.0113636	0	0	Corynebacterium bouchesdurhonense	9.1642e-05	0.00568182	0	0	Pandoraea unknown_species	0.000368015	0.0284091	0.000798938	0.0617284	Frisingicoccus unknown_species	0.00022932	0.0113636	0.000742181	0.0246914
					Massilistercora unknown_species	8.35563e-05	0.00568182	0	0	Pseudoruminococcus unknown_species	0.000368479	0.0284091	0.00164272	0.0493827	Thermococcus unknown_species	3.5073e-05	0.00568182	0	0	Senegalimassilia faecalis	0.000302762	0.0227273	0	0	Eisenbergiella massiliensis	0.000203038	0.0170455	0.00055522	0.0493827	Limosilactobacillus fermentum	9.1642e-05	0.00568182	0	0	Sedimentibacter unknown_species	0.000361767	0.0284091	0.000325964	0.0246914	Pyxidicoccus unknown_species	0.000217416	0.0113636	0.000246914	0.00617284
					Parabacteroides gordonii	8.35563e-05	0.00568182	0	0	Fournierella unknown_species	0.000367677	0.0397727	0.000645446	0.0246914	Sporobacter unknown_species	3.19203e-05	0.00568182	0.000464205	0.0493827	Enterobacter unknown_species	0.000300666	0.0113636	0	0	Acidibacillus unknown_species	0.000202922	0.00568182	0	0	Subdoligranulum variabile	9.1642e-05	0.00568182	0	0	Defluviitalea unknown_species	0.000360702	0.0340909	0.000453154	0.0308642	Lachnobacterium unknown_species	0.00021178	0.0227273	0	0
					Pseudoclostridium unknown_species	8.35563e-05	0.00568182	0	0	Acetobacterium unknown_species	0.000361899	0.00568182	0	0	Brevibacillus unknown_species	3.13913e-05	0.00568182	0	0	Thermanaeromonas unknown_species	0.000299622	0.0170455	0	0	Coprococcus comes	0.000197069	0.0227273	3.42936e-05	0.00617284	Streptomyces unknown_species	9.10706e-05	0.0113636	0	0	Dissulfuribacter unknown_species	0.000355894	0.0340909	0.000144883	0.0185185	Ruminococcus gnavus	0.000210501	0.0113636	0.000817007	0.0246914
					Tepidanaerobacter unknown_species	8.35563e-05	0.00568182	0	0	Niameybacter unknown_species	0.00035845	0.0284091	0	0	Orenia unknown_species	3.13913e-05	0.00568182	0	0	Geomonas unknown_species	0.000299043	0.00568182	0	0	Desulfovibrio desulfuricans	0.000194696	0.0113636	8.51426e-05	0.00617284	Kroppenstedtia unknown_species	9.01875e-05	0.00568182	0	0	Belliella unknown_species	0.000350935	0.0170455	0.00112582	0.0679012	Anaeromassilibacillus unknown_species	0.000206377	0.0170455	0	0
					Prevotella buccae	8.25881e-05	0.00568182	0	0	Thermosediminibacter unknown_species	0.000355114	0.00568182	0	0	Pelosinus unknown_species	3.13913e-05	0.00568182	0	0	Lactobacillus paracasei	0.000285715	0.0284091	7.01457e-05	0.00617284	Alicyclobacillus unknown_species	0.000192631	0.0113636	0.000121117	0.0123457	Mediterraneibacter butyricigenes	9.01875e-05	0.00568182	0	0	Catenibacillus unknown_species	0.000350738	0.0340909	0.000266987	0.037037	Moorella unknown_species	0.000204648	0.0113636	0.000537743	0.0123457
					Frisingicoccus unknown_species	8.17793e-05	0.0113636	0	0	Lactobacillus ruminis	0.000347866	0.00568182	0.000154321	0.00617284	Sulfurihydrogenibium unknown_species	3.12188e-05	0.00568182	0.000450607	0.0185185	Alistipes onderdonkii	0.000284742	0.0284091	0.00547037	0.0617284	Veillonella dispar	0.000190219	0.0170455	0.000782564	0.0555556	Catenisphaera unknown_species	8.75522e-05	0.0113636	7.93348e-05	0.0123457	Desulfallas unknown_species	0.000350339	0.0397727	0.00231819	0.185185	Streptococcus koreensis	0.000202922	0.00568182	0	0
					Olsenella unknown_species	7.95832e-05	0.0113636	0	0	Ammonifex unknown_species	0.000346717	0.0113636	0	0	Oxobacter unknown_species	3.12188e-05	0.00568182	0.000315652	0.0123457	Ilyobacter unknown_species	0.000280859	0.0170455	0	0	Oceanobacillus unknown_species	0.000189394	0.00568182	0.000368322	0.0308642	Bifidobacterium angulatum	8.48034e-05	0.00568182	0.000148296	0.00617284	Streptococcus australis	0.000349099	0.0340909	0.000390871	0.0432099	Actinoplanes unknown_species	0.000201976	0.0113636	0.000140292	0.00617284
					Desulfomicrobium unknown_species	7.7833e-05	0.00568182	4.37445e-05	0.00617284	Monoglobus pectinilyticus	0.000343539	0.0340909	0.000398248	0.0123457	Inordinaticella unknown_species	3.12188e-05	0.00568182	0	0	Erysipelatoclostridium unknown_species	0.000279703	0.0113636	0.000295434	0.0123457	Sediminitomix unknown_species	0.000186588	0.0113636	0	0	Senegalimassilia faecalis	8.36397e-05	0.0113636	0	0	Ethanoligenens unknown_species	0.000340872	0.0454545	0.000614286	0.0555556	Anaerostipes unknown_species	0.000200591	0.0113636	0.000137174	0.00617284
					Ellagibacter isourolithinifaciens	7.7833e-05	0.00568182	0	0	Senegalimassilia anaerobia	0.000341397	0.0170455	0.000537265	0.0123457	Lachnotalea unknown_species	3.12188e-05	0.00568182	3.41041e-05	0.00617284	Anaerotignum faecicola	0.000278721	0.0170455	0.000125977	0.00617284	Thermosyntropha unknown_species	0.000183949	0.0113636	0.000346077	0.0246914	Mobilisporobacter unknown_species	8.3004e-05	0.0113636	0	0	Agrobacterium unknown_species	0.000339833	0.0227273	0.000592157	0.0432099	Victivallis unknown_species	0.000195397	0.0170455	0.000411523	0.0123457
					Faecalibacillus unknown_species	7.7833e-05	0.00568182	0	0	Holdemanella biformis	0.000332917	0.0227273	0.000485009	0.0123457	Mediterraneibacter unknown_species	2.95928e-05	0.00568182	0.000431679	0.0555556	Streptococcus infantis	0.000277247	0.0227273	0.000999977	0.0432099	Fenollaria unknown_species	0.00018211	0.00568182	0	0	Nocardia unknown_species	7.92764e-05	0.0113636	5.78252e-05	0.00617284	Helicobacter unknown_species	0.000336675	0.0227273	0.000192133	0.0185185	Desulfobacca unknown_species	0.000188382	0.0113636	0	0
					Sporotomaculum unknown_species	7.7833e-05	0.00568182	0	0	Tepidibacter unknown_species	0.000328077	0.0340909	0.00040456	0.0185185	Niameybacter unknown_species	2.95928e-05	0.00568182	5.56112e-05	0.00617284	Blautia wexlerae	0.0002745	0.0170455	0	0	Paraprevotella xylaniphila	0.000181496	0.0170455	0	0	Anaerotignum lactatifermentans	7.75378e-05	0.0113636	0.00054242	0.037037	Oligoflexus unknown_species	0.000336523	0.0170455	0	0	Veillonella seminalis	0.000187313	0.00568182	0	0
					Ruminococcus gnavus	7.35949e-05	0.0113636	5.20056e-05	0.00617284	Carnobacterium unknown_species	0.000325035	0.0170455	0.000440917	0.00617284	Peptococcus unknown_species	2.86961e-05	0.00568182	0	0	Sporosarcina unknown_species	0.000272584	0.0227273	0.00139136	0.0308642	Intestinibacter unknown_species	0.000178008	0.0284091	0.000472174	0.0555556	Anoxybacillus unknown_species	7.54592e-05	0.0113636	0	0	Croceicoccus unknown_species	0.000335105	0.0227273	0.000282832	0.0246914	Streptococcus australis	0.000183285	0.00568182	0	0
					Alistipes indistinctus	7.15966e-05	0.00568182	4.86051e-05	0.00617284	Thalassospira unknown_species	0.000323138	0.0227273	0	0	Ruminococcus albus	2.86961e-05	0.00568182	0	0	Acetobacterium unknown_species	0.000266214	0.0284091	0.000601644	0.0246914	Phocaeicola coprophilus	0.000173913	0.0170455	5.66315e-05	0.00617284	Terrisporobacter unknown_species	7.50369e-05	0.0113636	9.44907e-05	0.0123457	Thermoanaerobacterium unknown_species	0.000334747	0.0227273	0.000306087	0.0308642	Streptococcus sanguinis	0.000178945	0.0113636	0	0
					Ruminococcus champanellensis	6.8192e-05	0.00568182	0	0	Desulfallas unknown_species	0.00032105	0.0227273	9.35278e-05	0.00617284	Dialister succinatiphilus	0	0	0.00230055	0.037037	Stenotrophomonas unknown_species	0.000264121	0.0170455	0.00034697	0.0123457	Parabacteroides unknown_species	0.000172176	0.00568182	0	0	Pseudobacter unknown_species	7.49644e-05	0.0113636	0	0	Eikenella unknown_species	0.000331392	0.0284091	8.23043e-05	0.00617284	Paraclostridium unknown_species	0.00017763	0.0113636	0	0
					Faecalitalea cylindroides	6.5142e-05	0.00568182	0	0	Faecalibacillus faecis	0.000316409	0.0340909	0.000118709	0.00617284	Megasphaera elsdenii	0	0	0.00160133	0.0246914	Halomonas unknown_species	0.000257428	0.0170455	0	0	Stenotrophomonas maltophilia	0.000172176	0.00568182	0	0	Raoultibacter unknown_species	7.30598e-05	0.0113636	5.36769e-05	0.00617284	Fervidobacterium unknown_species	0.000326688	0.0340909	4.47307e-05	0.00617284	Intestinimonas butyriciproducens	0.000177557	0.00568182	0.000252832	0.0123457
					Selenomonas unknown_species	6.4442e-05	0.0113636	0	0	Paramaledivibacter unknown_species	0.000315657	0.00568182	0	0	Faecalimonas umbilicata	0	0	5.79609e-05	0.00617284	Saccharolobus unknown_species	0.000247036	0.00568182	0	0	Cetobacterium unknown_species	0.000169337	0.0227273	0.000247084	0.0185185	Pedobacter unknown_species	7.16949e-05	0.00568182	0	0	Limnochorda unknown_species	0.00031813	0.0170455	4.31667e-05	0.00617284	Leptospira unknown_species	0.00017373	0.0113636	0.000123457	0.00617284
					Agathobacter unknown_species	6.42011e-05	0.00568182	0	0	Streptococcus thermophilus	0.000312187	0.0340909	0.000199124	0.00617284	Acidaminococcus fermentans	0	0	0.000709767	0.0246914	Idiomarina unknown_species	0.000241952	0.0170455	0.000125977	0.00617284	Neobittarella unknown_species	0.000168288	0.0170455	9.17096e-05	0.0123457	Moorella unknown_species	6.8774e-05	0.0113636	0	0	Hydrogenothermus unknown_species	0.000316161	0.0397727	0.000916299	0.0740741	Mediterranea massiliensis	0.000172176	0.00568182	0	0
					Mitsuokella jalaludinii	6.30949e-05	0.00568182	4.01135e-05	0.00617284	Enterorhabdus unknown_species	0.000311486	0.0227273	0.000552257	0.0246914	Megasphaera unknown_species	0	0	0.00101337	0.0246914	Klebsiella michiganensis	0.000241855	0.0170455	0.00192059	0.0185185	Caenispirillum unknown_species	0.000167935	0.0113636	9.22152e-05	0.0123457	Mycobacterium unknown_species	6.80455e-05	0.00568182	0	0	Schaedlerella unknown_species	0.000308401	0.0340909	0.00154658	0.123457	Mediterraneibacter massiliensis	0.000171668	0.0113636	0	0
					Bacteroides clarus	6.14784e-05	0.00568182	0.000143792	0.0185185	Vallitalea unknown_species	0.000295923	0.0340909	0.000146972	0.00617284	Allisonella histaminiformans	0	0	0.00055587	0.0679012	Massilibacillus unknown_species	0.000241574	0.0113636	0.000648996	0.037037	Veillonella seminalis	0.00016766	0.00568182	0	0	Faecalibaculum unknown_species	6.65756e-05	0.0113636	0.000211709	0.0246914	Parvibacter unknown_species	0.000305861	0.0170455	0	0	Flavobacterium unknown_species	0.000170866	0.0113636	0.000150557	0.00617284
					Megamonas rupellensis	5.98705e-05	0.00568182	0	0	Ethanoligenens unknown_species	0.000290633	0.0284091	0.000199124	0.00617284	Citrobacter amalonaticus	0	0	0	0	Anaeromyxobacter unknown_species	0.000241047	0.0113636	7.09525e-05	0.00617284	Flavobacterium unknown_species	0.000167113	0.00568182	4.03454e-05	0.00617284	Dorea phocaeensis	6.43352e-05	0.00568182	5.0322e-05	0.00617284	Alkalihalobacillus unknown_species	0.000305596	0.0284091	0.00110346	0.0925926	Eisenbergiella massiliensis	0.000161317	0.0113636	0	0
					Veillonella seminalis	5.98466e-05	0.00568182	0	0	Mitsuokella unknown_species	0.000290126	0.0340909	0.000448152	0.0185185	Massilioclostridium unknown_species	0	0	0.00029566	0.0246914	Leuconostoc carnosum	0.000240077	0.00568182	0	0	Thermoanaerobacterium unknown_species	0.000165246	0.0227273	3.16556e-05	0.00617284	Alteribacillus unknown_species	6.13598e-05	0.0113636	0	0	Hypnocyclicus unknown_species	0.000305092	0.0284091	0.00124007	0.0740741	Desulfopila unknown_species	0.000157828	0.00568182	0.0023479	0.0308642
					Catenibacillus unknown_species	5.85756e-05	0.00568182	0	0	Tindallia unknown_species	0.000288977	0.0113636	0.000187056	0.00617284	Acidaminococcus massiliensis	0	0	0.000491702	0.0123457	Macrococcus unknown_species	0.000232644	0.0170455	0.000166833	0.00617284	Megasphaera elsdenii	0.000159439	0.0113636	0.00101071	0.0308642	Limosilactobacillus unknown_species	6.07682e-05	0.00568182	0	0	Peptoniphilus unknown_species	0.000300193	0.0284091	0.000116469	0.00617284	Salipaludibacillus unknown_species	0.000157828	0.00568182	0.000137174	0.00617284
					Bifidobacterium catenulatum	5.69102e-05	0.00568182	3.77709e-05	0.00617284	Catenibacterium unknown_species	0.000287252	0.0113636	0	0	Dehalobacterium unknown_species	0	0	0.000205198	0.0185185	Ruminiclostridium unknown_species	0.000231499	0.0227273	0.000838607	0.0246914	Candidatus unknown_species	0.000157828	0.0113636	0.000123457	0.00617284	Parasporobacterium unknown_species	6.07386e-05	0.00568182	0	0	Geodermatophilus unknown_species	0.000298886	0.0284091	0.000170541	0.0123457	Syntrophobotulus unknown_species	0.000152075	0.0113636	0	0
					Coprobacter fastidiosus	5.50741e-05	0.00568182	0.00172312	0.123457	Caldicoprobacter unknown_species	0.000286263	0.0227273	0.00102128	0.0308642	Cellulosilyticum unknown_species	0	0	0.000246064	0.0185185	Staphylococcus haemolyticus	0.000227478	0.0113636	0	0	Paeniclostridium unknown_species	0.00015744	0.0227273	3.39167e-05	0.00617284	Oceanobacillus unknown_species	6.04449e-05	0.00568182	0	0	Cognatishimia unknown_species	0.000294426	0.0113636	0.000228236	0.037037	Phocea massiliensis	0.000150112	0.0113636	0.000162443	0.00617284
					Intestinibacter bartlettii	4.83612e-05	0.00568182	5.43862e-05	0.00617284	Pseudoclostridium unknown_species	0.000284622	0.0227273	0.000212857	0.00617284	Hungateiclostridium unknown_species	0	0	0.000232392	0.0185185	Pelosinus unknown_species	0.000227273	0.00568182	0.000385802	0.00617284	Longicatena caecimuris	0.00015579	0.0113636	0.000152862	0.0185185	Allobaculum unknown_species	6.0346e-05	0.00568182	0	0	Abditibacterium unknown_species	0.000294329	0.0284091	0.000291993	0.037037	Gordonibacter urolithinfaciens	0.000145988	0.0113636	0.000205761	0.00617284
					Veillonella dispar	4.66802e-05	0.00568182	0	0	Aminicella unknown_species	0.000284091	0.00568182	0	0	Cloacibacillus unknown_species	0	0	0.000177864	0.0185185	Geobacillus unknown_species	0.000218833	0.0113636	7.26216e-05	0.00617284	Mesosutterella multiformis	0.000155666	0.00568182	0.000463244	0.0185185	Lactobacillus delbrueckii	5.9467e-05	0.00568182	0	0	Marinitoga unknown_species	0.000294069	0.0227273	0.000491883	0.0493827	Methylocystis unknown_species	0.000145244	0.0113636	0	0
					Lactonifactor unknown_species	4.25605e-05	0.00568182	0	0	Heliobacterium unknown_species	0.000284091	0.00568182	0	0	Extibacter unknown_species	0	0	0.000167226	0.0123457	Olsenella unknown_species	0.000218531	0.00568182	0.000149355	0.0123457	Roseburia inulinivorans	0.000154939	0.0170455	0.000176367	0.00617284	Faecalicoccus unknown_species	5.8879e-05	0.00568182	0	0	Erysipelatoclostridium unknown_species	0.000291698	0.0284091	0.00118389	0.0987654	Anoxybacillus unknown_species	0.000144453	0.00568182	0.000110229	0.00617284
					Neobittarella unknown_species	4.25605e-05	0.00568182	0	0	Merdibacter unknown_species	0.000280201	0.0284091	0	0	Duganella unknown_species	0	0	0.000239832	0.0185185	Jiangella unknown_species	0.000218531	0.00568182	7.91389e-05	0.00617284	Peptoanaerobacter unknown_species	0.000153694	0.0113636	0	0	Stenotrophomonas unknown_species	5.82256e-05	0.00568182	3.18188e-05	0.00617284	Sulfurisphaera unknown_species	0.000287429	0.0170455	0.000426678	0.0432099	Phaeobacter unknown_species	0.000135281	0.00568182	0.000134192	0.00617284
					Prevotella marseillensis	4.2254e-05	0.00568182	0.00217868	0.037037	Tissierella unknown_species	0.00027742	0.0113636	0	0	Megasphaera massiliensis	0	0	0.000271598	0.0123457	Cellulomonas unknown_species	0.000218531	0.00568182	0	0	Pseudoflavonifractor capillosus	0.000150135	0.0170455	0.00023212	0.0185185	Azospirillum unknown_species	5.79778e-05	0.00568182	0	0	Duodenibacillus massiliensis	0.000285497	0.0284091	0.00258716	0.0740741	Butyricimonas unknown_species	0.000134173	0.0113636	0.000257202	0.00617284
					Bilophila unknown_species	4.20098e-05	0.00568182	0	0	Lactimicrobium unknown_species	0.00027615	0.0284091	0.000345545	0.0123457	Vicingus unknown_species	0	0	4.22798e-05	0.00617284	Terribacillus unknown_species	0.000216016	0.0170455	0.000711731	0.0308642	Escherichia unknown_species	0.000147721	0.0113636	0.000233523	0.0123457	Mycolicibacter unknown_species	5.79778e-05	0.00568182	0	0	Sporomusa unknown_species	0.000284026	0.0170455	0.000831415	0.0493827	Mitsuokella unknown_species	0.000130236	0.0113636	0	0
					Succiniclasticum unknown_species	4.16873e-05	0.00568182	0	0	Rothia unknown_species	0.00027383	0.0284091	0.000212857	0.00617284	Pseudoruminococcus unknown_species	0	0	0	0	Prevotella stercorea	0.000215804	0.0170455	0.0021722	0.0308642	Bittarella unknown_species	0.000146844	0.0113636	0.000206978	0.0123457	Sellimonas intestinalis	5.57041e-05	0.00568182	0	0	Ketobacter unknown_species	0.000282033	0.0284091	0.000333389	0.0308642	Dehalobacter unknown_species	0.000127681	0.00568182	0	0
					Muribaculum intestinale	4.15945e-05	0.00568182	0	0	Pectinatus unknown_species	0.000273229	0.0340909	0.00184617	0.0493827	Enterocloster unknown_species	0	0	0.000221596	0.0185185	Hafnia alvei	0.000210438	0.00568182	0	0	Ruminococcus faecis	0.00014615	0.0170455	0	0	Faecalitalea cylindroides	5.00356e-05	0.00568182	0	0	Victivallis unknown_species	0.000281499	0.0227273	0.00118555	0.0555556	Negativicoccus unknown_species	0.000126263	0.00568182	0	0
					Intestinibacillus unknown_species	4.03682e-05	0.00568182	0	0	Massilioclostridium coli	0.000271068	0.0170455	0.000187056	0.00617284	Caballeronia unknown_species	0	0	9.79815e-05	0.00617284	Mailhella unknown_species	0.000206172	0.0113636	0	0	Kordia unknown_species	0.000145058	0.0170455	0.000279013	0.037037	Actinocrispum unknown_species	4.89812e-05	0.00568182	0	0	Halomonas unknown_species	0.000278248	0.0227273	0.000186655	0.0123457	Enterocloster clostridioformis	0.000124875	0.00568182	0.000742827	0.0246914
					Intestinimonas massiliensis	4.00214e-05	0.00568182	0	0	Enterocloster clostridioformis	0.000270563	0.00568182	0	0	Turicibacter unknown_species	0	0	0.000217177	0.0185185	Enterobacter asburiae	0.000204527	0.0170455	0	0	Glaesserella unknown_species	0.000140757	0.0170455	0.000171867	0.0246914	Anaerobacterium unknown_species	4.89812e-05	0.00568182	0	0	Tetragenococcus unknown_species	0.000275206	0.0170455	0.000188427	0.0123457	Eubacterium callanderi	0.000115956	0.00568182	0	0
					Paramuribaculum unknown_species	3.87838e-05	0.00568182	0	0	Natranaerovirga unknown_species	0.000267442	0.0227273	0.000645065	0.0185185	Pontibacter unknown_species	0	0	0.00021585	0.0185185	Endomicrobium unknown_species	0.000202922	0.00568182	0	0	Desulfovibrio legallii	0.000140292	0.00568182	0	0	Enterobacter unknown_species	4.89812e-05	0.00568182	0	0	Granulicatella adiacens	0.000270699	0.0170455	8.43002e-05	0.0123457	Methanomassiliicoccus unknown_species	0.000114784	0.00568182	0	0
					Bacteroides timonensis	3.74678e-05	0.00568182	9.33042e-05	0.0123457	Desulfotomaculum unknown_species	0.000266589	0.0170455	0.000257202	0.00617284	Mobilisporobacter unknown_species	0	0	0	0	Photobacterium unknown_species	0.000202922	0.00568182	0	0	Pontibacillus unknown_species	0.000139436	0.0113636	4.34707e-05	0.00617284	Maledivibacter unknown_species	4.89812e-05	0.00568182	0	0	Massilioclostridium unknown_species	0.000268153	0.0340909	0.000312967	0.0185185	Cutibacterium acnes	0.000113636	0.00568182	0	0
					Collinsella tanakaei	3.64978e-05	0.00568182	0.000299699	0.0308642	Acidaminococcus unknown_species	0.000262828	0.0113636	0.000636743	0.0246914	Marvinbryantia unknown_species	0	0	0	0	Streptococcus oralis	0.000201073	0.0170455	0.000101194	0.00617284	Phocaeicola massiliensis	0.00013917	0.0113636	8.69414e-05	0.00617284	Salipaludibacillus unknown_species	4.81918e-05	0.00568182	3.46011e-05	0.00617284	Methanosarcina unknown_species	0.000264238	0.0170455	0.000737716	0.0617284	Anaerobacillus unknown_species	0.000113194	0.0113636	0	0
					Anoxybacillus unknown_species	3.30338e-05	0.00568182	0	0	Cryobacterium unknown_species	0.000252552	0.0170455	0	0	Escherichia unknown_species	0	0	0.000205283	0.0123457	Alistipes finegoldii	0.000197185	0.0170455	0.000798173	0.0185185	Falsibacillus unknown_species	0.000136778	0.0113636	0.000135588	0.0185185	Nitrospirillum unknown_species	4.69572e-05	0.00568182	0	0	Nitrosospira unknown_species	0.00026355	0.0113636	0	0	Eisenbergiella tayi	0.00011238	0.0113636	0.000568293	0.0123457
					Culturomica unknown_species	3.30338e-05	0.00568182	0	0	Bacilliculturomica unknown_species	0.000251722	0.0227273	0	0	Christensenella unknown_species	0	0	0.000191826	0.0123457	Helicobacter unknown_species	0.000193575	0.0113636	0	0	Terribacillus unknown_species	0.000132685	0.0170455	0.000286875	0.0308642	Rubneribacter badeniensis	4.69572e-05	0.00568182	0	0	Sandarakinorhabdus unknown_species	0.000263293	0.0113636	0.000735117	0.0308642	Streptomyces unknown_species	0.000110994	0.0113636	0	0
					Denitrobacterium unknown_species	3.30338e-05	0.00568182	0	0	Anaeromicrobium unknown_species	0.000247036	0.00568182	0.000363108	0.00617284	Escherichia albertii	0	0	0.000187056	0.00617284	Geothermobacter unknown_species	0.000193292	0.0113636	0	0	Methylophaga unknown_species	0.00013139	0.0113636	0.000699331	0.037037	Erysipelatoclostridium ramosum	4.68465e-05	0.00568182	4.07897e-05	0.00617284	Selenomonas unknown_species	0.000262741	0.0170455	0.000641317	0.0740741	Bacteroides mediterraneensis	0.000110001	0.0113636	0	0
					Paenibacillus unknown_species	3.30338e-05	0.00568182	0	0	Blautia luti	0.000241811	0.0284091	0.000393351	0.0185185	Streptococcus suis	0	0	0	0	Acidipila unknown_species	0.000189394	0.00568182	0	0	Prevotella stercorea	0.000130616	0.00568182	5.01857e-05	0.00617284	Crossiella unknown_species	4.58211e-05	0.00568182	0	0	Veillonella rogosae	0.000257331	0.0227273	0.000309398	0.037037	Thermodesulforhabdus unknown_species	0.000107214	0.0113636	8.5734e-05	0.00617284
					Stanieria unknown_species	3.30338e-05	0.00568182	0	0	Erysipelatoclostridium unknown_species	0.000238464	0.0227273	0	0	Methanosarcina unknown_species	0	0	0	0	Glutamicibacter unknown_species	0.000189394	0.00568182	9.35278e-05	0.00617284	Sporobacter unknown_species	0.00013053	0.0113636	0.000380899	0.037037	Massilistercora unknown_species	4.58211e-05	0.00568182	0	0	Dialister succinatiphilus	0.000253228	0.00568182	0.00267729	0.0432099	Provencibacterium unknown_species	0.000103306	0.00568182	0	0
					Muricomes unknown_species	3.21007e-05	0.00568182	0	0	Lawsonella clevelandensis	0.000236743	0.00568182	0	0	Thermoactinomyces unknown_species	0	0	4.78515e-05	0.00617284	Petrocella unknown_species	0.000189394	0.00568182	0	0	Rhizobium unknown_species	0.000129515	0.0170455	8.34167e-05	0.00617284	Methanobrevibacter smithii	4.58211e-05	0.00568182	0	0	Ruminiclostridium unknown_species	0.000251873	0.0397727	0.000625625	0.0617284	Desulfovibrio legallii	0.000101736	0.0113636	0	0
					Pectinatus unknown_species	3.21007e-05	0.00568182	0	0	Intestinimonas massiliensis	0.000231907	0.0113636	0	0	Acetobacteroides unknown_species	0	0	0.000128613	0.0123457	Planomicrobium unknown_species	0.000189394	0.00568182	0	0	Methanosphaera stadtmanae	0.000129461	0.0113636	0	0	Tolumonas unknown_species	4.49156e-05	0.00568182	0.000210106	0.0246914	Teredinibacter unknown_species	0.000250619	0.0340909	0	0	Deferribacter unknown_species	0.000101461	0.00568182	0.000150557	0.00617284
					Dubosiella unknown_species	2.92877e-05	0.00568182	0	0	Lutispora unknown_species	0.000231607	0.0170455	0.000131337	0.00617284	Kocuria unknown_species	0	0	0	0	Citrobacter freundii	0.000188251	0.0113636	0	0	Eisenbergiella tayi	0.000129269	0.0170455	0.000281343	0.0246914	Pseudomonas unknown_species	4.30441e-05	0.00568182	3.23185e-05	0.00617284	Hydrogenovibrio unknown_species	0.00025015	0.0170455	0.000451118	0.0308642	Extibacter unknown_species	0.000101461	0.00568182	0.000474834	0.00617284
					Hungateiclostridium unknown_species	2.92877e-05	0.00568182	0	0	Nocardioides unknown_species	0.000222334	0.0227273	0	0	Serratia unknown_species	0	0	0.000142234	0.0185185	Planococcus unknown_species	0.000185716	0.0170455	0.000175832	0.0123457	Schaalia odontolytica	0.000127281	0.0113636	0.000246462	0.0185185	Clostridioides unknown_species	4.30441e-05	0.00568182	0	0	Lactobacillus ruminis	0.000248235	0.00568182	9.01577e-05	0.0123457	Phocaeicola vulgatus	0.000101461	0.00568182	0	0
					Inordinaticella unknown_species	2.92877e-05	0.00568182	0	0	Fenollaria unknown_species	0.00022127	0.0113636	0	0	Butyricicoccus pullicaecorum	0	0	0	0	Rhodocyclus unknown_species	0.000184021	0.0113636	0.000580767	0.0246914	Romboutsia ilealis	0.000125866	0.0170455	6.28381e-05	0.0123457	Micromonospora unknown_species	4.30441e-05	0.00568182	0	0	Denitrobacterium unknown_species	0.000244842	0.0227273	0.000309238	0.0246914	Nitrosopumilus unknown_species	9.79625e-05	0.00568182	0	0
					Methanococcoides unknown_species	2.92877e-05	0.00568182	0	0	Pseudobutyrivibrio unknown_species	0.000218531	0.00568182	0	0	Glaciimonas unknown_species	0	0	8.69414e-05	0.00617284	Enterocloster asparagiformis	0.00017891	0.0113636	0.000166833	0.00617284	Methanococcus unknown_species	0.00012585	0.0113636	6.56685e-05	0.00617284	Monoglobus unknown_species	4.22048e-05	0.00568182	0	0	Intestinimonas butyriciproducens	0.000244697	0.0113636	0.000774446	0.0555556	Acuticoccus unknown_species	9.46972e-05	0.00568182	0	0
					Micromonospora unknown_species	2.92877e-05	0.00568182	0	0	Bifidobacterium angulatum	0.00021839	0.0113636	0.000501677	0.0185185	Fournierella massiliensis	0	0	0	0	Bradymonas unknown_species	0.000173693	0.0170455	0.000125977	0.00617284	Thermoanaerobacter unknown_species	0.000119617	0.00568182	0.000128316	0.0185185	Neglecta timonensis	3.99425e-05	0.00568182	0.000432939	0.0246914	Muricomes unknown_species	0.000241783	0.0284091	4.34707e-05	0.00617284	Viridibacillus unknown_species	9.46972e-05	0.00568182	0	0
					Oceanobacillus unknown_species	2.92877e-05	0.00568182	0	0	Massilistercora timonensis	0.000212176	0.0170455	0.000340048	0.0123457	Catenibacillus scindens	0	0	0.000128917	0.0185185	Streptococcus australis	0.000172268	0.0113636	0.00120232	0.0493827	Gracilimonas unknown_species	0.000118371	0.00568182	0.000212857	0.00617284	Paraprevotella unknown_species	3.9733e-05	0.00568182	0.000231101	0.0246914	Mitsuokella unknown_species	0.000240643	0.0284091	0.000715598	0.0617284	Dysgonomonas unknown_species	9.31443e-05	0.00568182	0	0
					Roseateles unknown_species	2.92877e-05	0.00568182	0	0	Helcococcus unknown_species	0.000202922	0.00568182	0	0	Lachnoclostridium phocaeense	0	0	0.000126217	0.0123457	Thermicanus unknown_species	0.000163378	0.0113636	0	0	Gemmatimonas unknown_species	0.000118371	0.00568182	0	0	Ruminobacter unknown_species	3.9733e-05	0.00568182	0	0	Streptomyces unknown_species	0.000238774	0.0170455	0.000333928	0.0246914	Catabacter hongkongensis	9.31443e-05	0.00568182	0	0
					Alistipes finegoldii	0	0	0.000717955	0.0740741	Escherichia coli	0.000199648	0.0170455	0	0	Pseudomonas unknown_species	0	0	0.000124704	0.00617284	Dialister hominis	0.00016004	0.0170455	0.00132177	0.0246914	Methylobacterium unknown_species	0.000115956	0.00568182	0	0	Corynebacterium jeikeium	3.85469e-05	0.00568182	0	0	Streptococcus parasanguinis	0.000237818	0.0113636	0.000165405	0.0185185	Syntrophomonas unknown_species	9.31443e-05	0.00568182	0	0
					Victivallis unknown_species	0	0	0.000615598	0.0493827	Anaerotignum lactatifermentans	0.000196191	0.0170455	0.000902363	0.0185185	Haemophilus unknown_species	0	0	0	0	Erythrobacter unknown_species	0.000157828	0.00568182	0	0	Gordonibacter urolithinfaciens	0.000114713	0.0170455	4.53885e-05	0.00617284	Anaerosacchriphilus unknown_species	3.8133e-05	0.00568182	0	0	Methylomicrobium unknown_species	0.000236743	0.00568182	0.000119403	0.0185185	Desulfohalovibrio unknown_species	9.1642e-05	0.00568182	0.000150557	0.00617284
					Prevotella rara	0	0	0.00167962	0.0432099	Acidipropionibacterium unknown_species	0.000193165	0.0170455	0.000281164	0.0123457	Limnohabitans unknown_species	0	0	0.000123457	0.00617284	Nevskia unknown_species	0.000157316	0.0170455	0.000175222	0.0123457	Listeria unknown_species	0.000114329	0.0170455	0	0	Caloranaerobacter unknown_species	3.8133e-05	0.00568182	0	0	Persephonella unknown_species	0.00023656	0.0227273	4.64123e-05	0.00617284	Acidipropionibacterium unknown_species	9.1642e-05	0.00568182	0	0
					Barnesiella unknown_species	0	0	7.72741e-05	0.00617284	Aminipila unknown_species	0.000192351	0.0170455	0.00080296	0.0308642	Enterobacter hormaechei	0	0	0.000122446	0.0123457	Dinghuibacter unknown_species	0.000153562	0.00568182	0	0	Phreatobacter unknown_species	0.000112511	0.00568182	5.93542e-05	0.00617284	Gillisia unknown_species	3.8133e-05	0.00568182	0	0	Eilatimonas unknown_species	0.000235233	0.0170455	0.000244122	0.0185185	Clostridium celatum	9.1642e-05	0.00568182	0	0
					Bilophila wadsworthia	0	0	0.000157415	0.0185185	Faecalitalea cylindroides	0.000191657	0.0170455	0	0	Geosporobacter unknown_species	0	0	0.000119912	0.0123457	Frankia unknown_species	0.000153562	0.00568182	0	0	Fournierella unknown_species	0.00011225	0.0113636	0.000192901	0.00617284	Methanosarcina unknown_species	3.8133e-05	0.00568182	0	0	Caldimonas unknown_species	0.000234589	0.0227273	3.33667e-05	0.00617284	Carboxydothermus unknown_species	8.87784e-05	0.00568182	0	0
					Acidaminococcus intestini	0	0	0.000141504	0.0123457	Ruminococcus champanellensis	0.000186825	0.0113636	0	0	Citrobacter koseri	0	0	0	0	Gemmatirosa unknown_species	0.000153562	0.00568182	0	0	Desulfuribacillus unknown_species	0.000111022	0.0170455	6.8587e-05	0.00617284	Bacteroides xylanisolvens	3.78427e-05	0.00568182	0.00169301	0.123457	Eisenbergiella massiliensis	0.000234432	0.0170455	0.000178206	0.0123457	Alkaliphilus unknown_species	8.74125e-05	0.00568182	0.000108296	0.00617284
					Tolumonas unknown_species	0	0	0.000294233	0.0308642	Calditerricola unknown_species	0.000181632	0.0227273	0.000108296	0.00617284	Blautia hansenii	0	0	0	0	Salinibacterium unknown_species	0.000153562	0.00568182	0	0	Eggerthella lenta	0.000110863	0.0113636	6.57597e-05	0.0123457	Sediminibacillus unknown_species	3.68949e-05	0.00568182	0	0	Amedibacillus dolichus	0.000232243	0.0227273	0.000173828	0.0123457	Clostridioides unknown_species	8.74125e-05	0.00568182	0	0
					Megasphaera elsdenii	0	0	0.000239915	0.0246914	Lactobacillus unknown_species	0.00018079	0.0170455	0	0	Inediibacterium unknown_species	0	0	3.3548e-05	0.00617284	Sulfurisoma unknown_species	0.000153562	0.00568182	0	0	Tsukamurella unknown_species	0.00010997	0.00568182	0	0	Mobilibacterium unknown_species	3.66231e-05	0.00568182	0	0	Desulfonatronum unknown_species	0.000227747	0.0227273	0.000302005	0.0432099	Butyricimonas faecalis	8.35563e-05	0.00568182	0.00166512	0.0493827
					Prevotellamassilia timonensis	0	0	0.000681744	0.0246914	Emergencia unknown_species	0.000180344	0.0227273	0	0	Clostridium paraputrificum	0	0	0.000110229	0.00617284	Cryobacterium unknown_species	0.000144066	0.0113636	0.000167569	0.0123457	Geobacillus unknown_species	0.000109739	0.0113636	3.88229e-05	0.00617284	Intestinimonas butyriciproducens	3.65626e-05	0.00568182	0	0	Sphingomonas unknown_species	0.00022701	0.0170455	0.000395477	0.0555556	Methylobacterium unknown_species	8.35563e-05	0.00568182	0.000324886	0.00617284
					Ruminobacter unknown_species	0	0	0.000207357	0.0246914	Eisenbergiella tayi	0.00017988	0.0170455	0.000143554	0.00617284	Oligoflexus unknown_species	0	0	0.000110229	0.00617284	Streptococcus sanguinis	0.000143961	0.0170455	0.000254156	0.0185185	Ruthenibacterium lactatiformans	0.000109266	0.00568182	0	0	Treponema unknown_species	3.46452e-05	0.00568182	0.000785584	0.0308642	Corynebacterium aurimucosum	0.000226289	0.0113636	0	0	Cloacibacillus unknown_species	8.35563e-05	0.00568182	0	0
					Treponema unknown_species	0	0	0.000504125	0.0246914	Gemella sanguinis	0.000179797	0.0113636	0	0	Thioalkalivibrio unknown_species	0	0	0.000104625	0.00617284	Parabacteroides merdae	0.000143548	0.0113636	0.0015545	0.0555556	Syntrophobotulus unknown_species	0.000109266	0.00568182	3.33667e-05	0.00617284	Marinifilum unknown_species	3.46452e-05	0.00568182	0	0	Ochrobactrum unknown_species	0.000223628	0.0170455	0.00170694	0.104938	Coprococcus unknown_species	7.57574e-05	0.00568182	0.000389223	0.0123457
					Coprococcus phoceensis	0	0	0	0	Collinsella intestinalis	0.000177788	0.0113636	0.00122214	0.0246914	Massilibacillus unknown_species	0	0	0	0	Jeotgalibaca unknown_species	0.000140968	0.0170455	0.000561209	0.0185185	Thiohalophilus unknown_species	0.000109266	0.00568182	0	0	Vulcanibacillus unknown_species	3.46452e-05	0.00568182	0	0	Acholeplasma unknown_species	0.000222816	0.00568182	0.000235244	0.0246914	Anaerotruncus colihominis	7.28438e-05	0.00568182	0	0
					Dakarella massiliensis	0	0	6.26457e-05	0.00617284	Collinsella bouchesdurhonensis	0.000172176	0.00568182	0.000308642	0.00617284	Streptococcus oralis	0	0	9.46439e-05	0.0123457	Chitinophaga unknown_species	0.000140434	0.0170455	0.000104625	0.00617284	Alcanivorax unknown_species	0.000109266	0.00568182	0	0	Alicyclobacillus unknown_species	3.40228e-05	0.00568182	0	0	Megamonas unknown_species	0.000221271	0.0227273	0.000154936	0.0123457	Blautia hydrogenotrophica	7.28438e-05	0.00568182	0	0
					Prevotella lascolaii	0	0	0.000621194	0.0185185	Monoglobus unknown_species	0.000171472	0.0170455	4.47307e-05	0.00617284	Selenomonas bovis	0	0	9.35278e-05	0.00617284	Pseudorhodobacter unknown_species	0.000138581	0.00568182	0	0	Cupriavidus unknown_species	0.000109266	0.00568182	0	0	Coriobacterium unknown_species	3.40228e-05	0.00568182	0	0	Filifactor unknown_species	0.00022108	0.0284091	0.000216479	0.0246914	Citrobacter youngae	7.28438e-05	0.00568182	0	0
					Sellimonas intestinalis	0	0	4.70985e-05	0.00617284	Eggerthella lenta	0.000170826	0.0170455	0	0	Acidovorax unknown_species	0	0	0	0	Dethiosulfovibrio unknown_species	0.000134304	0.0113636	0.00101143	0.0432099	Polynucleobacter unknown_species	0.000108708	0.0113636	0.000134633	0.0123457	Hungateiclostridium unknown_species	3.40228e-05	0.00568182	0	0	Fictibacillus unknown_species	0.000218084	0.0227273	0.000457087	0.0432099	Lachnoclostridium edouardi	7.10227e-05	0.00568182	0	0
					Anaerococcus unknown_species	0	0	9.95542e-05	0.0123457	Aneurinibacillus unknown_species	0.000169102	0.0113636	0	0	Tepidimonas sediminis	0	0	0	0	Veillonella dispar	0.000134216	0.0113636	7.17772e-05	0.00617284	Campylobacter unknown_species	0.000106937	0.0170455	0.000110795	0.0123457	Shimazuella unknown_species	3.40228e-05	0.00568182	0	0	Blastopirellula unknown_species	0.000210981	0.0227273	7.17772e-05	0.00617284	Parageobacillus unknown_species	6.76409e-05	0.00568182	0.000333667	0.00617284
					Bacteroides ndongoniae	0	0	0	0	Oribacterium unknown_species	0.000167841	0.0113636	0.000514403	0.00617284	Thermohalobacter unknown_species	0	0	8.34167e-05	0.00617284	Serratia liquefaciens	0.000132908	0.0113636	0	0	Lachnoanaerobaculum unknown_species	0.000106342	0.0170455	0.00037606	0.037037	Bacteroides cutis	3.24676e-05	0.00568182	4.99825e-05	0.00617284	Halobacillus unknown_species	0.000210398	0.0113636	0.0001107	0.0123457	Ureibacillus unknown_species	6.76409e-05	0.00568182	0	0
					Bacteroides stercorirosoris	0	0	0.000129293	0.0123457	Negativibacillus massiliensis	0.000165363	0.0113636	0	0	Proteiniborus unknown_species	0	0	4.03454e-05	0.00617284	Dysosmobacter welbionis	0.000131724	0.0170455	0.00126017	0.0308642	Erysipelatoclostridium ramosum	0.000106277	0.0113636	0.000128691	0.0185185	Hungatella effluvii	3.24058e-05	0.00568182	0	0	Mitsuokella jalaludinii	0.000209732	0.00568182	0.000818218	0.0308642	Centipeda unknown_species	6.60676e-05	0.00568182	0.000600137	0.0123457
					Butyricimonas faecalis	0	0	4.16146e-05	0.00617284	Enteroscipio unknown_species	0.000161708	0.0227273	0.000114312	0.00617284	Methanococcus unknown_species	0	0	7.57401e-05	0.00617284	Enterobacter ludwigii	0.000129645	0.0113636	0.000116469	0.00617284	Taibaiella unknown_species	0.000105219	0.0113636	0	0	Butyricimonas paravirosa	3.19203e-05	0.00568182	0.000169154	0.0185185	Halobellus unknown_species	0.000205002	0.0170455	0.000222315	0.0246914	Heliophilum unknown_species	6.60676e-05	0.00568182	7.52784e-05	0.00617284
					Hungatella effluvii	0	0	0	0	Desulfitobacterium unknown_species	0.000160905	0.0227273	0.000131337	0.00617284	Campylobacter coli	0	0	7.34864e-05	0.00617284	Peptidiphaga unknown_species	0.000126263	0.00568182	0	0	Jonquetella unknown_species	0.000105219	0.00568182	0	0	Lysinibacillus unknown_species	3.19203e-05	0.00568182	0.00015855	0.0185185	Leptotrichia unknown_species	0.000202619	0.0227273	0.000791834	0.0555556	Hespellia unknown_species	6.60676e-05	0.00568182	0	0
					Intestinimonas butyriciproducens	0	0	0	0	Micromonospora unknown_species	0.000159989	0.0113636	0.000220459	0.00617284	Parasporobacterium unknown_species	0	0	3.60985e-05	0.00617284	Thermosporothrix unknown_species	0.000126263	0.00568182	0	0	Niastella unknown_species	0.000105219	0.00568182	0	0	Pseudobutyrivibrio unknown_species	3.19203e-05	0.00568182	3.18188e-05	0.00617284	Anaerosacchriphilus unknown_species	0.000202103	0.0170455	5.36769e-05	0.00617284	Kluyvera ascorbata	6.60676e-05	0.00568182	0	0
					Millionella unknown_species	0	0	0.000141055	0.0123457	Pygmaiobacter unknown_species	0.000157828	0.00568182	0.000246914	0.00617284	Vallitalea unknown_species	0	0	0	0	Natrinema unknown_species	0.000125491	0.0113636	0.000592391	0.037037	Leptotrichia unknown_species	0.000105113	0.0113636	0.000372608	0.0308642	Desulfallas unknown_species	3.19203e-05	0.00568182	0	0	Desulfovirgula unknown_species	0.000201316	0.0170455	0.000113841	0.0123457	Methanoplanus unknown_species	6.60676e-05	0.00568182	0	0
					Streptococcus lutetiensis	0	0	0.000143811	0.0123457	Intestinibacter bartlettii	0.000156851	0.0170455	0.000336298	0.0123457	Parvularcula unknown_species	0	0	6.56685e-05	0.00617284	Methanobrevibacter smithii	0.000125135	0.0113636	0	0	Lactobacillus unknown_species	0.000103966	0.0113636	0.000279604	0.037037	Desulfitobacterium unknown_species	3.19203e-05	0.00568182	0	0	Bartonella unknown_species	0.000199568	0.0170455	0.000293841	0.0308642	Pimelobacter unknown_species	6.60676e-05	0.00568182	0	0
					Sutterella faecalis	0	0	0.000188877	0.0123457	Olsenella unknown_species	0.000154312	0.0113636	0.00257202	0.0185185	Cetobacterium unknown_species	0	0	0	0	Kaistia unknown_species	0.000122208	0.0113636	0	0	Myxococcus unknown_species	0.000103457	0.0113636	0	0	Thiomonas unknown_species	3.19203e-05	0.00568182	0	0	Slackia isoflavoniconvertens	0.000196603	0.0170455	4.11523e-05	0.00617284	Tessaracoccus unknown_species	6.60676e-05	0.00568182	0	0
					Alistipes timonensis	0	0	5.39899e-05	0.00617284	Lactobacillus acidophilus	0.000148211	0.0170455	0	0	Enterobacter asburiae	0	0	0	0	Erysipelatoclostridium ramosum	0.000121957	0.0113636	0	0	Solitalea unknown_species	0.000103306	0.00568182	4.6764e-05	0.00617284	Anaerobranca unknown_species	3.1742e-05	0.00568182	0	0	Herbaspirillum unknown_species	0.000195925	0.00568182	0.00131459	0.0555556	Thermoanaerobacter unknown_species	6.53085e-05	0.00568182	0	0
					Amedibacterium intestinale	0	0	0	0	Neobittarella massiliensis	0.000145181	0.0113636	0.000116469	0.00617284	Pseudoclostridium unknown_species	0	0	3.21502e-05	0.00617284	Propionispora unknown_species	0.00011209	0.0113636	0	0	Mobilibacterium unknown_species	0.000103169	0.0113636	0.000338265	0.0308642	Kutzneria unknown_species	3.1742e-05	0.00568182	0	0	Anaerotruncus massiliensis	0.000195925	0.00568182	3.1176e-05	0.00617284	Tolumonas unknown_species	6.45659e-05	0.00568182	0	0
					Anaerovibrio unknown_species	0	0	0.00012931	0.00617284	Acetonema unknown_species	0.000143384	0.0113636	0	0	Cohnella unknown_species	0	0	6.23519e-05	0.00617284	Akkermansia unknown_species	0.000109916	0.0113636	0.000313541	0.0123457	Butyrivibrio unknown_species	0.00010245	0.0113636	0	0	Proteiniborus unknown_species	3.1742e-05	0.00568182	0	0	Granulicella unknown_species	0.000195925	0.00568182	0	0	Clostridium transplantifaecale	6.04449e-05	0.00568182	0	0
					Bacteroides fluxus	0	0	0.000185478	0.00617284	Marasmitruncus unknown_species	0.000142126	0.0113636	0.000212857	0.00617284	Leclercia adecarboxylata	0	0	6.23519e-05	0.00617284	Bacteroides eggerthii	0.000109266	0.00568182	0.000308642	0.00617284	Heliorestis unknown_species	0.00010117	0.0113636	3.95695e-05	0.00617284	Asaccharobacter celatus	3.02224e-05	0.00568182	8.54313e-05	0.0123457	Nitrospira unknown_species	0.000195925	0.00568182	0	0	Rhodobacter unknown_species	5.98085e-05	0.00568182	0.000394376	0.0123457
					Bacteroides rodentium	0	0	3.88973e-05	0.00617284	Roseomonas unknown_species	0.000138916	0.0113636	0	0	Ralstonia unknown_species	0	0	6.17284e-05	0.00617284	Hymenobacter unknown_species	0.000109266	0.00568182	0.000425211	0.0246914	Phocaeicola dorei	9.88652e-05	0.0113636	0.000215559	0.0123457	Thermoclostridium unknown_species	3.02224e-05	0.00568182	0	0	Sneathia unknown_species	0.000194274	0.0170455	0.000889581	0.0679012	Clostridium saudiense	5.98085e-05	0.00568182	0	0
					Bifidobacterium unknown_species	0	0	0	0	Planomicrobium unknown_species	0.000136911	0.0113636	0	0	Syntrophobotulus unknown_species	0	0	0	0	Candidatus unknown_species	0.000109266	0.00568182	0	0	Paraprevotella clara	9.64654e-05	0.0113636	5.41477e-05	0.00617284	Actinoplanes unknown_species	2.94395e-05	0.00568182	0	0	Magnetococcus unknown_species	0.000192876	0.0113636	3.8104e-05	0.00617284	Cytobacillus unknown_species	5.98085e-05	0.00568182	0	0
					Burkholderia unknown_species	0	0	0	0	Holdemania filiformis	0.0001364	0.0170455	0	0	Tepidibacter unknown_species	0	0	0	0	Raoultella ornithinolytica	0.000109266	0.00568182	0	0	Idiomarina unknown_species	9.63023e-05	0.00568182	0.000114717	0.0123457	Austwickia unknown_species	2.94395e-05	0.00568182	0	0	Pseudochrobactrum unknown_species	0.000191469	0.0113636	0.000700221	0.0555556	Dyadobacter unknown_species	5.98085e-05	0.00568182	0	0
					Citrobacter amalonaticus	0	0	0	0	Mycobacterium unknown_species	0.000136221	0.0113636	0	0	Turicibacter sanguinis	0	0	5.76901e-05	0.00617284	Tetrasphaera unknown_species	0.000109266	0.00568182	0	0	Alcaligenes unknown_species	9.54693e-05	0.0113636	0.000222114	0.0123457	Marichromatium unknown_species	2.94395e-05	0.00568182	0	0	Bifidobacterium angulatum	0.000190048	0.0170455	0.000306144	0.0123457	Fusobacterium unknown_species	5.98085e-05	0.00568182	0	0
					Citrobacter unknown_species	0	0	0	0	Succiniclasticum unknown_species	0.000136055	0.0170455	0	0	Actinomyces oris	0	0	5.6373e-05	0.00617284	Lactiplantibacillus plantarum	0.000108225	0.00568182	0	0	Veillonella tobetsuensis	9.46499e-05	0.0113636	0.00044217	0.0185185	Novibacillus unknown_species	2.94395e-05	0.00568182	0	0	Acidianus unknown_species	0.000189394	0.00568182	0.00018278	0.0123457	Klebsiella variicola	5.98085e-05	0.00568182	0	0
					Coprobacter unknown_species	0	0	0	0	Asaccharobacter unknown_species	0.000135871	0.0113636	0	0	Alicyclobacillus unknown_species	0	0	5.61167e-05	0.00617284	Haemophilus pittmaniae	0.000107204	0.00568182	0.000137174	0.00617284	Planococcus unknown_species	9.41739e-05	0.00568182	0.000311759	0.0185185	Paucisalibacillus unknown_species	2.94395e-05	0.00568182	0	0	Burkholderia unknown_species	0.000188701	0.0227273	0.000222546	0.0185185	Methanosphaerula unknown_species	5.7392e-05	0.00568182	0	0
					Dakarella unknown_species	0	0	0	0	Dialister unknown_species	0.000135281	0.00568182	0	0	Lysinibacillus unknown_species	0	0	5.61167e-05	0.00617284	Microvirgula unknown_species	0.000106314	0.0113636	0	0	Marasmitruncus unknown_species	9.31443e-05	0.00568182	0	0	Schaedlerella unknown_species	2.94395e-05	0.00568182	0	0	Pseudomonas unknown_species	0.000186815	0.0170455	0.000691426	0.0740741	Meiothermus unknown_species	5.68182e-05	0.00568182	0.000291495	0.0123457
					Faecalimonas umbilicata	0	0	0	0	Collinsella tanakaei	0.000130616	0.00568182	0.000363108	0.00617284	Streptococcus mitis	0	0	5.61167e-05	0.00617284	Caenispirillum unknown_species	0.000105834	0.0113636	0	0	Halanaerobium unknown_species	9.26381e-05	0.00568182	0.000339583	0.0185185	Slackia unknown_species	2.94395e-05	0.00568182	0	0	Thermoanaerobacter unknown_species	0.000183701	0.0227273	0.000717182	0.0740741	Paenibacillus unknown_species	5.68182e-05	0.00568182	0	0
					Fournierella massiliensis	0	0	3.78702e-05	0.00617284	Saccharothrix unknown_species	0.000129342	0.0113636	0	0	Vitreoscilla unknown_species	0	0	5.61167e-05	0.00617284	Thauera unknown_species	0.000104843	0.0113636	0	0	Hungateiclostridium unknown_species	9.01875e-05	0.00568182	0.000213755	0.0308642	Bacteroides finegoldii	0	0	0.000540469	0.0555556	Traorella unknown_species	0.000183644	0.0170455	0.000372325	0.0246914	Collinsella tanakaei	5.51633e-05	0.00568182	0	0
					Klebsiella michiganensis	0	0	4.28967e-05	0.00617284	Enterocloster bolteae	0.000129334	0.0113636	0.000813801	0.0246914	Massilioclostridium coli	0	0	5.56112e-05	0.00617284	Geodermatophilus unknown_species	0.000101912	0.0113636	0	0	Massilistercora timonensis	8.94773e-05	0.00568182	0.000752243	0.0246914	Bacteroides caecimuris	0	0	9.74249e-05	0.0123457	Rhodocyclus unknown_species	0.00018042	0.0113636	0	0	Deinobacterium unknown_species	5.51633e-05	0.00568182	0	0
					Klebsiella pneumoniae	0	0	0	0	Ellagibacter isourolithinifaciens	0.000126263	0.00568182	0.000323339	0.0123457	Spirochaeta unknown_species	0	0	5.56112e-05	0.00617284	Enterobacter roggenkampii	0.000101461	0.00568182	0	0	Desulfohalovibrio unknown_species	8.93691e-05	0.0113636	0.000212918	0.0123457	Prevotellamassilia unknown_species	0	0	0.000394279	0.037037	Legionella unknown_species	0.00018016	0.0170455	0.000129331	0.0185185	Lachnoanaerobaculum unknown_species	5.46328e-05	0.00568182	0	0
					Massilistercora timonensis	0	0	7.24086e-05	0.00617284	Streptosporangium unknown_species	0.000124536	0.0113636	0.00050853	0.0246914	Massilia unknown_species	0	0	5.51146e-05	0.00617284	Klebsiella pneumoniae	0.000101461	0.00568182	0	0	Pseudoalteromonas unknown_species	8.86307e-05	0.0113636	3.88229e-05	0.00617284	Butyricimonas faecihominis	0	0	0.000127461	0.0123457	Azospirillum unknown_species	0.0001771	0.0170455	0.000990543	0.0740741	Massilistercora unknown_species	5.41126e-05	0.00568182	0.000162443	0.00617284
					Mesosutterella unknown_species	0	0	0	0	Marinisporobacter unknown_species	0.000123834	0.0113636	0.00123457	0.00617284	Halococcus unknown_species	0	0	5.32141e-05	0.00617284	Pontibacter unknown_species	0.000101461	0.00568182	0	0	Desulfitobacterium unknown_species	8.71524e-05	0.0113636	0.000271934	0.0308642	Coprobacter unknown_species	0	0	0.000368394	0.0308642	Lactonifactor unknown_species	0.00017609	0.0227273	0.00118907	0.111111	Edwardsiella unknown_species	5.41126e-05	0.00568182	0	0
					Methylosinus unknown_species	0	0	0	0	Hungatella hathewayi	0.000121698	0.0113636	0	0	Kingella unknown_species	0	0	4.86051e-05	0.00617284	Desulfovibrio unknown_species	0.000100263	0.0113636	0.000352734	0.00617284	Robertkochia unknown_species	8.60881e-05	0.00568182	0	0	Succinatimonas unknown_species	0	0	0.000351434	0.0308642	Shimia unknown_species	0.00017488	0.0170455	0.000275881	0.0308642	Metabacillus unknown_species	5.3602e-05	0.00568182	0.00129882	0.0246914
					Mitsuokella unknown_species	0	0	7.0279e-05	0.00617284	Catonella unknown_species	0.000120194	0.0113636	0.000672317	0.0185185	Thauera unknown_species	0	0	4.78515e-05	0.00617284	Saccharothrix unknown_species	9.96813e-05	0.00568182	0	0	Agathobacter unknown_species	8.52636e-05	0.0113636	0	0	Aeromonas unknown_species	0	0	0.000127103	0.0123457	Geobacter unknown_species	0.000172552	0.0170455	0.000291049	0.0185185	Kurthia unknown_species	5.3602e-05	0.00568182	0	0
					Olsenella scatoligenes	0	0	5.24901e-05	0.00617284	Sellimonas intestinalis	0.000117377	0.0113636	0	0	Conchiformibius unknown_species	0	0	4.57248e-05	0.00617284	Ndongobacter unknown_species	9.85884e-05	0.0113636	0	0	Parageobacillus unknown_species	8.48034e-05	0.00568182	4.44089e-05	0.00617284	Bacteroides clarus	0	0	3.23185e-05	0.00617284	Faecalitalea cylindroides	0.000171214	0.0170455	0.000300191	0.0246914	Porphyromonas unknown_species	4.8151e-05	0.00568182	0.00146237	0.0308642
					Paraburkholderia unknown_species	0	0	0	0	Caldanaerovirga unknown_species	0.000116216	0.0170455	0.000146972	0.00617284	Acetobacter unknown_species	0	0	4.31667e-05	0.00617284	Diaphorobacter unknown_species	9.8181e-05	0.0113636	0.000125977	0.00617284	Moorella unknown_species	8.43835e-05	0.00568182	0.000174016	0.0246914	Clostridium innocuum	0	0	0.000178207	0.0185185	Silvibacterium unknown_species	0.000170182	0.0227273	0.000498352	0.0493827	Desulfofundulus unknown_species	4.73485e-05	0.00568182	0.000140292	0.00617284
					Pelistega unknown_species	0	0	3.87924e-05	0.00617284	Mycolicibacter unknown_species	0.000114551	0.0113636	0	0	Desulfonema unknown_species	0	0	4.17084e-05	0.00617284	Bilophila unknown_species	9.79625e-05	0.00568182	0.000557748	0.0185185	Halomonas unknown_species	8.43835e-05	0.00568182	0.000259238	0.0185185	Prevotellamassilia timonensis	0	0	0.00116291	0.0246914	Brachyspira unknown_species	0.000169512	0.0113636	0.000701301	0.0493827	Rhodococcus unknown_species	4.65723e-05	0.00568182	0	0
					Peptostreptococcus unknown_species	0	0	0	0	Kineococcus unknown_species	0.000113636	0.00568182	0	0	Cloacibacillus porcorum	0	0	4.11523e-05	0.00617284	Muribacter unknown_species	9.79625e-05	0.00568182	0	0	Fischerella unknown_species	8.41751e-05	0.0113636	0.000727872	0.037037	Algoriphagus unknown_species	0	0	0.000133249	0.0185185	Acidovorax unknown_species	0.000164309	0.0170455	3.90686e-05	0.00617284	Desulfosarcina unknown_species	4.58211e-05	0.00568182	6.70963e-05	0.00617284
					Phocaeicola salanitronis	0	0	8.42062e-05	0.00617284	Salipiger unknown_species	0.000113636	0.00568182	0	0	Comamonas kerstersii	0	0	4.06108e-05	0.00617284	Phocaeicola coprocola	9.77032e-05	0.0113636	0.000796136	0.0308642	Mariniphaga unknown_species	8.2471e-05	0.0113636	0.000159799	0.0185185	Amedibacterium intestinale	0	0	0	0	Desertimonas unknown_species	0.000164034	0.0113636	0.000334741	0.0432099	Haloimpatiens unknown_species	4.47388e-05	0.00568182	0	0
					Porphyromonas unknown_species	0	0	0	0	Intestinimonas butyriciproducens	0.000109266	0.00568182	0.000512167	0.0185185	Massilimaliae timonensis	0	0	0	0	Oscillibacter unknown_species	9.71628e-05	0.0113636	0.00069077	0.0185185	Pleomorphomonas unknown_species	8.23455e-05	0.00568182	0.000274689	0.0123457	Faecalibacillus unknown_species	0	0	4.78515e-05	0.00617284	Syntrophus unknown_species	0.000163335	0.0170455	3.48748e-05	0.00617284	Chelatococcus unknown_species	4.20876e-05	0.00568182	0	0
					Ruminiclostridium unknown_species	0	0	4.68527e-05	0.00617284	Corynebacterium imitans	0.000109266	0.00568182	0	0	Propionispora unknown_species	0	0	0	0	Virgibacillus unknown_species	9.63023e-05	0.00568182	0.000847168	0.0493827	Sphingopyxis unknown_species	8.23455e-05	0.00568182	0	0	Labilibaculum unknown_species	0	0	0.000135234	0.0185185	Acidibacillus unknown_species	0.000162338	0.00568182	0.00041898	0.0308642	Deinococcus unknown_species	4.20876e-05	0.00568182	0	0
					Succinatimonas unknown_species	0	0	4.28112e-05	0.00617284	Thermovenabulum unknown_species	0.000108694	0.0170455	0.00226704	0.0432099	Mycobacterium unknown_species	0	0	3.95695e-05	0.00617284	Nesterenkonia unknown_species	9.63023e-05	0.00568182	6.49772e-05	0.00617284	Desulfurispora unknown_species	7.88855e-05	0.0113636	0.000387965	0.0246914	Lactobacillus mucosae	0	0	0.000806946	0.0185185	Ruficoccus unknown_species	0.000162338	0.00568182	5.10152e-05	0.00617284	Phytoactinopolyspora unknown_species	4.20876e-05	0.00568182	0	0
					Treponema succinifaciens	0	0	5.97539e-05	0.00617284	Catenibacillus unknown_species	0.000108596	0.0170455	0.000134192	0.00617284	Haemophilus haemolyticus	0	0	3.83406e-05	0.00617284	Collinsella bouchesdurhonensis	9.63023e-05	0.00568182	0	0	Phocaeicola coprocola	7.7833e-05	0.00568182	0.000307119	0.0123457	Prevotella brevis	0	0	0.000166089	0.0185185	Sneathia amnii	0.000162338	0.00568182	0	0	Tepidibacter unknown_species	3.73804e-05	0.00568182	0.000212857	0.00617284
										Senegalimassilia unknown_species	0.000105559	0.0170455	0.000748266	0.0246914	Chondromyces unknown_species	0	0	3.60985e-05	0.00617284	Geothrix unknown_species	9.63023e-05	0.00568182	0	0	Aeribacillus unknown_species	7.7833e-05	0.00568182	0	0	Prevotella lascolaii	0	0	0.00048844	0.0185185	Ammonifex unknown_species	0.000162179	0.0170455	3.23185e-05	0.00617284	Megamonas unknown_species	3.1742e-05	0.00568182	0	0
										Erysipelatoclostridium ramosum	0.000105545	0.0113636	0	0	Lachnoclostridium edouardi	0	0	0	0	Gemmiger formicilis	9.62752e-05	0.0113636	0	0	Ezakiella coagulans	7.67812e-05	0.00568182	0	0	Rummeliibacillus unknown_species	0	0	0.000198422	0.0185185	Gordonibacter unknown_species	0.000160982	0.0170455	5.32141e-05	0.00617284	Dialister succinatiphilus	0	0	0.00234707	0.0246914
										Dietzia unknown_species	0.000105219	0.00568182	0.000228623	0.00617284	Lactonifactor longoviformis	0	0	0	0	Enterococcus faecium	9.58055e-05	0.0113636	0.000106428	0.00617284	Sphingobium unknown_species	7.37898e-05	0.00568182	0	0	Vibrio unknown_species	0	0	3.8104e-05	0.00617284	Virgibacillus unknown_species	0.000160652	0.0170455	0.000204155	0.0308642	Calditerricola unknown_species	0	0	0.000452675	0.0123457
										Rubneribacter unknown_species	0.000105219	0.00568182	0.000199124	0.00617284	Desulfonispora unknown_species	0	0	3.3548e-05	0.00617284	Phocaeicola vulgatus	9.46972e-05	0.00568182	0.000176367	0.00617284	Salimicrobium unknown_species	7.37898e-05	0.00568182	0	0	Bacteroides koreensis	0	0	6.79827e-05	0.00617284	Nitrospina unknown_species	0.000154255	0.0170455	0.000267447	0.0246914	Chloracidobacterium unknown_species	0	0	0.000255788	0.0123457
										Flexilinea unknown_species	0.000104646	0.0113636	0	0	Romboutsia unknown_species	0	0	3.3548e-05	0.00617284	Saccharibacillus unknown_species	9.34892e-05	0.0113636	0.000772598	0.037037	Streptococcus unknown_species	7.30788e-05	0.0113636	0.000168157	0.0123457	Bacteroides ndongoniae	0	0	0	0	Thermincola unknown_species	0.00015359	0.0113636	0.00050002	0.037037	Chloroflexus unknown_species	0	0	0.000898727	0.0123457
										Dorea phocaeensis	0.000101461	0.00568182	0.000181554	0.00617284	Anaerobacillus unknown_species	0	0	0	0	Tsukamurella unknown_species	9.32847e-05	0.0113636	0.000134192	0.00617284	Labrenzia unknown_species	7.28438e-05	0.00568182	0.000555415	0.0679012	Dielma fastidiosa	0	0	0.000106073	0.0123457	Primorskyibacter unknown_species	0.000151515	0.00568182	0	0	Cutibacterium unknown_species	0	0	0.000451671	0.00617284
										Rothia dentocariosa	9.96813e-05	0.00568182	0	0	Bradyrhizobium unknown_species	0	0	0	0	Escherichia unknown_species	9.12897e-05	0.0113636	0.00087023	0.0123457	Corynebacterium aurimucosum	7.28438e-05	0.00568182	0	0	Eisenbergiella tayi	0	0	6.47914e-05	0.00617284	Acidithiobacillus unknown_species	0.000150754	0.0170455	7.39686e-05	0.0123457	Dethiosulfatarculus unknown_species	0	0	0.000214854	0.0123457
										Megamonas funiformis	9.88142e-05	0.00568182	0.000407098	0.0123457						Niabella unknown_species	9.11099e-05	0.0113636	0	0	Citrobacter youngae	7.19216e-05	0.00568182	0	0	Enterocloster bolteae	0	0	4.58001e-05	0.00617284	Vagococcus unknown_species	0.000149504	0.0170455	0.000235562	0.0185185	Emergencia unknown_species	0	0	0.000154321	0.00617284
										Romboutsia timonensis	9.79625e-05	0.00568182	0.000204593	0.0123457						Bifidobacterium dentium	9.0667e-05	0.00568182	0.000215331	0.00617284	Streptococcus sanguinis	7.12987e-05	0.0113636	8.19957e-05	0.0123457	Enterocloster clostridioformis	0	0	0	0	Sulfitobacter unknown_species	0.0001484	0.0170455	0.000230333	0.0185185	Geoalkalibacter unknown_species	0	0	0.000336314	0.0123457
										Raoultella ornithinolytica	9.50111e-05	0.0113636	0	0						Enterocloster bolteae	9.01876e-05	0.0113636	0.000131337	0.00617284	Desulfatitalea unknown_species	7.0146e-05	0.00568182	0.000224695	0.0123457	Faecalimonas umbilicata	0	0	0	0	Sphingorhabdus unknown_species	0.000146524	0.0170455	0	0	Hartmannibacter unknown_species	0	0	0.000280298	0.0123457
										Virgibacillus unknown_species	9.46972e-05	0.00568182	0	0						Oxobacter unknown_species	8.91212e-05	0.0113636	0	0	Desulfofundulus unknown_species	7.0146e-05	0.00568182	0	0	Frisingicoccus caecimuris	0	0	0	0	Desulfonema unknown_species	0.000146427	0.0170455	0.000237635	0.0185185	Klebsiella michiganensis	0	0	0.000519994	0.0123457
										Parolsenella catena	9.31443e-05	0.00568182	0.000379034	0.0123457						Klebsiella unknown_species	8.62419e-05	0.0113636	0	0	Haemophilus paraphrohaemolyticus	7.0146e-05	0.00568182	0	0	Hydrogeniiclostidium mannosilyticum	0	0	5.49511e-05	0.00617284	Coprobacillus unknown_species	0.000145706	0.0113636	0.000516494	0.0246914	Methanosphaera stadtmanae	0	0	0.000450273	0.0123457
										Enorma unknown_species	9.31443e-05	0.00568182	0.000308642	0.00617284						Symbiobacterium unknown_species	8.60881e-05	0.00568182	0	0	Halomarina unknown_species	7.0146e-05	0.00568182	0	0	Lactococcus lactis	0	0	3.23185e-05	0.00617284	Duodenibacillus unknown_species	0.000145193	0.0170455	0.00223747	0.0987654	Methylobrevis unknown_species	0	0	0.000925926	0.0123457
										Pseudopropionibacterium unknown_species	9.31443e-05	0.00568182	0	0						Caldisalinibacter unknown_species	8.4175e-05	0.00568182	0.00049901	0.0123457	Hathewaya unknown_species	6.84557e-05	0.00568182	0	0	Longicatena caecimuris	0	0	0	0	Propionispora unknown_species	0.000142045	0.00568182	0	0	Romboutsia unknown_species	0	0	0.000324886	0.00617284
										Yuhushiella unknown_species	9.31443e-05	0.00568182	0	0						Neobacillus unknown_species	8.4175e-05	0.00568182	0.000125977	0.00617284	Alkalispirochaeta unknown_species	6.76409e-05	0.00568182	0.00068331	0.0432099	Photobacterium unknown_species	0	0	0	0	Nostoc unknown_species	0.000141576	0.0113636	0	0	Alkalilimnicola unknown_species	0	0	0.000274348	0.00617284
										Zhihengliuella unknown_species	9.31443e-05	0.00568182	0	0						Thermoanaerobacter unknown_species	8.4175e-05	0.00568182	0	0	Sphaerotilus unknown_species	6.76409e-05	0.00568182	0.000164638	0.0123457	Aequorivita unknown_species	0	0	0	0	Marasmitruncus unknown_species	0.000140393	0.0170455	0.000406323	0.0246914	Aminicella unknown_species	0	0	0.000771605	0.00617284
										Defluviitalea unknown_species	9.04249e-05	0.0113636	0.000199124	0.00617284						Siccibacter unknown_species	8.35563e-05	0.00568182	0	0	Roseovarius unknown_species	6.76409e-05	0.00568182	0	0	Alkalihalobacillus unknown_species	0	0	0	0	Acidaminococcus unknown_species	0.000140205	0.0113636	6.70963e-05	0.00617284	Aminomonas unknown_species	0	0	0	0
										Catellatospora unknown_species	8.87784e-05	0.00568182	0	0						Achromobacter unknown_species	8.35563e-05	0.00568182	0	0	Evtepia unknown_species	6.76409e-05	0.00568182	0	0	Aminicella unknown_species	0	0	3.8104e-05	0.00617284	Neisseria unknown_species	0.000139969	0.0170455	0.000164446	0.0185185	Ammonifex unknown_species	0	0	0	0
										Dactylosporangium unknown_species	8.87784e-05	0.00568182	0	0						Hungatella hathewayi	8.35563e-05	0.00568182	0	0	Geothermobacter unknown_species	6.76409e-05	0.00568182	0	0	Anaerolactibacter unknown_species	0	0	0	0	Halorussus unknown_species	0.000139735	0.0170455	0	0	Anaerosacchriphilus unknown_species	0	0	0.000134192	0.00617284
										Allobranchiibius unknown_species	8.83404e-05	0.0113636	0	0						Lactobacillus animalis	8.23455e-05	0.00568182	0	0	Sanguibacter unknown_species	6.76409e-05	0.00568182	0	0	Bacteroides bouchesdurhonensis	0	0	3.18188e-05	0.00617284	Sneathiella unknown_species	0.000139269	0.0170455	0.000294618	0.0185185	Anaerovibrio unknown_species	0	0	0.000212857	0.00617284
										Gryllotalpicola unknown_species	8.77514e-05	0.0113636	0	0						Leuconostoc inhae	8.18587e-05	0.0113636	0	0	Hydrogenibacillus unknown_species	6.73733e-05	0.00568182	5.46269e-05	0.00617284	Bizionia unknown_species	0	0	3.67067e-05	0.00617284	Desulfovermiculus unknown_species	0.000138965	0.0113636	0	0	Andreprevotia unknown_species	0	0	0.000171468	0.00617284
										Fournierella massiliensis	8.74125e-05	0.00568182	0.000181554	0.00617284						Gramella unknown_species	8.07394e-05	0.0113636	0.000223998	0.0123457	Paraferrimonas unknown_species	6.66141e-05	0.0113636	0	0	Blautia hansenii	0	0	0	0	Heliobacterium unknown_species	0.000138599	0.0113636	0.000165631	0.0123457	Bacteroides fluxus	0	0	0.000779099	0.00617284
										Curtobacterium unknown_species	8.74125e-05	0.00568182	0	0						Anaerotruncus colihominis	8.06052e-05	0.0113636	0.000405093	0.0123457	Brevibacterium unknown_species	6.59698e-05	0.0113636	0	0	Breznakibacter unknown_species	0	0	0	0	Bilophila unknown_species	0.000135281	0.00568182	0.000265599	0.0246914	Bacteroides rodentium	0	0	0	0
										Enterococcus unknown_species	8.62132e-05	0.0113636	0	0						Intestinibaculum unknown_species	8.0063e-05	0.0113636	0	0	Alistipes indistinctus	6.27824e-05	0.00568182	0.000315262	0.0308642	Caldicellulosiruptor unknown_species	0	0	4.47307e-05	0.00617284	Glycocaulis unknown_species	0.000135281	0.00568182	0	0	Bauldia unknown_species	0	0	0	0
										Abyssisolibacter unknown_species	8.48034e-05	0.00568182	0.000149355	0.0123457						Lentimicrobium unknown_species	8.00256e-05	0.00568182	0.000154321	0.00617284	Eubacterium callanderi	6.27824e-05	0.00568182	0	0	Celerinatantimonas unknown_species	0	0	4.0718e-05	0.00617284	Aromatoleum unknown_species	0.000132135	0.00568182	0.000197754	0.0123457	Catabacter unknown_species	0	0	0.000881833	0.00617284
										Gudongella unknown_species	8.48034e-05	0.00568182	0	0						Kosakonia unknown_species	8.00256e-05	0.00568182	0	0	Desulfonatronum unknown_species	6.12081e-05	0.0113636	8.51426e-05	0.0123457	Citrobacter amalonaticus	0	0	0	0	Aminobacter unknown_species	0.000130802	0.0170455	0	0	Citrobacter amalonaticus	0	0	0	0
										Lancefieldella unknown_species	8.48034e-05	0.00568182	0	0						Scandinavium unknown_species	8.00256e-05	0.00568182	0	0	Raoultella ornithinolytica	6.06169e-05	0.0113636	0	0	Desnuesiella unknown_species	0	0	0	0	Collinsella unknown_species	0.000130204	0.0170455	0.000313363	0.0185185	Citrobacter portucalensis	0	0	0.000212857	0.00617284
										Rothia mucilaginosa	8.48034e-05	0.00568182	0	0						Leuconostoc unknown_species	7.89142e-05	0.00568182	7.09525e-05	0.00617284	Kluyvera cryocrescens	6.00003e-05	0.0113636	0	0	Dubosiella unknown_species	0	0	0	0	Tumebacillus unknown_species	0.00012702	0.0170455	0.000138421	0.0123457	Cupriavidus unknown_species	0	0	0.000137174	0.00617284
										Eisenbergiella massiliensis	8.40684e-05	0.0113636	0.00138512	0.0123457						Tissierella unknown_species	7.89142e-05	0.00568182	0	0	Algoriphagus unknown_species	5.98085e-05	0.00568182	0	0	Eggerthella unknown_species	0	0	0	0	Paenisporosarcina unknown_species	0.000125781	0.0170455	0.000102169	0.0123457	Deferrisoma unknown_species	0	0	0.000143554	0.00617284
										Papillibacter unknown_species	8.35563e-05	0.00568182	0.000140292	0.00617284						Reyranella unknown_species	7.85506e-05	0.00568182	0	0	Culturomica unknown_species	5.94955e-05	0.00568182	0.000177848	0.0123457	Ellagibacter isourolithinifaciens	0	0	4.47307e-05	0.00617284	Holdemania unknown_species	0.000125446	0.0170455	0.000162075	0.0123457	Desulfallas unknown_species	0	0	0.000187056	0.00617284
										Streptococcus australis	8.35563e-05	0.00568182	0	0						Brachyspira aalborgi	7.83699e-05	0.00568182	0.000245947	0.0123457	Ilyobacter unknown_species	5.94955e-05	0.00568182	0	0	Escherichia unknown_species	0	0	0	0	Gulbenkiania unknown_species	0.000125327	0.0113636	0	0	Desulfatitalea unknown_species	0	0	0.000137174	0.00617284
										Neglecta timonensis	8.19742e-05	0.0113636	0.00066496	0.0123457						Kroppenstedtia unknown_species	7.80112e-05	0.0113636	0	0	Mesorhizobium unknown_species	5.79778e-05	0.00568182	0.000132512	0.0123457	Galactobacillus unknown_species	0	0	3.76393e-05	0.00617284	Intestinibacter bartlettii	0.000123428	0.0113636	0.000798063	0.0679012	Desulfitobacterium unknown_species	0	0	0.000150557	0.00617284
										Cryptobacterium unknown_species	8.05531e-05	0.0113636	0	0						Desulfuromonas unknown_species	7.70425e-05	0.0113636	0.000199124	0.00617284	Aquitalea unknown_species	5.79778e-05	0.00568182	6.56685e-05	0.00617284	Gordonibacter urolithinfaciens	0	0	0	0	Tissierella unknown_species	0.000123182	0.0113636	0.000219108	0.0185185	Desulfobacterium unknown_species	0	0	0.000137174	0.00617284
										Trichococcus unknown_species	7.97911e-05	0.0113636	4.47307e-05	0.00617284						Caldicoprobacter unknown_species	7.67812e-05	0.00568182	0.000420689	0.0185185	Saccharococcus unknown_species	5.79778e-05	0.00568182	0	0	Grimontia unknown_species	0	0	0	0	Palleronia unknown_species	0.000123075	0.0113636	0	0	Desulfococcus unknown_species	0	0	0.00068587	0.00617284
										Peptoclostridium unknown_species	7.54364e-05	0.0113636	0	0						Microbispora unknown_species	7.67812e-05	0.00568182	0	0	Sphingomonas unknown_species	5.79778e-05	0.00568182	0.000123457	0.00617284	Hungatella hathewayi	0	0	4.84144e-05	0.00617284	Brevibacterium unknown_species	0.000122715	0.0113636	0.000162525	0.0185185	Desulfocucumis unknown_species	0	0	0.000514403	0.00617284
										Pseudobacteroides unknown_species	7.15889e-05	0.0113636	0	0						Megamonas unknown_species	7.64634e-05	0.0113636	0	0	Chondromyces unknown_species	5.79778e-05	0.00568182	0	0	Hyphomicrobium unknown_species	0	0	0	0	Desulfosalsimonas unknown_species	0.000121184	0.0113636	0.000361991	0.0308642	Desulfonispora unknown_species	0	0	0	0
										Mediterraneibacter massiliensis	7.15402e-05	0.0113636	0.000154321	0.00617284						Kyrpidia unknown_species	7.6142e-05	0.0113636	0	0	Kaistia unknown_species	5.79778e-05	0.00568182	0	0	Klebsiella michiganensis	0	0	7.47315e-05	0.00617284	Anaerobacillus unknown_species	0.000121168	0.0170455	0	0	Desulfosalsimonas unknown_species	0	0	0.00068587	0.00617284
										Caldisalinibacter unknown_species	7.10227e-05	0.00568182	0	0						Senegalimassilia anaerobia	7.47608e-05	0.00568182	7.09525e-05	0.00617284	Kangiella unknown_species	5.79778e-05	0.00568182	0	0	Kurthia unknown_species	0	0	5.06801e-05	0.00617284	Paraburkholderia unknown_species	0.00012078	0.0113636	0.0002713	0.0308642	Desulfovirgula unknown_species	0	0	0.000121036	0.00617284
										Brevibacillus unknown_species	7.04178e-05	0.0113636	0.000363108	0.00617284						Actinomyces gerencseriae	7.47608e-05	0.00568182	0	0	Anaerotruncus rubiinfantis	5.7392e-05	0.00568182	0	0	Lachnotalea unknown_species	0	0	3.18188e-05	0.00617284	Intestinimonas massiliensis	0.000120377	0.00568182	9.34744e-05	0.0123457	Emergencia timonensis	0	0	0.000949667	0.00617284
										Massilimaliae timonensis	6.96291e-05	0.0113636	0	0						Pasteurella unknown_species	7.47608e-05	0.00568182	0	0	Yersinia rohdei	5.7392e-05	0.00568182	0	0	Lactobacillus amylovorus	0	0	0.000318066	0.00617284	Entomoplasma unknown_species	0.000120329	0.0113636	9.07772e-05	0.00617284	Faecalimonas umbilicata	0	0	0	0
										Paracoccus unknown_species	6.84557e-05	0.00568182	0	0						Methanohalophilus unknown_species	7.33136e-05	0.00568182	0	0	Neobacillus unknown_species	5.7248e-05	0.0113636	0.00014965	0.0123457	Longibaculum muris	0	0	0	0	Epibacterium unknown_species	0.000119029	0.0113636	3.1176e-05	0.00617284	Frankia unknown_species	0	0	0.000158278	0.00617284
										Phaeospirillum unknown_species	6.84557e-05	0.00568182	0	0						Enterococcus faecalis	7.28438e-05	0.00568182	0.00115939	0.0185185	Parashewanella unknown_species	5.68182e-05	0.00568182	9.36478e-05	0.0123457	Longicatena unknown_species	0	0	6.78333e-05	0.00617284	Hydrogenoanaerobacterium unknown_species	0.000116954	0.0170455	0.000492194	0.0493827	Geomonas unknown_species	0	0	0.000493827	0.00617284
										Rathayibacter unknown_species	6.84557e-05	0.00568182	0	0						Salipaludibacillus unknown_species	7.22999e-05	0.0113636	0	0	Desulfatirhabdium unknown_species	5.68182e-05	0.00568182	4.06108e-05	0.00617284	Macellibacteroides unknown_species	0	0	5.40529e-05	0.00617284	Massilia unknown_species	0.000116576	0.0113636	7.34864e-05	0.00617284	Halanaerobium unknown_species	0	0	0.000212857	0.00617284
										Turicibacter unknown_species	6.77556e-05	0.0113636	0	0						Kandleria unknown_species	7.10227e-05	0.00568182	0	0	Porphyrobacter unknown_species	5.62556e-05	0.00568182	0	0	Maribellus unknown_species	0	0	0	0	Gloeothece unknown_species	0.000115663	0.0170455	0.000109255	0.0123457	Halomonas unknown_species	0	0	0.000514403	0.00617284
										Gordonibacter urolithinfaciens	6.76075e-05	0.0113636	0	0						Bacteroides intestinalis	7.0146e-05	0.00568182	0	0	Acutalibacter unknown_species	5.57041e-05	0.00568182	0	0	Massilioclostridium unknown_species	0	0	0.000152416	0.00617284	Longibaculum unknown_species	0.000115633	0.0170455	0.000330921	0.0246914	Intestinibacillus unknown_species	0	0	0.000257202	0.00617284
										Intestinimonas timonensis	6.68449e-05	0.00568182	0.000280583	0.00617284						Evtepia gabavorous	7.0146e-05	0.00568182	0	0	Hespellia unknown_species	5.57041e-05	0.00568182	0	0	Mediterraneibacter massiliensis	0	0	0	0	Desulfobulbus unknown_species	0.000114871	0.0170455	3.63108e-05	0.00617284	Janibacter unknown_species	0	0	0	0
										Olegusella unknown_species	6.62239e-05	0.0113636	0	0						Intestinimonas butyriciproducens	7.0146e-05	0.00568182	0	0	Massilimaliae massiliensis	5.51633e-05	0.00568182	0.00010556	0.0123457	Microbacter unknown_species	0	0	0	0	Sporobacter unknown_species	0.000113705	0.0113636	0	0	Massilia unknown_species	0	0	0.000246914	0.00617284
										Phytomonospora unknown_species	6.60676e-05	0.00568182	0	0						Laribacter unknown_species	6.97605e-05	0.0113636	0	0	Absicoccus unknown_species	5.51633e-05	0.00568182	0.000124557	0.0123457	Natronincola unknown_species	0	0	3.23185e-05	0.00617284	Caprobacter unknown_species	0.000113636	0.00568182	0.000441942	0.0246914	Mediterraneibacter butyricigenes	0	0	0	0
										Denitrobacterium unknown_species	6.43328e-05	0.0113636	0.000409493	0.0185185						Sphaerochaeta unknown_species	6.84557e-05	0.00568182	0	0	Peribacillus unknown_species	5.51633e-05	0.00568182	0.000143554	0.00617284	Orenia unknown_species	0	0	8.94617e-05	0.00617284	Caminibacter unknown_species	0.000113636	0.00568182	0.000209859	0.0185185	Megasphaera elsdenii	0	0	0.000134192	0.00617284
										Slackia unknown_species	6.43328e-05	0.0113636	0.000143554	0.00617284						Pseudobutyrivibrio unknown_species	6.56858e-05	0.00568182	0	0	Undibacterium unknown_species	5.51633e-05	0.00568182	3.76393e-05	0.00617284	Pantoea unknown_species	0	0	0	0	Fervidicella unknown_species	0.000112556	0.0113636	0.000302904	0.0308642	Methanofollis unknown_species	0	0	0.000308642	0.00617284
										Anaerococcus octavius	6.38409e-05	0.00568182	0	0						Streptococcus timonensis	6.52591e-05	0.0113636	0	0	Peptococcus unknown_species	5.26094e-05	0.00568182	5.71559e-05	0.00617284	Paraglaciecola unknown_species	0	0	0	0	Catabacter unknown_species	0.000109266	0.00568182	0.000217416	0.0185185	Methanomethylovorans unknown_species	0	0	0.000308642	0.00617284
										Aromatoleum evansii	6.38409e-05	0.00568182	0	0						Succinivibrio unknown_species	6.38409e-05	0.00568182	0.000223998	0.0123457	Dermabacter jinjuensis	5.26094e-05	0.00568182	0	0	Parapedobacter unknown_species	0	0	0	0	Geomonas unknown_species	0.000109266	0.00568182	3.48748e-05	0.00617284	Microbispora unknown_species	0	0	0.000514403	0.00617284
										Brevibacterium unknown_species	6.38409e-05	0.00568182	0	0						Winogradskyella unknown_species	6.38409e-05	0.00568182	0.00019292	0.0123457	Thermithiobacillus unknown_species	5.18888e-05	0.00568182	0	0	Pelagirhabdus unknown_species	0	0	3.23185e-05	0.00617284	Tessaracoccus timonensis	0.000109266	0.00568182	0	0	Negativibacillus massiliensis	0	0	6.70963e-05	0.00617284
										Mahella unknown_species	6.23722e-05	0.0113636	0	0						Fibrobacter unknown_species	6.38409e-05	0.00568182	7.01457e-05	0.00617284	Acinetobacter unknown_species	5.14191e-05	0.00568182	0.00073501	0.0432099	Peptostreptococcus unknown_species	0	0	7.13623e-05	0.00617284	Sporosarcina unknown_species	0.000108219	0.0170455	0.000224541	0.0123457	Nocardioides unknown_species	0	0	0.000134192	0.00617284
										Cellulosilyticum unknown_species	6.19743e-05	0.0113636	0.000308642	0.00617284						Salisediminibacterium unknown_species	6.38409e-05	0.00568182	0	0	Massilia unknown_species	5.14191e-05	0.00568182	0.000284507	0.0246914	Permianibacter unknown_species	0	0	4.39348e-05	0.00617284	Cuneatibacter unknown_species	0.000105219	0.00568182	0.000112391	0.0123457	Oceaniovalibus unknown_species	0	0	0.000166833	0.00617284
										Ellagibacter unknown_species	6.1425e-05	0.00568182	0	0						Yersinia unknown_species	6.31313e-05	0.00568182	0	0	Comamonas unknown_species	5.14191e-05	0.00568182	0.000244398	0.0123457	Phocaeicola salanitronis	0	0	9.23907e-05	0.00617284	Sporolactobacillus unknown_species	0.000105098	0.0113636	0.000561068	0.0185185	Phocaeicola sartorii	0	0	0.000187056	0.00617284
										Fodinicola unknown_species	5.94955e-05	0.00568182	0	0						Alistipes indistinctus	6.17591e-05	0.00568182	0.000859287	0.0308642	Acinetobacter johnsonii	5.14191e-05	0.00568182	0	0	Porphyrobacter unknown_species	0	0	3.18188e-05	0.00617284	Indiicoccus unknown_species	0.000103575	0.00568182	0	0	Prevotella pectinovora	0	0	0.00102881	0.00617284
										Bittarella massiliensis	5.92644e-05	0.0113636	0.000150557	0.00617284						Anaerotignum unknown_species	6.17591e-05	0.00568182	0.000271458	0.0123457	Angelakisella massiliensis	5.14191e-05	0.00568182	0	0	Pseudobacteroides unknown_species	0	0	4.57248e-05	0.00617284	Enterocloster bolteae	0.00010345	0.0113636	0.000223358	0.0185185	Prevotella unknown_species	0	0	0.000154321	0.00617284
										Clostridiisalibacter unknown_species	5.7104e-05	0.00568182	0	0						Rhodopseudomonas unknown_species	6.17591e-05	0.00568182	0	0	Pseudomonas unknown_species	5.07305e-05	0.00568182	0.000571128	0.037037	Senegalimassilia unknown_species	0	0	0	0	Fontibacillus unknown_species	0.000102777	0.0113636	0	0	Pseudobacteroides unknown_species	0	0	0	0
										Streptacidiphilus unknown_species	5.57041e-05	0.00568182	0.000134192	0.00617284						Leisingera unknown_species	5.85756e-05	0.00568182	0.000322783	0.0185185	Pandoraea unknown_species	5.07305e-05	0.00568182	9.25415e-05	0.0123457	Serratia unknown_species	0	0	0.0001001	0.00617284	Crocosphaera unknown_species	0.000102422	0.0170455	0.000962598	0.0555556	Pseudoflavonifractor capillosus	0	0	0.000123457	0.00617284
										Gottschalkia unknown_species	5.41126e-05	0.00568182	0	0						Pleomorphomonas unknown_species	5.85756e-05	0.00568182	0.000375589	0.0185185	Deefgea unknown_species	5.07305e-05	0.00568182	0	0	Shewanella unknown_species	0	0	3.8104e-05	0.00617284	Jeotgalibacillus unknown_species	0.000100511	0.0113636	0.00116513	0.0679012	Pyramidobacter unknown_species	0	0	0	0
										Ornithinicoccus unknown_species	5.41126e-05	0.00568182	0	0						Bacteroides unknown_species	5.85756e-05	0.00568182	0.000308642	0.00617284	Paralcaligenes unknown_species	5.07305e-05	0.00568182	0	0	Siccibacter unknown_species	0	0	0	0	Telmatospirillum unknown_species	0.000100458	0.0113636	0.000144714	0.0123457	Rivicola unknown_species	0	0	0.000220459	0.00617284
										Cellulomonas unknown_species	5.26094e-05	0.00568182	0	0						Brevibacterium ravenspurgense	5.85756e-05	0.00568182	0	0	Sulfuricella unknown_species	5.07305e-05	0.00568182	0	0	Sphingobacterium unknown_species	0	0	4.09572e-05	0.00617284	Longilinea unknown_species	0.000100268	0.00568182	0	0	Romboutsia timonensis	0	0	0.000514403	0.00617284
										Emergencia timonensis	5.16529e-05	0.00568182	0	0						Corynebacterium afermentans	5.85756e-05	0.00568182	0	0	Syntrophomonas unknown_species	4.98405e-05	0.00568182	0	0	Tenacibaculum unknown_species	0	0	4.89422e-05	0.00617284	Oceanivirga unknown_species	9.91591e-05	0.0170455	0.000803317	0.0617284	Ruegeria unknown_species	0	0	0.000308642	0.00617284
										Actinokineospora unknown_species	4.94071e-05	0.00568182	0.000128601	0.00617284						Corynebacterium jeikeium	5.85756e-05	0.00568182	0	0	Chryseobacterium unknown_species	4.94071e-05	0.00568182	0.000179696	0.0123457	Thalassospira unknown_species	0	0	3.8104e-05	0.00617284	Aquidulcibacter unknown_species	9.64826e-05	0.0113636	0.000266225	0.0246914	Salsuginibacillus unknown_species	0	0	0.000112233	0.00617284
										Devosia unknown_species	4.94071e-05	0.00568182	0	0						Corynebacterium tuberculostearicum	5.85756e-05	0.00568182	0	0	Clostridium saudiense	4.89812e-05	0.00568182	0.000399978	0.0308642	Thermoanaerobacter unknown_species	0	0	5.89762e-05	0.00617284	Hartmannibacter unknown_species	9.64826e-05	0.0113636	0	0	Sanguibacteroides justesenii	0	0	0.000881833	0.00617284
										Halomonas unknown_species	4.94071e-05	0.00568182	0	0						Dactylosporangium unknown_species	5.85756e-05	0.00568182	0	0	Halobacillus unknown_species	4.73485e-05	0.00568182	0	0	Vagococcus unknown_species	0	0	4.94322e-05	0.00617284	Marinococcus unknown_species	9.49545e-05	0.0113636	8.23043e-05	0.00617284	Sebaldella unknown_species	0	0	0	0
										Slackia isoflavoniconvertens	4.89812e-05	0.00568182	0.00137942	0.0308642						Halovulum unknown_species	5.85756e-05	0.00568182	0	0	Pseudomonas aeruginosa	4.65723e-05	0.00568182	0	0	Winogradskyella unknown_species	0	0	4.97409e-05	0.00617284	Enterococcus faecium	9.46972e-05	0.00568182	6.43006e-05	0.00617284	Sporolituus unknown_species	0	0	0.000440917	0.00617284
										Tumebacillus unknown_species	4.89812e-05	0.00568182	0	0						Ornithinimicrobium unknown_species	5.85756e-05	0.00568182	0	0	Gordonibacter unknown_species	4.49156e-05	0.00568182	0.000229627	0.0123457	Zobellella unknown_species	0	0	8.05154e-05	0.00617284	Christensenella minuta	9.32132e-05	0.0113636	3.63108e-05	0.00617284
										Desulfohalotomaculum unknown_species	4.58211e-05	0.00568182	0	0						Variibacter unknown_species	5.85756e-05	0.00568182	0	0	Thermolongibacillus unknown_species	4.47388e-05	0.00568182	0.000569876	0.0679012						Pyramidobacter unknown_species	9.24117e-05	0.0113636	0	0
										Haloplasma unknown_species	4.47388e-05	0.00568182	0	0						Microbacterium unknown_species	5.79778e-05	0.00568182	0.000424482	0.0185185	Tangfeifania unknown_species	4.47388e-05	0.00568182	0.000345831	0.0185185						Bittarella massiliensis	9.22422e-05	0.0113636	9.14421e-05	0.0123457
										Psychrobacillus unknown_species	4.47388e-05	0.00568182	0	0						Dyadobacter unknown_species	5.79778e-05	0.00568182	0.000143554	0.00617284	Glycomyces unknown_species	4.47388e-05	0.00568182	0	0						Thauera unknown_species	9.1642e-05	0.00568182	0.000154321	0.00617284
										Propionibacterium unknown_species	4.40451e-05	0.00568182	0.000536769	0.00617284						Citrobacter portucalensis	5.79778e-05	0.00568182	0	0	Mycoplasma unknown_species	4.47388e-05	0.00568182	0	0						Chromobacterium unknown_species	9.10001e-05	0.0113636	8.84875e-05	0.0123457
										Caloramator unknown_species	4.40451e-05	0.00568182	0	0						Mucilaginibacter unknown_species	5.79778e-05	0.00568182	0	0	Peptacetobacter unknown_species	4.33727e-05	0.00568182	5.01857e-05	0.00617284						Clostridiisalibacter unknown_species	9.07424e-05	0.0113636	0.000135667	0.00617284
										Galactobacter unknown_species	4.40451e-05	0.00568182	0	0						Blastococcus unknown_species	5.79778e-05	0.00568182	0	0	Ammonifex unknown_species	4.33727e-05	0.00568182	0	0						Duganella unknown_species	9.01875e-05	0.00568182	0.000105655	0.0123457
										Lactococcus lactis	4.37063e-05	0.00568182	0	0						Methanomassiliicoccus unknown_species	5.79778e-05	0.00568182	0	0	Bhargavaea unknown_species	4.33727e-05	0.00568182	0	0						Marinobacter unknown_species	9.01875e-05	0.00568182	3.90686e-05	0.00617284
										Rhizobium unknown_species	4.08764e-05	0.00568182	0	0						Limosilactobacillus fermentum	5.76835e-05	0.00568182	0	0	Cohnella unknown_species	4.33727e-05	0.00568182	0	0						Dehalococcoides unknown_species	9.01875e-05	0.00568182	0	0
										Subdoligranulum variabile	3.91849e-05	0.00568182	0.000199124	0.00617284						Sellimonas intestinalis	5.68182e-05	0.00568182	0.000407413	0.0185185	Gracilibacillus unknown_species	4.33727e-05	0.00568182	0	0						Nitrosomonas unknown_species	9.01875e-05	0.00568182	0	0
										Clostridium saudiense	3.91849e-05	0.00568182	0	0						Alkalicoccus unknown_species	5.68182e-05	0.00568182	0.000180469	0.0123457	Urinicoccus massiliensis	4.33727e-05	0.00568182	0	0						Papillibacter unknown_species	8.87784e-05	0.00568182	0.00014249	0.0185185
										Corynebacterium matruchotii	3.91849e-05	0.00568182	0	0						Pannonibacter unknown_species	5.68182e-05	0.00568182	9.79815e-05	0.00617284	Rhodonellum unknown_species	4.30441e-05	0.00568182	0	0						Albimonas unknown_species	8.87784e-05	0.00568182	0.000171593	0.0185185
										Ezakiella unknown_species	3.91849e-05	0.00568182	0	0						Archangium unknown_species	5.46328e-05	0.00568182	0	0	Stenotrophomonas unknown_species	4.30441e-05	0.00568182	0	0						Psychrilyobacter unknown_species	8.87784e-05	0.00568182	0.000171344	0.0123457
										Dethiosulfatibacter unknown_species	3.89166e-05	0.00568182	0.000118709	0.00617284						Lactobacillus rhamnosus	5.46328e-05	0.00568182	0	0	Viridibacillus arvi	4.30441e-05	0.00568182	0	0						Balneola unknown_species	8.87784e-05	0.00568182	8.69414e-05	0.00617284
										Blastococcus unknown_species	3.89166e-05	0.00568182	0	0						Morganella morganii	5.41126e-05	0.00568182	0	0	Desulfobaculum unknown_species	4.16251e-05	0.00568182	0.000195881	0.0246914						Desulfurivibrio unknown_species	8.87784e-05	0.00568182	0	0
										Enteroscipio rubneri	3.7628e-05	0.00568182	0	0						Actinokineospora unknown_species	5.41126e-05	0.00568182	0	0	Thermoplasma unknown_species	4.16251e-05	0.00568182	4.25713e-05	0.00617284						Methylovulum unknown_species	8.87784e-05	0.00568182	0	0
										Streptococcus vestibularis	3.7628e-05	0.00568182	0	0						Bifidobacterium merycicum	5.41126e-05	0.00568182	0	0	Geobacter unknown_species	4.14731e-05	0.00568182	0.000226818	0.0246914						Rufibacter unknown_species	8.77143e-05	0.0113636	5.10152e-05	0.00617284
										Actinomyces naeslundii	3.68949e-05	0.00568182	0	0						Rummeliibacillus unknown_species	5.41126e-05	0.00568182	0	0	Alkalibaculum unknown_species	4.14731e-05	0.00568182	0	0						Parageobacillus unknown_species	8.60881e-05	0.00568182	0	0
										Butyricimonas virosa	3.68949e-05	0.00568182	0	0						Pedobacter unknown_species	5.26094e-05	0.00568182	0.000504478	0.0246914	Amphritea unknown_species	4.14731e-05	0.00568182	0	0						Marichromatium unknown_species	8.53519e-05	0.0113636	3.78702e-05	0.00617284
										Janibacter unknown_species	3.68949e-05	0.00568182	0	0						Kluyvera cryocrescens	5.26094e-05	0.00568182	0	0	Dialister hominis	4.14731e-05	0.00568182	0	0						Halothermothrix unknown_species	8.52833e-05	0.0113636	0.000176367	0.00617284
										Alkaliphilus unknown_species	3.61899e-05	0.00568182	0.000351538	0.0123457						Agromyces unknown_species	5.2367e-05	0.00568182	0.00021839	0.0123457	Rothia unknown_species	4.14731e-05	0.00568182	0	0						Provencibacterium unknown_species	8.49764e-05	0.0113636	0.000275386	0.0246914
										Anaerosporomusa unknown_species	3.61899e-05	0.00568182	0	0						Anaerobacillus unknown_species	5.16529e-05	0.00568182	0.000230601	0.0123457	Dorea unknown_species	3.83907e-05	0.00568182	4.82253e-05	0.00617284						Petrocella unknown_species	8.46028e-05	0.0113636	0	0
										Symbiobacterium unknown_species	3.61899e-05	0.00568182	0	0						Leclercia adecarboxylata	5.16529e-05	0.00568182	0	0	Neisseria subflava	3.83907e-05	0.00568182	0	0						Ruthenibacterium unknown_species	8.45851e-05	0.0113636	0.000562004	0.0308642
										Nocardiopsis unknown_species	3.55114e-05	0.00568182	0	0						Oceanobacillus unknown_species	5.07305e-05	0.00568182	0.000290849	0.0123457	Chitinophaga unknown_species	3.71361e-05	0.00568182	0.000308995	0.0123457						Hungatella effluvii	8.45851e-05	0.0113636	8.08501e-05	0.0123457
										Harryflintia acetispora	3.55114e-05	0.00568182	0	0						Brachybacterium unknown_species	5.07305e-05	0.00568182	0.000181554	0.00617284	Brockia unknown_species	3.68949e-05	0.00568182	0.000361022	0.0308642						Enterocloster asparagiformis	8.32577e-05	0.0113636	0.000262408	0.0185185
										Massilimaliae massiliensis	3.46452e-05	0.00568182	0	0						Klebsiella variicola	5.07305e-05	0.00568182	0.000166833	0.00617284	Desulfocurvus unknown_species	3.68949e-05	0.00568182	0.000457379	0.0246914						Holdemania massiliensis	8.30939e-05	0.0113636	0.000360851	0.0185185
										Thermoanaerobacterium unknown_species	3.42278e-05	0.00568182	0.000150557	0.00617284						Heliobacillus unknown_species	5.07305e-05	0.00568182	0	0	Tepidanaerobacter unknown_species	3.68949e-05	0.00568182	4.71209e-05	0.00617284						Veillonella seminalis	8.27449e-05	0.00568182	0	0
										Ilumatobacter unknown_species	3.42278e-05	0.00568182	0	0						Kluyvera ascorbata	5.07305e-05	0.00568182	0	0	Staphylococcus unknown_species	3.68949e-05	0.00568182	5.41477e-05	0.00617284						Thermodesulfobacterium unknown_species	8.21114e-05	0.0113636	3.5073e-05	0.00617284
										Lactobacillus salivarius	3.42278e-05	0.00568182	0	0						Pseudoxanthomonas unknown_species	5.07305e-05	0.00568182	0	0	Streptococcus koreensis	3.68949e-05	0.00568182	0	0						Cohaesibacter unknown_species	8.15825e-05	0.0113636	0.000511169	0.0432099
										Veillonella unknown_species	3.38203e-05	0.00568182	0.000514403	0.00617284						Salegentibacter unknown_species	5.07305e-05	0.00568182	0	0	Desulfohalotomaculum unknown_species	3.68949e-05	0.00568182	0	0						Hymenobacter unknown_species	8.05531e-05	0.0113636	6.0518e-05	0.00617284
										Blautia coccoides	3.38203e-05	0.00568182	0	0						Aeromonas unknown_species	4.8151e-05	0.00568182	0	0	Vicingus unknown_species	3.68949e-05	0.00568182	0	0						Tepidimonas unknown_species	8.00256e-05	0.00568182	0.000650265	0.0617284
										Coprobacillus cateniformis	3.38203e-05	0.00568182	0	0						Rothia dentocariosa	4.8151e-05	0.00568182	0	0	Virgibacillus unknown_species	3.66569e-05	0.00568182	0.000183029	0.0246914						Natronobacterium unknown_species	8.00256e-05	0.00568182	0	0
										Frisingicoccus caecimuris	3.38203e-05	0.00568182	0	0						Amphibacillus unknown_species	4.50938e-05	0.00568182	0.000582991	0.0123457	Burkholderia unknown_species	3.66569e-05	0.00568182	0.000327285	0.0185185						Anaerovibrio unknown_species	7.94333e-05	0.0113636	0.000286607	0.0246914
										Actinopolymorpha unknown_species	3.15657e-05	0.00568182	0	0						Asaccharobacter unknown_species	4.50938e-05	0.00568182	0	0	Chryseolinea unknown_species	3.66569e-05	0.00568182	0	0						Rhodobacter unknown_species	7.86822e-05	0.0113636	0.000805338	0.0679012
										Alistipes ihumii	3.13913e-05	0.00568182	0	0						Pygmaiobacter unknown_species	4.50938e-05	0.00568182	0	0	Desulfovirgula unknown_species	3.66569e-05	0.00568182	0	0						Roseospirillum unknown_species	7.86822e-05	0.0113636	0.000263484	0.0308642
										Saccharibacillus unknown_species	3.13913e-05	0.00568182	0	0						Rhizobium unknown_species	4.50938e-05	0.00568182	0	0	Jongsikchunia unknown_species	3.66569e-05	0.00568182	0	0						Ehrlichia unknown_species	7.80349e-05	0.0113636	4.30163e-05	0.00617284
										Serinicoccus unknown_species	3.13913e-05	0.00568182	0	0						Streptococcus peroris	4.50938e-05	0.00568182	0	0	Ruminococcus lactaris	3.66569e-05	0.00568182	0	0						Moorella unknown_species	7.7833e-05	0.00568182	0.000693447	0.0679012
										Desulfofundulus unknown_species	3.07126e-05	0.00568182	0	0						Lactobacillus delbrueckii	4.47388e-05	0.00568182	7.01457e-05	0.00617284	Actinomyces unknown_species	3.64219e-05	0.00568182	0.000118566	0.0185185						Thiocystis unknown_species	7.7833e-05	0.00568182	6.70963e-05	0.00617284
										Frankia unknown_species	3.07126e-05	0.00568182	0	0						Laceyella unknown_species	4.47388e-05	0.00568182	0	0	Corynebacterium kefirresidentii	3.64219e-05	0.00568182	0	0						Halobacteroides unknown_species	7.7833e-05	0.00568182	3.5073e-05	0.00617284
										Hydrogenoanaerobacterium unknown_species	3.07126e-05	0.00568182	0	0						Phocaeicola coprophilus	4.27205e-05	0.00568182	0.00142208	0.037037	Peptoniphilus pacaensis	3.64219e-05	0.00568182	0	0						Hyphobacterium unknown_species	7.7833e-05	0.00568182	0	0
										Micrococcus unknown_species	3.07126e-05	0.00568182	0	0						Domibacillus unknown_species	4.24016e-05	0.00568182	0.000332965	0.0185185	Peptoniphilus unknown_species	3.64219e-05	0.00568182	0	0						Propionivibrio unknown_species	7.7833e-05	0.00568182	0	0
										Oribacterium parvum	3.07126e-05	0.00568182	0	0						Coprobacter fastidiosus	4.24016e-05	0.00568182	0	0	Urinicoccus unknown_species	3.64219e-05	0.00568182	0	0						Rugamonas unknown_species	7.7833e-05	0.00568182	0	0
										Kitasatospora unknown_species	3.0384e-05	0.00568182	0.000134192	0.00617284						Herpetosiphon llansteffanensis	4.24016e-05	0.00568182	0	0	Gluconobacter unknown_species	3.59609e-05	0.00568182	0.000200883	0.0246914						Finegoldia magna	7.7769e-05	0.0113636	0	0
										Alistipes communis	3.0384e-05	0.00568182	0	0						Lechevalieria unknown_species	4.24016e-05	0.00568182	0	0	Aquimarina unknown_species	3.59609e-05	0.00568182	0.000183326	0.0185185						Carnobacterium unknown_species	7.75332e-05	0.0113636	0.000729282	0.0432099
										Leptotrichia unknown_species	3.0384e-05	0.00568182	0	0						Gracilibacillus unknown_species	4.20876e-05	0.00568182	0.000102881	0.00617284	Ilyomonas unknown_species	3.59609e-05	0.00568182	6.26685e-05	0.00617284						Halospina unknown_species	7.67812e-05	0.00568182	0	0
										Saccharopolyspora unknown_species	2.97477e-05	0.00568182	0.000363108	0.00617284						Actinoplanes unknown_species	4.20876e-05	0.00568182	0	0	Pusillimonas unknown_species	3.59609e-05	0.00568182	0	0						Nitratifractor unknown_species	7.65499e-05	0.0113636	0.000625747	0.0493827
										Olsenella scatoligenes	2.97477e-05	0.00568182	0	0						Actinomadura unknown_species	4.11726e-05	0.00568182	0.000123457	0.00617284	Ruminococcus gnavus	3.59609e-05	0.00568182	0	0						Aquisalibacillus unknown_species	7.6486e-05	0.0113636	0	0
										Sandaracinus unknown_species	2.97477e-05	0.00568182	0	0						Corallococcus unknown_species	4.11726e-05	0.00568182	0	0	Paraburkholderia unknown_species	3.57347e-05	0.00568182	0.000135289	0.0123457						Caldanaerobius unknown_species	7.57989e-05	0.0113636	0	0
										Terrisporobacter unknown_species	2.97477e-05	0.00568182	0	0						Tumebacillus unknown_species	4.00128e-05	0.00568182	0.000553912	0.0246914	Elioraea unknown_species	3.57347e-05	0.00568182	8.34167e-05	0.00617284						Sphingobium unknown_species	7.57574e-05	0.00568182	0.00200339	0.104938
										Thermobacillus unknown_species	2.97477e-05	0.00568182	0	0						Roseateles unknown_species	4.00128e-05	0.00568182	0.000268385	0.00617284	Turicibacter unknown_species	3.52908e-05	0.00568182	9.51012e-05	0.0123457						Sedimenticola unknown_species	7.57574e-05	0.00568182	0.00085815	0.0493827
										Sporanaerobacter unknown_species	2.85519e-05	0.00568182	0.000461917	0.0185185						Thermoactinomyces unknown_species	4.00128e-05	0.00568182	0.000220459	0.00617284	Enterobacter ludwigii	3.52908e-05	0.00568182	0	0						Arsenicitalea unknown_species	7.52557e-05	0.00568182	0	0
										Sporosarcina unknown_species	2.85519e-05	0.00568182	0	0						Desulfurispirillum unknown_species	4.00128e-05	0.00568182	0	0	Mangrovibacterium unknown_species	3.52908e-05	0.00568182	0	0						Desulfurobacterium unknown_species	7.4894e-05	0.0113636	0.000274677	0.0123457
										Caldicellulosiruptor unknown_species	0	0	0.000780501	0.0185185						Haloterrigena unknown_species	4.00128e-05	0.00568182	0	0	Umboniibacter unknown_species	3.52908e-05	0.00568182	0	0						Mesorhizobium unknown_species	7.28438e-05	0.00568182	0.000418866	0.0308642
										Mitsuokella jalaludinii	0	0	0.00102184	0.0246914						Kitasatospora unknown_species	3.91849e-05	0.00568182	0.000131337	0.00617284	Longibaculum muris	3.5073e-05	0.00568182	0.000374592	0.0185185						Pontibacillus unknown_species	7.28438e-05	0.00568182	4.28669e-05	0.00617284
										Phocea massiliensis	0	0	0.000391261	0.0123457						Megasphaera elsdenii	3.86518e-05	0.00568182	0.000363733	0.0123457	Bradyrhizobium unknown_species	3.5073e-05	0.00568182	0.000335672	0.0185185						Pseudorhodobacter unknown_species	7.28438e-05	0.00568182	5.10152e-05	0.00617284
										Alistipes onderdonkii	0	0	0.000351134	0.0185185						Thermogemmatispora unknown_species	3.86518e-05	0.00568182	0	0	Anaeromyxobacter unknown_species	3.5073e-05	0.00568182	8.34167e-05	0.00617284						Chitinimonas unknown_species	7.24664e-05	0.0113636	0	0
										Anaerobiospirillum unknown_species	0	0	0.00156852	0.0185185						Parolsenella unknown_species	3.7628e-05	0.00568182	0.000822819	0.0246914	Rothia mucilaginosa	3.5073e-05	0.00568182	0.000121036	0.00617284						Gemmobacter unknown_species	7.12434e-05	0.0113636	0	0
										Chloroflexus unknown_species	0	0	0.000327169	0.0123457						Levilinea unknown_species	3.7628e-05	0.00568182	0	0	Mesobacillus unknown_species	3.5073e-05	0.00568182	0.000137174	0.00617284						Anaerospora unknown_species	7.0146e-05	0.00568182	0.000205007	0.0185185
										Hungatella effluvii	0	0	0.000182843	0.0123457						Povalibacter unknown_species	3.7628e-05	0.00568182	0	0	Campylobacter concisus	3.5073e-05	0.00568182	0	0						Geothermobacter unknown_species	7.0146e-05	0.00568182	0.000118037	0.0123457
										Actinomadura unknown_species	0	0	0.000368754	0.0123457						Acetobacter unknown_species	3.66569e-05	0.00568182	0	0	Dysosmobacter unknown_species	3.5073e-05	0.00568182	0	0						Labrenzia unknown_species	7.0146e-05	0.00568182	0.000114312	0.00617284
										Actinophytocola unknown_species	0	0	0.000506441	0.0123457						Klebsiella oxytoca	3.66569e-05	0.00568182	0	0	Photobacterium unknown_species	3.5073e-05	0.00568182	0	0						Chengkuizengella unknown_species	6.98975e-05	0.0113636	0.000132134	0.0185185
										Actinopolyspora unknown_species	0	0	0.000491298	0.0123457						Roseovarius unknown_species	3.66569e-05	0.00568182	0	0	Varibaculum unknown_species	3.46452e-05	0.00568182	4.6764e-05	0.00617284						Senegalimassilia unknown_species	6.87777e-05	0.0113636	5.32141e-05	0.00617284
										Aquisphaera unknown_species	0	0	0.000259938	0.0123457						Rothia mucilaginosa	3.64219e-05	0.00568182	0.000101194	0.00617284	Aeromonas unknown_species	3.42278e-05	0.00568182	0.000443128	0.0308642						Pseudoruegeria unknown_species	6.87318e-05	0.00568182	0	0
										Caldanaerobius unknown_species	0	0	0.000271629	0.0123457						Micrococcus unknown_species	3.64219e-05	0.00568182	0	0	Thermodesulfobacterium unknown_species	3.42278e-05	0.00568182	6.0518e-05	0.00617284						Undibacterium unknown_species	6.76409e-05	0.00568182	0.000216665	0.0185185
										Calorimonas unknown_species	0	0	0.000146972	0.00617284						Enterobacter hormaechei	3.55114e-05	0.00568182	0.000137174	0.00617284	Thermosipho unknown_species	3.42278e-05	0.00568182	4.28669e-05	0.00617284						Phocea massiliensis	6.68449e-05	0.00568182	0	0
										Desulfurispora unknown_species	0	0	0.000321652	0.0123457						Deferrisoma unknown_species	3.55114e-05	0.00568182	0	0	Caldanaerobius unknown_species	3.42278e-05	0.00568182	0	0						Lachnoclostridium pacaense	6.60325e-05	0.0113636	0.000166596	0.0185185
										Faecalimonas umbilicata	0	0	0.000137174	0.00617284						Lysobacter unknown_species	3.52908e-05	0.00568182	9.35278e-05	0.00617284	Longicatena unknown_species	3.42278e-05	0.00568182	0	0						Mesosutterella unknown_species	6.54986e-05	0.0113636	7.6208e-05	0.00617284
										Knoellia unknown_species	0	0	0.000368915	0.0123457						Thermoactinospora unknown_species	3.52908e-05	0.00568182	0.000212857	0.00617284	Muribacter unknown_species	3.42278e-05	0.00568182	0	0						Clostridium innocuum	6.53085e-05	0.00568182	0.000134342	0.0185185
										Natronincola unknown_species	0	0	0.000367431	0.0123457						Staphylococcus unknown_species	3.46452e-05	0.00568182	7.09525e-05	0.00617284	Eggerthella timonensis	3.372e-05	0.00568182	0	0						Chroococcidiopsis unknown_species	6.34841e-05	0.00568182	6.45247e-05	0.00617284
										Nosocomiicoccus unknown_species	0	0	0.000223469	0.0123457						Peribacillus unknown_species	3.28429e-05	0.00568182	0.000213458	0.0123457	Turicibacter sanguinis	3.27482e-05	0.00568182	3.60985e-05	0.00617284						Viridibacillus unknown_species	6.27824e-05	0.00568182	0.00073893	0.0432099
										Rhodoluna unknown_species	0	0	0.000525586	0.0123457						Methylobacterium unknown_species	3.28429e-05	0.00568182	0.000308642	0.00617284	Lysobacter unknown_species	3.26541e-05	0.00568182	0.000151402	0.0123457						Thermovibrio unknown_species	6.27824e-05	0.00568182	0.000333235	0.0308642
										Rhodospirillum unknown_species	0	0	0.000415679	0.0123457						Necropsobacter unknown_species	3.10482e-05	0.00568182	0	0	Plesiocystis unknown_species	3.26541e-05	0.00568182	0.000146405	0.0123457						Bhargavaea unknown_species	6.21642e-05	0.00568182	0.000130185	0.0123457
										Acidaminococcus fermentans	0	0	0.000228623	0.00617284						Streptococcus anginosus	3.02224e-05	0.00568182	0	0	Desmospora unknown_species	3.26541e-05	0.00568182	0	0						Slackia unknown_species	6.20966e-05	0.00568182	0.000331434	0.0308642
										Alistipes indistinctus	0	0	6.63747e-05	0.00617284						Streptococcus gordonii	3.02224e-05	0.00568182	0	0	Roseibium unknown_species	3.26541e-05	0.00568182	0	0						Singulisphaera unknown_species	6.1425e-05	0.00568182	0.000166446	0.0185185
										Anaerolactibacter unknown_species	0	0	0.000280583	0.00617284						Hungatella effluvii	2.97477e-05	0.00568182	0.0005984	0.0246914	Thermosulfurimonas unknown_species	3.26541e-05	0.00568182	0	0						Rhodococcus unknown_species	6.10949e-05	0.00568182	0	0
										Anaerotruncus colihominis	0	0	0.000114312	0.00617284						Enterobacter kobei	2.97477e-05	0.00568182	0.000137174	0.00617284	Methanosarcina unknown_species	3.19203e-05	0.00568182	8.23043e-05	0.00617284						Jeotgalicoccus unknown_species	6.07034e-05	0.00568182	0.000315677	0.037037
										Anaerotruncus massiliensis	0	0	0.000199124	0.00617284						Corynebacterium tuscaniense	2.97477e-05	0.00568182	0	0	Heliobacterium unknown_species	3.19203e-05	0.00568182	0	0						Paracraurococcus unknown_species	5.91858e-05	0.00568182	0	0
										Anaerotruncus rubiinfantis	0	0	0.000101194	0.00617284						Anaerospora unknown_species	2.94395e-05	0.00568182	0	0	Bacteroides intestinalis	3.1742e-05	0.00568182	0	0						Planococcus unknown_species	5.8275e-05	0.00568182	0.000148872	0.0246914
										Bhargavaea unknown_species	0	0	7.71605e-05	0.00617284						Arcobacter unknown_species	0	0	0.00353985	0.0432099	Labilibacter unknown_species	3.15657e-05	0.00568182	0	0						Deferribacter unknown_species	5.76835e-05	0.00568182	0.000753884	0.0246914
										Blautia hydrogenotrophica	0	0	0.000237417	0.00617284						Dialister succinatiphilus	0	0	0.00297189	0.0308642	Parabacteroides merdae	3.15657e-05	0.00568182	0	0						Algoriphagus unknown_species	5.76835e-05	0.00568182	0	0
										Caldanaerobacter unknown_species	0	0	0	0						Salinicoccus unknown_species	0	0	0.000626003	0.0123457	Crenobacter unknown_species	3.13913e-05	0.00568182	0.000382944	0.0123457						Brasilonema unknown_species	5.76835e-05	0.00568182	0	0
										Clostridioides unknown_species	0	0	0.000137174	0.00617284						Acidaminococcus fermentans	0	0	0.00106189	0.0185185	Desulfatiglans unknown_species	3.13913e-05	0.00568182	5.46269e-05	0.00617284						Rothia mucilaginosa	5.7392e-05	0.00568182	0	0
										Corynebacterium variabile	0	0	0.000166833	0.00617284						Asaccharobacter celatus	0	0	0.00054866	0.0185185	Methanococcoides unknown_species	3.13913e-05	0.00568182	5.14403e-05	0.00617284						Metallosphaera unknown_species	5.71994e-05	0.00568182	0	0
										Desulfocarbo unknown_species	0	0	0	0						Phocaeicola unknown_species	0	0	0.000839504	0.0185185	Advenella unknown_species	3.13913e-05	0.00568182	0	0						Dakarella massiliensis	5.65355e-05	0.00568182	0.000499745	0.037037
										Desulfovirgula unknown_species	0	0	0	0						Streptococcus mitis	0	0	0.000112233	0.00617284	Humitalea unknown_species	3.13913e-05	0.00568182	0	0						Roseiarcus unknown_species	5.65355e-05	0.00568182	0.000432435	0.0308642
										Enterococcus faecium	0	0	0.000137174	0.00617284						Aminobacter unknown_species	0	0	8.94617e-05	0.00617284	Marinobacter unknown_species	3.13913e-05	0.00568182	0	0						Morococcus unknown_species	5.65355e-05	0.00568182	0.000289327	0.0123457
										Glycomyces unknown_species	0	0	0.000280583	0.00617284						Gaiella unknown_species	0	0	0.000317833	0.0123457	Vulcanisaeta unknown_species	3.13913e-05	0.00568182	0	0						Pelagimonas unknown_species	5.65355e-05	0.00568182	4.57248e-05	0.00617284
										Inediibacterium unknown_species	0	0	9.21321e-05	0.00617284						Muricauda unknown_species	0	0	0.00023602	0.0123457	Magnetofaba unknown_species	3.10482e-05	0.00568182	7.26216e-05	0.00617284						Desulfarculus unknown_species	5.57041e-05	0.00568182	8.37993e-05	0.0123457
										Inquilinus unknown_species	0	0	0.000228623	0.00617284						Natronobacterium unknown_species	0	0	0.000733025	0.0123457	Anaerotruncus colihominis	3.08794e-05	0.00568182	0.000409737	0.0246914						Streptococcus rubneri	5.51633e-05	0.00568182	0	0
										Intestinibacter unknown_species	0	0	0.000166833	0.00617284						Numidum unknown_species	0	0	0.000293067	0.0185185	Acetobacter unknown_species	3.08794e-05	0.00568182	0.000148332	0.0123457						Chlorobaculum unknown_species	5.46328e-05	0.00568182	0	0
										Jeotgalibacillus unknown_species	0	0	6.63747e-05	0.00617284						Papillibacter unknown_species	0	0	0.000166833	0.00617284	Denitrobacterium unknown_species	3.08794e-05	0.00568182	0.000338144	0.0185185						Enterorhabdus unknown_species	5.26094e-05	0.00568182	0.000141451	0.0185185
										Lactobacillus mucosae	0	0	0.000101194	0.00617284						Phocaeicola dorei	0	0	8.23043e-05	0.00617284	Acidothermus unknown_species	3.08794e-05	0.00568182	0	0						Leuconostoc unknown_species	5.26094e-05	0.00568182	8.3984e-05	0.00617284
										Lactobacillus paracasei	0	0	0	0						Sinobaca unknown_species	0	0	0.000217193	0.0123457	Clostridioides unknown_species	3.08794e-05	0.00568182	0	0						Nevskia unknown_species	5.26094e-05	0.00568182	0	0
										Lactococcus hircilactis	0	0	0	0						Acetitomaculum unknown_species	0	0	0	0	Achromobacter unknown_species	2.99043e-05	0.00568182	0.000450529	0.0308642						Acetonema unknown_species	5.26094e-05	0.00568182	0	0
										Leuconostoc citreum	0	0	0	0						Actinomyces bouchesdurhonensis	0	0	0.000240288	0.0123457	Longibaculum unknown_species	2.99043e-05	0.00568182	0.000308679	0.0185185						Bremerella unknown_species	5.26094e-05	0.00568182	0	0
										Levyella unknown_species	0	0	0.000220459	0.00617284						Actinomyces oris	0	0	0.000243994	0.0123457	Hippea unknown_species	2.99043e-05	0.00568182	0	0						Methyloterricola unknown_species	5.26094e-05	0.00568182	0	0
										Limosilactobacillus fermentum	0	0	0	0						Aminipila unknown_species	0	0	0.000219907	0.0123457	Rhodoferax unknown_species	2.99043e-05	0.00568182	0.000138267	0.0123457						Convivina unknown_species	5.11876e-05	0.00568182	0.000109963	0.0123457
										Longicatena unknown_species	0	0	0.000158278	0.00617284						Anaerosporobacter unknown_species	0	0	0.000226098	0.0123457	Janthinobacterium unknown_species	2.99043e-05	0.00568182	7.34864e-05	0.00617284						Niveispirillum unknown_species	5.05051e-05	0.00568182	0.000317016	0.0246914
										Luteococcus unknown_species	0	0	0.000199124	0.00617284						Anaerotruncus massiliensis	0	0	0.000509259	0.0123457	Croceibacter unknown_species	2.99043e-05	0.00568182	0	0						Desulfosporosinus unknown_species	5.05051e-05	0.00568182	4.47307e-05	0.00617284
										Micropruina unknown_species	0	0	0.00068587	0.00617284						Aromatoleum unknown_species	0	0	0.000196122	0.0123457	Aneurinibacillus unknown_species	2.86961e-05	0.00568182	0.000119872	0.0123457						Sporotomaculum unknown_species	4.98405e-05	0.00568182	0.000147263	0.0123457
										Mobiluncus unknown_species	0	0	0.000280583	0.00617284						Bacteroides uniformis	0	0	7.91389e-05	0.00617284	Gottschalkia unknown_species	2.86961e-05	0.00568182	0	0						Rubrimonas unknown_species	4.98405e-05	0.00568182	4.86051e-05	0.00617284
										Paraclostridium unknown_species	0	0	0.000128601	0.00617284						Bradyrhizobium unknown_species	0	0	0.000509259	0.0123457	Actinobacillus unknown_species	2.85519e-05	0.00568182	0	0						Erysipelothrix unknown_species	4.98405e-05	0.00568182	0	0
										Pelolinea unknown_species	0	0	0.000134192	0.00617284						Catenibacterium unknown_species	0	0	0.000428468	0.0123457	Coprobacter fastidiosus	2.85519e-05	0.00568182	0	0						Elstera unknown_species	4.97315e-05	0.00568182	0	0
										Pelosinus unknown_species	0	0	0.000199124	0.00617284						Citrobacter unknown_species	0	0	0	0	Sutterella megalosphaeroides	0	0	0.000681418	0.0493827						Fulvimarina unknown_species	4.85626e-05	0.00568182	0.000664962	0.0555556
										Petrocella unknown_species	0	0	0.000212857	0.00617284						Collinsella unknown_species	0	0	0.000373083	0.0123457	Dakarella massiliensis	0	0	0.0011894	0.037037						Lampropedia unknown_species	4.85626e-05	0.00568182	8.3984e-05	0.00617284
										Propionicimonas unknown_species	0	0	0.000220459	0.00617284						Enterococcus durans	0	0	0.00031844	0.0123457	Thiomicrorhabdus unknown_species	0	0	0.000455892	0.0493827						Varunaivibrio unknown_species	4.85626e-05	0.00568182	4.64123e-05	0.00617284
										Propionispora unknown_species	0	0	0.000363108	0.00617284						Eubacterium ramulus	0	0	5.10152e-05	0.00617284	Caloramator unknown_species	0	0	0.000224724	0.0246914						Oleisolibacter unknown_species	4.85626e-05	0.00568182	0	0
										Raoultibacter timonensis	0	0	0.000101194	0.00617284						Lactobacillus mucosae	0	0	0.000801958	0.0123457	Paramaledivibacter unknown_species	0	0	0.000448024	0.0246914						Polynucleobacter unknown_species	4.85626e-05	0.00568182	0	0
										Salinibacter unknown_species	0	0	0	0						Lactococcus raffinolactis	0	0	0.000293944	0.00617284	Beduini unknown_species	0	0	0.000112748	0.0123457						Streptococcus vestibularis	4.84246e-05	0.00568182	7.74682e-05	0.0123457
										Sporomusa unknown_species	0	0	0.000199124	0.00617284						Myxococcus unknown_species	0	0	0.000236979	0.0123457	Desulfocurvibacter unknown_species	0	0	0.000617218	0.0308642						Kosmotoga unknown_species	4.84246e-05	0.00568182	0	0
										Staphylococcus haemolyticus	0	0	7.09525e-05	0.00617284						Negativibacillus unknown_species	0	0	0.000168188	0.0123457	Anaerobium unknown_species	0	0	0.00028236	0.0185185						Asaccharobacter unknown_species	4.77464e-05	0.00568182	0	0
										Stenotrophomonas unknown_species	0	0	0.000268385	0.00617284						Neisseria unknown_species	0	0	0.000281428	0.0123457	Deinococcus unknown_species	0	0	0.000490575	0.0308642						Myxococcus unknown_species	4.77464e-05	0.00568182	0	0
										Streptococcus infantarius	0	0	0	0						Paraprevotella unknown_species	0	0	0.000681236	0.0123457	Duganella unknown_species	0	0	0.000381606	0.0246914						Deinococcus unknown_species	4.73485e-05	0.00568182	0.000192658	0.0246914
										Streptococcus lutetiensis	0	0	0.000342936	0.00617284						Pediococcus unknown_species	0	0	0.000212919	0.0123457	Saccharicrinis unknown_species	0	0	0.000378136	0.0308642						Massilioclostridium coli	4.73485e-05	0.00568182	0	0
										Tepidanaerobacter unknown_species	0	0	7.71605e-05	0.00617284						Phocaeicola plebeius	0	0	7.09525e-05	0.00617284	Schaalia unknown_species	0	0	0.000293163	0.0185185						Streptococcus sobrinus	4.73485e-05	0.00568182	0	0
										Thioalkalivibrio unknown_species	0	0	0.000342936	0.00617284						Serratia unknown_species	0	0	0.000276533	0.0123457	Helicobacter unknown_species	0	0	0.000161974	0.0246914						Tamilnaduibacter unknown_species	4.73485e-05	0.00568182	0	0
										Vibrio unknown_species	0	0	9.21321e-05	0.00617284						Stella unknown_species	0	0	0.000162443	0.00617284	Marinomonas unknown_species	0	0	0.000118709	0.00617284						Geobacillus unknown_species	4.69572e-05	0.00568182	0.00019702	0.0246914
																				Streptococcus cristatus	0	0	0.000242445	0.0123457	Xanthomonas unknown_species	0	0	0.000252367	0.0246914						Achromobacter unknown_species	4.69572e-05	0.00568182	0.000121765	0.0185185
																				Streptococcus koreensis	0	0	0.000988262	0.0123457	Acidipila unknown_species	0	0	0.000147417	0.0185185						Extibacter unknown_species	4.69572e-05	0.00568182	0.000251094	0.0246914
																				Streptococcus lutetiensis	0	0	0.00146987	0.0123457	Amedibacterium intestinale	0	0	0	0						Olsenella unknown_species	4.69572e-05	0.00568182	0.000137631	0.0185185
																				Tepidibacter unknown_species	0	0	0.000413888	0.0123457	Blautia hydrogenotrophica	0	0	0.000111445	0.0123457						Alkalibaculum unknown_species	4.69572e-05	0.00568182	0.000117394	0.0185185
																				Tetragenococcus unknown_species	0	0	0.000192901	0.00617284	Bordetella unknown_species	0	0	0.000125952	0.0123457						Petroclostridium unknown_species	4.69572e-05	0.00568182	0.000257947	0.0185185
																				Weissella confusa	0	0	0.000562232	0.0123457	Catenibacillus scindens	0	0	0.00026449	0.0185185						Bernardetia unknown_species	4.69572e-05	0.00568182	0.000162674	0.0123457
																				Acidaminococcus massiliensis	0	0	4.47307e-05	0.00617284	Desulfobulbus unknown_species	0	0	0.000178283	0.0185185						Komagataeibacter unknown_species	4.69572e-05	0.00568182	0.000111115	0.0123457
																				Acidovorax unknown_species	0	0	0.000385802	0.00617284	Endobacter unknown_species	0	0	6.67005e-05	0.0123457						Lactococcus lactis	4.69572e-05	0.00568182	3.93175e-05	0.00617284
																				Adhaeribacter unknown_species	0	0	9.35278e-05	0.00617284	Enterobacter unknown_species	0	0	0.000109572	0.0123457						Desulfocurvibacter unknown_species	4.69572e-05	0.00568182	7.39259e-05	0.00617284
																				Agathobacter unknown_species	0	0	0.000118709	0.00617284	Halalkalicoccus unknown_species	0	0	0.000241344	0.0123457						Dendrosporobacter unknown_species	4.69572e-05	0.00568182	0	0
																				Alistipes senegalensis	0	0	6.49772e-05	0.00617284	Herbaspirillum unknown_species	0	0	0.000149799	0.0123457						Eggerthella unknown_species	4.69572e-05	0.00568182	0	0
																				Allorhizocola unknown_species	0	0	8.23043e-05	0.00617284	Hungatella effluvii	0	0	0.0001001	0.00617284						Enteroscipio unknown_species	4.69572e-05	0.00568182	0	0
																				Anaerobutyricum hallii	0	0	0.000154321	0.00617284	Kroppenstedtia unknown_species	0	0	0.000154805	0.0123457						Gemmatimonas unknown_species	4.69572e-05	0.00568182	0	0
																				Aurantibacter unknown_species	0	0	0	0	Massilimaliae timonensis	0	0	9.41914e-05	0.0123457						Gordonia unknown_species	4.69572e-05	0.00568182	0	0
																				Bacteroides stercoris	0	0	9.35278e-05	0.00617284	Merdimonas faecis	0	0	0.000190177	0.0185185						Jonquetella unknown_species	4.69572e-05	0.00568182	0	0
																				Bariatricus unknown_species	0	0	0	0	Mesosutterella unknown_species	0	0	0.000176068	0.0123457						Kroppenstedtia unknown_species	4.69572e-05	0.00568182	0	0
																				Bifidobacterium breve	0	0	0.000223654	0.00617284	Mycobacteroides unknown_species	0	0	0.000217578	0.0185185						Mucilaginibacter unknown_species	4.69572e-05	0.00568182	0	0
																				Bifidobacterium ruminantium	0	0	0.000199124	0.00617284	Oceanithermus unknown_species	0	0	0.000192241	0.0185185						Propionibacterium unknown_species	4.69572e-05	0.00568182	0	0
																				Brachymonas unknown_species	0	0	7.01457e-05	0.00617284	Paucisalibacillus unknown_species	0	0	0.000112709	0.0185185						Thioflavicoccus unknown_species	4.69572e-05	0.00568182	0	0
																				Castellaniella unknown_species	0	0	0.000385802	0.00617284	Phocoenobacter unknown_species	0	0	3.85802e-05	0.00617284						Youngiibacter unknown_species	4.69572e-05	0.00568182	0	0
																				Chloroflexus unknown_species	0	0	0	0	Streptomyces unknown_species	0	0	0.000202125	0.0123457						Calidithermus unknown_species	4.58211e-05	0.00568182	0	0
																				Citrobacter amalonaticus	0	0	0	0	Sulfuriferula unknown_species	0	0	9.27209e-05	0.0123457						Desulfitobacterium unknown_species	4.54545e-05	0.00568182	0.000264212	0.0185185
																				Citrobacter braakii	0	0	0.00058789	0.00617284	Thauera unknown_species	0	0	0.000242613	0.0185185						Acidipila unknown_species	4.54545e-05	0.00568182	8.01667e-05	0.00617284
																				Citrobacter cronae	0	0	0	0	Thermocrinis unknown_species	0	0	0.000220858	0.0185185						Azotobacter unknown_species	4.54545e-05	0.00568182	0	0
																				Citrobacter koseri	0	0	0	0	Thiothrix unknown_species	0	0	0.000122824	0.0123457						Hyphomicrobium unknown_species	4.54545e-05	0.00568182	0	0
																				Citrobacter pasteurii	0	0	0	0	Acuticoccus unknown_species	0	0	0.000192901	0.00617284						Microbulbifer unknown_species	4.54545e-05	0.00568182	0	0
																				Collinsella aerofaciens	0	0	0	0	Anaerostipes caccae	0	0	6.71278e-05	0.0123457						Rhizomicrobium unknown_species	4.54545e-05	0.00568182	0	0
																				Collinsella tanakaei	0	0	0.00246914	0.00617284	Aquicella unknown_species	0	0	0.000113232	0.0123457						Acidocella unknown_species	4.50938e-05	0.00568182	7.39686e-05	0.0123457
																				Compostimonas unknown_species	0	0	0.000411523	0.00617284	Arcobacter unknown_species	0	0	0.000178923	0.00617284						Zymomonas unknown_species	4.50938e-05	0.00568182	3.1176e-05	0.00617284
																				Conchiformibius unknown_species	0	0	0	0	Asaccharospora unknown_species	0	0	0.000129031	0.0123457						Amylibacter unknown_species	4.50938e-05	0.00568182	0	0
																				Coprobacillus cateniformis	0	0	6.29883e-05	0.00617284	Bacteroides uniformis	0	0	0.000263151	0.0123457						Parasporobacterium unknown_species	4.49156e-05	0.00568182	0.000120935	0.0185185
																				Coprobacillus unknown_species	0	0	0	0	Basfia unknown_species	0	0	0.000105173	0.0123457						Falsibacillus unknown_species	4.49156e-05	0.00568182	0.000110726	0.0123457
																				Corticibacter unknown_species	0	0	0.000125977	0.00617284	Caenimonas unknown_species	0	0	8.34167e-05	0.00617284						Methanobrevibacter unknown_species	4.47388e-05	0.00568182	6.78333e-05	0.00617284
																				Corynebacterium casei	0	0	0.000154321	0.00617284	Citrobacter freundii	0	0	4.11523e-05	0.00617284						Anaerosporobacter unknown_species	4.47388e-05	0.00568182	0	0
																				Cuneatibacter unknown_species	0	0	0.000268385	0.00617284	Clostridium paraputrificum	0	0	7.08265e-05	0.0123457						Bifidobacterium breve	4.47388e-05	0.00568182	0	0
																				Cystobacter unknown_species	0	0	8.69414e-05	0.00617284	Crocosphaera unknown_species	0	0	0.000137313	0.0123457						Chromatocurvus unknown_species	4.47388e-05	0.00568182	0	0
																				Desertiactinospora unknown_species	0	0	0.000176367	0.00617284	Desulfomicrobium unknown_species	0	0	3.41041e-05	0.00617284						Conchiformibius unknown_species	4.47388e-05	0.00568182	0	0
																				Desulfitibacter unknown_species	0	0	0.000173883	0.00617284	Dysgonomonas unknown_species	0	0	0.000214599	0.0123457						Harryflintia unknown_species	4.43892e-05	0.00568182	0.000339114	0.037037
																				Duncaniella unknown_species	0	0	8.5734e-05	0.00617284	Enterobacter hormaechei	0	0	0.000125743	0.0123457						Mesosutterella multiformis	4.43892e-05	0.00568182	0.000160751	0.0123457
																				Enterocloster clostridioformis	0	0	0	0	Fenollaria massiliensis	0	0	0.000258745	0.0123457						Oleiharenicola unknown_species	4.37063e-05	0.00568182	3.28343e-05	0.00617284
																				Enterococcus gallinarum	0	0	0.000561167	0.00617284	Frateuria unknown_species	0	0	0.000139355	0.0123457						Desulfotomaculum unknown_species	4.33727e-05	0.00568182	0.000242915	0.0185185
																				Exiguobacterium unknown_species	0	0	0	0	Frisingicoccus caecimuris	0	0	4.71209e-05	0.00617284						Bradyrhizobium unknown_species	4.33727e-05	0.00568182	0.000152788	0.0123457
																				Faecalibacillus intestinalis	0	0	0.000176367	0.00617284	Haemophilus parahaemolyticus	0	0	0.000183009	0.0123457						Actinomyces unknown_species	4.33727e-05	0.00568182	4.11523e-05	0.00617284
																				Fibrella unknown_species	0	0	0.000166833	0.00617284	Humibacillus unknown_species	0	0	0.000203054	0.0123457						Allisonella unknown_species	4.33727e-05	0.00568182	0.000116469	0.00617284
																				Gemella sanguinis	0	0	0.000176367	0.00617284	Klebsiella michiganensis	0	0	0.000137174	0.00617284						Collinsella bouchesdurhonensis	4.33727e-05	0.00568182	7.48222e-05	0.00617284
																				Georgenia unknown_species	0	0	9.64506e-05	0.00617284	Marinobacterium unknown_species	0	0	9.0531e-05	0.0123457						Dechlorosoma unknown_species	4.33727e-05	0.00568182	0	0
																				Glycomyces unknown_species	0	0	0.000385802	0.00617284	Massilibacillus unknown_species	0	0	3.74112e-05	0.00617284						Rummeliibacillus unknown_species	4.30441e-05	0.00568182	4.11523e-05	0.00617284
																				Halalkaliarchaeum unknown_species	0	0	0.00205761	0.00617284	Megamonas rupellensis	0	0	0.000382042	0.0123457						Metasolibacillus unknown_species	4.30441e-05	0.00568182	0	0
																				Halococcus unknown_species	0	0	0.000181554	0.00617284	Meiothermus unknown_species	0	0	0.00015138	0.0123457						Sulfolobus unknown_species	4.30441e-05	0.00568182	0	0
																				Halogeometricum unknown_species	0	0	0.000166833	0.00617284	Methanosphaera unknown_species	0	0	0.000248166	0.0123457						Isobaculum unknown_species	4.24016e-05	0.00568182	0.000405143	0.037037
																				Halopelagius unknown_species	0	0	6.63747e-05	0.00617284	Methanothermococcus unknown_species	0	0	5.56112e-05	0.00617284						Massilimaliae unknown_species	4.24016e-05	0.00568182	0.000283336	0.0246914
																				Haloplanus unknown_species	0	0	0.000308642	0.00617284	Neobittarella massiliensis	0	0	0	0						Hungatella hathewayi	4.24016e-05	0.00568182	8.01902e-05	0.0123457
																				Holdemanella biformis	0	0	0	0	Novosphingobium unknown_species	0	0	4.78515e-05	0.00617284						Dissulfurirhabdus unknown_species	4.24016e-05	0.00568182	8.45593e-05	0.00617284
																				Hydrogeniiclostidium unknown_species	0	0	0.000171468	0.00617284	Paracoccus unknown_species	0	0	4.78515e-05	0.00617284						Treponema unknown_species	4.24016e-05	0.00568182	0.000823043	0.00617284
																				Janibacter unknown_species	0	0	0	0	Parahaliea unknown_species	0	0	0.000142012	0.0123457						Hydrogeniiclostidium unknown_species	4.24016e-05	0.00568182	0	0
																				Klenkia unknown_species	0	0	0.000125977	0.00617284	Pectinatus unknown_species	0	0	0.000206159	0.0123457						Microcystis unknown_species	4.24016e-05	0.00568182	0	0
																				Lactococcus hircilactis	0	0	0	0	Pelotomaculum unknown_species	0	0	0.000108296	0.00617284						Hespellia unknown_species	4.2244e-05	0.00568182	0.000322856	0.0246914
																				Lactococcus plantarum	0	0	0	0	Photorhabdus unknown_species	0	0	0.000109391	0.0123457						Salaquimonas unknown_species	4.08764e-05	0.00568182	0.000152153	0.0123457
																				Leuconostoc citreum	0	0	0	0	Piscinibacter unknown_species	0	0	0.000101626	0.0123457						Lutispora unknown_species	4.08764e-05	0.00568182	0	0
																				Luteimonas unknown_species	0	0	0	0	Pseudaminobacter unknown_species	0	0	8.7971e-05	0.0123457						Victivallis vadensis	3.98724e-05	0.00568182	0.000539914	0.037037
																				Mangrovibacterium unknown_species	0	0	0.000131337	0.00617284	Pyxidicoccus unknown_species	0	0	0.000143554	0.00617284						Anoxybacter unknown_species	3.98724e-05	0.00568182	0	0
																				Marinicaulis unknown_species	0	0	0.000199124	0.00617284	Roseiflexus unknown_species	0	0	0.000219837	0.0123457						Rivicola unknown_species	3.83907e-05	0.00568182	0.000538195	0.0493827
																				Marinobacter unknown_species	0	0	0.000134192	0.00617284	Salinicoccus unknown_species	0	0	0.000121036	0.00617284						Desulfacinum unknown_species	3.83907e-05	0.00568182	0	0
																				Massilia unknown_species	0	0	0	0	Skermanella unknown_species	0	0	0.000121036	0.00617284						Herbinix unknown_species	3.8133e-05	0.00568182	0	0
																				Massilimaliae massiliensis	0	0	9.64506e-05	0.00617284	Sutterella parvirubra	0	0	5.14403e-05	0.00617284						Calderihabitans unknown_species	3.7628e-05	0.00568182	0.0004811	0.0432099
																				Mediterraneibacter massiliensis	0	0	0.000308642	0.00617284	Thalassobaculum unknown_species	0	0	0.000119515	0.0123457						Caviibacter unknown_species	3.7628e-05	0.00568182	0.000186471	0.0246914
																				Mesorhizobium unknown_species	0	0	0	0	Thermodesulfitimonas unknown_species	0	0	5.41477e-05	0.00617284						Heliophilum unknown_species	3.7628e-05	0.00568182	0	0
																				Mitsuokella multacida	0	0	0.000246914	0.00617284	Acetobacterium unknown_species	0	0	5.43862e-05	0.00617284						Salimicrobium unknown_species	3.7628e-05	0.00568182	0.000109246	0.0123457
																				Nakamurella unknown_species	0	0	0	0	Acetonema unknown_species	0	0	5.56112e-05	0.00617284						Sulfurospirillum unknown_species	3.7628e-05	0.00568182	0	0
																				Olsenella scatoligenes	0	0	8.94617e-05	0.00617284	Acidovorax temperans	0	0	0	0						Pygmaiobacter unknown_species	3.7628e-05	0.00568182	0	0
																				Paeniglutamicibacter unknown_species	0	0	0.000308642	0.00617284	Acidovorax unknown_species	0	0	3.67431e-05	0.00617284						Quasibacillus unknown_species	3.7628e-05	0.00568182	0	0
																				Paludifilum unknown_species	0	0	0.000140292	0.00617284	Actinomadura unknown_species	0	0	6.11172e-05	0.00617284						Thioalbus unknown_species	3.7628e-05	0.00568182	0	0
																				Parabacteroides unknown_species	0	0	0.000140292	0.00617284	Actinomyces dentalis	0	0	4.71209e-05	0.00617284						Veillonella dispar	3.68949e-05	0.00568182	8.91954e-05	0.0123457
																				Paraclostridium unknown_species	0	0	0.000140292	0.00617284	Actinoplanes unknown_species	0	0	0	0						Lactococcus unknown_species	3.68949e-05	0.00568182	0	0
																				Phascolarctobacterium unknown_species	0	0	0.000134192	0.00617284	Afipia unknown_species	0	0	3.14941e-05	0.00617284						Peptoniphilus pacaensis	3.68949e-05	0.00568182	0	0
																				Phycicoccus unknown_species	0	0	0.000123457	0.00617284	Agreia unknown_species	0	0	8.5734e-05	0.00617284						Cylindrospermum unknown_species	3.66569e-05	0.00568182	0.000146919	0.0123457
																				Phytoactinopolyspora unknown_species	0	0	0.000246914	0.00617284	Alicycliphilus unknown_species	0	0	3.31873e-05	0.00617284						Pirellula unknown_species	3.64219e-05	0.00568182	0.000256598	0.037037
																				Planctomonas unknown_species	0	0	0	0	Alkaliphilus unknown_species	0	0	5.76901e-05	0.00617284						Moraxella unknown_species	3.64219e-05	0.00568182	0	0
																				Pluralibacter gergoviae	0	0	0.000102881	0.00617284	Amnimonas unknown_species	0	0	5.71559e-05	0.00617284						Atopobium unknown_species	3.47866e-05	0.00568182	3.95695e-05	0.00617284
																				Prevotellamassilia unknown_species	0	0	0	0	Aquisphaera unknown_species	0	0	7.52784e-05	0.00617284						Desulfovibrio legallii	3.41251e-05	0.00568182	0	0
																				Propionicimonas unknown_species	0	0	7.91389e-05	0.00617284	Arcticibacter unknown_species	0	0	8.12216e-05	0.00617284						Thiomicrorhabdus unknown_species	3.34224e-05	0.00568182	0.000179454	0.0123457
																				Pseudoflavonifractor unknown_species	0	0	0.000385802	0.00617284	Arsenicitalea unknown_species	0	0	4.78515e-05	0.00617284						Oceanobacter unknown_species	3.30338e-05	0.00568182	8.01667e-05	0.00617284
																				Pseudomonas mendocina	0	0	8.69414e-05	0.00617284	Azoarcus unknown_species	0	0	0	0						Gloeobacter unknown_species	3.1742e-05	0.00568182	0.000194478	0.0123457
																				Psychrobacillus unknown_species	0	0	0.000212857	0.00617284	Belnapia unknown_species	0	0	8.34167e-05	0.00617284						Desulfobotulus unknown_species	3.1742e-05	0.00568182	0	0
																				Pyxidicoccus unknown_species	0	0	0	0	Bibersteinia unknown_species	0	0	3.60985e-05	0.00617284						Planifilum unknown_species	3.1742e-05	0.00568182	0	0
																				Saccharopolyspora unknown_species	0	0	0.000125977	0.00617284	Bifidobacterium unknown_species	0	0	0.000101194	0.00617284						Saccharibacillus unknown_species	3.15657e-05	0.00568182	9.26479e-05	0.0123457
																				Salinigranum unknown_species	0	0	0.000158278	0.00617284	Blastochloris unknown_species	0	0	5.46269e-05	0.00617284						Ilyobacter unknown_species	3.15657e-05	0.00568182	0	0
																				Schwartzia unknown_species	0	0	7.01457e-05	0.00617284	Brasilonema unknown_species	0	0	3.28343e-05	0.00617284						Rubneribacter unknown_species	3.15657e-05	0.00568182	0	0
																				Selenomonas artemidis	0	0	0.000137174	0.00617284	Butyricimonas faecalis	0	0	7.34864e-05	0.00617284						Angelakisella massiliensis	3.07126e-05	0.00568182	3.48748e-05	0.00617284
																				Sellimonas unknown_species	0	0	7.26216e-05	0.00617284	Caldibacillus unknown_species	0	0	4.47307e-05	0.00617284						Metabacillus unknown_species	3.07126e-05	0.00568182	0.000107541	0.00617284
																				Shewanella unknown_species	0	0	0.000561167	0.00617284	Calidithermus unknown_species	0	0	4.47307e-05	0.00617284						Halostella unknown_species	2.95928e-05	0.00568182	0.000112233	0.00617284
																				Sinorhizobium unknown_species	0	0	0.000220459	0.00617284	Campylobacter coli	0	0	0	0						Natranaerobius unknown_species	2.95928e-05	0.00568182	0.000272817	0.0123457
																				Slackia isoflavoniconvertens	0	0	0.000146972	0.00617284	Campylobacter hominis	0	0	0	0						Nocardioides unknown_species	2.95928e-05	0.00568182	4.40917e-05	0.00617284
																				Slackia unknown_species	0	0	0	0	Catabacter hongkongensis	0	0	4.28669e-05	0.00617284						Candidatus unknown_species	2.95928e-05	0.00568182	0	0
																				Sphingorhabdus unknown_species	0	0	0.000123457	0.00617284	Cellulophaga unknown_species	0	0	4.22798e-05	0.00617284						Paludisphaera unknown_species	2.95928e-05	0.00568182	0	0
																				Streptococcus infantarius	0	0	0	0	Chengkuizengella unknown_species	0	0	3.42936e-05	0.00617284						Serpentinomonas unknown_species	2.95928e-05	0.00568182	0	0
																				Streptococcus pseudopneumoniae	0	0	7.17772e-05	0.00617284	Chitinibacter unknown_species	0	0	6.29883e-05	0.00617284						Thermobifida halotolerans	2.95928e-05	0.00568182	0	0
																				Streptococcus sobrinus	0	0	0	0	Chloroherpeton unknown_species	0	0	0	0						Oxobacter unknown_species	2.94395e-05	0.00568182	0	0
																				Tepidicella unknown_species	0	0	0	0	Citrobacter amalonaticus	0	0	0	0						Methyloceanibacter unknown_species	2.88417e-05	0.00568182	0.00110846	0.0679012
																				Thalassospira unknown_species	0	0	8.23043e-05	0.00617284	Citrobacter koseri	0	0	0	0						Sphingosinicella unknown_species	2.88417e-05	0.00568182	0.000988078	0.0679012
																				Thermococcus unknown_species	0	0	0.000125977	0.00617284	Citrobacter portucalensis	0	0	0	0						Neobacillus unknown_species	2.88417e-05	0.00568182	0.000465783	0.0493827
																				Thermocrispum unknown_species	0	0	0.000220459	0.00617284	Citrobacter unknown_species	0	0	0	0						Aquicella unknown_species	2.88417e-05	0.00568182	0.000673084	0.0432099
																				Varibaculum unknown_species	0	0	0	0	Clostridium celatum	0	0	3.39167e-05	0.00617284						Brevundimonas unknown_species	2.88417e-05	0.00568182	0.000310862	0.0308642
																				Xanthomonas unknown_species	0	0	0.000171468	0.00617284	Cnuibacter unknown_species	0	0	0.000134192	0.00617284						Phenylobacterium unknown_species	2.88417e-05	0.00568182	0.000142527	0.0123457
																									Cohaesibacter unknown_species	0	0	8.69414e-05	0.00617284						Blastochloris unknown_species	2.88417e-05	0.00568182	0.000210596	0.0185185
																									Comamonas kerstersii	0	0	0.000187056	0.00617284						Borrelia unknown_species	2.88417e-05	0.00568182	0.000425688	0.0246914
																									Cryptosporangium unknown_species	0	0	7.26216e-05	0.00617284						Christensenella unknown_species	2.88417e-05	0.00568182	0.000634596	0.0246914
																									Cutibacterium unknown_species	0	0	0	0						Aerococcus unknown_species	2.88417e-05	0.00568182	0.00024186	0.0185185
																									Cyanobium unknown_species	0	0	0	0						Oceanobacillus unknown_species	2.88417e-05	0.00568182	0.000325749	0.0185185
																									Dehalogenimonas unknown_species	0	0	0	0						Magnetofaba unknown_species	2.88417e-05	0.00568182	3.60985e-05	0.00617284
																									Dendrosporobacter unknown_species	0	0	4.25713e-05	0.00617284						Nonomuraea unknown_species	2.88417e-05	0.00568182	7.94327e-05	0.0123457
																									Desnuesiella unknown_species	0	0	0.000228623	0.00617284						Bifidobacterium unknown_species	2.88417e-05	0.00568182	9.79815e-05	0.00617284
																									Desulfatibacillum unknown_species	0	0	4.71209e-05	0.00617284						Desulfitibacter unknown_species	2.88417e-05	0.00568182	7.09525e-05	0.00617284
																									Desulfomonile unknown_species	0	0	5.14403e-05	0.00617284						Gluconobacter unknown_species	2.88417e-05	0.00568182	3.52734e-05	0.00617284
																									Desulfoprunum unknown_species	0	0	4.78515e-05	0.00617284						Hippea unknown_species	2.88417e-05	0.00568182	4.93827e-05	0.00617284
																									Desulfosarcina unknown_species	0	0	4.53885e-05	0.00617284						Halalkalibacillus unknown_species	2.88417e-05	0.00568182	0	0
																									Desulfosoma unknown_species	0	0	5.66315e-05	0.00617284						Halovulum unknown_species	2.88417e-05	0.00568182	0	0
																									Desulfosporosinus unknown_species	0	0	5.41477e-05	0.00617284						Maritalea unknown_species	2.88417e-05	0.00568182	0	0
																									Desulfurispirillum unknown_species	0	0	8.34167e-05	0.00617284						Martelella unknown_species	2.88417e-05	0.00568182	0	0
																									Dietzia unknown_species	0	0	0.000112233	0.00617284						Ramlibacter unknown_species	2.88417e-05	0.00568182	0	0
																									Dissulfurirhabdus unknown_species	0	0	0.000143554	0.00617284						Robiginitomaculum unknown_species	2.88417e-05	0.00568182	0	0
																									Effusibacillus unknown_species	0	0	0	0						Thermithiobacillus unknown_species	2.88417e-05	0.00568182	0	0
																									Enterobacter asburiae	0	0	8.5734e-05	0.00617284						Gemella morbillorum	2.86961e-05	0.00568182	0	0
																									Erwinia unknown_species	0	0	3.39167e-05	0.00617284						Emcibacter unknown_species	0	0	0.000569548	0.0617284
																									Erysipelatoclostridium unknown_species	0	0	3.88229e-05	0.00617284						Allisonella histaminiformans	0	0	0.000842588	0.0617284
																									Fervidicola unknown_species	0	0	4.11523e-05	0.00617284						Noviherbaspirillum unknown_species	0	0	0.000442066	0.037037
																									Flaviflexus unknown_species	0	0	8.34167e-05	0.00617284						Sansalvadorimonas unknown_species	0	0	0.0006498	0.0493827
																									Fusobacterium gonidiaformans	0	0	4.25713e-05	0.00617284						Roseomonas unknown_species	0	0	0.000311069	0.037037
																									Gallaecimonas unknown_species	0	0	8.12216e-05	0.00617284						Salinicola unknown_species	0	0	0.000391886	0.0432099
																									Gallionella unknown_species	0	0	7.43716e-05	0.00617284						Thalassobacter unknown_species	0	0	0.000561021	0.0432099
																									Geosporobacter unknown_species	0	0	4.06108e-05	0.00617284						Caldanaerobacter unknown_species	0	0	0.000282795	0.037037
																									Geovibrio unknown_species	0	0	6.29883e-05	0.00617284						Dielma fastidiosa	0	0	0.000372671	0.037037
																									Gloeomargarita unknown_species	0	0	0	0						Rhodopseudomonas unknown_species	0	0	0.0002861	0.0246914
																									Gordonia unknown_species	0	0	4.08798e-05	0.00617284						Pseudovibrio unknown_species	0	0	0.000216324	0.0185185
																									Haemophilus haemolyticus	0	0	8.45593e-05	0.00617284						Collinsella intestinalis	0	0	0.00128362	0.0308642
																									Halogranum unknown_species	0	0	5.14403e-05	0.00617284						Megasphaera elsdenii	0	0	0.00189051	0.037037
																									Halorhabdus unknown_species	0	0	3.60985e-05	0.00617284						Methylocella unknown_species	0	0	0.000350508	0.0308642
																									Halorussus unknown_species	0	0	0	0						Neorhizobium unknown_species	0	0	9.54066e-05	0.0123457
																									Herminiimonas unknown_species	0	0	5.93542e-05	0.00617284						Nitratiruptor unknown_species	0	0	0.000535884	0.037037
																									Hydrotalea unknown_species	0	0	9.57031e-05	0.00617284						Paraliobacillus unknown_species	0	0	0.00018839	0.0185185
																									Hypericibacter unknown_species	0	0	0	0						Parasedimentitalea unknown_species	0	0	0.000317778	0.0185185
																									Janibacter massiliensis	0	0	0	0						Rickettsia unknown_species	0	0	0.000109995	0.0123457
																									Klebsiella variicola	0	0	6.36377e-05	0.00617284						Solobacterium unknown_species	0	0	0.000477283	0.0308642
																									Lactobacillus reuteri	0	0	0	0						Thioalkalivibrio unknown_species	0	0	0.000463732	0.0308642
																									Legionella unknown_species	0	0	3.56812e-05	0.00617284						Caenibacillus unknown_species	0	0	0.000280301	0.0246914
																									Limisphaera unknown_species	0	0	5.93542e-05	0.00617284						Comamonas unknown_species	0	0	0.000162861	0.0185185
																									Litorilinea unknown_species	0	0	0.000118709	0.00617284						Desulforegula unknown_species	0	0	0.000396141	0.0308642
																									Longimicrobium unknown_species	0	0	0	0						Geosporobacter unknown_species	0	0	0.00033111	0.0185185
																									Lutibacter unknown_species	0	0	6.23519e-05	0.00617284						Kingella unknown_species	0	0	0.000299231	0.0185185
																									Magnetospirillum unknown_species	0	0	4.14285e-05	0.00617284						Lacunisphaera unknown_species	0	0	0.000312662	0.0246914
																									Maledivibacter unknown_species	0	0	4.71209e-05	0.00617284						Mailhella unknown_species	0	0	0.000304817	0.0246914
																									Mannheimia unknown_species	0	0	0	0						Mitsuokella multacida	0	0	0.000392009	0.0308642
																									Mariniradius unknown_species	0	0	7.26216e-05	0.00617284						Peribacillus unknown_species	0	0	0.000244978	0.0246914
																									Megasphaera massiliensis	0	0	0.000209249	0.00617284						Pleomorphomonas unknown_species	0	0	0.000263395	0.0246914
																									Methanobacterium unknown_species	0	0	7.26216e-05	0.00617284						Sutterella faecalis	0	0	0.000641864	0.0308642
																									Methanocaldococcus unknown_species	0	0	3.88229e-05	0.00617284						Acetobacterium unknown_species	0	0	0.000280969	0.0246914
																									Methanocorpusculum unknown_species	0	0	0	0						Antarctobacter unknown_species	0	0	0.000227757	0.0185185
																									Methanothermobacter unknown_species	0	0	3.60985e-05	0.00617284						Bifidobacterium ruminantium	0	0	0.000195031	0.0246914
																									Methylotenera unknown_species	0	0	0	0						Bordetella unknown_species	0	0	0.000235716	0.0185185
																									Micromonospora unknown_species	0	0	4.14285e-05	0.00617284						Campylobacter unknown_species	0	0	0.000306567	0.0185185
																									Mitsuaria unknown_species	0	0	8.34167e-05	0.00617284						Crateriforma unknown_species	0	0	0.000240567	0.0246914
																									Mycobacterium unknown_species	0	0	7.34864e-05	0.00617284						Desulfofundulus unknown_species	0	0	0.000182545	0.0246914
																									Mycolicibacterium unknown_species	0	0	7.52784e-05	0.00617284						Eremococcus unknown_species	0	0	0.000251836	0.0246914
																									Neptunomonas unknown_species	0	0	0.000143554	0.00617284						Leuconostoc citreum	0	0	0	0
																									Nitrospina unknown_species	0	0	0	0						Marimonas unknown_species	0	0	0.000101218	0.0123457
																									Nocardia unknown_species	0	0	6.67333e-05	0.00617284						Marivita unknown_species	0	0	3.42936e-05	0.00617284
																									Nocardiopsis unknown_species	0	0	4.53885e-05	0.00617284						Methyloferula unknown_species	0	0	0.000137241	0.0185185
																									Obesumbacterium unknown_species	0	0	0.000176367	0.00617284						Mobilisporobacter unknown_species	0	0	0.000118394	0.0185185
																									Oceanicaulis unknown_species	0	0	5.66315e-05	0.00617284						Parvimonas unknown_species	0	0	0.000476657	0.0246914
																									Orenia unknown_species	0	0	0	0						Pectinatus unknown_species	0	0	0.000248231	0.0246914
																									Oscillochloris unknown_species	0	0	4.82253e-05	0.00617284						Phaeobacter unknown_species	0	0	0.000253163	0.0185185
																									Paludibacterium unknown_species	0	0	0.0001001	0.00617284						Rhodomicrobium unknown_species	0	0	0.0001983	0.0185185
																									Parabacteroides distasonis	0	0	6.8587e-05	0.00617284						Ruegeria unknown_species	0	0	0.000195339	0.0185185
																									Paracandidimonas unknown_species	0	0	4.47307e-05	0.00617284						Serpentinicella unknown_species	0	0	0.000265228	0.0246914
																									Paraeggerthella unknown_species	0	0	5.46269e-05	0.00617284						Sphaerotilus unknown_species	0	0	0.000162335	0.0185185
																									Paraliobacillus unknown_species	0	0	5.71559e-05	0.00617284						Sulfurimonas unknown_species	0	0	0.000300166	0.0185185
																									Pelistega unknown_species	0	0	6.67333e-05	0.00617284						Acidaminococcus fermentans	0	0	0.000446031	0.0185185
																									Pelobacter unknown_species	0	0	5.56112e-05	0.00617284						Alienimonas unknown_species	0	0	0.000169493	0.0123457
																									Peptostreptococcus anaerobius	0	0	0	0						Aliiarcobacter unknown_species	0	0	0.000206084	0.0185185
																									Peptostreptococcus unknown_species	0	0	4.78515e-05	0.00617284						Amedibacterium intestinale	0	0	0	0
																									Petroclostridium unknown_species	0	0	4.34707e-05	0.00617284						Amphibacillus unknown_species	0	0	0.000224132	0.0185185
																									Porphyromonas unknown_species	0	0	0	0						Azonexus unknown_species	0	0	8.37993e-05	0.0123457
																									Prochlorococcus unknown_species	0	0	4.03454e-05	0.00617284						Calditerrivibrio unknown_species	0	0	0.000209263	0.0123457
																									Prochlorothrix unknown_species	0	0	3.28343e-05	0.00617284						Carideicomes unknown_species	0	0	0.000214527	0.0185185
																									Pseudescherichia vulneris	0	0	3.14941e-05	0.00617284						Chondromyces unknown_species	0	0	0.000227382	0.0123457
																									Pseudohongiella unknown_species	0	0	4.78515e-05	0.00617284						Dakarella unknown_species	0	0	0.000243654	0.0123457
																									Pseudomonas oleovorans	0	0	0	0						Defluviimonas unknown_species	0	0	0.000208168	0.0123457
																									Pseudoramibacter unknown_species	0	0	3.88229e-05	0.00617284						Devosia unknown_species	0	0	3.48748e-05	0.00617284
																									Pulveribacter unknown_species	0	0	7.52784e-05	0.00617284						Ellagibacter isourolithinifaciens	0	0	0.000248651	0.0123457
																									Pyrodictium unknown_species	0	0	4.03454e-05	0.00617284						Ensifer unknown_species	0	0	0.000221546	0.0185185
																									Raoultella planticola	0	0	4.64123e-05	0.00617284						Fuerstia unknown_species	0	0	0.000163516	0.0185185
																									Reyranella unknown_species	0	0	0	0						Hydrogenobacter unknown_species	0	0	5.27593e-05	0.00617284
																									Rhizobacter unknown_species	0	0	8.34167e-05	0.00617284						Hydrogenophaga unknown_species	0	0	0.000452317	0.0185185
																									Rhodococcus unknown_species	0	0	3.48748e-05	0.00617284						Kandleria unknown_species	0	0	0.000149011	0.0123457
																									Risungbinella unknown_species	0	0	5.41477e-05	0.00617284						Leptospira unknown_species	0	0	0.000140045	0.0185185
																									Robiginitomaculum unknown_species	0	0	4.64123e-05	0.00617284						Liberibacter unknown_species	0	0	6.89467e-05	0.0123457
																									Rodentibacter unknown_species	0	0	3.33667e-05	0.00617284						Macrococcus unknown_species	0	0	0.000191598	0.0185185
																									Rubrobacter unknown_species	0	0	0	0						Meiothermus unknown_species	0	0	5.27593e-05	0.00617284
																									Runella unknown_species	0	0	3.56812e-05	0.00617284						Merdimonas faecis	0	0	0.000155334	0.0185185
																									Sebaldella unknown_species	0	0	5.66315e-05	0.00617284						Monoglobus unknown_species	0	0	0.000358311	0.0185185
																									Selenomonas noxia	0	0	0	0						Nibricoccus unknown_species	0	0	0.000132977	0.0185185
																									Simonsiella unknown_species	0	0	7.52784e-05	0.00617284						Parolsenella unknown_species	0	0	0.000109835	0.0123457
																									Sinorhizobium unknown_species	0	0	9.57031e-05	0.00617284						Piscirickettsia unknown_species	0	0	0.000136372	0.0185185
																									Solirubrobacter unknown_species	0	0	0	0						Planomicrobium unknown_species	0	0	0.00016151	0.0123457
																									Sporomusa unknown_species	0	0	4.11523e-05	0.00617284						Pseudoramibacter unknown_species	0	0	0.000192035	0.0185185
																									Streptomyces halstedii	0	0	0	0						Psychrobacillus unknown_species	0	0	8.01667e-05	0.00617284
																									Sulfurihydrogenibium unknown_species	0	0	0	0						Roseicitreum unknown_species	0	0	0.000243003	0.0185185
																									Sulfurimonas unknown_species	0	0	0	0						Senegalimassilia anaerobia	0	0	0.000257751	0.0185185
																									Synergistes unknown_species	0	0	3.16556e-05	0.00617284						Sinorhizobium unknown_species	0	0	6.94652e-05	0.0123457
																									Teredinibacter unknown_species	0	0	0	0						Solirubrobacter unknown_species	0	0	0.000322401	0.0185185
																									Terrisporobacter othiniensis	0	0	3.18188e-05	0.00617284						Thermanaerovibrio unknown_species	0	0	3.54761e-05	0.00617284
																									Tessaracoccus unknown_species	0	0	4.53885e-05	0.00617284						Thermosulfurimonas unknown_species	0	0	0.000208701	0.0185185
																									Thermaerobacter unknown_species	0	0	0.000137174	0.00617284						Thermotoga unknown_species	0	0	4.71209e-05	0.00617284
																									Thermobacillus unknown_species	0	0	0	0						Thiogranum unknown_species	0	0	0.000170189	0.0123457
																									Thermobrachium unknown_species	0	0	4.11523e-05	0.00617284						Thiothrix unknown_species	0	0	0.000149503	0.0185185
																									Thermotalea unknown_species	0	0	5.82343e-05	0.00617284						Trichococcus unknown_species	0	0	0.000235768	0.0123457
																									Turicimonas unknown_species	0	0	0	0						Acidibrevibacterium unknown_species	0	0	0.000116202	0.0123457
																									Verticiella unknown_species	0	0	0	0						Actinomyces oris	0	0	9.21371e-05	0.0123457
																									Virgibacillus ndiopensis	0	0	4.25713e-05	0.00617284						Aliifodinibius unknown_species	0	0	0.000137865	0.0123457
																									Yersinia enterocolitica	0	0	4.47307e-05	0.00617284						Alteribacillus unknown_species	0	0	4.11523e-05	0.00617284
																									Yoonia unknown_species	0	0	4.03454e-05	0.00617284						Anaerostipes caccae	0	0	0	0
																																			Aquifex unknown_species	0	0	9.68936e-05	0.0123457
																																			Azoarcus unknown_species	0	0	0.000136525	0.0123457
																																			Brucella unknown_species	0	0	3.60985e-05	0.00617284
																																			Calorimonas unknown_species	0	0	8.23366e-05	0.0123457
																																			Catabacter hongkongensis	0	0	8.47069e-05	0.0123457
																																			Corallococcus unknown_species	0	0	0.000146911	0.0123457
																																			Crenobacter unknown_species	0	0	7.17796e-05	0.0123457
																																			Deferrisoma unknown_species	0	0	0.000177325	0.0123457
																																			Dehalobacter unknown_species	0	0	9.51974e-05	0.0123457
																																			Derxia unknown_species	0	0	4.9781e-05	0.00617284
																																			Desulfobacter unknown_species	0	0	0.000116295	0.0123457
																																			Dictyoglomus unknown_species	0	0	0.000151196	0.0123457
																																			Dolosigranulum unknown_species	0	0	0.000112105	0.0123457
																																			Eggerthella lenta	0	0	0.000119861	0.00617284
																																			Eisenbergiella tayi	0	0	3.28343e-05	0.00617284
																																			Kyrpidia unknown_species	0	0	0.000132552	0.0123457
																																			Limnoglobus unknown_species	0	0	0.000113001	0.0123457
																																			Longibaculum muris	0	0	5.32141e-05	0.00617284
																																			Longicatena caecimuris	0	0	0	0
																																			Mariprofundus unknown_species	0	0	0.000262543	0.0123457
																																			Massilibacillus unknown_species	0	0	0.000181266	0.0123457
																																			Mycolicibacter unknown_species	0	0	0.00014174	0.0123457
																																			Neobittarella massiliensis	0	0	0.000175359	0.0123457
																																			Oceanibium unknown_species	0	0	0.000108411	0.0123457
																																			Olsenella scatoligenes	0	0	0.000161658	0.0123457
																																			Panacagrimonas unknown_species	0	0	6.74868e-05	0.0123457
																																			Paracoccus unknown_species	0	0	5.36769e-05	0.00617284
																																			Pelagivirga unknown_species	0	0	8.79783e-05	0.0123457
																																			Planktotalea unknown_species	0	0	6.39673e-05	0.00617284
																																			Pseudoflavonifractor capillosus	0	0	4.64123e-05	0.00617284
																																			Psychrobacter unknown_species	0	0	6.66353e-05	0.0123457
																																			Pyxidicoccus unknown_species	0	0	0.000114288	0.0123457
																																			Rhizobacter unknown_species	0	0	0.000149303	0.0123457
																																			Roseiflexus unknown_species	0	0	0.000134437	0.0123457
																																			Roseivivax unknown_species	0	0	6.89327e-05	0.0123457
																																			Rubrobacter unknown_species	0	0	3.21502e-05	0.00617284
																																			Salibacterium unknown_species	0	0	8.5244e-05	0.0123457
																																			Salinihabitans unknown_species	0	0	0.000134028	0.0123457
																																			Streptococcus cristatus	0	0	5.18726e-05	0.00617284
																																			Streptococcus lutetiensis	0	0	0.000375428	0.0123457
																																			Streptococcus oralis	0	0	0	0
																																			Sulfuricaulis unknown_species	0	0	0.000124941	0.0123457
																																			Sulfuritalea unknown_species	0	0	0.000128351	0.0123457
																																			Sulfurovum unknown_species	0	0	3.60985e-05	0.00617284
																																			Sutterella megalosphaeroides	0	0	0.000301114	0.00617284
																																			Sutterella parvirubra	0	0	0.000150557	0.00617284
																																			Tepidibacillus unknown_species	0	0	0.00023214	0.0123457
																																			Thermaerobacter unknown_species	0	0	4.19921e-05	0.00617284
																																			Thermodesulfovibrio unknown_species	0	0	0.00013838	0.0123457
																																			Thermosinus unknown_species	0	0	0.000140714	0.0123457
																																			Thiocapsa unknown_species	0	0	0.000137941	0.00617284
																																			Thiospirillum unknown_species	0	0	0	0
																																			Tindallia unknown_species	0	0	6.78333e-05	0.00617284
																																			Turicimonas unknown_species	0	0	0.000112458	0.0123457
																																			Uliginosibacterium unknown_species	0	0	0.000105031	0.0123457
																																			Ureibacillus unknown_species	0	0	0.000106444	0.0123457
																																			Vulcanococcus unknown_species	0	0	9.51861e-05	0.0123457
																																			Wohlfahrtiimonas unknown_species	0	0	7.66815e-05	0.00617284
																																			Acidaminococcus massiliensis	0	0	0.000178406	0.00617284
																																			Acidihalobacter unknown_species	0	0	4.47307e-05	0.00617284
																																			Actibacterium unknown_species	0	0	3.90686e-05	0.00617284
																																			Aeromicrobium unknown_species	0	0	4.19921e-05	0.00617284
																																			Aestuariivita unknown_species	0	0	3.63108e-05	0.00617284
																																			Agreia unknown_species	0	0	3.69631e-05	0.00617284
																																			Alcanivorax unknown_species	0	0	7.09525e-05	0.00617284
																																			Algiphilus unknown_species	0	0	0	0
																																			Alicycliphilus unknown_species	0	0	7.17772e-05	0.00617284
																																			Aminomonas unknown_species	0	0	0	0
																																			Amycolatopsis unknown_species	0	0	7.8137e-05	0.00617284
																																			Anaerobacterium unknown_species	0	0	8.5734e-05	0.00617284
																																			Anaerobium unknown_species	0	0	3.90686e-05	0.00617284
																																			Anaerococcus unknown_species	0	0	4.40917e-05	0.00617284
																																			Anaerofustis unknown_species	0	0	0	0
																																			Anaeromusa unknown_species	0	0	0.00011089	0.00617284
																																			Anaeromyxobacter unknown_species	0	0	3.28343e-05	0.00617284
																																			Anaerotruncus rubiinfantis	0	0	0	0
																																			Andreprevotia unknown_species	0	0	0	0
																																			Aquabacterium unknown_species	0	0	0	0
																																			Aquibacillus unknown_species	0	0	0	0
																																			Aquisalimonas unknown_species	0	0	0	0
																																			Armatimonas unknown_species	0	0	5.32141e-05	0.00617284
																																			Beijerinckia unknown_species	0	0	5.99305e-05	0.00617284
																																			Blastomonas unknown_species	0	0	8.94617e-05	0.00617284
																																			Boseongicola unknown_species	0	0	0	0
																																			Butyricicoccus pullicaecorum	0	0	6.29883e-05	0.00617284
																																			Caballeronia unknown_species	0	0	0	0
																																			Caedibacter unknown_species	0	0	0	0
																																			Caldibacillus unknown_species	0	0	0.000131337	0.00617284
																																			Caldicoprobacter unknown_species	0	0	8.94617e-05	0.00617284
																																			Caldithrix unknown_species	0	0	8.5734e-05	0.00617284
																																			Capsulimonas unknown_species	0	0	3.69631e-05	0.00617284
																																			Carboxydocella unknown_species	0	0	3.48748e-05	0.00617284
																																			Carboxydothermus unknown_species	0	0	0.000195963	0.00617284
																																			Caryophanon unknown_species	0	0	4.86051e-05	0.00617284
																																			Celeribacter unknown_species	0	0	3.52734e-05	0.00617284
																																			Chitinilyticum unknown_species	0	0	0	0
																																			Chlorogloeopsis unknown_species	0	0	3.42936e-05	0.00617284
																																			Clavibacter unknown_species	0	0	3.78702e-05	0.00617284
																																			Cloacibacillus unknown_species	0	0	0.000197006	0.00617284
																																			Clostridium hylemonae	0	0	3.48748e-05	0.00617284
																																			Colibacter unknown_species	0	0	0	0
																																			Collinsella tanakaei	0	0	9.21321e-05	0.00617284
																																			Comamonas kerstersii	0	0	0.000154321	0.00617284
																																			Commensalibacter unknown_species	0	0	3.63108e-05	0.00617284
																																			Congregibacter unknown_species	0	0	0	0
																																			Coprobacillus cateniformis	0	0	4.74834e-05	0.00617284
																																			Corynebacterium casei	0	0	4.64123e-05	0.00617284
																																			Crossiella unknown_species	0	0	8.45593e-05	0.00617284
																																			Cryptobacterium unknown_species	0	0	6.29883e-05	0.00617284
																																			Cupriavidus unknown_species	0	0	4.47307e-05	0.00617284
																																			Cytobacillus unknown_species	0	0	0.000110229	0.00617284
																																			Dactylococcopsis unknown_species	0	0	0	0
																																			Denitratisoma unknown_species	0	0	3.69631e-05	0.00617284
																																			Desulfatitalea unknown_species	0	0	0	0
																																			Desulfobaculum unknown_species	0	0	3.19836e-05	0.00617284
																																			Desulfocapsa unknown_species	0	0	8.01667e-05	0.00617284
																																			Desulfococcus unknown_species	0	0	3.28343e-05	0.00617284
																																			Desulfomicrobium unknown_species	0	0	8.01667e-05	0.00617284
																																			Desulfonispora unknown_species	0	0	6.23519e-05	0.00617284
																																			Desulfosarcina unknown_species	0	0	4.40917e-05	0.00617284
																																			Desulfurispirillum unknown_species	0	0	5.10152e-05	0.00617284
																																			Dethiosulfatibacter unknown_species	0	0	3.52734e-05	0.00617284
																																			Diaminobutyricimonas unknown_species	0	0	3.69631e-05	0.00617284
																																			Diaphorobacter unknown_species	0	0	0	0
																																			Dielma unknown_species	0	0	6.29883e-05	0.00617284
																																			Dongia unknown_species	0	0	3.60985e-05	0.00617284
																																			Edaphobacillus unknown_species	0	0	3.23185e-05	0.00617284
																																			Effusibacillus unknown_species	0	0	0.000114312	0.00617284
																																			Egicoccus unknown_species	0	0	0	0
																																			Enterococcus faecalis	0	0	0.000259	0.00617284
																																			Enteroscipio rubneri	0	0	7.13623e-05	0.00617284
																																			Ereboglobus unknown_species	0	0	3.28343e-05	0.00617284
																																			Eubacterium maltosivorans	0	0	9.21321e-05	0.00617284
																																			Exiguobacterium unknown_species	0	0	5.61167e-05	0.00617284
																																			Ezakiella unknown_species	0	0	3.33667e-05	0.00617284
																																			Faecalicoccus pleomorphus	0	0	0.000146972	0.00617284
																																			Faecalitalea unknown_species	0	0	0.000131337	0.00617284
																																			Ferriphaselus unknown_species	0	0	3.90686e-05	0.00617284
																																			Flavobacterium unknown_species	0	0	5.27593e-05	0.00617284
																																			Frankia unknown_species	0	0	4.22798e-05	0.00617284
																																			Frisingicoccus caecimuris	0	0	0	0
																																			Fulvivirga unknown_species	0	0	0	0
																																			Gandjariella unknown_species	0	0	7.09525e-05	0.00617284
																																			Gemmata unknown_species	0	0	4.86051e-05	0.00617284
																																			Glutamicibacter unknown_species	0	0	4.47307e-05	0.00617284
																																			Gottschalkia unknown_species	0	0	7.09525e-05	0.00617284
																																			Halarcobacter unknown_species	0	0	4.86051e-05	0.00617284
																																			Halolactibacillus unknown_species	0	0	3.52734e-05	0.00617284
																																			Haloparvum unknown_species	0	0	3.69631e-05	0.00617284
																																			Haloprofundus unknown_species	0	0	4.74834e-05	0.00617284
																																			Halotalea unknown_species	0	0	0	0
																																			Hoeflea unknown_species	0	0	3.42936e-05	0.00617284
																																			Hydrogeniiclostidium mannosilyticum	0	0	0	0
																																			Hydrogenivirga unknown_species	0	0	5.32141e-05	0.00617284
																																			Hyphomonas unknown_species	0	0	3.60985e-05	0.00617284
																																			Ideonella unknown_species	0	0	0.000150557	0.00617284
																																			Indioceanicola unknown_species	0	0	0	0
																																			Inediibacterium unknown_species	0	0	3.8104e-05	0.00617284
																																			Intestinimonas timonensis	0	0	5.32141e-05	0.00617284
																																			Jannaschia unknown_species	0	0	3.23185e-05	0.00617284
																																			Janthinobacterium unknown_species	0	0	5.27593e-05	0.00617284
																																			Jeotgalibaca unknown_species	0	0	0	0
																																			Kineosphaera unknown_species	0	0	3.44851e-05	0.00617284
																																			Kordiimonas unknown_species	0	0	4.40917e-05	0.00617284
																																			Lacisediminimonas unknown_species	0	0	0.000112233	0.00617284
																																			Lactobacillus amylovorus	0	0	0.000499536	0.00617284
																																			Lactobacillus mucosae	0	0	0.000214087	0.00617284
																																			Lactobacillus paracasei	0	0	4.57248e-05	0.00617284
																																			Leeia unknown_species	0	0	3.60985e-05	0.00617284
																																			Leekyejoonella unknown_species	0	0	0	0
																																			Leisingera unknown_species	0	0	0.000106428	0.00617284
																																			Lentibacillus unknown_species	0	0	3.42936e-05	0.00617284
																																			Leptolyngbya unknown_species	0	0	7.09525e-05	0.00617284
																																			Leptonema unknown_species	0	0	0.000121036	0.00617284
																																			Leptothrix unknown_species	0	0	0	0
																																			Levilinea unknown_species	0	0	6.23519e-05	0.00617284
																																			Libanicoccus massiliensis	0	0	6.70963e-05	0.00617284
																																			Limibacillus unknown_species	0	0	0	0
																																			Limnospira unknown_species	0	0	0	0
																																			Luteitalea unknown_species	0	0	9.07772e-05	0.00617284
																																			Magnetospirillum unknown_species	0	0	3.60985e-05	0.00617284
																																			Mahella unknown_species	0	0	0	0
																																			Maricaulis unknown_species	0	0	0.000110229	0.00617284
																																			Marininema unknown_species	0	0	7.01457e-05	0.00617284
																																			Marinospirillum unknown_species	0	0	3.44851e-05	0.00617284
																																			Massilicoli unknown_species	0	0	9.64506e-05	0.00617284
																																			Massilimaliae timonensis	0	0	4.40917e-05	0.00617284
																																			Methanocorpusculum unknown_species	0	0	7.6208e-05	0.00617284
																																			Methanosphaera stadtmanae	0	0	4.11523e-05	0.00617284
																																			Methylacidimicrobium unknown_species	0	0	3.33667e-05	0.00617284
																																			Methylocystis unknown_species	0	0	0	0
																																			Methylophilus unknown_species	0	0	5.0597e-05	0.00617284
																																			Microbacterium unknown_species	0	0	0	0
																																			Microvirgula aerodenitrificans	0	0	0	0
																																			Modestobacter unknown_species	0	0	7.43716e-05	0.00617284
																																			Mongoliimonas unknown_species	0	0	0.00010203	0.00617284
																																			Myceligenerans unknown_species	0	0	3.69631e-05	0.00617284
																																			Mycobacterium unknown_species	0	0	3.60985e-05	0.00617284
																																			Mycoplana unknown_species	0	0	3.28343e-05	0.00617284
																																			Natronincola unknown_species	0	0	4.78515e-05	0.00617284
																																			Nautilia unknown_species	0	0	0	0
																																			Neomegalonema unknown_species	0	0	0.000162443	0.00617284
																																			Niabella unknown_species	0	0	0	0
																																			Nisaea unknown_species	0	0	4.86051e-05	0.00617284
																																			Nitratireductor unknown_species	0	0	6.29883e-05	0.00617284
																																			Novibacillus unknown_species	0	0	3.78702e-05	0.00617284
																																			Novispirillum unknown_species	0	0	7.57401e-05	0.00617284
																																			Oceanospirillum unknown_species	0	0	4.28669e-05	0.00617284
																																			Octadecabacter unknown_species	0	0	3.60985e-05	0.00617284
																																			Oenococcus unknown_species	0	0	0	0
																																			Orientia unknown_species	0	0	0.000106428	0.00617284
																																			Ornatilinea unknown_species	0	0	3.42936e-05	0.00617284
																																			Ottowia unknown_species	0	0	3.69631e-05	0.00617284
																																			Parasphingorhabdus unknown_species	0	0	4.57248e-05	0.00617284
																																			Parendozoicomonas unknown_species	0	0	8.69414e-05	0.00617284
																																			Parolsenella catena	0	0	6.70963e-05	0.00617284
																																			Patulibacter unknown_species	0	0	8.23043e-05	0.00617284
																																			Pedobacter unknown_species	0	0	8.5734e-05	0.00617284
																																			Pelobacter unknown_species	0	0	0.000147852	0.00617284
																																			Pelolinea unknown_species	0	0	0	0
																																			Peptoclostridium unknown_species	0	0	7.01457e-05	0.00617284
																																			Phaeodactylibacter unknown_species	0	0	6.56685e-05	0.00617284
																																			Phorcysia unknown_species	0	0	7.26216e-05	0.00617284
																																			Piscibacillus unknown_species	0	0	0.000107541	0.00617284
																																			Planctomonas unknown_species	0	0	4.6066e-05	0.00617284
																																			Planktomarina unknown_species	0	0	3.19836e-05	0.00617284
																																			Prosthecobacter unknown_species	0	0	0	0
																																			Provencibacterium massiliense	0	0	5.36769e-05	0.00617284
																																			Pseudaestuariivita unknown_species	0	0	0	0
																																			Pseudaminobacter unknown_species	0	0	0	0
																																			Pseudoarcobacter unknown_species	0	0	3.52734e-05	0.00617284
																																			Pseudochrobactrum saccharolyticum	0	0	0	0
																																			Pseudoduganella unknown_species	0	0	9.49667e-05	0.00617284
																																			Pseudooceanicola unknown_species	0	0	6.29883e-05	0.00617284
																																			Pseudophaeobacter unknown_species	0	0	4.6066e-05	0.00617284
																																			Puniceibacterium unknown_species	0	0	3.60985e-05	0.00617284
																																			Raoultibacter massiliensis	0	0	0	0
																																			Rhodoligotrophos unknown_species	0	0	4.6066e-05	0.00617284
																																			Rhodothermus unknown_species	0	0	6.78333e-05	0.00617284
																																			Rhodovarius unknown_species	0	0	0	0
																																			Rhodovulum unknown_species	0	0	3.90686e-05	0.00617284
																																			Risungbinella unknown_species	0	0	0	0
																																			Rivibacter unknown_species	0	0	3.48748e-05	0.00617284
																																			Roseimaritima unknown_species	0	0	3.23185e-05	0.00617284
																																			Roseimicrobium unknown_species	0	0	0.000146972	0.00617284
																																			Roseinatronobacter unknown_species	0	0	3.19836e-05	0.00617284
																																			Roseovarius unknown_species	0	0	3.69631e-05	0.00617284
																																			Rubneribacter badeniensis	0	0	5.61167e-05	0.00617284
																																			Saccharospirillum unknown_species	0	0	3.1176e-05	0.00617284
																																			Salicibibacter unknown_species	0	0	3.60985e-05	0.00617284
																																			Salinivenus unknown_species	0	0	0.000118709	0.00617284
																																			Salipaludibacillus unknown_species	0	0	0.000118709	0.00617284
																																			Sapientia unknown_species	0	0	0	0
																																			Scardovia unknown_species	0	0	0	0
																																			Schaalia odontolytica	0	0	0	0
																																			Schaalia unknown_species	0	0	0	0
																																			Schwartzia unknown_species	0	0	0	0
																																			Scytonema unknown_species	0	0	0	0
																																			Seinonella unknown_species	0	0	3.8104e-05	0.00617284
																																			Senegalimassilia faecalis	0	0	5.82343e-05	0.00617284
																																			Sideroxydans unknown_species	0	0	0.000121036	0.00617284
																																			Simplicispira unknown_species	0	0	4.57248e-05	0.00617284
																																			Skermanella unknown_species	0	0	0	0
																																			Snodgrassella unknown_species	0	0	3.52734e-05	0.00617284
																																			Spirochaeta unknown_species	0	0	4.40917e-05	0.00617284
																																			Spirulina unknown_species	0	0	0.000146972	0.00617284
																																			Spongiibacter unknown_species	0	0	9.64506e-05	0.00617284
																																			Stakelama unknown_species	0	0	4.47307e-05	0.00617284
																																			Streptococcus infantis	0	0	3.95695e-05	0.00617284
																																			Streptococcus koreensis	0	0	6.70963e-05	0.00617284
																																			Streptococcus mitis	0	0	0	0
																																			Streptococcus timonensis	0	0	0	0
																																			Streptohalobacillus unknown_species	0	0	3.8104e-05	0.00617284
																																			Suicoccus unknown_species	0	0	0	0
																																			Sulfurivermis unknown_species	0	0	3.23185e-05	0.00617284
																																			Synechococcus unknown_species	0	0	5.99305e-05	0.00617284
																																			Tanticharoenia unknown_species	0	0	7.39259e-05	0.00617284
																																			Tenuibacillus unknown_species	0	0	3.8104e-05	0.00617284
																																			Tepidanaerobacter unknown_species	0	0	3.60985e-05	0.00617284
																																			Tepidicaulis unknown_species	0	0	0.000106428	0.00617284
																																			Thalassococcus unknown_species	0	0	6.23519e-05	0.00617284
																																			Thermacetogenium unknown_species	0	0	7.26216e-05	0.00617284
																																			Thermobacillus unknown_species	0	0	3.28343e-05	0.00617284
																																			Thermodesulfatator unknown_species	0	0	0	0
																																			Thermogemmatispora unknown_species	0	0	3.28343e-05	0.00617284
																																			Thermovenabulum unknown_species	0	0	0	0
																																			Thermus unknown_species	0	0	4.28669e-05	0.00617284
																																			Thiohalorhabdus unknown_species	0	0	5.32141e-05	0.00617284
																																			Thiorhodococcus unknown_species	0	0	4.64123e-05	0.00617284
																																			Tropicimonas unknown_species	0	0	0.000106428	0.00617284
																																			Veillonella infantium	0	0	4.22798e-05	0.00617284
																																			Verminephrobacter unknown_species	0	0	0	0
																																			Vogesella unknown_species	0	0	5.32141e-05	0.00617284
																																			Weissella confusa	0	0	0.000116469	0.00617284
																																			Xanthobacter unknown_species	0	0	4.40917e-05	0.00617284
																																			Yoonia unknown_species	0	0	0	0
																																			Zymobacter unknown_species	0	0	6.23519e-05	0.00617284
